# Supplementary material for: Two-layer modular analysis of gene and protein networks in breast cancer
Source: BMC Syst Biol. 2014 Jul 5;8:81. doi: 10.1186/1752-0509-8-81 (PMC4105126; doi:10.1186/1752-0509-8-81)
Supplement: Additional file 1: Table S1 — Gene extracted from different data sources. [file 1752-0509-8-81-S1.xls]

## Sheet: Sheet1
Breast Cancer Genes	Processed Gene	Data Source
A1B1	A1B1	TGFD
AATF	AATF	GAD
ABCA1	ABCA1	GAD
ABCA3	ABCA3	NCG
ABCB1	ABCB1	GAD
ABCB8	ABCB8	NCG
ABCC2	ABCC2	GAD
ABCC4	ABCC4	GAD
ABL1	ABL1	GAD
ABP1	ABP1	NCG
ACACA	ACACA	GAD
ACAD10	ACAD10	GAD
ACADM	ACADM	NCG
ACAP1	ACAP1	NCG
ACD	ACD	GAD
ACE	ACE	GAD
ACTB	ACTG1	GAD
ADAM12	ADAM12	NCG
ADAM17	ADAM17	GAD
ADAMTS18	ADAMTS18	GAD
ADH1A	ADH1A	GAD
ADH1B	ADH1B	GAD
ADH1C	ADH1C	GAD
ADIPOQ	ADIPOQ	GAD
ADIPOR1	ADIPOR1	GAD
ADIPOR2	ADIPOR2	GAD
ADPRTL4	ADPRTL4	GAD
ADRB2	ADRB2	GAD
ADRB3	ADRB3	GAD
AGAP2	AGAP2	NCG
AHR	AHR	GAD
AIB1	NCOA3	BCGD
AIM1	AURKB	NCG
AIM1	SLC45A2	NCG
AIP	AURKAIP1	GAD
AKAP10	AKAP10	GAD
AKAP13	AKAP13	GAD
AKAP9	AKAP9	GAD
AKR1C1	AKR1C1	GAD
AKR1C2	AKR1C2	GAD
AKR1C3	AKR1C3	GAD
AKT1	AKT1	CGC,OMIM
AKT2	AKT2	BCGD,TGFD
ALDH1A1	ALDH1A1	GAD
ALDH1L1	ALDH1L1	GAD
ALDH2	ALDH2	GAD
ALDH3A1	ALDH3A1	GAD
ALDOA	ALDOA	CGAP
ALOX12B	ALOX12B	GAD
ALOX5AP	ALOX5AP	GAD
AMAC1L3	AMAC1L3	GAD
AMFR	AMFR	NCG
AMPH	AMPH	CGW
APC	APC	GAD,BCGD,TGFD
APC2	ANAPC2	NCG
APC2	APOC2	NCG
APC2	SLC25A23	NCG
APEX1	APEX1	GAD
APOE	APOE	GAD
APS	KLKB1	BCGD,TGFD
APS	SH2B2	BCGD,TGFD
AR	AR	GAD
ARFGEF2	ARFGEF2	NCG
ARHA	RHOA	CGW
ARHC	RHOC	CGW
ARHGAP25	ARHGAP25	NCG
ARL11	ARL11	GAD
ASL	ASL	NCG
ATF1	ATF1	GAD
ATM	ATM	GAD,BCGD,TGFD,CGW,OMIM
ATN1	ATN1	NCG
ATP8B1	ATP8B1	NCG
ATR	ANTXR1	GAD
ATR	SERPINA2	GAD
ATRIP	ATRIP	GAD
ATRX	ATRX	GAD
AURKA	AURKA	GAD
AXIN1	AXIN1	GAD
AXIN2	AXIN2	GAD
BACH1	MRPL36	GAD,OMIM
BACL2	BACL2	TGFD
BAG1	BAG1	CGW
BAP1	RNF2	GAD,CGC
BAP1	CNKSR3	GAD,CGC
BARD1	BARD1	GAD,CGW,OMIM
BASE	LATH	CGAP
BAT2	PRRC2A	NCG
BCAR1	BCAR1	CGAP,CGW
BCAR2	TRERF1	CGW
BCAR3	BCAR3	CGAP,CGW
BCAS1	BCAS1	CGAP,CGW
BCAS2	BCAS2	CGAP
BCAS3	BCAS3	CGAP
BCAS4	BCAS4	CGAP
BCCIP	BCCIP	GAD
BCL1	CCND1	BCGD,TGFD
BCL11A	BCL11A	NCG
BCL2	BCL2	GAD,BCGD
BGN	BGN	NCG
BID	BID	GAD
BIN1	BIN1	CGW
BIRC5	BIRC5	CGW
BLM	BLM	GAD
BRAF	BRAF	GAD
BRCA1	BRCA1	GAD,BCGD,CGC,CGAP,TGFD,CGW,NCG,KEGG,OMIM
BRCA2	BRCA2	GAD,BCGD,CGC,CGAP,TGFD,CGW,KEGG,OMIM
BRCA3	BRCA3	OMIM
BRCATA	BRCATA	OMIM
BRCAX	BRCAX	OMIM
BREA2	BREA2	CGAP
BRIP1	MRPL36	GAD,CGC,OMIM
BRMS1	BRMS1	CGAP
BRMS1L	BRMS1L	CGAP
BTLA	BTLA	GAD
BUB1	BUB1	GAD
BUB1B	BUB1B	GAD
BUB3	BUB3	GAD
BWSCR1A	BWSCR1A	OMIM
C11ORF30	C11ORF30	GAD
C14orf100	JKAMP	NCG
C17orf37	MIEN1	GAD
C1ORF38	C1ORF38	GAD
C1orf64	C1orf64	NCG
C1QA	C1QA	GAD
C5orf42	C5orf42	NCG
C6orf97	C6orf97	GAD
CACNA1F	CACNA1F	NCG
CALCOCO1	CALCOCO1	GAD
CALCR	CALCR	GAD
CAMK4	CAMK4	CGAP
CARM1	CARM1	GAD
CASP10	CASP10	GAD
CASP14	CASP14	GAD
CASP8	CASP8	GAD,OMIM
CAT	GLYAT	GAD
CATSPERB	CATSPERB	NCG
CAV1	CAV1	GAD
CBR1	CBR1	GAD
CBR3	CBR3	GAD
CBS	CBS	GAD
CCDC98	FAM175A	GAD
CCL1	CCL1	GAD
CCNB1	CCNB1	CGAP
CCNB2	CCNB2	CGAP
CCND1	CCND1	GAD,BCGD,CGC,TGFD,CGW,KEGG
CCND2	CCND2	GAD
CCND3	CCND3	GAD
CCNE1	CCNE1	GAD
CCNH	CCNH	GAD
CCR5	CCR5	GAD
CCR7	CCR7	GAD
CD2	CD2	CGAP
CD247	CD247	CGAP
CD3D	CD3D	CGAP
CD3E	CD3E	CGAP
CD3G	CD3G	CGAP
CD4	CD4	GAD
CD44	CD44	CGW
CD9	CD9	CGW
CD93	CD93	GAD
CDC2	CDK1	GAD
CDC2	POLD1	GAD
CDC34	CDC34	GAD
CDH1	FZR1	GAD,CGC,CGAP,KEGG,OMIM
CDH20	PCDHGB4	NCG
CDK1	CDK1	CGAP
CDK2	CDK2	GAD,CGAP
CDK3	CDK3	CGAP
CDK4	CDK4	GAD,CGAP
CDK5	CDK5	CGAP
CDK6	CDK6	GAD,CGAP
CDK7	CDK7	GAD,CGAP
CDK8	CDK8	CGAP
CDKN1A	CDKN1A	GAD
CDKN1B	CDKN1B	GAD,CGW
CDKN2	CDKN2A	BCGD
CDKN2A	CDKN2A	GAD,TGFD,CGW
CDKN2B	CDKN2B	GAD
CDKN2C	CDKN2C	GAD
CDKN2D	CDKN2D	GAD
CDS1	CDS1	OMIM
CDT1	CDT1	GAD
CENPE	CENPE	GAD
CENPF	CENPF	GAD
CERD4	DPF3	GAD
CES2	MT2A	GAD
CFLAR	CFLAR	GAD
CFP	CFP	NCG
CGB5	CGB5	GAD
CHD5	CHD6	NCG
CHD5	WRB	NCG
CHEK1	CHEK1	GAD
CHEK2	CHEK2	GAD,CGC,CGW,OMIM
CHST3	CHST3	GAD
CIC	CIC	NCG
CLCA2	CLCA2	GAD
CLCN3	CLCN3	NCG
c-MYC	MYC	KEGG
CNNM4	CNNM4	NCG
CNTN3	CNTN3	NCG
CNTN6	CNTN6	NCG
CNTNAP1	CNTNAP1	GAD
CNTNAP4	CNTNAP4	GAD
COASY	COASY	GAD
COL11A1	COL11A1	NCG
COL18A1	COL18A1	GAD,BCGD,TGFD
COL19A1	COL19A1	NCG
COL1A1	COL1A1	GAD
COL7A1	COL7A1	NCG
COMT	COMT	GAD,CGW
COT	CROT	CGW
COT	MAP3K8	CGW
COX11	COX11	GAD
CPAMD8	CPAMD8	NCG
CRAC1	CRAC1	GAD
CREBBP	CREBBP	GAD
CRKRS	CDK12	GAD
CRY2	CRY2	GAD
CSH1	CSH1	GAD
CSK	CSK	CGW
CSNK1D	CSNK1D	GAD
CSNK1E	CSNK1E	GAD
CSPP1	CSPP1	NCG
CSTF1	CSTF1	GAD
CTCF	CTCF	GAD
CTLA4	CTLA4	GAD
CTNNB1	CTNNB1	GAD
CTSD	CTSD	BCGD,CGAP,TGFD,CGW
CWF19L2	CWF19L2	GAD
CXCL12	CXCL12	GAD
CXCR4	CXCR4	GAD
CYB5R4	CYB5R4	NCG
CYP11A1	CYP11A1	GAD
CYP11B2	CYP11B2	GAD
CYP17	CYP17A1	GAD,CGW
CYP17A1	CYP17A1	GAD
CYP19	CYP19A1	CGW
CYP19A1	CYP19A1	GAD
CYP1A1	CYP1A1	GAD,CGW,NCG
CYP1A2	CYP1A2	GAD
CYP1B1	CYP1B1	GAD,CGW
CYP24A1	CYP24A1	GAD
CYP2B6	CYP2B6	GAD
CYP2C19	CYP2C19	GAD
CYP2C8	CYP2C8	GAD
CYP2C9	CYP2C9	GAD
CYP2D6	CYP2D6	GAD
CYP2E1	CYP2E1	GAD
CYP3A4	CYP3A4	GAD
CYP3A5	CYP3A5	GAD
CYP3A7	CYP3A7	GAD
CYR61	CYR61	GAD
CYTB	MT-CYB	GAD
DAPK1	DAPK1	GAD
DBN1	DBN1	NCG
DCC	DCC	BCGD,TGFD
DCN	DCN	GAD
DHFR	DHFR	GAD
DHX9	DHX9	GAD
DIP2C	DIP2C	NCG
DIRAS3	DIRAS3	GAD
DMBT1	DMBT1	GAD
DMTF1	DMTF1	GAD
DNASE1	DNASE1	GAD
DNMT1	DNMT1	GAD
DNMT3B	DNMT3B	GAD
DPAGT1	DPAGT1	NCG
DPYD	DPYD	GAD,NCG
DRD2	DRD2	GAD
DSS1	SHFM1	GAD
E2F2	E2F2	GAD
E2F5	E2F5	GAD
EBAG9	EBAG9	GAD
ECHDC1	ECHDC1	GAD
EFNB2	EFNB2	CGW
EGF	EGF	GAD,BCGD,TGFD
EGFR	EGFR	GAD,BCGD,TGFD
EHF	EHF	GAD
EHMT1	EHMT1	GAD
EHMT2	EHMT2	GAD
EIF3S6	EIF3E	CGW
EIF4E	EIF4E	CGW
EMG1	EMG1	GAD
EMS1	CTTN	BCGD,TGFD,CGW
EP300	EP300	GAD,CGC
EPHX1	EPHX1	GAD
EPSTI1	EPSTI1	CGAP
ERBB2	ERBB2	GAD,BCGD,CGC,TGFD,CGW,KEGG
ERBB3	ERBB3	BCGD,TGFD,CGW
ERCC1	ERCC1	GAD
ERCC2	ERCC2	GAD
ERCC3	ERCC3	GAD
ERCC4	ERCC4	GAD
ERCC5	ERCC5	GAD
ERCC6	ERCC6	GAD
ESPL1	ESPL1	GAD
ESR1	ESR1	GAD,BCGD,CGAP,TGFD,CGW,OMIM
ESR2	ESR2	GAD,CGW
ESRRG	ESRRG	GAD
ETV6	ETV6	CGC
EXO1	EXO1	GAD
F2	F2	GAD
F5	F5	GAD
FAM171B	FAM171B	NCG
FANCA	FANCA	GAD
FANCB	FANCB	GAD
FANCC	FANCC	GAD
FANCD1	BRCA2	OMIM
FANCD2	FANCD2	GAD
FANCE	FANCE	GAD
FANCF	FANCF	GAD
FANCG	FANCG	GAD
FANCI	FANCI	GAD
FANCJ	MRPL36	OMIM
FANCL	FANCL	GAD
FANCM	FANCM	GAD
FAS	FASN	GAD
FASLG	FASLG	GAD
FASN	FASN	GAD
FBN1	FBN1	GAD
FBXL20	FBXL20	GAD
FBXO10	FBXO10	GAD
FBXW7	FBXW7	GAD
FCC1	MSH2	BCGD
FCC2	MLH1	BCGD
FCER1A	FCER1A	GAD
FCGR1B	FCGR1B	GAD
FCGR2A	FCGR2A	GAD
FCGR2B	FCGR2B	GAD
FCGR3A	FCGR3A	GAD
FCRL5	FCRL5	NCG
FEN1	FEN1	GAD
FGF3	FGF3	BCGD,TGFD
FGF4	FGF4	BCGD,TGFD
FGF8	FGF8	CGW
FGFR1	FGFR1	GAD,BCGD,TGFD
FGFR2	FGFR2	GAD,BCGD,TGFD
FGFR4	FGFR4	GAD,BCGD,TGFD
FLNA	FLNA	NCG
FLNB	FLNB	NCG
FLNC	FLNC	NCG
FN1	FN1	GAD
FOXA1	FOXA1	GAD
FOXP3	FOXP3	GAD
FREM1	FREM1	NCG
FSCB	FSCB	NCG
GAB1	GAB1	NCG
GADD45A	GADD45A	GAD
GALNT5	GALNT5	NCG
GALNTL6	GALNTL6	NCG
GAPDH	GAPDH	CGAP
GATA3	GATA3	GAD,CGC
GC	GBA	GAD
GC	GGCX	GAD
GEN1	GEN1	NCG
GGA1	GGA1	NCG
GH1	GH1	GAD,BCGD,TGFD
GHR	GHR	GAD
GHRH	GHRH	GAD
GHRHR	GHRHR	GAD
GHRL	GHRL	GAD
GHSR	GHSR	GAD
GIPC1	GIPC1	GAD
GIPC3	GIPC3	GAD
GLG1	GLG1	GAD
GLI1	GLI1	NCG
GLO1	GLO1	GAD
GMNN	GMNN	GAD
GNAS	GNAS	GAD
GNB3	GNB3	GAD
GNRH1	GNRH1	GAD
GNRHR	GNRHR	GAD
GP1BA	GP1BA	GAD
GPC1	GPC1	GAD
GPER	GPER	GAD
GPX1	GPX1	GAD
GPX4	GPX4	GAD
GRB7	GRB7	GAD,BCGD,TGFD
GREB1	GREB1	CGAP
GREB1L	GREB1L	CGAP
GREM1	GREM1	GAD
GRIK1	GRIK1	GAD
GRIN2D	GRIN2D	NCG
GRIP1	LGALS12	GAD
GSK3B	GSK3B	GAD
GSN	GSN	NCG
GSR	GSR	GAD
GSTA1	GSTA1	GAD
GSTA2	GSTA2	GAD
GSTM1	GSTM1	GAD,CGW
GSTM2	GSTM2	GAD
GSTM3	GSTM3	GAD
GSTM4	GSTM4	GAD
GSTM5	GSTM5	GAD
GSTO1	GSTO1	GAD
GSTO2	GSTO2	GAD
GSTP1	GSTP1	GAD,CGW
GSTT1	GSTT1	GAD,CGW
GSTZ1	GSTZ1	GAD
GTF2A1	GTF2A1	GAD
GTF2E1	GTF2E1	GAD
GTF2F1	GTF2F1	GAD
GZMB	GZMB	GAD
H19	H19	GAD
H2AFX	H2AFX	GAD
HCN1	HCN1	GAD
HDAC1	HDAC1	CGAP
HDAC2	HDAC2	GAD
HDAC4	HDAC4	NCG
HDLBP	HDLBP	NCG
HER2	ERBB2	GAD
HFE	HFE	GAD
HGF	HGF	GAD
HIF1A	HIF1A	GAD
HLA-A	HLA-A	GAD
HLA-B	HLA-B	GAD
HLA-C	HLA-C	GAD
HLA-DPB1	HLA-DPB1	GAD
HLA-DQA1	HLA-DQA1	GAD
HLA-DQB1	HLA-DQB1	GAD
HLA-DRB1	HLA-DRB1	GAD
HMMR	HMMR	GAD,OMIM
HMOX1	HMOX1	GAD
HNF1A	HNF1A	NCG
HOXA3	HOXA3	NCG
HOXB13	HOXB13	GAD
HP	HP	GAD
HRAS	HRAS	GAD,BCGD,TGFD,CGW
HSD11B1	HSD11B1	GAD
HSD17B1	HSD17B1	GAD
HSD17B12	HSD17B12	GAD
HSD17B2	HSD17B2	GAD
HSD17B7	HSD17B7	GAD
HSPA5	HSPA5	CGAP
HSPB1	HSPB1	CGAP,CGW
HSPB2	HSPB2	CGAP
HSPCA	HSP90AA1	CGW
HSPCB	HSP90AB1	CGW
HTR3B	HTR3B	GAD
HTR3C	HTR3C	GAD
HUS1	HUS1	GAD
ICAM1	ICAM1	GAD
ICAM5	ICAM5	GAD,NCG
IFNG	IFNG	GAD
IGF1	IGF1	GAD,CGW
IGF1R	IGF1R	GAD,BCGD,TGFD,CGW
IGF2	IGF2	GAD,CGW
IGF2R	IGF2R	GAD,TGFD
IGFALS	IGFALS	GAD
IGFBP1	IGFBP1	GAD
IGFBP2	IGFBP2	GAD
IGFBP3	IGFBP3	GAD
IGFBP5	IGFBP5	GAD
IGFBP7	IGFBP7	GAD
IGHMBP2	IGHMBP2	GAD
IGK@	IGK@	GAD
IKZF3	IKZF3	GAD
IL10	IL10	GAD
IL12RB2	IL12RB2	GAD
IL13	IL13	GAD
IL17RB	IL17RB	GAD
IL18	IL18	GAD
IL1A	IL1A	GAD
IL1B	IL1B	GAD
IL1RN	IL1RN	GAD
IL4	IL4	GAD
IL6	IL6	GAD,CGW
IL8	IL8	GAD
IMPT1	IMPT1	OMIM
ING1	ING1	CGW
INHBE	INHBE	NCG
INS	INS	GAD
INSR	INSR	GAD
IRAK3	IRAK3	GAD
IRS1	IRS1	GAD
IRS2	IRS2	GAD
ITGA2	ITGA2	GAD
ITGA3	ITGA3	GAD
ITGA6	ITGA6	GAD
ITGAV	ITGAV	GAD
ITGB1BP1	ITGB1BP1	GAD
ITGB2	ITGB2	GAD
ITGB3	ITGB3	GAD
ITGB4	ITGB4	GAD
ITGB5	ITGB5	GAD
JARID1B	KDM5B	NCG
JMY	JMY	GAD
JUN	JUN	GAD
KDR	KDR	GAD
KEAP1	KEAP1	NCG
KIAA0427	CTIF	NCG
KIAA0467	SZT2	NCG
KIAA0664	KIAA0664	NCG
KIAA0774	MTUS2	NCG
KIAA0999	SIK3	NCG
KIAA1632	EPG5	NCG
KIF14	KIF14	NCG
KISS1	KISS1	GAD,CGW
KIT	KIT	BCGD,TGFD
KITLG	KITLG	GAD
KL	KL	GAD
KLF11	KLF11	GAD
KLK10	KLK10	GAD
KLK2	KLK2	GAD
KLK3	KLKB1	GAD,CGW
KLK4	KLK4	GAD
KLKB1	KLKB1	GAD
KPNA5	KPNA5	NCG
KPNB1	KPNB1	GAD
KRAS	KRAS	GAD,TGFD
KRAS2	KRAS	BCGD
LAMA1	LAMA1	NCG
LASP1	LASP1	CGW
LEP	LEP	GAD
LEPR	LEPROT	GAD
LHCGR	LHCGR	GAD
LIBC	WISP3	CGW
LIG1	LRIG1	GAD
LIG3	LRIG3	GAD
LIG4	LIG4	GAD
LMO4	LMO4	GAD
LMYC	MYCL1	BCGD,TGFD
LOC100291666	LOC100291666	CGAP
LOC643714	LOC643714	GAD
LPL	LPL	GAD
LRBA	LRBA	NCG
LRP1	LRP1	GAD
LRRC7	LRRC7	NCG
LRRFIP1	LRRFIP1	NCG
LSP1	LSP1	GAD
LTA	LTA	GAD
LUM	LUM	GAD
M6P/IGF2r	IGF2R	BCGD
MAD2L1	MAD2L1	GAD
MAD2L2	MAD2L2	GAD
MAGEE1	MAGEC2	NCG
MAMDC4	MAMDC4	NCG
MAP2K4	MAP2K4	CGC,CGW
MAP3K1	MAP3K1	GAD
MAPK13	MAPK13	CGAP
MAPK8	MAPK8	GAD
MAPK9	MAPK9	GAD
MAPKBP1	MAPKBP1	NCG
MAT2A	MAT2A	GAD
MBD2	MBD2	GAD
MBD3	MBD3	CGAP
MBP	LPPR3	GAD
MBP	PXDN	GAD
MC1R	MC1R	GAD
MCC	MCC	BCGD,TGFD
MDM2	MDM2	GAD,BCGD,TGFD
MDM4	MDM4	GAD
MED1	MBD4	GAD
MEF2C	MEF2C	GAD
MET	SLTM	BCGD,TGFD
MGMT	MGMT	GAD
MIR125A	MIR125A	GAD
MIR125B1	MIR125B1	GAD
MIR125B2	MIR125B2	GAD
MIR128-1	MIR128-1	GAD
MIR128-2	MIR128-2	GAD
MIR146A	MIR146A	GAD
MIR17	MIR17	GAD
MIR191	MIR191	GAD
MIR196A2	MIR196A2	GAD
MIR20A	MIR20A	GAD
MIR21	MIR21	GAD
MIR223	MIR223	GAD
MIR24-1	MIR24-1	GAD
MIR24-2	MIR24-2	GAD
MIR27A	MIR27A	GAD
MIR29B1	MIR29B1	GAD
MIR29B2	MIR29B2	GAD
MIR30C1	MIR30C1	GAD
MIR30C2	MIR30C2	GAD
MIR499	MIR499A	GAD
MIR920	MIR920	GAD
MKI67	MKI67	CGW
MLH1	MLH1	GAD,TGFD
MLXIPL	MLXIPL	GAD
MMP1	MMP1	GAD
MMP11	MMP11	CGW
MMP12	MMP12	GAD
MMP13	MMP13	GAD
MMP2	MMP2	GAD,CGW
MMP21	MMP23A	GAD
MMP21	MMP23B	GAD
MMP3	MMP3	GAD
MMP7	MMP7	GAD
MMP9	MMP9	GAD
MPG	MPG	GAD
MPO	MPO	GAD
MRE11A	MRE11A	GAD,NCG
MRPL23	MRPL23	GAD
MRPS30	MRPS30	GAD
MS	MS	GAD
MSH2	MSH2	GAD,TGFD
MSH3	MSH3	GAD
MSH6	MSH6	GAD
MTA1	MTA1	GAD,CGAP
MTA3	MTA3	GAD,CGAP
MTHFD1	MTHFD1	GAD
MTHFR	MTHFR	GAD
MT-ND2	MT-ND2	GAD
MT-ND3	MT-ND3	GAD
MTR	MTR	GAD
MTRR	MTRR	GAD
MTUS1	MTUS1	GAD
MUC1	MUC1	GAD,CGW
MUC5AC	MUC5AC	GAD
MUC6	MUC6	GAD
MUS81	MUS81	GAD
MUTYH	MUTYH	GAD
MYC	MYC	GAD,BCGD,TGFD,CGW
MYCL1	MYCL1	GAD
MYH1	MYH1	NCG
MYH7B	MYH7B	GAD
MYH9	MYH9	NCG
MYLK2	MYLK2	GAD
MYLK4	MYLK4	NCG
MYO18B	MYO18B	NCG
MYO1G	MYO1G	NCG
MYT1	PKMYT1	GAD
NAT1	SLC38A3	GAD
NAT1	SLC38A6	GAD
NAT1	SLC6A2	GAD
NAT2	NAA16	GAD
NAT2	SLC38A1	GAD
NBN	NBN	GAD
NBS1	NBN	GAD
NBS1	NLRP2	GAD
NCF2	NCF2	GAD
NCF4	NCF4	GAD
NCOA1	NCOA1	GAD
NCOA2	NCOA2	GAD
NCOA3	NCOA3	GAD
NCOA6	NCOA6	NCG
NCOR1	NCOR1	GAD
NCOR2	NCOR2	GAD
ND1	IVNS1ABP	GAD
ND1	MT-ND1	GAD
ND3	MT-ND3	GAD
ND5	MT-ND5	GAD
NEK10	NEK10	GAD
NEK2	NEK2	GAD
NEU1	NEU1	TGFD
NEUROD2	NEUROD2	GAD
NF2	NF2	BCGD,TGFD
NFKB1	NFKB1	GAD
NFKBIA	NFKBIA	GAD
NME1	NME1	GAD,BCGD,TGFD
NMI	NMI	GAD
NMOR1	NQO1	OMIM
NOD2	NOD2	GAD
NOS1	NANOS1	GAD
NOS3	NANOS3	GAD
NOTCH1	NOTCH1	NCG
NOTCH2	NOTCH2	GAD
NOTCH4	NOTCH4	CGW
NPAS2	NPAS2	GAD
NQO1	NQO1	GAD,OMIM
NQO2	NQO2	GAD,OMIM
NR1I2	NR1I2	GAD
NR3C1	NR3C1	GAD
NRAS	NRAS	BCGD,TGFD
NRIP1	NRIP1	GAD
NRP1	NELL1	GAD
NRP2	NELL2	GAD
NRXN2	NRXN2	GAD
NTRK3	NTRK3	CGC
NUMA1	NUMA1	GAD
NUP133	NUP133	NCG
NUP214	NUP214	NCG
ODC1	ODC1	GAD
OGG1	OGG1	GAD
OR10J3	OR10J3	GAD
OTOF	OTOF	NCG
p53	TP53	KEGG
P5.8	P5.8	GAD
PAI1	SERPINE1	GAD
PALB2	PALB2	GAD,CGC,OMIM
PARP1	PARP1	GAD
PBOV1	PBOV1	CGAP
PBRM1	PBRM1	CGC
PCAF	KAT2B	GAD
PCDHB15	PCDHB15	NCG
PCNA	PCNA	GAD,CGW
PCNXL3	PCNXL3	GAD
PDCD11	PDCD11	NCG
PDS	PTGDS	GAD
PDS	SLC26A4	GAD
PDZK1	PDZK1	CGAP
PELP1	PELP1	GAD
PERLD1	PGAP3	GAD
PGC	PGC	GAD
PGR	PGR	GAD,BCGD,TGFD
PHB	PHB	GAD,BCGD,TGFD,OMIM
PI5	SERPINB5	CGW
PIG3	TP53I3	GAD
PIG3	MRPL41	GAD
PIK3CA	PIK3CA	GAD,CGC,NCG,OMIM
PIK3CB	PIK3CB	GAD
PIN1	PIN1	GAD
PLAT	PLAT	BCGD,TGFD
PLAU	PLAU	TGFD,CGW
PLD2	PLD2	NCG
PLEKHA8	PLEKHA8	NCG
PLG	PLG	BCGD,TGFD
PLK1	PLK1	GAD
PNMT	PEMT	GAD
POLB	POLB	GAD
POLD1	POLD1	GAD
POLH	POLQ	GAD
POLQ	POLQ	GAD
PON1	PON1	GAD
PON2	PON2	GAD
POR	POR	GAD
POSTN	POSTN	GAD
POT1	POT1	GAD
POU1F1	POU1F1	GAD
PPARA	PPARA	GAD
PPARBP	MBD4	GAD
PPARG	PPARG	GAD
PPARGC1A	PPARGC1A	GAD
PPARGC1B	PPARGC1B	GAD
PPM1D	PPM1D	OMIM
PPM1E	PPM1M	GAD,NCG
PPP1CB	PPP1CB	GAD
PPP1R13L	PPP1R13L	GAD
PPP1R1B	PPP1R1B	GAD
PPP2R1A	PPP2R1A	GAD
PPP2R1B	PPP2R1B	GAD
PPP2R2A	PPP2R2A	GAD
PPP2R5E	PPP2R5E	GAD
PRDM2	PRDM2	GAD
PRKACB	PRKACB	CGAP
PRKACG	PRKACG	CGAP
PRKAR1A	PRKAR1A	CGAP
PRKAR1B	PRKAR1B	CGAP
PRKAR2A	PRKAR2A	CGAP
PRKAR2B	PRKAR2B	CGAP
PRKCA	PRKCA	GAD
PRKDC	PRKDC	GAD
PRL	PBX1	GAD,BCGD,TGFD
PRLR	PRLR	GAD
PRMT1	PRMT1	GAD
PRPF4B	PRPF4B	NCG
PRPS1	PRPS1	NCG
PSEN2	PSEN2	CGW
PTCH	PTCH1	GAD
PTEN	PTEN	GAD,KEGG
PTGDS	PTGDS	GAD
PTGES	PTGES	GAD
PTGIS	PTGIS	GAD
PTGS1	PTGS1	GAD
PTGS2	PTGS2	GAD
PTH	PTH	BCGD,TGFD
PTHLH	PTHLH	GAD
PTP1B	PTPN1	BCGD,TGFD
PTPRF	PTPRF	BCGD,TGFD
PTPRJ	PTPRJ	GAD
PTPRN2	PTPRN2	GAD
PTPRT	PTPRT	GAD
PTTG1	PTTG1	GAD
RAD1	RAD1	GAD
RAD17	RAD17	GAD
RAD23B	RAD23B	GAD
RAD50	RAD50	GAD
RAD51	RAD51	GAD,OMIM
RAD51C	RAD51C	GAD,OMIM
RAD51L1	RAD51L1	GAD
RAD51L3	RAD51L3	GAD
RAD52	RAD52	GAD
RAD53	CHEK2	GAD
RAD54B	RAD54B	GAD
RAD54L	ATRX	OMIM
RAPH1	RAPH1	NCG
RARB	RARB	CGW
RASAL2	RASAL2	NCG
RASSF1	RASSF1	GAD
RASSF1A	RASSF1	GAD
RB1	RB1	GAD,BCGD,CGC,TGFD,CGW,KEGG
RB1CC1	RB1CC1	CGAP,OMIM
RBBP8	RBBP8	GAD
RCA1	RCA1	GAD
RECK	RECK	GAD
RELA	RELA	GAD
REV1	REV1	GAD
REV3L	REV3L	GAD
RFX2	RFX2	NCG
RGL1	RGL1	NCG
RHOC	RHOC	GAD
RIMS2	RIMS2	NCG
RIPK1	RIPK1	GAD
RNASEL	RNASEL	GAD
RNF146	RNF146	GAD
RNR1	RNR1	GAD
RNR1	NR4A2	GAD
RP1L1	RP1L1	NCG
RPGRIP1	RPGRIP1	NCG
RPS6KA1	RPS6KA1	GAD
RRAS2	RRAS2	GAD
RRP1B	RRP1B	GAD
S100A1	S100A1	GAD
S100A4	S100A4	CGW
SCGB3A1	SCGB3A1	GAD
SEMA5B	SEMA5B	NCG
SEPHS2	SEPHS2	NCG
SEPT4	SEPT4	GAD
SERPINE1	SERPINE1	GAD
SETD8	SETD8	GAD
SETDB1	SETDB1	GAD
SFN	REXO2	CGAP
SH3GLB1	SH3GLB1	GAD
SHARPIN	SHARPIN	GAD
SHBG	SHBG	GAD
SHC1	SHC1	GAD
SHFM1	SHFM1	GAD
SHMT1	SHMT1	GAD
SIPA1	SIPA1	GAD
SIX4	SIX4	NCG
SKP2	SKP2	GAD
SLC19A1	SLC19A1	GAD
SLC22A1L	SLC22A18	CGW,OMIM
SLC40A1	SLC40A1	GAD
SLC45A2	SLC45A2	GAD
SLC4A7	SLC4A7	GAD
SLC6A3	SLC6A3	NCG
SLC8A3	SLC8A3	NCG
SLC9A10	SLC9A10	NCG
SMAD7	SMAD7	GAD
SMARCA2	SMARCA2	GAD
SMARCA4	SMARCA4	GAD
SMURF1	SMURF1	CGAP
SMURF2	SMURF2	CGAP
SMYD3	SMYD3	GAD
SNAI1	SNAI1	GAD,CGAP
SNAI2	SNAI2	CGAP
SNCG	SNCG	BCGD,CGAP,TGFD,CGW
SNORD50A	SNORD50A	GAD
SOD1	SOD1	GAD
SOD2	SOD2	GAD
SORL1	SORL1	NCG
SP110	SP110	NCG
SPOCK2	SPOCK2	GAD
SPTAN1	SPTAN1	NCG
SRA1	SCAF1	GAD
SRC	SRC	BCGD,TGFD
SRD5A1	SRD5A1	GAD
SRD5A2	SRD5A2	GAD,CGW
SREBF1	SREBF1	GAD
SST	SST	GAD
SSTR	SSTR	BCGD
SSTR1	SSTR1	GAD,TGFD
SSTR2	SSTR2	GAD,TGFD
SSTR3	SSTR3	GAD,TGFD
SSTR4	SSTR4	GAD,TGFD
SSTR5	SSTR5	GAD,TGFD
ST18	ST18	CGAP
STARD3	STARD3	GAD
STARD8	STARD8	NCG
STAT1	STAT1	GAD
STAT6	STAT6	GAD
STEAP1	STEAP1	GAD
STIP1	STIP1	CGW
STK11	STK11	CGW
STK6	AURKA	GAD
STMN1	STMN1	CGAP
STS	STS	GAD
SULF2	SULF2	NCG
SULT1A1	SULT1A1	GAD
SULT1A2	SULT1A2	GAD
SULT1E1	SULT1E1	GAD
TACC2	TACC2	NCG
TAF1	TAF1	NCG
TBP	TBP	GAD
TBX2	TBX2	GAD
TBX4	TBX4	GAD
TBXAS1	TBXAS1	GAD
TCAP	TCAP	GAD
TDRD6	TDRD6	NCG
TECTA	TECTA	NCG
TEP1	PTEN	GAD
TERF1	TERF1	GAD
TERF2	TERF2	GAD
TERF2IP	TERF2IP	GAD
TERT	TERT	GAD
TEX14	TEX14	GAD
TFAP2A	TFAP2A	CGW
TFAP2B	TFAP2B	CGW
TFAP2C	TFAP2C	BCGD,TGFD,CGW
TFF1	TFF1	CGW
TFR2	TFR2	GAD
TFRC	TFRC	GAD
TG	TG	NCG
TGFA	TGFA	BCGD,TGFD
TGFB	TGFB1	GAD
TGFB1	TGFB1	GAD
TGFB2	TGFB2	GAD
TGFBR1	TGFBR1	GAD
TGFBR2	TGFBR2	GAD,CGW
THBS3	THBS3	NCG
THOC5	THOC5	NCG
THRA	THRA	BCGD,TGFD
TIMELESS	TIMELESS	NCG
TIMP2	TIMP2	GAD,CGW
TIMP3	TIMP3	GAD
TLK2	TLK2	GAD
TLN1	TLN1	NCG
TLR2	TLR2	GAD
TLR3	TLR3	GAD
TLR4	TLR4	GAD
TLR9	TLR9	GAD
TMEM123	TMEM123	NCG
TMPRSS6	TMPRSS6	GAD,NCG
TNF	TNF	GAD
TNFRSF10A	TNFRSF10A	GAD
TNFRSF10B	TNFRSF10B	GAD
TNFRSF10C	TNFRSF10C	GAD
TNFRSF10D	TNFRSF10D	GAD
TNFRSF1A	TNFRSF1A	GAD
TNFRSF1B	TNFRSF1B	GAD
TNFSF10	TNFSF10	GAD
TNKS	TNKS	GAD
TNKS2	TNKS2	GAD
TNR	TNR	GAD
TNRC9	TOX3	GAD
TOP2A	TOP2A	GAD
TOPBP1	TOPBP1	GAD
TOX3	TOX3	GAD
TP53	TP53	GAD,BCGD,CGC,CGAP,TGFD,CGW,NCG,OMIM
TP53BP1	TP53BP1	GAD
TP73	TP73	GAD
TPD52	TPD52	CGW
TPD52L1	TPD52L1	CGW
TPMT	TPMT	GAD
TRIM25	TRIM25	CGAP
TRIOBP	TRIOBP	NCG
TRNL2	TRNL2	GAD
TSG101	TSG101	BCGD,CGAP,TGFD,CGW,OMIM
TTK	TTK	GAD
TUBA1A	TUBA1A	CGAP
TUBA3C	TUBA3C	CGAP
TUBA4A	TUBA4A	CGAP
TUBB	TUBB	GAD
TUBD1	TUBD1	GAD
TWIST1	TWIST1	GAD
TXN	TXN	GAD
TXN2	TXN2	GAD
TXNRD1	TXNRD1	GAD
TXNRD2	TXNRD2	GAD
TYMS	TYMS	GAD
UBE2I	UBE2I	GAD
UCP2	UCP2	GAD
UGT1A	UGT1A	GAD
UGT1A1	UGT1A1	GAD
UGT1A6	UGT1A6	GAD
UGT2B15	UGT2B15	GAD
UGT2B4	UGT2B4	GAD
UGT2B7	UGT2B7	GAD
UHMK1	UHMK1	CGAP
UIMC1	UIMC1	GAD
UQCRFS1	UQCRFS1	GAD
Urokinase	PLAU	BCGD
USP1	USP1	GAD
VDR	VDR	GAD
VEGFA	VEGFA	GAD
VEPH1	VEPH1	NCG
VIM	VIM	TGFD
VLM	VLM	BCGD
VTCN1	VTCN1	GAD
WDR91	WDR91	NCG
WEE1	WEE1	GAD
WNT10B	WNT10B	BCGD,TGFD
WRN	WRN	GAD
XDH	XDH	NCG
XIRP1	XIRP1	NCG
XPC	XPC	GAD
XRCC1	XRCC1	GAD
XRCC2	XRCC2	GAD
XRCC3	XRCC3	GAD,OMIM
XRCC4	XRCC4	GAD
XRCC5	XRCC5	GAD
XRCC6	XRCC6	GAD
YPEL2	YPEL2	GAD
YWHAH	YWHAH	GAD
YWHAQ	YWHAQ	GAD
ZFP64	ZFP64	NCG
ZFYVE26	ZFYVE26	NCG
ZNF350	ZNF350	GAD
ZNF569	ZNF569	NCG
ZNF646	ZNF646	NCG
ZNF668	ZNF668	NCG
ZWILCH	ZWILCH	GAD
ZWINT	ZWINT	GAD
