# Supplementary material for: Two-layer modular analysis of gene and protein networks in breast cancer
Source: BMC Syst Biol. 2014 Jul 5;8:81. doi: 10.1186/1752-0509-8-81 (PMC4105126; doi:10.1186/1752-0509-8-81)
Supplement: Additional file 2: Table S2 — Gene network analysis for Set 1. [file 1752-0509-8-81-S2.xls]

## Sheet: Sheet1
Gene Network, Set1 : all
Index	Source.node	Sink.node	Source.gene.name	Sink.gene.name	pcor	pval	qval	prob
1	393	415	NME1	PEMT	0.092953	2.22044604925031e-16	1.54827383363148e-12	0.999999999959745
2	47	504	AURKB	SLC45A2	0.0685249	2.22044604925031e-16	1.54827383363148e-12	0.999999999959745
3	415	418	PEMT	PHB	0.0672737	2.22044604925031e-16	1.54827383363148e-12	0.999999999959745
4	26	88	ALDH1A1	CDK4	0.066775	2.22044604925031e-16	1.54827383363148e-12	0.999999999959745
5	224	528	GRB7	STARD3	0.0655013	2.22044604925031e-16	1.54827383363148e-12	0.999999999959745
6	502	503	SLC38A3	SLC38A6	0.0650805	2.22044604925031e-16	1.54827383363148e-12	0.999999999959745
7	166	528	ERBB2	STARD3	0.0646711	2.22044604925031e-16	1.54827383363148e-12	0.999999999959745
8	166	224	ERBB2	GRB7	0.0643954	2.22044604925031e-16	1.54827383363148e-12	0.999999999959745
9	26	593	ALDH1A1	UGT2B7	0.0631543	2.22044604925031e-16	1.54827383363148e-12	0.999999999959745
10	88	318	CDK4	LASP1	0.0612934	2.22044604925031e-16	1.54827383363148e-12	0.999999999959745
11	393	418	NME1	PHB	0.0611941	2.22044604925031e-16	1.54827383363148e-12	0.999999999959745
12	88	593	CDK4	UGT2B7	0.0602253	2.22044604925031e-16	1.54827383363148e-12	0.999999999959745
13	26	318	ALDH1A1	LASP1	0.0600438	2.22044604925031e-16	1.54827383363148e-12	0.999999999959745
14	502	505	SLC38A3	SLC6A2	0.0599472	2.22044604925031e-16	1.54827383363148e-12	0.999999999959745
15	193	273	FGFR2	IGF2	0.0599131	2.22044604925031e-16	1.54827383363148e-12	0.999999999959745
16	279	588	IGFBP5	UCP2	0.0593861	2.22044604925031e-16	1.54827383363148e-12	0.999999999959745
17	503	505	SLC38A6	SLC6A2	0.0590927	2.22044604925031e-16	1.54827383363148e-12	0.999999999959745
18	49	442	BAG1	PRKACB	0.0590523	2.22044604925031e-16	1.54827383363148e-12	0.999999999959745
19	423	442	PLAT	PRKACB	0.0563444	2.22044604925031e-16	1.54827383363148e-12	0.999999999959745
20	318	593	LASP1	UGT2B7	0.0563169	2.22044604925031e-16	1.54827383363148e-12	0.999999999959745
21	192	225	FGFR1	GRIK1	0.0554472	2.22044604925031e-16	1.54827383363148e-12	0.999999999959745
22	193	324	FGFR2	LPL	0.0548699	2.22044604925031e-16	1.54827383363148e-12	0.999999999959745
23	107	352	COL11A1	MMP2	0.0544381	2.22044604925031e-16	1.54827383363148e-12	0.999999999959745
24	248	249	HLA-A	HLA-B	0.0537847	2.22044604925031e-16	1.54827383363148e-12	0.999999999959745
25	303	534	ITGB5	STS	0.0526138	2.22044604925031e-16	1.54827383363148e-12	0.999999999959745
26	368	547	MUC1	TFF1	0.0523035	2.22044604925031e-16	1.54827383363148e-12	0.999999999959745
27	230	534	GSTM3	STS	0.0518818	4.44089209850063e-16	2.9818607166236e-12	0.999999999718214
28	135	137	CYP2B6	CYP2C8	0.0509046	1.99840144432528e-15	1.29391456096345e-11	0.999999999033877
29	166	318	ERBB2	LASP1	0.0494498	1.17683640610267e-14	7.15146818796933e-11	0.999999999033877
30	318	528	LASP1	STARD3	0.0490622	1.88737914186277e-14	1.09786690021142e-10	0.999999999033877
31	88	247	CDK4	HIF1A	0.0488066	2.57571741713036e-14	1.43864253111144e-10	0.999999999033877
32	24	364	AKT1	MTA1	0.0487816	2.64233079860787e-14	1.47018697941355e-10	0.999999999033877
33	65	586	CBS	TYMS	0.0487194	2.86437540353290e-14	1.57360922363636e-10	0.999999997745713
34	251	252	HLA-DPB1	HLA-DQA1	0.0484161	4.10782519111308e-14	2.1903520999316e-10	0.999999997383417
35	26	247	ALDH1A1	HIF1A	0.0481654	5.55111512312578e-14	2.8753656910299e-10	0.999999996135508
36	107	349	COL11A1	MMP11	0.0478927	7.68274333040608e-14	3.86896427981912e-10	0.999999992585007
37	65	548	CBS	TFRC	0.047512	1.20570220474292e-13	5.89663633594088e-10	0.999999992585007
38	193	297	FGFR2	ITGA6	0.0471679	1.80744308408975e-13	8.50209085226323e-10	0.999999992585007
39	50	392	BARD1	NFKBIA	0.0469439	2.34923192010683e-13	1.06834386106623e-09	0.999999992585007
40	26	166	ALDH1A1	ERBB2	0.0468392	2.65343302885412e-13	1.18458285709117e-09	0.999999992585007
41	135	505	CYP2B6	SLC6A2	0.0467885	2.81330514440015e-13	1.24398138115825e-09	0.999999988996934
42	273	324	IGF2	LPL	0.0465835	3.56825680114525e-13	1.53134472863073e-09	0.999999988996934
43	143	489	CYR61	S100A4	0.0464712	4.06341627012807e-13	1.71080553353062e-09	0.999999988996934
44	135	502	CYP2B6	SLC38A3	0.0463571	4.6340709047854e-13	1.90937351728435e-09	0.99999997789994
45	112	541	COMT	TERF1	0.0461541	5.85309578582383e-13	2.35805545470594e-09	0.99999996709144
46	332	432	LUM	POSTN	0.0458484	8.30002733209767e-13	3.24660390155276e-09	0.99999996709144
47	135	503	CYP2B6	SLC38A6	0.0457313	9.48352507634809e-13	3.65807693892429e-09	0.999999908741644
48	82	279	CD9	IGFBP5	0.0453551	1.45172762699985e-12	5.48308275898643e-09	0.999999803313485
49	26	528	ALDH1A1	STARD3	0.0448573	2.53663756666356e-12	9.38519361552159e-09	0.999999723299726
50	294	442	IRS1	PRKACB	0.0440904	5.92459414860969e-12	2.09701640253953e-08	0.999999723299726
51	415	465	PEMT	PTPRF	0.0440265	6.35469454834947e-12	2.23694371711580e-08	0.999999723299726
52	393	465	NME1	PTPRF	0.0439231	7.11541936482263e-12	2.48072174993604e-08	0.999999505969044
53	247	593	HIF1A	UGT2B7	0.0436129	9.97579796546688e-12	3.40914838897518e-08	0.999999505969044
54	147	332	DCN	LUM	0.0433998	1.25655041927075e-11	4.21858744884324e-08	0.999999101646622
55	23	557	AKR1C3	THRA	0.0430065	1.91819893302636e-11	6.28452853958251e-08	0.999999101646622
56	118	193	CSNK1E	FGFR2	0.0428582	2.24760210443264e-11	7.27632853357799e-08	0.999998283870575
57	349	352	MMP11	MMP2	0.0423969	3.66837671350595e-11	1.15659169721035e-07	0.999998283870575
58	112	124	COMT	CTTN	0.0419517	5.85695936194952e-11	1.77524340968259e-07	0.999998283870575
59	167	279	ERBB3	IGFBP5	0.0418995	6.18491924342379e-11	1.86385187347262e-07	0.999998283870575
60	135	175	CYP2B6	ESR1	0.0418789	6.3196781141528e-11	1.89996599207798e-07	0.999998283870575
61	384	406	NCOR2	NUMA1	0.0416613	7.92672594229771e-11	2.31785801821333e-07	0.999998283870575
62	277	547	IGFBP2	TFF1	0.0416612	7.92723664488904e-11	2.31798718227159e-07	0.999995127922866
63	280	554	IGFBP7	TGFBR2	0.0413792	1.06146424982967e-10	3.05453931179027e-07	0.999994154232031
64	399	534	NQO1	STS	0.0408498	1.82692305727983e-10	5.06636885733732e-07	0.999994154232031
65	95	108	CDKN2A	COL18A1	0.0405873	2.3851676189679e-10	6.44382727445722e-07	0.999994154232031
66	215	340	GNAS	MC1R	0.0405214	2.54987364556314e-10	6.83676039515689e-07	0.999994154232031
67	135	165	CYP2B6	EPHX1	0.0403431	3.05238279096898e-10	7.99971777981151e-07	0.999994154232031
68	372	449	MYC	PRKDC	0.0402542	3.33806315921947e-10	8.63780076048181e-07	0.999994154232031
69	49	467	BAG1	PTPRN2	0.0402507	3.34982042105025e-10	8.66371568512857e-07	0.999994154232031
70	24	402	AKT1	NR4A2	0.0402088	3.49394957410709e-10	8.979222739782e-07	0.999994154232031
71	224	318	GRB7	LASP1	0.0401677	3.64105412486992e-10	9.29714667821359e-07	0.99999214955223
72	75	253	CD2	HLA-DQB1	0.0400011	4.30148361374449e-10	1.07525266109663e-06	0.99999214955223
73	51	165	BCL2	EPHX1	0.0398566	4.96812369021882e-10	1.21608057568523e-06	0.99999214955223
74	134	521	CYP24A1	SREBF1	0.0396907	5.85846704481696e-10	1.39528159334510e-06	0.99999214955223
75	385	586	NEK2	TYMS	0.039624	6.25859364333792e-10	1.47270070064439e-06	0.99999214955223
76	170	193	ERCC3	FGFR2	0.0396101	6.34561292400804e-10	1.48929254985776e-06	0.99999214955223
77	65	385	CBS	NEK2	0.0395173	6.95507207382207e-10	1.60312100329113e-06	0.99999214955223
78	1	49	ABCA3	BAG1	0.0395052	7.03873181961967e-10	1.61842890062766e-06	0.99999214955223
79	107	184	COL11A1	FBN1	0.0394956	7.10525860370126e-10	1.63054839960815e-06	0.99999115369592
80	211	226	GLG1	GSK3B	0.0394276	7.59798668426015e-10	1.72161625209333e-06	0.99999115369592
81	184	352	FBN1	MMP2	0.039365	8.08117128769936e-10	1.80871520651095e-06	0.99998810014885
82	230	303	GSTM3	ITGB5	0.0392444	9.09728958831124e-10	1.99795693419272e-06	0.99998810014885
83	49	196	BAG1	FLNB	0.0390607	1.08895981121293e-09	2.31500880367353e-06	0.99998810014885
84	147	198	DCN	FN1	0.0390341	1.11757603171725e-09	2.36375962647766e-06	0.99998810014885
85	528	593	STARD3	UGT2B7	0.0389598	1.20148402338316e-09	2.50388903404553e-06	0.99998810014885
86	147	184	DCN	FBN1	0.0388913	1.28440413860176e-09	2.63838070548009e-06	0.99998810014885
87	88	166	CDK4	ERBB2	0.038888	1.28851151970366e-09	2.64494263207482e-06	0.99998810014885
88	37	516	APOE	SPOCK2	0.0388844	1.29294996931151e-09	2.65202302672209e-06	0.99998810014885
89	166	593	ERBB2	UGT2B7	0.0388529	1.33322752837728e-09	2.71578360594229e-06	0.999986495333217
90	200	534	FZR1	STS	0.0387623	1.45575063115189e-09	2.91155470138973e-06	0.999986495333217
91	107	231	COL11A1	GSTM4	0.038679	1.57800106315165e-09	3.09993495945794e-06	0.999986495333217
92	37	126	APOE	CXCR4	0.0386675	1.59564983448490e-09	3.12657858070001e-06	0.999986495333217
93	107	424	COL11A1	PLAU	0.0386376	1.64242242028934e-09	3.19653366475814e-06	0.999986495333217
94	20	211	AKAP13	GLG1	0.0385985	1.70568181800945e-09	3.2896603706802e-06	0.9999689171603
95	68	384	CCND1	NCOR2	0.0384412	1.98474903179147e-09	3.76272843884265e-06	0.9999689171603
96	88	528	CDK4	STARD3	0.0383191	2.23175256053310e-09	4.16820728221037e-06	0.9999689171603
97	4	302	ABL1	ITGB4	-0.0383112	2.24869278753204e-09	4.19557561965254e-06	0.9999689171603
98	68	535	CCND1	SULT1A1	0.0382469	2.39148545411183e-09	4.42407585350564e-06	0.999957755472311
99	374	609	MYH9	YWHAH	0.0381496	2.62450350341226e-09	4.80610061951799e-06	0.99993161589086
100	135	406	CYP2B6	NUMA1	0.0380087	3.00170577283154e-09	5.44188070471354e-06	0.999915174975394
101	137	505	CYP2C8	SLC6A2	0.0378562	3.4695950557051e-09	6.22785242651102e-06	0.999886856850125
102	54	203	BIRC5	GAPDH	0.0375515	4.62570159953657e-09	8.15349476512007e-06	0.999886856850125
103	349	424	MMP11	PLAU	0.0373275	5.70720604109454e-09	9.89312280717129e-06	0.999886856850125
104	23	208	AKR1C3	GHR	-0.037125	6.89368229167542e-09	1.17364702279112e-05	0.999886856850125
105	108	278	COL18A1	IGFBP3	0.0370605	7.31918925467312e-09	1.23816182993817e-05	0.999886856850125
106	225	486	GRIK1	RRAS2	-0.0370327	7.51113660157898e-09	1.26699672943795e-05	0.999886856850125
107	183	521	FASN	SREBF1	0.0370326	7.51177098301525e-09	1.26709175448335e-05	0.999886856850125
108	198	349	FN1	MMP11	0.0369867	7.83822651229116e-09	1.31575476315276e-05	0.999876534260457
109	49	423	BAG1	PLAT	0.0368164	9.17550746493134e-09	1.51273190762763e-05	0.999876534260457
110	488	489	S100A1	S100A4	0.0368069	9.25613830027316e-09	1.52438394117897e-05	0.999876534260457
111	250	392	HLA-C	NFKBIA	0.036736	9.88131332313458e-09	1.61388501156182e-05	0.999872648782633
112	156	372	E2F5	MYC	0.0366614	1.05837743014092e-08	1.71318176803658e-05	0.999865664039662
113	404	521	NRIP1	SREBF1	0.036586	1.13426559256169e-08	1.81938417757598e-05	0.999865664039662
114	9	534	ACE	STS	-0.0365117	1.21416630083360e-08	1.92914163230169e-05	0.999865664039662
115	243	449	HDAC2	PRKDC	0.036448	1.28706558744085e-08	2.02748712191369e-05	0.999865664039662
116	273	384	IGF2	NCOR2	0.0363405	1.419704953598e-08	2.20217876975055e-05	0.999865664039662
117	108	554	COL18A1	TGFBR2	0.0362815	1.49806782534512e-08	2.30289398611772e-05	0.999865664039662
118	247	318	HIF1A	LASP1	0.0361979	1.61643589624560e-08	2.45164646086157e-05	0.999865664039662
119	75	302	CD2	ITGB4	0.0361427	1.69942215855201e-08	2.55358597834761e-05	0.999865664039662
120	163	203	EMG1	GAPDH	0.0361363	1.70929059795100e-08	2.56558250636959e-05	0.999865664039662
121	200	230	FZR1	GSTM3	0.036041	1.86348503294909e-08	2.74965045182654e-05	0.999865664039662
122	23	265	AKR1C3	HSPA5	0.0360359	1.8720653915949e-08	2.75971020416144e-05	0.999865664039662
123	205	505	GBA	SLC6A2	0.0360224	1.89509286041556e-08	2.7866145775107e-05	0.999865664039662
124	303	368	ITGB5	MUC1	0.0359921	1.94756346605374e-08	2.84741540665599e-05	0.999827039148342
125	20	566	AKAP13	TNR	0.0359112	2.09509642967731e-08	3.02538497423688e-05	0.999827039148342
126	29	393	ALDOA	NME1	0.0358085	2.29803327478351e-08	3.26314475912463e-05	0.999827039148342
127	200	399	FZR1	NQO1	0.0357963	2.32333823291242e-08	3.29223753840585e-05	0.999827039148342
128	156	310	E2F5	KIT	0.0357786	2.36062065450682e-08	3.33488153332562e-05	0.999827039148342
129	449	475	PRKDC	RB1CC1	0.0357031	2.52608018946887e-08	3.52104356566942e-05	0.999827039148342
130	382	449	NCOA3	PRKDC	0.0356765	2.58714822898298e-08	3.58850432794929e-05	0.999827039148342
131	224	415	GRB7	PEMT	0.0356296	2.69786839535158e-08	3.70914472243564e-05	0.999827039148342
132	47	447	AURKB	PRKAR2B	0.0355657	2.85647181463844e-08	3.87830501241074e-05	0.999827039148342
133	447	504	PRKAR2B	SLC45A2	0.0355657	2.85647181463844e-08	3.87830501241074e-05	0.999827039148342
134	7	467	ACADM	PTPRN2	0.0355482	2.90160420135521e-08	3.92567434390331e-05	0.99975223531219
135	227	304	GSN	JUN	0.0353323	3.51652620356191e-08	4.60306002144864e-05	0.99975223531219
136	215	531	GNAS	STAT6	0.0353244	3.54126237223085e-08	4.62938923610418e-05	0.99975223531219
137	184	332	FBN1	LUM	0.0353119	3.58061587046876e-08	4.67113580598136e-05	0.99975223531219
138	31	165	AMFR	EPHX1	0.0352374	3.82501508244815e-08	4.92657256420543e-05	0.99975223531219
139	192	486	FGFR1	RRAS2	-0.0351641	4.08118216999043e-08	5.18743329473478e-05	0.99975223531219
140	492	607	SERPINB5	XRCC5	0.0351456	4.14857697084159e-08	5.25492767732031e-05	0.99975223531219
141	175	505	ESR1	SLC6A2	0.0351405	4.16728203056493e-08	5.27357799653713e-05	0.99975223531219
142	310	372	KIT	MYC	0.0351241	4.2279189038652e-08	5.33379316425784e-05	0.99975223531219
143	137	502	CYP2C8	SLC38A3	0.0351028	4.30810194185227e-08	5.41284994844423e-05	0.99975223531219
144	355	412	MMP9	PCDHGB4	0.0350769	4.40785341560002e-08	5.51030741586053e-05	0.99975223531219
145	437	451	PPP2R1A	PRMT1	0.0350498	4.51443020743625e-08	5.61335504299909e-05	0.99975223531219
146	198	332	FN1	LUM	0.0350339	4.57793576380539e-08	5.6742352380239e-05	0.99975223531219
147	137	503	CYP2C8	SLC38A6	0.0350093	4.67825413963396e-08	5.76962215126777e-05	0.999559057142475
148	175	503	ESR1	SLC38A6	0.0348937	5.17847671410721e-08	6.29841898506153e-05	0.999559057142475
149	95	302	CDKN2A	ITGB4	0.0348663	5.30418460265025e-08	6.42902126568478e-05	0.999559057142475
150	175	502	ESR1	SLC38A3	0.0347779	5.73129868008948e-08	6.8661000007561e-05	0.999559057142475
151	427	583	POLB	TXN	0.0347156	6.05143450904677e-08	7.187110956241e-05	0.999559057142475
152	91	521	CDK7	SREBF1	0.0346617	6.34296664081546e-08	7.47466138095592e-05	0.999559057142475
153	95	312	CDKN2A	KL	0.0345981	6.70420396975402e-08	7.82480861540583e-05	0.999559057142475
154	100	519	CENPF	SRD5A1	0.0344567	7.58036780013072e-08	8.6468882122702e-05	0.999559057142475
155	234	402	GSTP1	NR4A2	0.0344356	7.72006472082865e-08	8.77452967805583e-05	0.999559057142475
156	534	546	STS	TFAP2C	0.0344053	7.92555927553451e-08	8.9606287763213e-05	0.999559057142475
157	330	494	LSP1	SETDB1	0.0343976	7.97819357245544e-08	9.00798016527486e-05	0.999559057142475
158	184	349	FBN1	MMP11	0.0343846	8.06860522839514e-08	9.08901996199454e-05	0.999559057142475
159	20	320	AKAP13	LEPROT	0.034351	8.30691666564576e-08	9.30084560561916e-05	0.999559057142475
160	204	326	GATA3	LRBA	0.03435	8.31359623365557e-08	9.30674588209618e-05	0.999559057142475
161	252	253	HLA-DQA1	HLA-DQB1	0.0343402	8.38480389564467e-08	9.36952173829861e-05	0.999559057142475
162	364	430	MTA1	PON2	0.0342621	8.96912419889873e-08	9.8762191034787e-05	0.999559057142475
163	61	402	CASP10	NR4A2	-0.0342586	8.99654024610896e-08	9.89963018293426e-05	0.999559057142475
164	64	488	CBR1	S100A1	0.0342448	9.10359698735874e-08	9.99074199015037e-05	0.999559057142475
165	112	434	COMT	PPARA	-0.0342334	9.19417055822436e-08	0.000100674	0.999559057142475
166	227	280	GSN	IGFBP7	0.034169	9.71813896022411e-08	0.000105045	0.999559057142475
167	300	534	ITGB2	STS	-0.0341618	9.7781730934443e-08	0.000105539	0.999559057142475
168	412	430	PCDHGB4	PON2	0.0341414	9.95092077626936e-08	0.000106951	0.999559057142475
169	37	310	APOE	KIT	0.0341323	1.00291204008229e-07	0.000107586	0.999268424177478
170	147	352	DCN	MMP2	0.0340638	1.06363936325238e-07	0.000113094	0.999268424177478
171	193	220	FGFR2	GPC1	0.0339953	1.12792670980966e-07	0.000118819	0.999268424177478
172	280	332	IGFBP7	LUM	0.0339809	1.14190790378998e-07	0.00012005	0.999268424177478
173	193	384	FGFR2	NCOR2	0.0338351	1.29337738075108e-07	0.000133078	0.999268424177478
174	147	559	DCN	TIMP3	0.0338272	1.30201225356785e-07	0.000133804	0.999268424177478
175	75	252	CD2	HLA-DQA1	0.0338116	1.31947187398396e-07	0.000135266	0.999268424177478
176	20	29	AKAP13	ALDOA	-0.0338081	1.32346424930319e-07	0.0001356	0.999268424177478
177	447	450	PRKAR2B	PRLR	0.0337946	1.33869435980927e-07	0.000136868	0.999268424177478
178	135	576	CYP2B6	TSG101	0.0337708	1.36609123124742e-07	0.000139136	0.99902182613666
179	31	51	AMFR	BCL2	0.0336462	1.51859251174002e-07	0.000152251	0.99902182613666
180	143	374	CYR61	MYH9	0.0336238	1.54762498372207e-07	0.000154701	0.99902182613666
181	302	365	ITGB4	MTHFD1	-0.0335827	1.60244677749333e-07	0.000159289	0.99902182613666
182	22	193	AKR1C1	FGFR2	0.0335632	1.62909076451001e-07	0.0001615	0.99902182613666
183	186	284	FCGR2A	IL13	0.0335035	1.71334743725993e-07	0.000168415	0.99902182613666
184	318	399	LASP1	NQO1	0.0334844	1.74117595674872e-07	0.000170673	0.99902182613666
185	51	326	BCL2	LRBA	0.0334827	1.74377924100355e-07	0.000170884	0.998946377955608
186	26	224	ALDH1A1	GRB7	0.0334372	1.81193740234065e-07	0.000176444	0.998946377955608
187	318	388	LASP1	NEU1	0.0334004	1.86894769216295e-07	0.000181042	0.998946377955608
188	163	563	EMG1	TNFRSF1A	0.0333567	1.93889712951645e-07	0.000186618	0.998946377955608
189	265	596	HSPA5	VEGFA	0.033334	1.97624764997073e-07	0.000189566	0.998921824865582
190	124	187	CTTN	FCGR2B	0.0332391	2.14011429022776e-07	0.000202335	0.998921824865582
191	68	93	CCND1	CDKN1A	0.0332271	2.16175956913034e-07	0.000203994	0.998921824865582
192	340	488	MC1R	S100A1	0.033217	2.18012092600972e-07	0.000205396	0.998921824865582
193	82	167	CD9	ERBB3	0.0331525	2.30093336828219e-07	0.000214514	0.998921824865582
194	63	468	CAV1	PXDN	0.0331248	2.35496552480896e-07	0.00021853	0.998921824865582
195	49	134	BAG1	CYP24A1	0.0331046	2.39491406706094e-07	0.000221476	0.998921824865582
196	163	268	EMG1	ICAM1	0.0330858	2.43275361189177e-07	0.000224247	0.998921824865582
197	251	284	HLA-DPB1	IL13	-0.0330468	2.51334567602512e-07	0.000230091	0.998921824865582
198	310	578	KIT	TUBA1A	0.0330363	2.53540262562524e-07	0.000231676	0.998921824865582
199	365	414	MTHFD1	PDCD11	-0.0329821	2.65228206508539e-07	0.000239979	0.998921824865582
200	165	480	EPHX1	RHOA	-0.0329595	2.70265033464057e-07	0.000243507	0.998921824865582
201	220	273	GPC1	IGF2	0.0329412	2.74409584832824e-07	0.000246388	0.998921824865582
202	273	297	IGF2	ITGA6	0.0329389	2.74937629995975e-07	0.000246754	0.99868843939503
203	88	413	CDK4	PCNA	0.0328775	2.89306429479552e-07	0.000257121	0.99868843939503
204	404	496	NRIP1	SHC1	0.0327826	3.12970427795989e-07	0.000273763	0.99868843939503
205	284	349	IL13	MMP11	-0.0327644	3.17724030862720e-07	0.000277043	0.99868843939503
206	26	514	ALDH1A1	SORL1	0.0327485	3.21917668522076e-07	0.000279919	0.99868843939503
207	468	583	PXDN	TXN	-0.0327363	3.25198002970595e-07	0.000282158	0.99868843939503
208	231	352	GSTM4	MMP2	0.0327265	3.27840427472026e-07	0.000283954	0.99868843939503
209	71	193	CCNE1	FGFR2	0.0327136	3.31338326775565e-07	0.000286322	0.99868843939503
210	44	122	ATN1	CTNNB1	0.0326822	3.40030653411816e-07	0.00029216	0.99868843939503
211	233	465	GSTO1	PTPRF	-0.0326718	3.42964680877245e-07	0.000294116	0.99868843939503
212	303	399	ITGB5	NQO1	0.0326513	3.48796231230963e-07	0.000297981	0.99868843939503
213	310	607	KIT	XRCC5	0.0326273	3.55771863969068e-07	0.000302565	0.99868843939503
214	167	450	ERBB3	PRLR	0.0326071	3.61751419264422e-07	0.000306463	0.998192194907077
215	23	63	AKR1C3	CAV1	0.0325549	3.77614018054473e-07	0.00031754	0.998192194907077
216	253	300	HLA-DQB1	ITGB2	0.0324929	3.97318324907303e-07	0.000331075	0.998192194907077
217	37	396	APOE	NOTCH2	0.0324595	4.08366002568883e-07	0.000338557	0.998192194907077
218	224	557	GRB7	THRA	0.0324402	4.14869977927168e-07	0.000342926	0.998192194907077
219	135	387	CYP2B6	NELL2	0.03244	4.14923787106503e-07	0.000342962	0.998192194907077
220	464	535	PTPN1	SULT1A1	0.032404	4.27360952404143e-07	0.000351245	0.998192194907077
221	81	480	CD44	RHOA	0.0323811	4.35446065205625e-07	0.00035658	0.998192194907077
222	100	410	CENPF	PARP1	0.0323641	4.41525295657996e-07	0.000360565	0.997633317324035
223	224	418	GRB7	PHB	0.0321861	5.1045476756606e-07	0.000407171	0.997633317324035
224	133	225	CYP1B1	GRIK1	0.0321106	5.42748979759367e-07	0.000428269	0.997633317324035
225	402	411	NR4A2	PBX1	0.0321025	5.46316426763838e-07	0.000430572	0.997633317324035
226	81	521	CD44	SREBF1	0.0320882	5.5270417020914e-07	0.000434682	0.997633317324035
227	93	535	CDKN1A	SULT1A1	0.032027	5.80811710060303e-07	0.00045256	0.997633317324035
228	69	348	CCND2	MMP1	0.0320177	5.851641540211e-07	0.000455299	0.997633317324035
229	93	490	CDKN1A	SEPHS2	0.0320165	5.85775051575865e-07	0.000455683	0.997633317324035
230	22	486	AKR1C1	RRAS2	-0.0320114	5.88193849626606e-07	0.000457201	0.997633317324035
231	20	226	AKAP13	GSK3B	0.0319992	5.93987400598905e-07	0.000460828	0.997633317324035
232	33	491	ANTXR1	SERPINA2	0.0319468	6.19675478263915e-07	0.000476743	0.997633317324035
233	82	450	CD9	PRLR	0.0318656	6.61662694190213e-07	0.000502191	0.997633317324035
234	304	355	JUN	MMP9	0.0318458	6.72278717583907e-07	0.000508517	0.997633317324035
235	98	318	CDS1	LASP1	0.0318287	6.8160485433566e-07	0.000514039	0.997633317324035
236	81	580	CD44	TUBA4A	0.0317591	7.20799748776813e-07	0.000536893	0.997633317324035
237	18	193	AHR	FGFR2	0.031756	7.22583122225728e-07	0.000537919	0.997633317324035
238	31	476	AMFR	RBBP8	0.0316916	7.60892810314218e-07	0.000559694	0.997633317324035
239	24	588	AKT1	UCP2	0.0316839	7.65597894636372e-07	0.000562332	0.997633317324035
240	17	171	AGAP2	ERCC4	0.0316816	7.67044032512487e-07	0.000563142	0.997633317324035
241	365	464	MTHFD1	PTPN1	0.0316756	7.70738413313765e-07	0.000565206	0.997633317324035
242	135	517	CYP2B6	SPTAN1	0.0316704	7.73965710854085e-07	0.000567006	0.997633317324035
243	318	444	LASP1	PRKAR1A	0.0316438	7.90587082910577e-07	0.000576218	0.997633317324035
244	1	196	ABCA3	FLNB	0.0316087	8.1315211741817e-07	0.000588575	0.997633317324035
245	69	250	CCND2	HLA-C	0.0315948	8.22203100048213e-07	0.000593483	0.997633317324035
246	402	545	NR4A2	TFAP2B	0.0315939	8.22820344970054e-07	0.000593817	0.997633317324035
247	385	609	NEK2	YWHAH	0.0315919	8.2411530155646e-07	0.000594517	0.997633317324035
248	200	587	FZR1	UBE2I	0.0315833	8.2977837445597e-07	0.00059757	0.997633317324035
249	82	447	CD9	PRKAR2B	0.0315467	8.54410146633455e-07	0.000610732	0.997633317324035
250	18	324	AHR	LPL	0.0315395	8.59361574567785e-07	0.000613354	0.997633317324035
251	27	253	ALDH2	HLA-DQB1	0.0314976	8.8848902612959e-07	0.000628621	0.997633317324035
252	506	547	SLC6A3	TFF1	0.0314864	8.96464760202775e-07	0.000632755	0.997633317324035
253	137	387	CYP2C8	NELL2	0.0314746	9.04924144951025e-07	0.000637119	0.997633317324035
254	196	521	FLNB	SREBF1	0.0314554	9.18903149571548e-07	0.000644281	0.997633317324035
255	203	244	GAPDH	HDLBP	-0.0314363	9.32952581855773e-07	0.000651421	0.997633317324035
256	88	444	CDK4	PRKAR1A	0.0314331	9.35361567311332e-07	0.000652639	0.997633317324035
257	147	432	DCN	POSTN	0.0314218	9.43772940686927e-07	0.000656879	0.997633317324035
258	251	253	HLA-DPB1	HLA-DQB1	0.0314116	9.51477421073932e-07	0.000660744	0.997633317324035
259	134	442	CYP24A1	PRKACB	0.0314101	9.52611120652591e-07	0.000661311	0.997633317324035
260	310	569	KIT	TP53	0.0314082	9.54072659764549e-07	0.000662042	0.997633317324035
261	95	252	CDKN2A	HLA-DQA1	0.0313969	9.62611282684378e-07	0.000666299	0.997633317324035
262	568	586	TOPBP1	TYMS	0.0313629	9.88980421334773e-07	0.000679312	0.997633317324035
263	22	225	AKR1C1	GRIK1	0.0313606	9.90771814368685e-07	0.000680189	0.997633317324035
264	30	350	ALOX5AP	MMP12	0.0313597	9.91473835920686e-07	0.000680533	0.997633317324035
265	222	350	GPX1	MMP12	0.0313453	1.00286736426369e-06	0.000686086	0.99740852337318
266	44	436	ATN1	PPP1CB	0.0313179	1.02492471332205e-06	0.000697117	0.99740852337318
267	442	467	PRKACB	PTPRN2	0.0313099	1.03145619512190e-06	0.000700359	0.99682617396251
268	91	531	CDK7	STAT6	0.0312746	1.06068337735188e-06	0.000715728	0.99682617396251
269	227	554	GSN	TGFBR2	0.0312588	1.07399567883526e-06	0.000722666	0.99682617396251
270	413	581	PCNA	TUBB	0.031245	1.08578503210666e-06	0.000728777	0.99682617396251
271	198	432	FN1	POSTN	0.0312269	1.10148266174726e-06	0.000736867	0.996592706301325
272	252	302	HLA-DQA1	ITGB4	0.0311565	1.16447400899666e-06	0.00076949	0.996592706301325
273	248	530	HLA-A	STAT1	0.0311089	1.20898043798334e-06	0.000792064	0.996592706301325
274	123	503	CTSD	SLC38A6	0.0311055	1.21220795068488e-06	0.000793686	0.996592706301325
275	22	192	AKR1C1	FGFR1	0.031105	1.21263408847661e-06	0.0007939	0.996592706301325
276	327	486	LRIG1	RRAS2	-0.0310975	1.21981715794917e-06	0.000797502	0.996592706301325
277	163	354	EMG1	MMP7	0.0310924	1.22473092578623e-06	0.00079996	0.996592706301325
278	4	496	ABL1	SHC1	0.0310595	1.25692085539697e-06	0.000815951	0.996592706301325
279	80	566	CD4	TNR	-0.0310313	1.28507646302012e-06	0.000829777	0.996592706301325
280	22	273	AKR1C1	IGF2	0.0310243	1.29218939393105e-06	0.000833247	0.996592706301325
281	494	569	SETDB1	TP53	0.0310162	1.30035171541643e-06	0.000837217	0.996592706301325
282	431	494	POR	SETDB1	0.0310051	1.31182884555159e-06	0.000842778	0.996592706301325
283	156	488	E2F5	S100A1	0.0309606	1.35840393999942e-06	0.000865103	0.996592706301325
284	135	205	CYP2B6	GBA	0.0309593	1.35974650605775e-06	0.000865741	0.996592706301325
285	304	432	JUN	POSTN	0.030929	1.39245035568614e-06	0.000881178	0.996592706301325
286	184	198	FBN1	FN1	0.0308926	1.43277048003654e-06	0.000899955	0.996592706301325
287	280	583	IGFBP7	TXN	-0.0308908	1.43472845071102e-06	0.000900859	0.996592706301325
288	251	350	HLA-DPB1	MMP12	0.0308868	1.43925078033291e-06	0.000902946	0.996592706301325
289	175	406	ESR1	NUMA1	0.0308863	1.43978202360451e-06	0.000903191	0.996358604719288
290	205	243	GBA	HDAC2	0.0308686	1.45986772159823e-06	0.000912633	0.995647878974501
291	490	535	SEPHS2	SULT1A1	0.0308344	1.49940916682745e-06	0.000932059	0.995647878974501
292	108	304	COL18A1	JUN	0.0308179	1.51885411003860e-06	0.000941531	0.995647878974501
293	50	250	BARD1	HLA-C	0.0308045	1.53483652098885e-06	0.000949278	0.995647878974501
294	372	523	MYC	SSTR1	-0.030787	1.55589178030269e-06	0.000959429	0.99560458208741
295	224	393	GRB7	NME1	0.0306741	1.69897267565666e-06	0.00102704	0.99560458208741
296	189	252	FGF3	HLA-DQA1	-0.0306737	1.6994345328758e-06	0.00102726	0.99560458208741
297	548	586	TFRC	TYMS	0.0306637	1.71267998716473e-06	0.00103338	0.99560458208741
298	252	349	HLA-DQA1	MMP11	0.0306413	1.74275180997441e-06	0.0010472	0.99560458208741
299	388	399	NEU1	NQO1	0.0306398	1.74482767167916e-06	0.00104815	0.99560458208741
300	52	280	BGN	IGFBP7	0.0306128	1.78174753084903e-06	0.00106496	0.99560458208741
301	123	502	CTSD	SLC38A3	0.030605	1.79265455391153e-06	0.00106989	0.99560458208741
302	243	610	HDAC2	YWHAQ	0.0305931	1.80929691806497e-06	0.00107739	0.99560458208741
303	35	437	APEX1	PPP2R1A	0.0305793	1.82866592624009e-06	0.00108607	0.99560458208741
304	233	427	GSTO1	POLB	0.0305704	1.84142790127240e-06	0.00109177	0.99560458208741
305	143	488	CYR61	S100A1	0.0305552	1.86310778826915e-06	0.0011014	0.99560458208741
306	124	469	CTTN	RAD23B	0.0305517	1.86829962478541e-06	0.0011037	0.99560458208741
307	475	578	RB1CC1	TUBA1A	0.0305497	1.87107466742553e-06	0.00110493	0.995420607549066
308	411	541	PBX1	TERF1	0.0305299	1.90006688471911e-06	0.00111787	0.995420607549066
309	234	415	GSTP1	PEMT	0.0305027	1.94048639157174e-06	0.00113575	0.995420607549066
310	134	391	CYP24A1	NFKB1	0.0304984	1.94685355436874e-06	0.00113855	0.995389363994155
311	352	424	MMP2	PLAU	0.0304592	2.00685814100154e-06	0.00116478	0.995389363994155
312	332	554	LUM	TGFBR2	0.0304525	2.01723383819186e-06	0.00116927	0.995389363994155
313	65	578	CBS	TUBA1A	0.0304487	2.02314945352278e-06	0.00117183	0.993823464404986
314	71	273	CCNE1	IGF2	0.0303664	2.15574916495598e-06	0.0012333	0.993823464404986
315	303	546	ITGB5	TFAP2C	0.0303628	2.16173678246889e-06	0.00123604	0.993823464404986
316	143	227	CYR61	GSN	0.0303309	2.21538064493210e-06	0.00126045	0.993823464404986
317	99	586	CENPE	TYMS	0.0303246	2.22609461664192e-06	0.0012653	0.993823464404986
318	35	91	APEX1	CDK7	0.0303098	2.25167685297123e-06	0.00127683	0.993823464404986
319	51	476	BCL2	RBBP8	0.0303081	2.25468927794736e-06	0.00127819	0.993823464404986
320	363	488	MT2A	S100A1	0.0302945	2.27824253085096e-06	0.00128875	0.993823464404986
321	86	284	CDK2	IL13	0.0302654	2.32972060376646e-06	0.00131169	0.993823464404986
322	167	406	ERBB3	NUMA1	0.030257	2.34495221196340e-06	0.00131843	0.993823464404986
323	29	284	ALDOA	IL13	-0.0302447	2.36716263168901e-06	0.00132824	0.993823464404986
324	18	355	AHR	MMP9	0.0302261	2.40114390592794e-06	0.00134316	0.993823464404986
325	350	465	MMP12	PTPRF	0.0301814	2.48479126607748e-06	0.0013795	0.993823464404986
326	81	556	CD44	THOC5	0.0301802	2.48712843986532e-06	0.00138051	0.993823464404986
327	10	112	ACTG1	COMT	-0.0301734	2.50012057767535e-06	0.0013861	0.99314221398837
328	205	244	GBA	HDLBP	0.0301233	2.59785268563739e-06	0.00142899	0.99314221398837
329	247	402	HIF1A	NR4A2	0.0301229	2.59864387408548e-06	0.00142934	0.99314221398837
330	167	468	ERBB3	PXDN	0.0301153	2.61360187381321e-06	0.00143584	0.992809240652921
331	20	477	AKAP13	RELA	0.0300866	2.67167004763813e-06	0.00146126	0.992809240652921
332	167	447	ERBB3	PRKAR2B	0.030068	2.70976064986606e-06	0.00147781	0.992809240652921
333	193	362	FGFR2	MSH6	0.0300514	2.74432275171321e-06	0.00149275	0.992809240652921
334	86	108	CDK2	COL18A1	0.0300381	2.77225690514804e-06	0.00150476	0.992520829929518
335	93	223	CDKN1A	GPX4	0.0300142	2.82326665201893e-06	0.0015268	0.992520829929518
336	255	516	HMOX1	SPOCK2	0.0299997	2.85476613015589e-06	0.00154032	0.989772597719978
337	163	511	EMG1	SMARCA4	0.0299102	3.05567877845192e-06	0.00163144	0.989772597719978
338	166	415	ERBB2	PEMT	0.029908	3.06094116475641e-06	0.0016338	0.989772597719978
339	557	567	THRA	TOP2A	0.0299065	3.06444751974055e-06	0.00163537	0.989772597719978
340	105	478	CNTNAP1	REXO2	0.0298808	3.12473289576509e-06	0.00166231	0.989772597719978
341	4	407	ABL1	NUP214	0.0298569	3.18192758053115e-06	0.00168772	0.989772597719978
342	230	300	GSTM3	ITGB2	-0.0298152	3.28403119342902e-06	0.0017327	0.989772597719978
343	51	510	BCL2	SMARCA2	0.0298078	3.30234554501985e-06	0.00174072	0.989772597719978
344	54	57	BIRC5	BRCA1	-0.0297419	3.47121109256499e-06	0.00181394	0.989772597719978
345	222	355	GPX1	MMP9	0.029726	3.51326887182424e-06	0.00183198	0.989772597719978
346	24	584	AKT1	TXN2	0.0297019	3.57764448244424e-06	0.00185945	0.989772597719978
347	340	596	MC1R	VEGFA	0.0296827	3.62978316559293e-06	0.00188156	0.989772597719978
348	26	444	ALDH1A1	PRKAR1A	0.029658	3.69794036902960e-06	0.00191029	0.989772597719978
349	436	566	PPP1CB	TNR	0.0296032	3.85392087931535e-06	0.00197531	0.989772597719978
350	198	424	FN1	PLAU	0.0296025	3.85573060790456e-06	0.00197606	0.989772597719978
351	196	265	FLNB	HSPA5	0.0295988	3.86673808994153e-06	0.00198061	0.989772597719978
352	126	226	CXCR4	GSK3B	-0.0295724	3.94408526971368e-06	0.00201243	0.989772597719978
353	147	597	DCN	VIM	0.029548	4.01723494514172e-06	0.0020423	0.989772597719978
354	250	354	HLA-C	MMP7	0.0295432	4.03165596640775e-06	0.00204816	0.989772597719978
355	340	531	MC1R	STAT6	0.0295416	4.03647604807489e-06	0.00205012	0.989772597719978
356	61	399	CASP10	NQO1	0.0295344	4.0583788425419e-06	0.002059	0.989772597719978
357	50	410	BARD1	PARP1	0.0294844	4.21349679990968e-06	0.00212138	0.989772597719978
358	488	604	S100A1	XRCC1	-0.0294771	4.2366588799414e-06	0.00213061	0.989772597719978
359	1	442	ABCA3	PRKACB	0.0294481	4.32956954643515e-06	0.00216743	0.989772597719978
360	35	447	APEX1	PRKAR2B	0.0294404	4.3546771497649e-06	0.00217733	0.989772597719978
361	413	449	PCNA	PRKDC	0.0294161	4.4343575309469e-06	0.00220856	0.989772597719978
362	323	510	LMO4	SMARCA2	0.0294152	4.43756741819179e-06	0.00220982	0.989772597719978
363	53	350	BIN1	MMP12	0.0294144	4.44008560496201e-06	0.0022108	0.989772597719978
364	49	72	BAG1	CCNH	0.0294139	4.44166763191589e-06	0.00221142	0.989772597719978
365	170	273	ERCC3	IGF2	0.0293992	4.49076289266159e-06	0.00223053	0.986885515974135
366	279	447	IGFBP5	PRKAR2B	0.0293666	4.60167148608193e-06	0.00227606	0.986885515974135
367	268	552	ICAM1	TGFB2	0.0293157	4.77978339574747e-06	0.00234838	0.986885515974135
368	253	379	HLA-DQB1	NCF4	0.0293125	4.79119583962628e-06	0.00235298	0.986885515974135
369	224	593	GRB7	UGT2B7	0.0292281	5.10179933543853e-06	0.00247671	0.986885515974135
370	406	588	NUMA1	UCP2	0.0292273	5.10475495696383e-06	0.00247788	0.986885515974135
371	163	251	EMG1	HLA-DPB1	0.0292173	5.14277640428773e-06	0.00249282	0.986885515974135
372	364	521	MTA1	SREBF1	0.0291238	5.51239141421966e-06	0.00263597	0.986885515974135
373	82	524	CD9	SSTR2	0.0290902	5.65116579753777e-06	0.00268873	0.986885515974135
374	88	224	CDK4	GRB7	0.0290891	5.65585646516986e-06	0.0026905	0.986885515974135
375	20	354	AKAP13	MMP7	0.0290824	5.68390908850525e-06	0.0027011	0.986885515974135
376	135	574	CYP2B6	TPMT	0.0290599	5.77940644119757e-06	0.00273701	0.986885515974135
377	411	544	PBX1	TFAP2A	0.0290566	5.79338553063913e-06	0.00274225	0.986885515974135
378	332	424	LUM	PLAU	0.0290388	5.87032194609982e-06	0.00277097	0.986885515974135
379	198	512	FN1	SOD1	-0.0290353	5.8852668762821e-06	0.00277653	0.986885515974135
380	108	241	COL18A1	H2AFX	0.0290261	5.92564543899776e-06	0.00279152	0.986885515974135
381	407	534	NUP214	STS	0.0289753	6.15198736775291e-06	0.00287478	0.986885515974135
382	10	81	ACTG1	CD44	0.0289696	6.17803790037286e-06	0.00288427	0.986885515974135
383	64	233	CBR1	GSTO1	-0.0289615	6.21505540654432e-06	0.00289774	0.986885515974135
384	205	392	GBA	NFKBIA	0.0289506	6.2648440513069e-06	0.00291579	0.986885515974135
385	137	574	CYP2C8	TPMT	0.028939	6.31858695254728e-06	0.0029352	0.986885515974135
386	4	126	ABL1	CXCR4	0.0289317	6.35300544349349e-06	0.0029476	0.986885515974135
387	68	406	CCND1	NUMA1	0.028921	6.40293724685215e-06	0.00296553	0.986885515974135
388	31	326	AMFR	LRBA	0.0289199	6.40845495625264e-06	0.0029675	0.986885515974135
389	198	547	FN1	TFF1	0.0289086	6.46184778330117e-06	0.0029866	0.986885515974135
390	489	597	S100A4	VIM	0.0289076	6.46637443035836e-06	0.00298821	0.986885515974135
391	310	579	KIT	TUBA3C	0.0288816	6.591715505877e-06	0.00303274	0.986885515974135
392	75	248	CD2	HLA-A	0.0288736	6.63014141100149e-06	0.00304631	0.986885515974135
393	544	565	TFAP2A	TNFSF10	0.0288381	6.80573632183545e-06	0.00310787	0.986885515974135
394	143	597	CYR61	VIM	0.0288339	6.82640616189722e-06	0.00311507	0.986885515974135
395	34	437	APC	PPP2R1A	-0.028811	6.94225421282724e-06	0.00315522	0.986885515974135
396	22	607	AKR1C1	XRCC5	0.028811	6.942532787102e-06	0.00315531	0.986885515974135
397	380	406	NCOA1	NUMA1	0.0288012	6.99257268133024e-06	0.00317255	0.986885515974135
398	248	481	HLA-A	RHOC	-0.0287868	7.06666364291841e-06	0.00319797	0.986885515974135
399	186	321	FCGR2A	LHCGR	-0.0287542	7.2376639213001e-06	0.00325614	0.986885515974135
400	155	299	E2F2	ITGB1BP1	0.0287306	7.36346326823956e-06	0.0032985	0.986885515974135
401	222	436	GPX1	PPP1CB	-0.0286965	7.54971152039374e-06	0.00336056	0.986885515974135
402	112	411	COMT	PBX1	0.0286903	7.58390326893732e-06	0.00337186	0.986885515974135
403	453	575	PRPS1	TRIM25	0.0286563	7.77425486186978e-06	0.00343433	0.986885515974135
404	205	502	GBA	SLC38A3	0.0286293	7.92944539740326e-06	0.00348467	0.986885515974135
405	208	557	GHR	THRA	-0.0286289	7.93119956621346e-06	0.00348524	0.986885515974135
406	514	593	SORL1	UGT2B7	0.0286226	7.96791336443725e-06	0.00349707	0.986885515974135
407	225	517	GRIK1	SPTAN1	0.0286034	8.08002700369848e-06	0.00353302	0.986885515974135
408	198	559	FN1	TIMP3	0.028598	8.11202797512678e-06	0.00354323	0.986885515974135
409	13	27	ADH1B	ALDH2	0.0285941	8.1349862999236e-06	0.00355054	0.986885515974135
410	528	557	STARD3	THRA	0.0285776	8.23347696754517e-06	0.00358179	0.986885515974135
411	166	393	ERBB2	NME1	0.0285727	8.26320912095113e-06	0.00359118	0.986885515974135
412	326	423	LRBA	PLAT	0.0285589	8.3464430689073e-06	0.00361738	0.986885515974135
413	208	265	GHR	HSPA5	-0.0285434	8.44095538932166e-06	0.00364695	0.986885515974135
414	266	406	HSPB1	NUMA1	0.0285404	8.45929012704971e-06	0.00365267	0.986885515974135
415	268	512	ICAM1	SOD1	-0.0285268	8.54377163950204e-06	0.00367891	0.986885515974135
416	23	264	AKR1C3	HSP90AB1	0.028505	8.680019358831e-06	0.00372093	0.986885515974135
417	68	266	CCND1	HSPB1	0.0285026	8.69529730640473e-06	0.00372562	0.986885515974135
418	86	152	CDK2	DNMT1	0.0284955	8.74046878962531e-06	0.00373946	0.986885515974135
419	442	444	PRKACB	PRKAR1A	0.0284835	8.81694642718145e-06	0.00376279	0.986885515974135
420	47	489	AURKB	S100A4	0.0284744	8.8753571980682e-06	0.00378053	0.986885515974135
421	489	504	S100A4	SLC45A2	0.0284744	8.8753571980682e-06	0.00378053	0.986885515974135
422	184	424	FBN1	PLAU	0.028472	8.89074906562648e-06	0.00378519	0.986885515974135
423	54	163	BIRC5	EMG1	0.0284711	8.8963574982337e-06	0.00378689	0.986885515974135
424	133	192	CYP1B1	FGFR1	0.0284691	8.90949919507555e-06	0.00379087	0.986885515974135
425	241	451	H2AFX	PRMT1	0.0284663	8.927685066773e-06	0.00379637	0.986885515974135
426	297	324	ITGA6	LPL	0.0284367	9.12144532416725e-06	0.00385455	0.986885515974135
427	49	294	BAG1	IRS1	0.0284248	9.20044870333925e-06	0.00387806	0.986885515974135
428	203	205	GAPDH	GBA	-0.0284239	9.20623522437936e-06	0.00387978	0.986885515974135
429	114	202	CREBBP	GADD45A	0.0284228	9.21317127766663e-06	0.00388183	0.986885515974135
430	213	487	GLO1	RRP1B	0.0284115	9.28919124554284e-06	0.00390433	0.986885515974135
431	372	408	MYC	ODC1	0.0284113	9.2907793565189e-06	0.0039048	0.986885515974135
432	424	432	PLAU	POSTN	0.0284043	9.3374514631428e-06	0.00391855	0.98560506391216
433	243	535	HDAC2	SULT1A1	-0.0283712	9.56417053155079e-06	0.00398734	0.98560506391216
434	432	559	POSTN	TIMP3	0.028361	9.63464182790474e-06	0.00400854	0.98560506391216
435	196	467	FLNB	PTPRN2	0.0283522	9.69638853942634e-06	0.00402704	0.98560506391216
436	30	287	ALOX5AP	IL1B	0.0283424	9.76508741024062e-06	0.00404755	0.98560506391216
437	327	451	LRIG1	PRMT1	0.0283354	9.81492658924665e-06	0.00406238	0.98560506391216
438	9	303	ACE	ITGB5	-0.0283291	9.85960657495788e-06	0.00407564	0.98560506391216
439	147	424	DCN	PLAU	0.0282965	1.00944710250683e-05	0.00414477	0.98560506391216
440	118	324	CSNK1E	LPL	0.0282792	1.02210031722727e-05	0.00418163	0.98560506391216
441	404	559	NRIP1	TIMP3	0.0282782	1.02284974428102e-05	0.0041838	0.98560506391216
442	467	581	PTPRN2	TUBB	-0.0282755	1.02487420321484e-05	0.00418968	0.98560506391216
443	415	528	PEMT	STARD3	0.028274	1.02597238580415e-05	0.00419286	0.98560506391216
444	23	224	AKR1C3	GRB7	0.0282699	1.02902697647345e-05	0.0042017	0.98258529509447
445	22	324	AKR1C1	LPL	0.0282516	1.04263063473997e-05	0.00424371	0.98258529509447
446	68	204	CCND1	GATA3	0.0282301	1.0589202686484e-05	0.00429366	0.98258529509447
447	304	580	JUN	TUBA4A	-0.0281954	1.08569729631025e-05	0.00437496	0.98258529509447
448	284	402	IL13	NR4A2	0.0281628	1.11149314530046e-05	0.00445233	0.98258529509447
449	37	60	APOE	CAMK4	-0.0281353	1.13362733393796e-05	0.00451799	0.98258529509447
450	248	252	HLA-A	HLA-DQA1	0.0281115	1.15316216884320e-05	0.00457539	0.98258529509447
451	137	175	CYP2C8	ESR1	0.0281102	1.15419692576779e-05	0.00457842	0.98258529509447
452	494	512	SETDB1	SOD1	0.0280813	1.17839188145119e-05	0.00464877	0.98258529509447
453	29	415	ALDOA	PEMT	0.0280735	1.18500778161224e-05	0.00466788	0.98258529509447
454	252	268	HLA-DQA1	ICAM1	0.0280699	1.18803305952930e-05	0.00467659	0.98258529509447
455	20	436	AKAP13	PPP1CB	0.028061	1.19563768119502e-05	0.00469845	0.98258529509447
456	107	147	COL11A1	DCN	0.0280592	1.19716554094484e-05	0.00470284	0.98258529509447
457	383	560	NCOA6	TLK2	0.0280589	1.19742612110230e-05	0.00470358	0.98258529509447
458	332	349	LUM	MMP11	0.0280575	1.19863179393054e-05	0.00470704	0.98258529509447
459	253	519	HLA-DQB1	SRD5A1	0.0280425	1.21154952319458e-05	0.00474395	0.98258529509447
460	385	578	NEK2	TUBA1A	0.0280402	1.21357846882830e-05	0.00474973	0.98258529509447
461	203	583	GAPDH	TXN	0.0280374	1.21604454490498e-05	0.00475674	0.98258529509447
462	249	250	HLA-B	HLA-C	0.028032	1.22072029191678e-05	0.00477002	0.98258529509447
463	510	604	SMARCA2	XRCC1	-0.0280229	1.22872623113945e-05	0.0047927	0.98258529509447
464	318	595	LASP1	VDR	0.0280013	1.24782995853945e-05	0.00484647	0.98258529509447
465	107	355	COL11A1	MMP9	0.0279954	1.25308717076056e-05	0.00486119	0.98258529509447
466	356	547	MPG	TFF1	0.0279845	1.26286373873796e-05	0.00488847	0.98258529509447
467	320	480	LEPROT	RHOA	0.0279695	1.27647591579017e-05	0.00492626	0.98258529509447
468	248	300	HLA-A	ITGB2	0.0279627	1.28272579442701e-05	0.00494353	0.98258529509447
469	200	303	FZR1	ITGB5	0.0279615	1.28377417700776e-05	0.00494642	0.98258529509447
470	396	516	NOTCH2	SPOCK2	0.027934	1.30921920529214e-05	0.00501623	0.98258529509447
471	97	506	CDKN2D	SLC6A3	0.0279315	1.31153178863919e-05	0.00502253	0.98258529509447
472	348	353	MMP1	MMP3	0.0279228	1.31969568304413e-05	0.00504474	0.98258529509447
473	23	340	AKR1C3	MC1R	0.0279154	1.32670722363670e-05	0.00506375	0.98258529509447
474	247	528	HIF1A	STARD3	0.0279068	1.33490355427313e-05	0.00508589	0.98258529509447
475	260	284	HSD11B1	IL13	0.0279053	1.33632077232715e-05	0.00508972	0.98258529509447
476	152	324	DNMT1	LPL	0.0279052	1.33641376767191e-05	0.00508997	0.975555054247374
477	13	14	ADH1B	ADIPOQ	0.0278365	1.40337206901986e-05	0.0052898	0.975555054247374
478	262	310	HSD17B2	KIT	0.0278335	1.40631571523553e-05	0.00529849	0.975555054247374
479	392	437	NFKBIA	PPP2R1A	-0.0278277	1.41218655715925e-05	0.0053158	0.975555054247374
480	365	431	MTHFD1	POR	0.0278235	1.41634851498207e-05	0.00532805	0.975555054247374
481	110	198	COL1A1	FN1	0.0278011	1.43909856868962e-05	0.00539475	0.975555054247374
482	222	297	GPX1	ITGA6	-0.0277963	1.44396960202187e-05	0.00540897	0.975555054247374
483	205	503	GBA	SLC38A6	0.0277774	1.46354850518726e-05	0.00546591	0.975555054247374
484	225	516	GRIK1	SPOCK2	0.027745	1.49745612172403e-05	0.00556372	0.975555054247374
485	220	324	GPC1	LPL	0.0277432	1.49938245375125e-05	0.00556925	0.975555054247374
486	196	480	FLNB	RHOA	0.0277277	1.51601096241016e-05	0.00561682	0.975555054247374
487	95	577	CDKN2A	TTK	0.0277177	1.52672105460105e-05	0.00564734	0.975555054247374
488	418	528	PHB	STARD3	0.0276886	1.55848602647612e-05	0.00573726	0.975555054247374
489	108	295	COL18A1	ITGA2	0.0276733	1.57547859696017e-05	0.00578501	0.975555054247374
490	88	98	CDK4	CDS1	0.0276576	1.59299850532868e-05	0.00583399	0.975555054247374
491	324	480	LPL	RHOA	0.0276538	1.59734965545777e-05	0.00584611	0.975555054247374
492	51	204	BCL2	GATA3	0.0276518	1.59956772343151e-05	0.00585228	0.975555054247374
493	68	490	CCND1	SEPHS2	0.0276424	1.61021264877270e-05	0.00588186	0.975555054247374
494	189	263	FGF3	HSP90AA1	0.0276208	1.63504965031702e-05	0.0059505	0.975555054247374
495	178	192	F2	FGFR1	0.0276131	1.64385848619997e-05	0.00597472	0.975555054247374
496	517	576	SPTAN1	TSG101	0.0275799	1.68284134047791e-05	0.00608116	0.975555054247374
497	280	468	IGFBP7	PXDN	0.0275786	1.68435435885517e-05	0.00608527	0.975555054247374
498	521	570	SREBF1	TP53BP1	0.0275767	1.68664388868756e-05	0.00609148	0.975555054247374
499	355	430	MMP9	PON2	0.0275727	1.69145873063492e-05	0.00610453	0.975555054247374
500	10	395	ACTG1	NOTCH1	-0.0275652	1.70034113633477e-05	0.00612855	0.975555054247374
501	203	280	GAPDH	IGFBP7	-0.0275388	1.73226963056106e-05	0.00621437	0.975555054247374
502	38	303	AR	ITGB5	0.0275257	1.74834236394972e-05	0.00625727	0.975555054247374
503	11	250	ADAM17	HLA-C	0.0275011	1.77879900780109e-05	0.00633801	0.975555054247374
504	69	251	CCND2	HLA-DPB1	0.0274951	1.78631894636183e-05	0.00635784	0.975555054247374
505	24	61	AKT1	CASP10	-0.0274951	1.78633263228090e-05	0.00635787	0.975555054247374
506	392	513	NFKBIA	SOD2	0.0274907	1.79189367679466e-05	0.00637251	0.975555054247374
507	118	362	CSNK1E	MSH6	0.0274676	1.82124442784648e-05	0.00644935	0.975555054247374
508	193	407	FGFR2	NUP214	-0.0274272	1.87355222884822e-05	0.00658468	0.975555054247374
509	112	455	COMT	PSEN2	0.0274174	1.88644226191137e-05	0.00661772	0.975555054247374
510	213	576	GLO1	TSG101	0.0274174	1.88653440842401e-05	0.00661796	0.975555054247374
511	255	396	HMOX1	NOTCH2	0.0274146	1.89019136518365e-05	0.00662731	0.975555054247374
512	410	489	PARP1	S100A4	0.027407	1.90025872650601e-05	0.006653	0.975555054247374
513	303	432	ITGB5	POSTN	0.0274063	1.90117350018504e-05	0.00665533	0.975555054247374
514	243	348	HDAC2	MMP1	0.027406	1.90162886750667e-05	0.00665649	0.975555054247374
515	168	451	ERCC1	PRMT1	0.027404	1.90434584841359e-05	0.00666341	0.975555054247374
516	265	304	HSPA5	JUN	0.0273996	1.91022322484358e-05	0.00667835	0.975555054247374
517	112	348	COMT	MMP1	0.0273919	1.92045347719993e-05	0.00670431	0.975555054247374
518	80	436	CD4	PPP1CB	-0.0273853	1.9293244474472e-05	0.00672676	0.975555054247374
519	439	476	PPP2R2A	RBBP8	0.0273836	1.93163570640920e-05	0.0067326	0.975555054247374
520	404	439	NRIP1	PPP2R2A	0.027344	1.98591173958818e-05	0.00686862	0.975555054247374
521	165	223	EPHX1	GPX4	0.0273354	1.99788594097416e-05	0.00689834	0.975555054247374
522	492	554	SERPINB5	TGFBR2	0.027321	2.01814958149527e-05	0.00694842	0.975555054247374
523	22	23	AKR1C1	AKR1C3	0.0273161	2.02504135073944e-05	0.00696539	0.975555054247374
524	14	27	ADIPOQ	ALDH2	0.0273043	2.04187199137618e-05	0.00700669	0.975555054247374
525	480	588	RHOA	UCP2	-0.0272934	2.05750234516522e-05	0.00704487	0.975555054247374
526	47	488	AURKB	S100A1	0.0272816	2.07442576074524e-05	0.00708602	0.975555054247374
527	488	504	S100A1	SLC45A2	0.0272816	2.07442576074524e-05	0.00708602	0.975555054247374
528	279	404	IGFBP5	NRIP1	-0.0272815	2.07461313252999e-05	0.00708647	0.975555054247374
529	241	327	H2AFX	LRIG1	0.0272701	2.09121205849705e-05	0.00712664	0.975555054247374
530	69	280	CCND2	IGFBP7	0.02727	2.09137451943064e-05	0.00712703	0.975555054247374
531	13	290	ADH1B	IL6	0.0272696	2.0918841842521e-05	0.00712826	0.975555054247374
532	19	28	AKAP10	ALDH3A1	-0.0272635	2.10079493003779e-05	0.00714974	0.975555054247374
533	380	583	NCOA1	TXN	-0.0272607	2.10498307477991e-05	0.00715982	0.972653041110982
534	38	565	AR	TNFSF10	0.0272433	2.13059878819699e-05	0.00722394	0.972653041110982
535	166	247	ERBB2	HIF1A	0.0272081	2.18354669496712e-05	0.00735518	0.972653041110982
536	160	195	EHMT2	FLNA	0.0272046	2.18877163680187e-05	0.00736803	0.972653041110982
537	400	411	NQO2	PBX1	0.0272026	2.19179597673591e-05	0.00737547	0.972653041110982
538	368	607	MUC1	XRCC5	-0.0272	2.19578851996527e-05	0.00738527	0.972653041110982
539	510	519	SMARCA2	SRD5A1	0.0271926	2.20724640207504e-05	0.00741337	0.972653041110982
540	259	402	HRAS	NR4A2	0.0271759	2.23292230079331e-05	0.00747603	0.972653041110982
541	388	565	NEU1	TNFSF10	-0.0271687	2.24414869016698e-05	0.0075033	0.972653041110982
542	300	530	ITGB2	STAT1	0.0271412	2.28740118186632e-05	0.00760768	0.972653041110982
543	62	565	CASP8	TNFSF10	0.0271272	2.30979589936897e-05	0.0076613	0.972653041110982
544	404	423	NRIP1	PLAT	0.0271269	2.31022716368212e-05	0.00766233	0.972653041110982
545	124	560	CTTN	TLK2	0.027123	2.31650306661280e-05	0.0076773	0.972653041110982
546	81	524	CD44	SSTR2	-0.0271023	2.35004764517210e-05	0.00775694	0.972653041110982
547	122	477	CTNNB1	RELA	0.0270876	2.37411394830023e-05	0.00781368	0.972653041110982
548	127	274	CYP11A1	IGF2R	0.027072	2.39992020241164e-05	0.00787416	0.972653041110982
549	310	523	KIT	SSTR1	-0.0270546	2.42899141464914e-05	0.00794184	0.972653041110982
550	107	373	COL11A1	MYCL1	-0.0270522	2.43307179648156e-05	0.0079513	0.972653041110982
551	27	165	ALDH2	EPHX1	0.0270522	2.43317960464395e-05	0.00795155	0.972653041110982
552	360	413	MSH2	PCNA	0.0270508	2.43543864482110e-05	0.00795679	0.972653041110982
553	13	165	ADH1B	EPHX1	0.027049	2.43848614023268e-05	0.00796385	0.972653041110982
554	152	193	DNMT1	FGFR2	0.0270369	2.45899258599636e-05	0.0080112	0.972653041110982
555	49	272	BAG1	IGF1R	0.0270355	2.46135712416162e-05	0.00801664	0.972653041110982
556	75	530	CD2	STAT1	0.0270255	2.47842680098920e-05	0.00805586	0.972653041110982
557	18	273	AHR	IGF2	0.0270193	2.48919919736412e-05	0.00808053	0.972653041110982
558	402	544	NR4A2	TFAP2A	0.0270135	2.49913196921359e-05	0.00810322	0.972653041110982
559	163	497	EMG1	SHFM1	0.0270088	2.50723808801201e-05	0.0081217	0.972653041110982
560	486	577	RRAS2	TTK	-0.0269994	2.52360840418131e-05	0.00815891	0.972653041110982
561	118	273	CSNK1E	IGF2	0.0269973	2.52734637287144e-05	0.00816738	0.958224029934674
562	578	597	TUBA1A	VIM	0.0269803	2.55720318182995e-05	0.00824482	0.958224029934674
563	268	354	ICAM1	MMP7	0.0269552	2.60185711769001e-05	0.00835998	0.958224029934674
564	326	442	LRBA	PRKACB	0.026952	2.60762192345609e-05	0.00837479	0.958224029934674
565	91	134	CDK7	CYP24A1	0.0268686	2.76180761584754e-05	0.00876608	0.958224029934674
566	19	112	AKAP10	COMT	0.0268615	2.77534460448869e-05	0.00879999	0.958224029934674
567	64	223	CBR1	GPX4	-0.0268527	2.79229911073209e-05	0.00884237	0.958224029934674
568	578	586	TUBA1A	TYMS	0.0268504	2.79665888369696e-05	0.00885325	0.958224029934674
569	165	206	EPHX1	GGCX	-0.0268455	2.80615856251831e-05	0.00887694	0.958224029934674
570	175	204	ESR1	GATA3	0.0268423	2.81238867121392e-05	0.00889245	0.958224029934674
571	330	610	LSP1	YWHAQ	-0.0268405	2.81575530365341e-05	0.00890083	0.958224029934674
572	50	293	BARD1	INSR	0.0268396	2.81757287525775e-05	0.00890535	0.958224029934674
573	203	268	GAPDH	ICAM1	0.0268323	2.83178800517536e-05	0.00894066	0.958224029934674
574	88	203	CDK4	GAPDH	0.0268074	2.88058727131446e-05	0.00906131	0.958224029934674
575	161	511	EIF3E	SMARCA4	0.0267993	2.89668468758109e-05	0.00910092	0.958224029934674
576	243	475	HDAC2	RB1CC1	0.0267961	2.9029535089764e-05	0.00911632	0.958224029934674
577	404	587	NRIP1	UBE2I	0.0267907	2.9137424521819e-05	0.00914278	0.958224029934674
578	581	587	TUBB	UBE2I	0.0267659	2.96382186832922e-05	0.00926507	0.958224029934674
579	126	600	CXCR4	WRB	-0.0267527	2.99082585419885e-05	0.00933063	0.958224029934674
580	112	393	COMT	NME1	0.0267329	3.03151347169628e-05	0.00942892	0.958224029934674
581	332	352	LUM	MMP2	0.0267263	3.04544549634134e-05	0.00946244	0.958224029934674
582	323	394	LMO4	NMI	0.0267115	3.07641999415242e-05	0.00953671	0.958224029934674
583	230	368	GSTM3	MUC1	0.0266979	3.10518999742104e-05	0.00960539	0.958224029934674
584	512	608	SOD1	XRCC6	0.0266932	3.11523109672862e-05	0.00962929	0.958224029934674
585	340	489	MC1R	S100A4	0.0266914	3.1190462614461e-05	0.00963836	0.958224029934674
586	186	274	FCGR2A	IGF2R	0.0266694	3.16633210102335e-05	0.00975038	0.958224029934674
587	67	385	CCNB1	NEK2	0.0266641	3.17771247206888e-05	0.00977722	0.958224029934674
588	492	566	SERPINB5	TNR	0.0266567	3.19392978642696e-05	0.00981539	0.958224029934674
589	234	393	GSTP1	NME1	0.0266547	3.19817832243885e-05	0.00982538	0.958224029934674
590	278	324	IGFBP3	LPL	0.0266422	3.22567902522053e-05	0.00988987	0.958224029934674
591	120	200	CTCF	FZR1	0.026629	3.25494502000367e-05	0.00995821	0.958224029934674
592	192	577	FGFR1	TTK	0.0266286	3.25569117110014e-05	0.00995994	0.958224029934674
593	137	477	CYP2C8	RELA	0.0266246	3.264733624464e-05	0.009981	0.958136580813418
594	184	559	FBN1	TIMP3	0.0266142	3.28782521243909e-05	0.0100347	0.952438735626053
595	250	492	HLA-C	SERPINB5	0.0265785	3.36883236917718e-05	0.0102287	0.952438735626053
596	105	279	CNTNAP1	IGFBP5	-0.0265665	3.39654837095971e-05	0.0102947	0.952438735626053
597	404	442	NRIP1	PRKACB	0.0265628	3.40503572204831e-05	0.0103148	0.952438735626053
598	192	575	FGFR1	TRIM25	-0.0265623	3.40636950202367e-05	0.010318	0.952438735626053
599	61	126	CASP10	CXCR4	0.0265522	3.42977214076168e-05	0.0103734	0.952438735626053
600	51	576	BCL2	TSG101	0.0265075	3.53567470647853e-05	0.0106222	0.952438735626053
601	99	385	CENPE	NEK2	0.0264912	3.57517582760813e-05	0.0107141	0.952438735626053
602	187	450	FCGR2B	PRLR	-0.0264839	3.59281626738372e-05	0.010755	0.952438735626053
603	205	583	GBA	TXN	-0.0264652	3.63868186865623e-05	0.010861	0.952438735626053
604	68	583	CCND1	TXN	-0.0264633	3.64347157293388e-05	0.010872	0.952438735626053
605	38	406	AR	NUMA1	0.0264583	3.655932888047e-05	0.0109007	0.952438735626053
606	444	594	PRKAR1A	UQCRFS1	0.0264527	3.66980244708159e-05	0.0109325	0.952438735626053
607	158	496	EGF	SHC1	0.0264497	3.67715822431336e-05	0.0109494	0.952438735626053
608	88	399	CDK4	NQO1	0.026447	3.68409904534239e-05	0.0109653	0.952438735626053
609	99	410	CENPE	PARP1	0.0264449	3.68919013800095e-05	0.0109769	0.952438735626053
610	463	547	PTHLH	TFF1	0.0264354	3.71314421248048e-05	0.0110317	0.952438735626053
611	294	423	IRS1	PLAT	0.026419	3.75448291920488e-05	0.0111258	0.952438735626053
612	123	134	CTSD	CYP24A1	0.0263651	3.89427003084641e-05	0.0114404	0.952438735626053
613	330	477	LSP1	RELA	0.0263626	3.90079985623792e-05	0.0114549	0.952438735626053
614	279	465	IGFBP5	PTPRF	-0.0263598	3.90801409664299e-05	0.011471	0.952438735626053
615	156	578	E2F5	TUBA1A	0.0263568	3.91601972968836e-05	0.0114888	0.952438735626053
616	52	365	BGN	MTHFD1	0.0263497	3.93499197668401e-05	0.011531	0.952438735626053
617	410	487	PARP1	RRP1B	0.0263468	3.94270146417686e-05	0.0115481	0.952438735626053
618	385	410	NEK2	PARP1	0.0263355	3.97274899321953e-05	0.0116146	0.952438735626053
619	82	610	CD9	YWHAQ	0.0263213	4.01126263589457e-05	0.0116995	0.952438735626053
620	63	242	CAV1	HDAC1	-0.0263189	4.01766159652261e-05	0.0117136	0.952438735626053
621	143	424	CYR61	PLAU	0.0263025	4.06228690941202e-05	0.0118114	0.952438735626053
622	374	501	MYH9	SLC38A1	0.0262785	4.12879600808491e-05	0.0119561	0.952438735626053
623	392	581	NFKBIA	TUBB	-0.0262755	4.13711271411987e-05	0.0119742	0.952438735626053
624	118	297	CSNK1E	ITGA6	0.026273	4.14409395339543e-05	0.0119893	0.952438735626053
625	63	557	CAV1	THRA	0.0262619	4.1753378839271e-05	0.0120568	0.952438735626053
626	222	610	GPX1	YWHAQ	-0.0262581	4.1859770531838e-05	0.0120797	0.952438735626053
627	108	215	COL18A1	GNAS	0.0262515	4.20470070299217e-05	0.0121199	0.952438735626053
628	256	515	HNF1A	SP110	-0.0262414	4.23331574921360e-05	0.0121813	0.952438735626053
629	528	567	STARD3	TOP2A	0.0262358	4.24935585539021e-05	0.0122156	0.952438735626053
630	99	100	CENPE	CENPF	0.0262211	4.29168269098223e-05	0.0123058	0.952438735626053
631	88	514	CDK4	SORL1	0.0262175	4.30193935405665e-05	0.0123276	0.952438735626053
632	222	243	GPX1	HDAC2	-0.0262167	4.30413714722633e-05	0.0123322	0.952438735626053
633	437	497	PPP2R1A	SHFM1	-0.0262013	4.34907039161825e-05	0.0124273	0.952438735626053
634	297	323	ITGA6	LMO4	0.0261915	4.37785492537479e-05	0.012488	0.952438735626053
635	11	310	ADAM17	KIT	0.0261812	4.4083982139842e-05	0.0125521	0.952438735626053
636	125	280	CXCL12	IGFBP7	0.0261713	4.43764857158691e-05	0.0126133	0.952438735626053
637	23	304	AKR1C3	JUN	0.0261532	4.49186878259678e-05	0.0127262	0.952438735626053
638	38	514	AR	SORL1	0.026146	4.51386921216379e-05	0.0127718	0.952438735626053
639	137	165	CYP2C8	EPHX1	0.0261453	4.51584125888971e-05	0.0127759	0.952438735626053
640	86	95	CDK2	CDKN2A	0.0261332	4.55262436098725e-05	0.0128518	0.952438735626053
641	224	265	GRB7	HSPA5	0.0261266	4.57283928718688e-05	0.0128934	0.952438735626053
642	380	468	NCOA1	PXDN	0.026123	4.58411618131649e-05	0.0129166	0.952438735626053
643	166	557	ERBB2	THRA	0.0261225	4.58564106815551e-05	0.0129197	0.952438735626053
644	192	522	FGFR1	SST	0.0261179	4.59954931648632e-05	0.0129482	0.951767564610121
645	34	35	APC	APEX1	-0.0260993	4.65741883874937e-05	0.013067	0.951767564610121
646	225	577	GRIK1	TTK	0.0260886	4.69085505954148e-05	0.0131353	0.951767564610121
647	410	465	PARP1	PTPRF	0.0260879	4.69301084591311e-05	0.0131397	0.951767564610121
648	147	280	DCN	IGFBP7	0.0260777	4.72542162219813e-05	0.0132056	0.951767564610121
649	195	586	FLNA	TYMS	0.0260747	4.73483479705994e-05	0.0132246	0.951767564610121
650	432	580	POSTN	TUBA4A	-0.0260551	4.79739633514331e-05	0.013351	0.951767564610121
651	122	586	CTNNB1	TYMS	0.0260504	4.81252543824695e-05	0.0133814	0.951767564610121
652	468	541	PXDN	TERF1	-0.0260307	4.87644878433002e-05	0.0135094	0.951767564610121
653	125	559	CXCL12	TIMP3	0.0260056	4.95876435724352e-05	0.0136728	0.951767564610121
654	107	143	COL11A1	CYR61	0.0259783	5.0499021660988e-05	0.0138519	0.951767564610121
655	13	422	ADH1B	PKMYT1	-0.0259712	5.07404067071615e-05	0.0138991	0.951767564610121
656	21	412	AKAP9	PCDHGB4	0.0259706	5.07619360479161e-05	0.0139032	0.951767564610121
657	7	510	ACADM	SMARCA2	0.0259639	5.09881095327458e-05	0.0139473	0.951767564610121
658	423	493	PLAT	SERPINE1	0.0259553	5.12796839216012e-05	0.0140039	0.951767564610121
659	71	324	CCNE1	LPL	0.0259484	5.15182807587777e-05	0.0140501	0.951767564610121
660	385	496	NEK2	SHC1	0.0259429	5.17055505013797e-05	0.0140862	0.951767564610121
661	114	528	CREBBP	STARD3	-0.025942	5.17377818831655e-05	0.0140924	0.951767564610121
662	107	320	COL11A1	LEPROT	0.025939	5.18413678602947e-05	0.0141124	0.951767564610121
663	51	175	BCL2	ESR1	0.0259371	5.19073047056118e-05	0.0141251	0.951767564610121
664	20	231	AKAP13	GSTM4	0.0259046	5.30440213215577e-05	0.0143424	0.951767564610121
665	412	580	PCDHGB4	TUBA4A	-0.0258978	5.32824713128655e-05	0.0143877	0.951767564610121
666	62	449	CASP8	PRKDC	-0.0258976	5.32902841630101e-05	0.0143892	0.951767564610121
667	57	203	BRCA1	GAPDH	-0.025889	5.35978930853442e-05	0.0144473	0.951767564610121
668	199	415	FOXA1	PEMT	0.0258875	5.36518153981813e-05	0.0144575	0.951767564610121
669	244	404	HDLBP	NRIP1	-0.0258849	5.37434866678677e-05	0.0144748	0.951767564610121
670	251	300	HLA-DPB1	ITGB2	0.0258746	5.41143973966651e-05	0.0145446	0.951767564610121
671	175	576	ESR1	TSG101	0.025872	5.42070003017869e-05	0.0145619	0.951767564610121
672	444	588	PRKAR1A	UCP2	-0.0258638	5.45038009929222e-05	0.0146175	0.951767564610121
673	241	324	H2AFX	LPL	0.0258503	5.49948734176464e-05	0.0147091	0.951767564610121
674	1	423	ABCA3	PLAT	0.0258472	5.51063886105041e-05	0.0147298	0.951767564610121
675	165	505	EPHX1	SLC6A2	0.0258443	5.5215101064876e-05	0.0147499	0.951767564610121
676	379	564	NCF4	TNFRSF1B	0.0258393	5.53987308855586e-05	0.014784	0.951767564610121
677	569	572	TP53	TPD52	-0.0258377	5.54544267559187e-05	0.0147943	0.951767564610121
678	27	272	ALDH2	IGF1R	-0.0258297	5.57515584964641e-05	0.0148491	0.951767564610121
679	556	567	THOC5	TOP2A	0.0258198	5.6119723043313e-05	0.0149169	0.951767564610121
680	348	424	MMP1	PLAU	0.0258092	5.65168720552123e-05	0.0149896	0.951767564610121
681	213	469	GLO1	RAD23B	0.0257938	5.70973161655441e-05	0.0150954	0.951767564610121
682	20	107	AKAP13	COL11A1	0.0257884	5.72987950859805e-05	0.0151319	0.951767564610121
683	69	277	CCND2	IGFBP2	-0.0257865	5.73736848394901e-05	0.0151455	0.951767564610121
684	189	398	FGF3	NPAS2	-0.0257843	5.74564761706142e-05	0.0151605	0.951767564610121
685	164	510	EP300	SMARCA2	0.0257805	5.76004886805315e-05	0.0151865	0.951767564610121
686	105	496	CNTNAP1	SHC1	0.0257802	5.76126145199751e-05	0.0151887	0.951767564610121
687	510	581	SMARCA2	TUBB	-0.0257742	5.78433265958633e-05	0.0152303	0.951767564610121
688	220	476	GPC1	RBBP8	0.0257656	5.81729510629181e-05	0.0152896	0.951767564610121
689	37	156	APOE	E2F5	0.0257626	5.82894597218608e-05	0.0153105	0.951767564610121
690	24	299	AKT1	ITGB1BP1	-0.0257412	5.91189655068103e-05	0.0154586	0.951767564610121
691	220	296	GPC1	ITGA3	0.0257321	5.94789554688724e-05	0.0155224	0.951767564610121
692	1	391	ABCA3	NFKB1	0.0257257	5.97300877600571e-05	0.0155668	0.951767564610121
693	161	407	EIF3E	NUP214	0.0257225	5.98567393597094e-05	0.0155891	0.951767564610121
694	7	430	ACADM	PON2	0.0257222	5.98665893085659e-05	0.0155909	0.951767564610121
695	47	143	AURKB	CYR61	0.0257211	5.99136347776419e-05	0.0155992	0.951767564610121
696	143	504	CYR61	SLC45A2	0.0257211	5.99136347776419e-05	0.0155992	0.951767564610121
697	156	449	E2F5	PRKDC	0.025709	6.03935479832618e-05	0.0156835	0.951767564610121
698	125	147	CXCL12	DCN	0.0257007	6.07254255691192e-05	0.0157415	0.951767564610121
699	148	444	DHFR	PRKAR1A	0.0256979	6.0837685889048e-05	0.0157611	0.951767564610121
700	107	597	COL11A1	VIM	0.025695	6.09543060383633e-05	0.0157815	0.951767564610121
701	104	484	CNKSR3	RNF2	0.0256712	6.19190205821685e-05	0.0159486	0.951767564610121
702	302	530	ITGB4	STAT1	0.0256682	6.20456200071118e-05	0.0159704	0.951767564610121
703	64	570	CBR1	TP53BP1	-0.0256675	6.2074328380124e-05	0.0159754	0.951767564610121
704	114	488	CREBBP	S100A1	0.0256614	6.2323240452411e-05	0.0160182	0.951767564610121
705	64	93	CBR1	CDKN1A	-0.0256581	6.24602174892352e-05	0.0160417	0.951767564610121
706	23	528	AKR1C3	STARD3	0.0256511	6.27488349576044e-05	0.0160911	0.951767564610121
707	263	299	HSP90AA1	ITGB1BP1	-0.0256497	6.28052216002928e-05	0.0161007	0.951767564610121
708	244	534	HDLBP	STS	0.0256347	6.34322178378888e-05	0.0162074	0.951767564610121
709	81	576	CD44	TSG101	0.0256322	6.35366125396608e-05	0.0162251	0.951767564610121
710	284	345	IL13	MGMT	-0.0256266	6.37716797564636e-05	0.0162649	0.951767564610121
711	374	546	MYH9	TFAP2C	0.0256254	6.382063923005e-05	0.0162732	0.947290368683786
712	265	494	HSPA5	SETDB1	0.0256184	6.41175435107666e-05	0.0163254	0.947290368683786
713	356	595	MPG	VDR	-0.0256065	6.46198444753665e-05	0.0164135	0.947290368683786
714	4	244	ABL1	HDLBP	0.0256043	6.47148935550845e-05	0.0164301	0.947290368683786
715	388	404	NEU1	NRIP1	0.025589	6.53700240766941e-05	0.0165442	0.947290368683786
716	63	496	CAV1	SHC1	0.0255708	6.615712382807e-05	0.0166804	0.947290368683786
717	114	224	CREBBP	GRB7	-0.0255578	6.67251109720546e-05	0.016778	0.947290368683786
718	227	489	GSN	S100A4	0.025535	6.77326555003077e-05	0.0169499	0.947290368683786
719	308	497	KIF14	SHFM1	0.0255217	6.83265022414226e-05	0.0170504	0.947290368683786
720	153	253	DPYD	HLA-DQB1	0.0255135	6.86954878854618e-05	0.0171126	0.947290368683786
721	206	415	GGCX	PEMT	0.0255045	6.9103254091818e-05	0.0171811	0.947290368683786
722	81	467	CD44	PTPRN2	0.0255032	6.91631585385544e-05	0.0171911	0.947290368683786
723	225	575	GRIK1	TRIM25	-0.0254962	6.94803011298539e-05	0.0172442	0.947290368683786
724	171	414	ERCC4	PDCD11	-0.025494	6.9580561862459e-05	0.0172609	0.947290368683786
725	65	449	CBS	PRKDC	0.0254898	6.97749556997085e-05	0.0172933	0.947290368683786
726	222	468	GPX1	PXDN	-0.0254788	7.0277777478811e-05	0.0173769	0.947290368683786
727	51	135	BCL2	CYP2B6	0.0254785	7.02940821879494e-05	0.0173796	0.947290368683786
728	480	580	RHOA	TUBA4A	0.0254635	7.09895304833452e-05	0.0174944	0.947290368683786
729	184	597	FBN1	VIM	0.0254614	7.10839438482491e-05	0.01751	0.947290368683786
730	69	287	CCND2	IL1B	0.0254593	7.11847061032334e-05	0.0175265	0.947290368683786
731	200	430	FZR1	PON2	-0.0254517	7.15384443910061e-05	0.0175846	0.947290368683786
732	407	575	NUP214	TRIM25	-0.0254516	7.15442016741008e-05	0.0175855	0.947290368683786
733	49	81	BAG1	CD44	0.0254493	7.16490421470706e-05	0.0176027	0.947290368683786
734	467	510	PTPRN2	SMARCA2	0.0254447	7.18655588485273e-05	0.0176381	0.947290368683786
735	100	480	CENPF	RHOA	-0.0254393	7.21197851865085e-05	0.0176795	0.947290368683786
736	147	349	DCN	MMP11	0.0254288	7.26188040338638e-05	0.0177606	0.947290368683786
737	268	609	ICAM1	YWHAH	0.0254262	7.27449311401784e-05	0.0177811	0.947290368683786
738	63	227	CAV1	GSN	0.0254252	7.27889263825166e-05	0.0177882	0.947290368683786
739	394	547	NMI	TFF1	-0.0254236	7.28697300607095e-05	0.0178013	0.947290368683786
740	348	374	MMP1	MYH9	0.0254226	7.29145823645805e-05	0.0178085	0.947290368683786
741	444	593	PRKAR1A	UGT2B7	0.0254158	7.3239473949771e-05	0.017861	0.947290368683786
742	556	580	THOC5	TUBA4A	0.0254073	7.36508152154869e-05	0.0179272	0.947290368683786
743	564	595	TNFRSF1B	VDR	-0.0254008	7.39630629202903e-05	0.0179773	0.947290368683786
744	242	512	HDAC1	SOD1	0.0253993	7.40343537717347e-05	0.0179887	0.947290368683786
745	30	268	ALOX5AP	ICAM1	0.0253974	7.41263947439119e-05	0.0180034	0.947290368683786
746	430	552	PON2	TGFB2	0.0253722	7.53603247143353e-05	0.0181996	0.947290368683786
747	187	364	FCGR2B	MTA1	0.0253708	7.54265750528837e-05	0.0182101	0.947290368683786
748	137	406	CYP2C8	NUMA1	0.0253706	7.54357625645241e-05	0.0182116	0.947290368683786
749	29	418	ALDOA	PHB	0.025362	7.58599412278294e-05	0.0182785	0.947290368683786
750	535	587	SULT1A1	UBE2I	0.0253574	7.6088258799567e-05	0.0183144	0.947290368683786
751	248	250	HLA-A	HLA-C	0.0253522	7.6347315984604e-05	0.018355	0.947290368683786
752	515	600	SP110	WRB	-0.0253507	7.64237104031729e-05	0.018367	0.947290368683786
753	22	244	AKR1C1	HDLBP	0.0253424	7.68396844357255e-05	0.018432	0.947290368683786
754	359	583	MRPL23	TXN	0.0253404	7.69373506459559e-05	0.0184472	0.947290368683786
755	279	406	IGFBP5	NUMA1	0.02534	7.69579956718669e-05	0.0184504	0.947290368683786
756	50	287	BARD1	IL1B	0.0253361	7.7157432310182e-05	0.0184815	0.947290368683786
757	4	75	ABL1	CD2	-0.0253331	7.73084200060836e-05	0.0185049	0.947290368683786
758	91	502	CDK7	SLC38A3	0.0253275	7.75889526958284e-05	0.0185485	0.947290368683786
759	133	486	CYP1B1	RRAS2	-0.0253203	7.79533986146053e-05	0.0186048	0.947290368683786
760	440	442	PPP2R5E	PRKACB	0.0253051	7.87311770027443e-05	0.0187245	0.947290368683786
761	125	597	CXCL12	VIM	0.0253046	7.87572107885381e-05	0.0187285	0.947290368683786
762	166	418	ERBB2	PHB	0.0252945	7.92761343646475e-05	0.0188079	0.947290368683786
763	547	569	TFF1	TP53	-0.0252885	7.9586146755739e-05	0.0188551	0.947290368683786
764	372	494	MYC	SETDB1	0.0252831	7.9867075254203e-05	0.0188978	0.947290368683786
765	324	450	LPL	PRLR	-0.0252798	8.00391055362226e-05	0.0189239	0.947290368683786
766	494	596	SETDB1	VEGFA	0.0252797	8.00462631898036e-05	0.018925	0.947290368683786
767	127	276	CYP11A1	IGFBP1	0.0252786	8.01022402769913e-05	0.0189335	0.944485049477502
768	107	332	COL11A1	LUM	0.0252598	8.10886326325644e-05	0.0190865	0.944485049477502
769	412	432	PCDHGB4	POSTN	0.0252577	8.11995015390643e-05	0.0191036	0.944485049477502
770	359	402	MRPL23	NR4A2	0.02525	8.16064780455594e-05	0.0191663	0.944485049477502
771	10	492	ACTG1	SERPINB5	0.0252419	8.20403966215189e-05	0.0192329	0.944485049477502
772	356	464	MPG	PTPN1	0.0252254	8.2922414093467e-05	0.0193675	0.944485049477502
773	354	492	MMP7	SERPINB5	0.0252192	8.32592199524473e-05	0.0194187	0.944485049477502
774	100	385	CENPF	NEK2	0.025218	8.33218534714852e-05	0.0194282	0.944485049477502
775	215	296	GNAS	ITGA3	-0.0252135	8.35658073730094e-05	0.0194651	0.944485049477502
776	122	492	CTNNB1	SERPINB5	0.0252134	8.35717358254051e-05	0.019466	0.944485049477502
777	220	263	GPC1	HSP90AA1	-0.0252084	8.38442635995307e-05	0.0195072	0.944485049477502
778	190	534	FGF4	STS	0.0251995	8.43309689033678e-05	0.0195805	0.944485049477502
779	38	230	AR	GSTM3	0.02519	8.48542278277797e-05	0.0196589	0.944485049477502
780	61	544	CASP10	TFAP2A	-0.0251854	8.5103785248064e-05	0.0196962	0.944485049477502
781	220	384	GPC1	NCOR2	0.0251825	8.52681778178432e-05	0.0197208	0.944485049477502
782	350	510	MMP12	SMARCA2	0.0251798	8.54140261687952e-05	0.0197425	0.944485049477502
783	332	559	LUM	TIMP3	0.0251781	8.55101018486515e-05	0.0197568	0.944485049477502
784	134	439	CYP24A1	PPP2R2A	0.0251709	8.59130600807667e-05	0.0198167	0.944485049477502
785	385	568	NEK2	TOPBP1	0.0251625	8.63811636222511e-05	0.019886	0.944485049477502
786	91	503	CDK7	SLC38A6	0.0251579	8.66397275596231e-05	0.0199241	0.944485049477502
787	243	436	HDAC2	PPP1CB	0.0251468	8.72617589948721e-05	0.0200156	0.944485049477502
788	100	340	CENPF	MC1R	0.0251388	8.77153332825564e-05	0.020082	0.944485049477502
789	423	570	PLAT	TP53BP1	0.0251298	8.8230960578306e-05	0.0201572	0.944485049477502
790	147	554	DCN	TGFBR2	0.025125	8.85056322337263e-05	0.0201971	0.944485049477502
791	268	355	ICAM1	MMP9	0.0251244	8.85397391703346e-05	0.0202021	0.944485049477502
792	382	475	NCOA3	RB1CC1	0.0251231	8.8614222128136e-05	0.0202129	0.944485049477502
793	224	567	GRB7	TOP2A	0.0251209	8.87406502980692e-05	0.0202312	0.944485049477502
794	10	354	ACTG1	MMP7	0.0251205	8.87624983050284e-05	0.0202344	0.944485049477502
795	360	586	MSH2	TYMS	0.0251128	8.92057184216366e-05	0.0202985	0.944485049477502
796	278	554	IGFBP3	TGFBR2	0.0251125	8.92222677828514e-05	0.0203008	0.944485049477502
797	544	594	TFAP2A	UQCRFS1	-0.025108	8.94870126451064e-05	0.020339	0.944485049477502
798	496	609	SHC1	YWHAH	0.0251061	8.95949620980385e-05	0.0203546	0.941320817803362
799	352	559	MMP2	TIMP3	0.0251005	8.99186326257517e-05	0.0204025	0.915734263960267
800	213	427	GLO1	POLB	0.02509	9.0530847987047e-05	0.0205076	0.915734263960267
801	114	489	CREBBP	S100A4	0.0250842	9.08749729522373e-05	0.0205666	0.915734263960267
802	327	374	LRIG1	MYH9	-0.0250525	9.27553734788589e-05	0.0208866	0.915734263960267
803	359	494	MRPL23	SETDB1	-0.0250384	9.36042325432318e-05	0.0210301	0.915734263960267
804	9	93	ACE	CDKN1A	-0.0250333	9.39085446298726e-05	0.0210813	0.915734263960267
805	279	468	IGFBP5	PXDN	0.025026	9.43544346698744e-05	0.0211563	0.915734263960267
806	167	249	ERBB3	HLA-B	-0.025016	9.49630888742448e-05	0.0212584	0.915734263960267
807	27	497	ALDH2	SHFM1	0.0250154	9.50003177651038e-05	0.0212646	0.915734263960267
808	81	166	CD44	ERBB2	0.0250133	9.5128155952251e-05	0.021286	0.915734263960267
809	263	372	HSP90AA1	MYC	0.0250038	9.57145366222711e-05	0.0213839	0.915734263960267
810	23	70	AKR1C3	CCND3	0.0250001	9.59449199482432e-05	0.0214223	0.915734263960267
811	97	569	CDKN2D	TP53	-0.024994	9.63202488217796e-05	0.0214847	0.915734263960267
812	263	587	HSP90AA1	UBE2I	0.0249868	9.6769884970982e-05	0.0215593	0.915734263960267
813	413	586	PCNA	TYMS	0.0249806	9.71586290705595e-05	0.0216237	0.915734263960267
814	42	547	ATF1	TFF1	-0.0249796	9.72201534210626e-05	0.0216339	0.915734263960267
815	321	575	LHCGR	TRIM25	-0.0249763	9.74265068893754e-05	0.021668	0.915734263960267
816	249	406	HLA-B	NUMA1	-0.0249468	9.92965685826519e-05	0.0219755	0.915734263960267
817	354	519	MMP7	SRD5A1	0.0248858	0.000103266	0.0226181	0.915734263960267
818	97	296	CDKN2D	ITGA3	0.0248824	0.000103491	0.0226542	0.915734263960267
819	365	535	MTHFD1	SULT1A1	0.0248807	0.000103603	0.022672	0.915734263960267
820	325	556	LPPR3	THOC5	-0.0248732	0.000104103	0.022752	0.915734263960267
821	123	505	CTSD	SLC6A2	0.024873	0.000104115	0.0227539	0.915734263960267
822	95	268	CDKN2A	ICAM1	0.0248632	0.000104775	0.0228591	0.915734263960267
823	95	241	CDKN2A	H2AFX	0.0248605	0.000104953	0.0228873	0.915734263960267
824	243	297	HDAC2	ITGA6	0.0248509	0.000105605	0.0229906	0.915734263960267
825	496	535	SHC1	SULT1A1	0.0248473	0.000105848	0.0230291	0.915734263960267
826	284	569	IL13	TP53	0.0248471	0.000105863	0.0230315	0.915734263960267
827	81	560	CD44	TLK2	0.0248444	0.000106042	0.0230598	0.915734263960267
828	203	563	GAPDH	TNFRSF1A	0.0248295	0.000107066	0.023221	0.915734263960267
829	93	117	CDKN1A	CSNK1D	0.024828	0.000107164	0.0232365	0.915734263960267
830	277	604	IGFBP2	XRCC1	-0.0248127	0.000108222	0.0234021	0.915734263960267
831	567	581	TOP2A	TUBB	0.0248115	0.000108302	0.0234147	0.915734263960267
832	251	569	HLA-DPB1	TP53	-0.0248089	0.000108485	0.0234432	0.915734263960267
833	368	432	MUC1	POSTN	0.0247974	0.000109285	0.0235678	0.915734263960267
834	68	326	CCND1	LRBA	0.0247952	0.000109439	0.0235916	0.915734263960267
835	126	244	CXCR4	HDLBP	0.0247922	0.000109653	0.0236249	0.915734263960267
836	244	531	HDLBP	STAT6	-0.024783	0.0001103	0.023725	0.915734263960267
837	449	578	PRKDC	TUBA1A	0.0247803	0.000110486	0.0237538	0.915734263960267
838	198	597	FN1	VIM	0.0247797	0.000110532	0.0237609	0.915734263960267
839	581	586	TUBB	TYMS	0.0247764	0.000110766	0.0237969	0.915734263960267
840	253	268	HLA-DQB1	ICAM1	0.0247741	0.000110927	0.0238217	0.915734263960267
841	52	554	BGN	TGFBR2	0.0247552	0.000112276	0.0240288	0.915734263960267
842	145	160	DBN1	EHMT2	0.0247406	0.000113331	0.0241897	0.915734263960267
843	393	528	NME1	STARD3	0.0247395	0.000113411	0.024202	0.915734263960267
844	37	265	APOE	HSPA5	-0.0247387	0.000113465	0.0242102	0.915734263960267
845	88	388	CDK4	NEU1	0.0247329	0.000113891	0.0242748	0.915734263960267
846	22	100	AKR1C1	CENPF	0.0247304	0.000114068	0.0243018	0.915734263960267
847	532	593	STIP1	UGT2B7	0.0247219	0.000114687	0.0243955	0.915734263960267
848	465	594	PTPRF	UQCRFS1	0.0247109	0.000115496	0.0245174	0.915734263960267
849	124	567	CTTN	TOP2A	0.024707	0.000115783	0.0245606	0.915734263960267
850	199	326	FOXA1	LRBA	0.0247052	0.000115922	0.0245815	0.915734263960267
851	86	554	CDK2	TGFBR2	0.024705	0.00011593	0.0245827	0.915734263960267
852	126	534	CXCR4	STS	0.0247038	0.000116021	0.0245964	0.915734263960267
853	253	494	HLA-DQB1	SETDB1	-0.024703	0.000116085	0.024606	0.915734263960267
854	80	122	CD4	CTNNB1	-0.0247017	0.000116174	0.0246194	0.915734263960267
855	81	196	CD44	FLNB	0.0246877	0.000117219	0.0247757	0.915734263960267
856	299	423	ITGB1BP1	PLAT	0.0246822	0.000117634	0.0248375	0.915734263960267
857	65	383	CBS	NCOA6	0.0246627	0.000119105	0.0250557	0.915734263960267
858	175	196	ESR1	FLNB	0.0246556	0.00011964	0.0251348	0.915734263960267
859	364	497	MTA1	SHFM1	0.0246482	0.000120208	0.0252184	0.915734263960267
860	244	428	HDLBP	POLD1	-0.02463	0.000121609	0.0254236	0.915734263960267
861	183	364	FASN	MTA1	0.0246271	0.000121828	0.0254556	0.915734263960267
862	37	189	APOE	FGF3	-0.0246226	0.000122177	0.0255064	0.915734263960267
863	326	444	LRBA	PRKAR1A	0.0246174	0.000122583	0.0255654	0.915734263960267
864	368	610	MUC1	YWHAQ	-0.0246096	0.000123192	0.0256538	0.915734263960267
865	226	320	GSK3B	LEPROT	0.0246068	0.000123413	0.0256857	0.915734263960267
866	163	252	EMG1	HLA-DQA1	0.0246058	0.000123496	0.0256978	0.915734263960267
867	63	108	CAV1	COL18A1	0.024597	0.000124186	0.0257975	0.915734263960267
868	211	320	GLG1	LEPROT	0.0245855	0.000125098	0.0259286	0.915734263960267
869	406	524	NUMA1	SSTR2	0.0245836	0.000125244	0.0259495	0.915734263960267
870	354	511	MMP7	SMARCA4	0.0245826	0.00012533	0.0259618	0.915734263960267
871	44	323	ATN1	LMO4	0.0245798	0.000125551	0.0259936	0.915734263960267
872	143	583	CYR61	TXN	-0.0245793	0.000125589	0.025999	0.915734263960267
873	449	581	PRKDC	TUBB	0.0245704	0.000126304	0.0261011	0.915734263960267
874	67	586	CCNB1	TYMS	0.0245631	0.000126891	0.0261847	0.915734263960267
875	27	607	ALDH2	XRCC5	-0.0245618	0.000126993	0.0261993	0.915734263960267
876	108	227	COL18A1	GSN	0.0245575	0.000127336	0.0262479	0.915734263960267
877	264	449	HSP90AB1	PRKDC	0.0245549	0.000127551	0.0262784	0.915734263960267
878	165	476	EPHX1	RBBP8	0.0245282	0.000129726	0.0265852	0.915734263960267
879	264	581	HSP90AB1	TUBB	0.0245279	0.000129752	0.0265888	0.915734263960267
880	123	562	CTSD	TNF	0.0245269	0.00012983	0.0265998	0.915734263960267
881	215	548	GNAS	TFRC	-0.0245219	0.000130248	0.0266583	0.915734263960267
882	135	356	CYP2B6	MPG	0.0245211	0.000130312	0.0266673	0.915734263960267
883	45	318	ATRX	LASP1	0.0245204	0.00013037	0.0266754	0.915734263960267
884	324	445	LPL	PRKAR1B	0.0245138	0.00013092	0.0267521	0.915734263960267
885	400	510	NQO2	SMARCA2	-0.0245111	0.000131136	0.0267824	0.915734263960267
886	300	399	ITGB2	NQO1	-0.024511	0.000131149	0.0267841	0.915734263960267
887	1	521	ABCA3	SREBF1	0.0245061	0.000131555	0.0268406	0.915734263960267
888	279	450	IGFBP5	PRLR	0.0245025	0.000131857	0.0268825	0.915734263960267
889	26	532	ALDH1A1	STIP1	0.0244841	0.000133403	0.0270965	0.915734263960267
890	233	394	GSTO1	NMI	0.0244811	0.00013365	0.0271305	0.915734263960267
891	29	465	ALDOA	PTPRF	0.0244661	0.000134926	0.0273056	0.915734263960267
892	93	567	CDKN1A	TOP2A	0.0244653	0.000135001	0.0273158	0.915734263960267
893	304	596	JUN	VEGFA	0.0244634	0.000135161	0.0273376	0.915734263960267
894	384	497	NCOR2	SHFM1	0.0244577	0.000135646	0.0274038	0.915734263960267
895	112	303	COMT	ITGB5	0.0244542	0.000135949	0.0274451	0.915734263960267
896	46	264	AURKAIP1	HSP90AB1	-0.0244398	0.000137189	0.0276135	0.915734263960267
897	427	469	POLB	RAD23B	0.0244304	0.000138005	0.0277237	0.915734263960267
898	166	532	ERBB2	STIP1	0.0244293	0.000138104	0.0277369	0.915734263960267
899	248	277	HLA-A	IGFBP2	-0.0244239	0.000138575	0.0278004	0.915734263960267
900	123	511	CTSD	SMARCA4	-0.0244209	0.000138839	0.0278359	0.915734263960267
901	95	278	CDKN2A	IGFBP3	0.0244126	0.000139566	0.0279333	0.915734263960267
902	388	581	NEU1	TUBB	0.0244037	0.000140357	0.0280389	0.915734263960267
903	62	276	CASP8	IGFBP1	0.0244033	0.000140391	0.0280434	0.915734263960267
904	54	393	BIRC5	NME1	0.0243859	0.000141941	0.0282493	0.915734263960267
905	249	594	HLA-B	UQCRFS1	0.0243833	0.000142168	0.0282793	0.915734263960267
906	105	408	CNTNAP1	ODC1	-0.0243815	0.000142331	0.0283009	0.915734263960267
907	11	19	ADAM17	AKAP10	-0.02438	0.00014247	0.0283192	0.915734263960267
908	263	411	HSP90AA1	PBX1	0.0243759	0.000142836	0.0283675	0.915734263960267
909	348	519	MMP1	SRD5A1	-0.0243713	0.000143251	0.028422	0.915734263960267
910	125	184	CXCL12	FBN1	0.0243674	0.000143599	0.0284678	0.915734263960267
911	249	350	HLA-B	MMP12	0.0243501	0.000145176	0.028674	0.915734263960267
912	64	494	CBR1	SETDB1	0.0243434	0.000145786	0.0287533	0.915734263960267
913	255	448	HMOX1	PRKCA	0.0243404	0.000146069	0.0287901	0.915734263960267
914	297	464	ITGA6	PTPN1	-0.0243402	0.000146081	0.0287917	0.915734263960267
915	548	578	TFRC	TUBA1A	0.0243397	0.000146126	0.0287975	0.915734263960267
916	244	395	HDLBP	NOTCH1	-0.0243338	0.000146672	0.0288682	0.915734263960267
917	37	255	APOE	HMOX1	0.0243316	0.000146879	0.0288951	0.915734263960267
918	47	82	AURKB	CD9	0.0243275	0.000147255	0.0289435	0.915734263960267
919	82	504	CD9	SLC45A2	0.0243275	0.000147255	0.0289435	0.915734263960267
920	360	388	MSH2	NEU1	0.0243267	0.000147328	0.028953	0.915734263960267
921	489	583	S100A4	TXN	-0.0243181	0.000148133	0.0290567	0.915734263960267
922	254	350	HMMR	MMP12	-0.0243154	0.000148382	0.0290887	0.915734263960267
923	427	475	POLB	RB1CC1	0.0243146	0.00014846	0.0290986	0.915734263960267
924	102	444	CFP	PRKAR1A	-0.0243138	0.000148528	0.0291074	0.915734263960267
925	265	321	HSPA5	LHCGR	0.0243116	0.000148736	0.029134	0.915734263960267
926	465	510	PTPRF	SMARCA2	0.0243093	0.000148949	0.0291613	0.911423987286312
927	215	596	GNAS	VEGFA	0.0243021	0.000149622	0.0292496	0.911423987286312
928	1	467	ABCA3	PTPRN2	0.0242884	0.000150925	0.0294197	0.911423987286312
929	81	222	CD44	GPX1	0.0242787	0.000151846	0.0295394	0.911423987286312
930	299	519	ITGB1BP1	SRD5A1	-0.0242663	0.000153032	0.0296927	0.911423987286312
931	427	607	POLB	XRCC5	0.0242649	0.000153168	0.0297103	0.911423987286312
932	192	517	FGFR1	SPTAN1	0.0242647	0.000153183	0.0297122	0.911423987286312
933	299	465	ITGB1BP1	PTPRF	-0.0242351	0.000156055	0.0300801	0.911423987286312
934	290	399	IL6	NQO1	0.0242298	0.000156575	0.0301462	0.911423987286312
935	158	535	EGF	SULT1A1	0.0242297	0.000156587	0.0301477	0.911423987286312
936	34	37	APC	APOE	-0.0242267	0.000156881	0.030185	0.911423987286312
937	566	609	TNR	YWHAH	-0.0242201	0.000157532	0.0302675	0.911423987286312
938	18	424	AHR	PLAU	0.0241952	0.000160006	0.0305788	0.911423987286312
939	430	567	PON2	TOP2A	-0.0241894	0.000160585	0.0306511	0.911423987286312
940	108	569	COL18A1	TP53	0.0241806	0.000161474	0.0307619	0.911423987286312
941	108	355	COL18A1	MMP9	0.0241734	0.000162202	0.0308523	0.911423987286312
942	480	510	RHOA	SMARCA2	-0.0241691	0.000162641	0.0309066	0.911423987286312
943	57	586	BRCA1	TYMS	0.0241635	0.000163208	0.0309766	0.911423987286312
944	133	407	CYP1B1	NUP214	0.0241609	0.000163472	0.0310092	0.911423987286312
945	63	280	CAV1	IGFBP7	0.0241592	0.000163654	0.0310316	0.911423987286312
946	158	565	EGF	TNFSF10	-0.0241583	0.000163739	0.0310421	0.911423987286312
947	225	461	GRIK1	PTGS2	0.0241537	0.00016421	0.0311001	0.911423987286312
948	75	300	CD2	ITGB2	0.0241477	0.000164835	0.0311768	0.911423987286312
949	427	575	POLB	TRIM25	-0.0241444	0.000165167	0.0312174	0.911423987286312
950	304	467	JUN	PTPRN2	-0.024144	0.000165215	0.0312233	0.911423987286312
951	388	481	NEU1	RHOC	-0.02414	0.000165629	0.0312739	0.911423987286312
952	407	411	NUP214	PBX1	0.0241386	0.000165769	0.031291	0.911423987286312
953	63	302	CAV1	ITGB4	-0.0241385	0.000165777	0.031292	0.911423987286312
954	203	220	GAPDH	GPC1	-0.024135	0.00016614	0.0313363	0.911423987286312
955	35	310	APEX1	KIT	0.0241339	0.000166262	0.0313511	0.911423987286312
956	385	489	NEK2	S100A4	0.0241269	0.000166987	0.0314393	0.911423987286312
957	189	239	FGF3	GTF2F1	-0.0241206	0.000167645	0.0315192	0.911423987286312
958	332	597	LUM	VIM	0.0241158	0.000168148	0.0315799	0.911423987286312
959	62	355	CASP8	MMP9	-0.0241145	0.000168289	0.031597	0.911423987286312
960	265	468	HSPA5	PXDN	0.0241051	0.000169272	0.0317155	0.911423987286312
961	304	493	JUN	SERPINE1	0.0241051	0.000169278	0.0317162	0.911423987286312
962	30	222	ALOX5AP	GPX1	0.0241049	0.000169299	0.0317188	0.911423987286312
963	35	587	APEX1	UBE2I	0.0241044	0.00016935	0.0317249	0.911423987286312
964	38	450	AR	PRLR	0.0240993	0.000169888	0.0317895	0.911423987286312
965	554	598	TGFBR2	WEE1	0.0240892	0.000170962	0.031918	0.911423987286312
966	112	415	COMT	PEMT	0.0240833	0.000171595	0.0319935	0.911423987286312
967	61	534	CASP10	STS	0.0240704	0.000172982	0.0321583	0.911423987286312
968	394	413	NMI	PCNA	0.0240671	0.00017333	0.0321994	0.911423987286312
969	82	406	CD9	NUMA1	0.0240659	0.000173461	0.0322149	0.911423987286312
970	27	427	ALDH2	POLB	0.0240653	0.000173528	0.0322228	0.911423987286312
971	120	515	CTCF	SP110	-0.0240587	0.000174239	0.0323067	0.911423987286312
972	72	196	CCNH	FLNB	0.0240585	0.000174263	0.0323096	0.911423987286312
973	81	404	CD44	NRIP1	0.0240582	0.0001743	0.0323139	0.911423987286312
974	93	560	CDKN1A	TLK2	0.0240481	0.000175399	0.0324431	0.911423987286312
975	193	445	FGFR2	PRKAR1B	0.0240474	0.000175468	0.0324511	0.911423987286312
976	354	548	MMP7	TFRC	0.0240372	0.000176588	0.0325821	0.911423987286312
977	35	288	APEX1	IL1RN	-0.0240317	0.000177199	0.0326532	0.911423987286312
978	300	392	ITGB2	NFKBIA	0.0240305	0.000177324	0.0326678	0.911423987286312
979	91	514	CDK7	SORL1	0.0240286	0.00017754	0.0326929	0.911423987286312
980	17	247	AGAP2	HIF1A	-0.024024	0.000178046	0.0327516	0.911423987286312
981	165	588	EPHX1	UCP2	0.0240238	0.000178072	0.0327546	0.911423987286312
982	102	365	CFP	MTHFD1	0.0240202	0.000178472	0.032801	0.911423987286312
983	51	517	BCL2	SPTAN1	0.0240126	0.000179319	0.0328988	0.911423987286312
984	205	432	GBA	POSTN	-0.024008	0.000179827	0.0329573	0.911423987286312
985	200	490	FZR1	SEPHS2	0.024007	0.000179945	0.0329709	0.911423987286312
986	51	263	BCL2	HSP90AA1	-0.0240065	0.000179994	0.0329765	0.911423987286312
987	259	287	HRAS	IL1B	-0.024006	0.000180053	0.0329832	0.911423987286312
988	46	249	AURKAIP1	HLA-B	-0.0240004	0.000180684	0.0330558	0.911423987286312
989	170	384	ERCC3	NCOR2	0.0239877	0.000182107	0.0332184	0.911423987286312
990	263	494	HSP90AA1	SETDB1	0.0239741	0.000183659	0.0333948	0.911423987286312
991	61	388	CASP10	NEU1	0.0239728	0.0001838	0.0334108	0.911423987286312
992	27	350	ALDH2	MMP12	0.0239722	0.000183869	0.0334186	0.911423987286312
993	37	284	APOE	IL13	0.0239661	0.000184576	0.0334985	0.911423987286312
994	244	576	HDLBP	TSG101	0.0239603	0.00018524	0.0335733	0.911423987286312
995	284	565	IL13	TNFSF10	0.0239546	0.000185893	0.0336467	0.911423987286312
996	22	577	AKR1C1	TTK	0.0239529	0.000186088	0.0336686	0.911423987286312
997	208	567	GHR	TOP2A	-0.0239476	0.000186705	0.0337377	0.911423987286312
998	202	225	GADD45A	GRIK1	0.0239466	0.000186823	0.0337509	0.911423987286312
999	123	126	CTSD	CXCR4	-0.0239457	0.000186926	0.0337624	0.911423987286312
1000	52	481	BGN	RHOC	0.0239408	0.000187487	0.0338251	0.911423987286312
1001	49	570	BAG1	TP53BP1	0.0239405	0.000187521	0.0338288	0.911423987286312
1002	19	231	AKAP10	GSTM4	-0.0239398	0.000187602	0.0338379	0.911423987286312
1003	360	581	MSH2	TUBB	0.0239345	0.000188228	0.0339075	0.911423987286312
1004	249	513	HLA-B	SOD2	0.0239338	0.00018831	0.0339167	0.911423987286312
1005	255	515	HMOX1	SP110	0.0239286	0.000188913	0.0339837	0.911423987286312
1006	61	547	CASP10	TFF1	0.0239215	0.000189743	0.0340755	0.911423987286312
1007	28	362	ALDH3A1	MSH6	0.0239093	0.00019119	0.0342349	0.911423987286312
1008	164	167	EP300	ERBB3	0.0239039	0.000191825	0.0343046	0.911423987286312
1009	61	440	CASP10	PPP2R5E	-0.0239017	0.000192095	0.0343341	0.911423987286312
1010	35	330	APEX1	LSP1	-0.023901	0.000192172	0.0343425	0.911423987286312
1011	436	610	PPP1CB	YWHAQ	0.0238955	0.000192831	0.0344146	0.911423987286312
1012	124	205	CTTN	GBA	-0.0238947	0.000192922	0.0344245	0.911423987286312
1013	10	250	ACTG1	HLA-C	0.0238919	0.000193258	0.0344611	0.911423987286312
1014	249	444	HLA-B	PRKAR1A	0.0238905	0.000193422	0.034479	0.911423987286312
1015	287	354	IL1B	MMP7	0.0238863	0.00019393	0.0345343	0.911423987286312
1016	9	490	ACE	SEPHS2	-0.0238857	0.000194004	0.0345423	0.911423987286312
1017	50	52	BARD1	BGN	-0.0238841	0.000194197	0.0345632	0.911423987286312
1018	277	368	IGFBP2	MUC1	0.0238832	0.000194303	0.0345747	0.911423987286312
1019	143	604	CYR61	XRCC1	-0.0238825	0.000194387	0.0345838	0.905906701411422
1020	248	253	HLA-A	HLA-DQB1	0.0238748	0.000195316	0.0346883	0.905906701411422
1021	161	453	EIF3E	PRPS1	-0.0238676	0.000196186	0.0347856	0.905906701411422
1022	404	581	NRIP1	TUBB	0.023866	0.000196376	0.0348068	0.905906701411422
1023	213	262	GLO1	HSD17B2	-0.0238486	0.000198499	0.035043	0.905906701411422
1024	23	388	AKR1C3	NEU1	0.0238483	0.000198539	0.0350474	0.905906701411422
1025	439	442	PPP2R2A	PRKACB	0.0238256	0.00020134	0.0353561	0.905906701411422
1026	384	565	NCOR2	TNFSF10	-0.0238233	0.000201632	0.0353881	0.905906701411422
1027	497	607	SHFM1	XRCC5	-0.0238192	0.000202143	0.035444	0.905906701411422
1028	248	406	HLA-A	NUMA1	-0.0238191	0.00020215	0.0354448	0.905906701411422
1029	126	365	CXCR4	MTHFD1	-0.0238165	0.000202479	0.0354807	0.905906701411422
1030	348	365	MMP1	MTHFD1	-0.0238145	0.000202727	0.0355077	0.905906701411422
1031	379	610	NCF4	YWHAQ	-0.0238138	0.000202815	0.0355173	0.905906701411422
1032	250	365	HLA-C	MTHFD1	-0.0238005	0.000204484	0.0356988	0.905906701411422
1033	569	583	TP53	TXN	-0.0238005	0.000204486	0.0356989	0.905906701411422
1034	20	607	AKAP13	XRCC5	0.0237847	0.000206496	0.0359159	0.905906701411422
1035	256	478	HNF1A	REXO2	-0.0237737	0.000207897	0.0360662	0.905906701411422
1036	112	244	COMT	HDLBP	0.0237727	0.000208031	0.0360805	0.905906701411422
1037	137	601	CYP2C8	WRN	0.0237644	0.000209089	0.0361935	0.905906701411422
1038	222	494	GPX1	SETDB1	-0.0237617	0.000209445	0.0362313	0.905906701411422
1039	10	203	ACTG1	GAPDH	0.0237566	0.000210101	0.036301	0.905906701411422
1040	107	198	COL11A1	FN1	0.0237387	0.000212426	0.0365467	0.905906701411422
1041	81	395	CD44	NOTCH1	-0.0237387	0.000212433	0.0365474	0.905906701411422
1042	324	510	LPL	SMARCA2	-0.0237371	0.000212639	0.036569	0.905906701411422
1043	14	310	ADIPOQ	KIT	0.0237305	0.000213497	0.0366592	0.905906701411422
1044	510	569	SMARCA2	TP53	0.0237292	0.000213676	0.0366779	0.905906701411422
1045	20	45	AKAP13	ATRX	0.0237239	0.000214374	0.036751	0.905906701411422
1046	418	595	PHB	VDR	0.023721	0.000214747	0.0367899	0.905906701411422
1047	204	406	GATA3	NUMA1	0.0237163	0.000215377	0.0368555	0.905906701411422
1048	20	277	AKAP13	IGFBP2	-0.0237116	0.000215997	0.0369201	0.905906701411422
1049	184	432	FBN1	POSTN	0.023706	0.000216745	0.0369976	0.905906701411422
1050	497	563	SHFM1	TNFRSF1A	0.0237048	0.000216904	0.0370141	0.905906701411422
1051	407	494	NUP214	SETDB1	0.0237034	0.00021709	0.0370333	0.905906701411422
1052	126	205	CXCR4	GBA	0.0237032	0.000217111	0.0370354	0.905906701411422
1053	300	303	ITGB2	ITGB5	-0.0236929	0.000218492	0.037178	0.905906701411422
1054	320	424	LEPROT	PLAU	0.0236921	0.0002186	0.0371891	0.905906701411422
1055	379	486	NCF4	RRAS2	0.0236905	0.000218818	0.0372115	0.905906701411422
1056	215	546	GNAS	TFAP2C	0.0236903	0.000218843	0.0372141	0.905906701411422
1057	368	580	MUC1	TUBA4A	-0.0236889	0.00021903	0.0372333	0.905906701411422
1058	47	164	AURKB	EP300	0.0236878	0.000219187	0.0372494	0.905906701411422
1059	164	504	EP300	SLC45A2	0.0236878	0.000219187	0.0372494	0.905906701411422
1060	38	175	AR	ESR1	0.0236872	0.000219265	0.0372575	0.905906701411422
1061	4	65	ABL1	CBS	-0.0236831	0.000219811	0.0373134	0.905906701411422
1062	126	519	CXCR4	SRD5A1	0.0236706	0.000221508	0.0374867	0.905906701411422
1063	355	493	MMP9	SERPINE1	0.0236691	0.000221717	0.037508	0.905906701411422
1064	445	532	PRKAR1B	STIP1	0.0236678	0.000221891	0.0375257	0.905906701411422
1065	379	534	NCF4	STS	0.0236631	0.000222537	0.0375912	0.905906701411422
1066	23	596	AKR1C3	VEGFA	0.023663	0.000222545	0.037592	0.905906701411422
1067	392	504	NFKBIA	SLC45A2	0.0236625	0.000222618	0.0375995	0.905906701411422
1068	47	392	AURKB	NFKBIA	0.0236625	0.000222618	0.0375995	0.905906701411422
1069	279	610	IGFBP5	YWHAQ	0.0236595	0.000223026	0.0376409	0.905906701411422
1070	31	122	AMFR	CTNNB1	0.0236565	0.000223433	0.037682	0.905906701411422
1071	105	431	CNTNAP1	POR	0.023652	0.000224054	0.0377448	0.905906701411422
1072	488	510	S100A1	SMARCA2	0.0236498	0.000224361	0.0377756	0.905906701411422
1073	200	465	FZR1	PTPRF	-0.0236388	0.000225867	0.0379271	0.905906701411422
1074	110	147	COL1A1	DCN	0.0236377	0.000226024	0.0379428	0.905906701411422
1075	63	498	CAV1	SHMT1	-0.0236343	0.000226492	0.0379896	0.905906701411422
1076	345	421	MGMT	PIN1	0.0236321	0.000226802	0.0380206	0.905906701411422
1077	512	597	SOD1	VIM	-0.0236308	0.000226979	0.0380383	0.905906701411422
1078	134	583	CYP24A1	TXN	-0.0236269	0.00022753	0.0380932	0.905906701411422
1079	166	567	ERBB2	TOP2A	0.0236234	0.000228019	0.0381419	0.905906701411422
1080	107	111	COL11A1	COL7A1	0.0236151	0.000229176	0.0382567	0.905906701411422
1081	82	175	CD9	ESR1	0.023615	0.000229193	0.0382584	0.905906701411422
1082	50	160	BARD1	EHMT2	-0.0236146	0.000229247	0.0382638	0.905906701411422
1083	37	515	APOE	SP110	0.0236141	0.000229315	0.0382706	0.905906701411422
1084	36	279	APOC2	IGFBP5	0.0236119	0.000229628	0.0383015	0.905906701411422
1085	123	610	CTSD	YWHAQ	-0.0236065	0.000230396	0.0383774	0.905906701411422
1086	137	576	CYP2C8	TSG101	0.0236015	0.0002311	0.0384467	0.905906701411422
1087	81	91	CD44	CDK7	0.0236	0.000231312	0.0384675	0.905906701411422
1088	340	546	MC1R	TFAP2C	0.0235999	0.000231322	0.0384685	0.905906701411422
1089	283	374	IL12RB2	MYH9	0.0235993	0.000231409	0.038477	0.905906701411422
1090	465	569	PTPRF	TP53	0.0235935	0.000232234	0.038558	0.905906701411422
1091	287	392	IL1B	NFKBIA	0.0235888	0.000232903	0.0386236	0.905906701411422
1092	88	532	CDK4	STIP1	0.0235871	0.000233145	0.0386472	0.905906701411422
1093	72	467	CCNH	PTPRN2	0.0235845	0.000233506	0.0386824	0.905906701411422
1094	63	266	CAV1	HSPB1	0.0235782	0.000234421	0.0387716	0.905906701411422
1095	155	213	E2F2	GLO1	-0.0235781	0.000234424	0.0387719	0.905906701411422
1096	223	490	GPX4	SEPHS2	0.0235773	0.000234539	0.038783	0.905906701411422
1097	143	352	CYR61	MMP2	0.023575	0.00023487	0.0388151	0.901288694517694
1098	65	99	CBS	CENPE	0.0235658	0.000236203	0.0389486	0.901288694517694
1099	27	442	ALDH2	PRKACB	-0.0235645	0.000236382	0.0389664	0.901288694517694
1100	81	570	CD44	TP53BP1	0.0235637	0.000236503	0.0389785	0.898421588068288
1101	158	364	EGF	MTA1	0.0235442	0.000239345	0.0392658	0.898421588068288
1102	193	593	FGFR2	UGT2B7	0.0235436	0.000239431	0.0392745	0.898421588068288
1103	105	598	CNTNAP1	WEE1	0.0235418	0.000239684	0.0392999	0.898421588068288
1104	297	584	ITGA6	TXN2	-0.0235356	0.000240602	0.0393921	0.898421588068288
1105	195	454	FLNA	PRRC2A	0.0235325	0.000241058	0.0394378	0.898421588068288
1106	22	327	AKR1C1	LRIG1	0.0235287	0.000241622	0.0394941	0.898421588068288
1107	161	372	EIF3E	MYC	0.0235274	0.000241812	0.0395131	0.898421588068288
1108	196	581	FLNB	TUBB	-0.0235167	0.000243398	0.0396711	0.898421588068288
1109	155	294	E2F2	IRS1	0.0235076	0.000244747	0.0398047	0.898421588068288
1110	4	107	ABL1	COL11A1	0.0235015	0.00024566	0.039895	0.898421588068288
1111	165	521	EPHX1	SREBF1	-0.0235006	0.000245802	0.0399089	0.898421588068288
1112	4	548	ABL1	TFRC	-0.0234994	0.000245981	0.0399266	0.898421588068288
1113	326	519	LRBA	SRD5A1	-0.0234976	0.00024625	0.0399531	0.898421588068288
1114	284	431	IL13	POR	-0.0234932	0.000246913	0.0400183	0.898421588068288
1115	42	480	ATF1	RHOA	0.0234891	0.000247525	0.0400783	0.898421588068288
1116	100	265	CENPF	HSPA5	0.0234874	0.00024778	0.0401033	0.898421588068288
1117	135	380	CYP2B6	NCOA1	0.0234867	0.000247884	0.0401134	0.898421588068288
1118	139	402	CYP2D6	NR4A2	-0.0234858	0.000248024	0.0401272	0.898421588068288
1119	250	348	HLA-C	MMP1	0.0234851	0.000248137	0.0401383	0.898421588068288
1120	20	244	AKAP13	HDLBP	0.0234839	0.000248318	0.0401559	0.898421588068288
1121	51	467	BCL2	PTPRN2	0.0234831	0.00024844	0.0401679	0.898421588068288
1122	503	574	SLC38A6	TPMT	0.023475	0.000249666	0.0402875	0.898421588068288
1123	512	531	SOD1	STAT6	0.0234734	0.000249905	0.0403107	0.898421588068288
1124	346	350	MKI67	MMP12	0.0234709	0.000250281	0.0403473	0.898421588068288
1125	368	421	MUC1	PIN1	-0.0234664	0.00025097	0.0404142	0.898421588068288
1126	64	226	CBR1	GSK3B	0.0234621	0.000251632	0.0404783	0.898421588068288
1127	233	431	GSTO1	POR	-0.0234597	0.000252002	0.0405141	0.898421588068288
1128	415	515	PEMT	SP110	0.0234585	0.000252191	0.0405324	0.886651505114254
1129	19	541	AKAP10	TERF1	0.0234513	0.000253297	0.0406464	0.886651505114254
1130	126	498	CXCR4	SHMT1	-0.0234482	0.000253777	0.0406958	0.886651505114254
1131	437	513	PPP2R1A	SOD2	-0.0234449	0.000254287	0.0407481	0.886651505114254
1132	19	303	AKAP10	ITGB5	0.0234419	0.000254748	0.0407953	0.886651505114254
1133	65	568	CBS	TOPBP1	0.0234373	0.000255456	0.0408679	0.886651505114254
1134	384	524	NCOR2	SSTR2	0.0234226	0.000257749	0.0411017	0.886651505114254
1135	45	88	ATRX	CDK4	0.0234186	0.000258381	0.0411659	0.886651505114254
1136	61	226	CASP10	GSK3B	-0.0234157	0.000258843	0.0412128	0.886651505114254
1137	81	380	CD44	NCOA1	-0.023415	0.000258956	0.0412242	0.886651505114254
1138	398	543	NPAS2	TERT	0.0234111	0.000259565	0.0412859	0.886651505114254
1139	60	562	CAMK4	TNF	-0.0234086	0.000259967	0.0413264	0.886651505114254
1140	546	567	TFAP2C	TOP2A	0.023405	0.000260523	0.0413826	0.886651505114254
1141	67	203	CCNB1	GAPDH	0.0234025	0.000260924	0.041423	0.886651505114254
1142	122	548	CTNNB1	TFRC	0.0234006	0.000261228	0.0414536	0.886651505114254
1143	7	31	ACADM	AMFR	0.0233953	0.000262067	0.041538	0.886651505114254
1144	263	547	HSP90AA1	TFF1	-0.0233928	0.000262468	0.0415782	0.886651505114254
1145	63	316	CAV1	KPNB1	-0.0233906	0.00026282	0.0416135	0.83235365384954
1146	68	112	CCND1	COMT	0.0233825	0.000264119	0.0417679	0.83235365384954
1147	170	324	ERCC3	LPL	0.023364	0.000267103	0.0421212	0.83235365384954
1148	399	528	NQO1	STARD3	0.0233624	0.000267364	0.042152	0.83235365384954
1149	253	324	HLA-DQB1	LPL	-0.0233594	0.000267848	0.0422091	0.83235365384954
1150	122	607	CTNNB1	XRCC5	0.0233535	0.000268809	0.0423223	0.83235365384954
1151	273	593	IGF2	UGT2B7	0.0233488	0.000269579	0.0424129	0.83235365384954
1152	322	379	LIG4	NCF4	0.0233461	0.000270009	0.0424634	0.83235365384954
1153	189	211	FGF3	GLG1	0.0233344	0.000271936	0.0426893	0.83235365384954
1154	24	453	AKT1	PRPS1	0.023332	0.00027234	0.0427365	0.83235365384954
1155	222	587	GPX1	UBE2I	-0.0233299	0.000272681	0.0427764	0.83235365384954
1156	546	560	TFAP2C	TLK2	0.0233169	0.000274844	0.0430287	0.83235365384954
1157	253	304	HLA-DQB1	JUN	-0.0232742	0.000282038	0.0438603	0.83235365384954
1158	356	388	MPG	NEU1	0.0232717	0.000282451	0.0439077	0.83235365384954
1159	23	468	AKR1C3	PXDN	0.0232633	0.000283901	0.0440738	0.83235365384954
1160	400	557	NQO2	THRA	0.0232565	0.000285075	0.044208	0.83235365384954
1161	224	465	GRB7	PTPRF	0.0232509	0.000286041	0.0443181	0.83235365384954
1162	402	584	NR4A2	TXN2	0.0232493	0.000286317	0.0443496	0.83235365384954
1163	293	392	INSR	NFKBIA	0.0232257	0.000290427	0.0448161	0.83235365384954
1164	139	273	CYP2D6	IGF2	0.0232211	0.000291229	0.0449067	0.83235365384954
1165	24	578	AKT1	TUBA1A	-0.0232188	0.000291639	0.044953	0.83235365384954
1166	105	365	CNTNAP1	MTHFD1	0.023217	0.000291942	0.0449872	0.83235365384954
1167	449	583	PRKDC	TXN	0.0232146	0.000292378	0.0450363	0.83235365384954
1168	459	587	PTGIS	UBE2I	-0.0232133	0.000292594	0.0450606	0.83235365384954
1169	304	552	JUN	TGFB2	0.023206	0.000293887	0.045206	0.83235365384954
1170	95	470	CDKN2A	RAD50	-0.023204	0.000294255	0.0452474	0.83235365384954
1171	52	434	BGN	PPARA	-0.0231946	0.00029592	0.045434	0.83235365384954
1172	68	243	CCND1	HDAC2	-0.0231856	0.000297535	0.0456145	0.83235365384954
1173	51	223	BCL2	GPX4	0.0231773	0.000299023	0.0457803	0.83235365384954
1174	110	126	COL1A1	CXCR4	-0.0231751	0.000299413	0.0458237	0.83235365384954
1175	95	407	CDKN2A	NUP214	0.0231743	0.000299568	0.045841	0.83235365384954
1176	20	492	AKAP13	SERPINB5	0.0231739	0.000299637	0.0458486	0.83235365384954
1177	253	392	HLA-DQB1	NFKBIA	0.0231711	0.000300148	0.0459054	0.83235365384954
1178	451	500	PRMT1	SLC19A1	0.0231657	0.000301126	0.046014	0.83235365384954
1179	24	411	AKT1	PBX1	0.0231584	0.000302442	0.0461596	0.83235365384954
1180	62	402	CASP8	NR4A2	0.0231581	0.000302503	0.0461664	0.83235365384954
1181	4	604	ABL1	XRCC1	0.0231509	0.000303815	0.0463113	0.83235365384954
1182	348	464	MMP1	PTPN1	-0.0231469	0.000304544	0.0463917	0.83235365384954
1183	190	225	FGF4	GRIK1	-0.0231334	0.000307039	0.046666	0.83235365384954
1184	357	365	MPO	MTHFD1	-0.0231327	0.000307153	0.0466785	0.83235365384954
1185	266	469	HSPB1	RAD23B	-0.0231309	0.000307499	0.0467163	0.83235365384954
1186	4	400	ABL1	NQO2	0.0231287	0.000307901	0.0467604	0.83235365384954
1187	107	388	COL11A1	NEU1	-0.0231286	0.000307918	0.0467622	0.83235365384954
1188	287	486	IL1B	RRAS2	0.0231268	0.000308254	0.0467991	0.83235365384954
1189	126	609	CXCR4	YWHAH	0.0231204	0.000309445	0.0469293	0.83235365384954
1190	117	583	CSNK1D	TXN	-0.0231183	0.000309828	0.0469711	0.83235365384954
1191	188	203	FEN1	GAPDH	0.0231179	0.000309906	0.0469796	0.83235365384954
1192	200	300	FZR1	ITGB2	-0.0231156	0.000310332	0.0470261	0.83235365384954
1193	423	476	PLAT	RBBP8	0.0231034	0.00031262	0.047275	0.83235365384954
1194	488	531	S100A1	STAT6	0.0230923	0.000314719	0.0475025	0.83235365384954
1195	57	535	BRCA1	SULT1A1	0.0230889	0.000315345	0.0475702	0.83235365384954
1196	519	563	SRD5A1	TNFRSF1A	0.0230863	0.000315854	0.0476252	0.83235365384954
1197	134	496	CYP24A1	SHC1	0.0230859	0.000315914	0.0476316	0.83235365384954
1198	37	75	APOE	CD2	0.023079	0.000317238	0.0477744	0.83235365384954
1199	165	469	EPHX1	RAD23B	0.0230631	0.000320282	0.0481012	0.83235365384954
1200	442	570	PRKACB	TP53BP1	0.023061	0.000320682	0.048144	0.83235365384954
1201	352	597	MMP2	VIM	0.0230609	0.000320704	0.0481464	0.83235365384954
1202	408	568	ODC1	TOPBP1	-0.0230583	0.000321209	0.0482004	0.83235365384954
1203	54	279	BIRC5	IGFBP5	-0.0230562	0.000321599	0.0482421	0.83235365384954
1204	120	185	CTCF	FCER1A	0.0230549	0.000321862	0.0482702	0.83235365384954
1205	356	502	MPG	SLC38A3	0.0230306	0.000326568	0.0487707	0.83235365384954
1206	407	522	NUP214	SST	0.0230132	0.000329993	0.0491322	0.83235365384954
1207	368	534	MUC1	STS	0.0230089	0.00033084	0.0492213	0.83235365384954
1208	407	567	NUP214	TOP2A	-0.0230021	0.000332191	0.0493631	0.83235365384954
1209	244	600	HDLBP	WRB	-0.0229963	0.000333356	0.0494851	0.83235365384954
1210	189	530	FGF3	STAT1	-0.0229918	0.000334246	0.0495782	0.83235365384954
1211	531	593	STAT6	UGT2B7	0.022989	0.000334815	0.0496376	0.83235365384954
1212	26	98	ALDH1A1	CDS1	0.0229813	0.000336351	0.0497977	0.83235365384954
1213	320	515	LEPROT	SP110	0.0229782	0.00033698	0.0498631	0.83235365384954
1214	75	562	CD2	TNF	0.0229775	0.000337115	0.0498772	0.83235365384954
1215	1	72	ABCA3	CCNH	0.0229722	0.000338185	0.0499883	0.83235365384954
1216	511	583	SMARCA4	TXN	0.0229681	0.000339015	0.0500743	0.83235365384954
1217	248	464	HLA-A	PTPN1	0.0229636	0.000339947	0.0501708	0.83235365384954
1218	34	373	APC	MYCL1	0.0229616	0.00034035	0.0502124	0.83235365384954
1219	28	53	ALDH3A1	BIN1	0.0229507	0.000342569	0.0504413	0.83235365384954
1220	112	506	COMT	SLC6A3	-0.0229481	0.000343109	0.0504969	0.83235365384954
1221	394	515	NMI	SP110	0.0229399	0.000344782	0.0506687	0.83235365384954
1222	364	567	MTA1	TOP2A	-0.0229313	0.000346563	0.050851	0.83235365384954
1223	4	560	ABL1	TLK2	-0.0229287	0.000347088	0.0509046	0.83235365384954
1224	49	453	BAG1	PRPS1	0.0229202	0.00034887	0.0510864	0.83235365384954
1225	205	348	GBA	MMP1	0.0229201	0.00034889	0.0510884	0.83235365384954
1226	272	569	IGF1R	TP53	-0.0229167	0.00034959	0.0511596	0.83235365384954
1227	273	352	IGF2	MMP2	0.0229118	0.000350608	0.0512631	0.83235365384954
1228	161	475	EIF3E	RB1CC1	0.0229085	0.000351315	0.0513348	0.83235365384954
1229	203	468	GAPDH	PXDN	-0.0228918	0.000354813	0.0516883	0.83235365384954
1230	184	280	FBN1	IGFBP7	0.0228837	0.000356535	0.0518615	0.83235365384954
1231	444	455	PRKAR1A	PSEN2	0.0228832	0.000356654	0.0518735	0.83235365384954
1232	23	524	AKR1C3	SSTR2	0.0228817	0.000356953	0.0519035	0.83235365384954
1233	18	297	AHR	ITGA6	0.0228772	0.000357923	0.0520008	0.83235365384954
1234	123	469	CTSD	RAD23B	-0.0228746	0.000358465	0.0520551	0.83235365384954
1235	488	543	S100A1	TERT	0.0228736	0.000358679	0.0520765	0.83235365384954
1236	263	512	HSP90AA1	SOD1	0.0228685	0.000359771	0.0521857	0.83235365384954
1237	263	449	HSP90AA1	PRKDC	0.0228647	0.000360603	0.0522688	0.83235365384954
1238	64	340	CBR1	MC1R	0.0228645	0.000360643	0.0522728	0.83235365384954
1239	247	413	HIF1A	PCNA	0.0228636	0.000360835	0.052292	0.83235365384954
1240	470	556	RAD50	THOC5	-0.0228631	0.000360934	0.0523018	0.83235365384954
1241	68	148	CCND1	DHFR	0.0228592	0.000361774	0.0523855	0.83235365384954
1242	134	404	CYP24A1	NRIP1	0.0228565	0.000362369	0.0524447	0.83235365384954
1243	443	543	PRKACG	TERT	-0.0228471	0.000364395	0.0526458	0.83235365384954
1244	44	360	ATN1	MSH2	0.0228457	0.000364698	0.0526759	0.83235365384954
1245	502	574	SLC38A3	TPMT	0.0228439	0.000365095	0.0527152	0.83235365384954
1246	29	398	ALDOA	NPAS2	-0.0228433	0.000365211	0.0527266	0.83235365384954
1247	215	515	GNAS	SP110	-0.0228363	0.00036674	0.0528777	0.83235365384954
1248	241	273	H2AFX	IGF2	0.0228319	0.000367703	0.0529728	0.83235365384954
1249	278	445	IGFBP3	PRKAR1B	0.022829	0.000368332	0.0530346	0.83235365384954
1250	302	496	ITGB4	SHC1	-0.0228215	0.000369978	0.0531965	0.83235365384954
1251	35	134	APEX1	CYP24A1	0.0228124	0.000371978	0.0533925	0.83235365384954
1252	388	587	NEU1	UBE2I	0.0228048	0.000373678	0.0535585	0.83235365384954
1253	75	467	CD2	PTPRN2	-0.0228032	0.000374028	0.0535926	0.83235365384954
1254	37	253	APOE	HLA-DQB1	0.0228031	0.000374045	0.0535943	0.83235365384954
1255	320	322	LEPROT	LIG4	-0.0228021	0.000374276	0.0536168	0.83235365384954
1256	544	588	TFAP2A	UCP2	0.0228005	0.00037462	0.0536503	0.83235365384954
1257	20	86	AKAP13	CDK2	-0.0228	0.000374744	0.0536624	0.83235365384954
1258	100	489	CENPF	S100A4	0.0227968	0.000375442	0.0537304	0.83235365384954
1259	148	490	DHFR	SEPHS2	0.0227917	0.000376585	0.0538414	0.83235365384954
1260	227	493	GSN	SERPINE1	0.0227885	0.000377313	0.053912	0.83235365384954
1261	172	276	ERCC5	IGFBP1	0.0227849	0.000378103	0.0539885	0.83235365384954
1262	215	488	GNAS	S100A1	0.022784	0.000378309	0.0540084	0.83235365384954
1263	231	320	GSTM4	LEPROT	0.0227829	0.000378552	0.0540319	0.83235365384954
1264	195	445	FLNA	PRKAR1B	-0.0227734	0.000380704	0.0542398	0.83235365384954
1265	299	436	ITGB1BP1	PPP1CB	0.0227714	0.000381156	0.0542832	0.83235365384954
1266	224	596	GRB7	VEGFA	0.0227695	0.000381586	0.0543247	0.83235365384954
1267	354	392	MMP7	NFKBIA	0.0227675	0.000382026	0.054367	0.83235365384954
1268	196	588	FLNB	UCP2	-0.0227667	0.000382221	0.0543857	0.83235365384954
1269	129	200	CYP17A1	FZR1	0.0227657	0.000382451	0.0544079	0.83235365384954
1270	402	565	NR4A2	TNFSF10	0.0227633	0.000382981	0.0544588	0.83235365384954
1271	451	488	PRMT1	S100A1	-0.0227566	0.00038451	0.0546053	0.83235365384954
1272	123	360	CTSD	MSH2	-0.0227434	0.000387525	0.0548933	0.83235365384954
1273	251	494	HLA-DPB1	SETDB1	-0.0227396	0.000388398	0.0549764	0.83235365384954
1274	388	510	NEU1	SMARCA2	-0.0227394	0.000388464	0.0549827	0.83235365384954
1275	153	355	DPYD	MMP9	0.0227358	0.000389292	0.0550614	0.83235365384954
1276	64	302	CBR1	ITGB4	0.0227347	0.000389528	0.0550838	0.83235365384954
1277	24	126	AKT1	CXCR4	-0.0227346	0.000389551	0.0550861	0.83235365384954
1278	220	362	GPC1	MSH6	0.0227289	0.000390876	0.0552117	0.83235365384954
1279	423	439	PLAT	PPP2R2A	0.0227282	0.000391032	0.0552264	0.83235365384954
1280	193	387	FGFR2	NELL2	0.0227242	0.000391965	0.0553147	0.83235365384954
1281	163	213	EMG1	GLO1	-0.022723	0.000392251	0.0553418	0.83235365384954
1282	124	391	CTTN	NFKB1	-0.0227163	0.000393794	0.0554875	0.83235365384954
1283	165	504	EPHX1	SLC45A2	0.022712	0.000394803	0.0555825	0.83235365384954
1284	47	165	AURKB	EPHX1	0.022712	0.000394803	0.0555825	0.83235365384954
1285	493	559	SERPINE1	TIMP3	0.0227092	0.000395459	0.0556442	0.83235365384954
1286	277	437	IGFBP2	PPP2R1A	0.0227022	0.00039711	0.0557991	0.83235365384954
1287	450	504	PRLR	SLC45A2	0.0227001	0.000397594	0.0558445	0.83235365384954
1288	47	450	AURKB	PRLR	0.0227001	0.000397594	0.0558445	0.83235365384954
1289	24	220	AKT1	GPC1	-0.0226955	0.000398673	0.0559455	0.83235365384954
1290	443	575	PRKACG	TRIM25	-0.0226936	0.000399132	0.0559884	0.83235365384954
1291	301	388	ITGB3	NEU1	-0.0226873	0.000400626	0.0561277	0.83235365384954
1292	515	530	SP110	STAT1	0.0226856	0.000401011	0.0561637	0.83235365384954
1293	1	134	ABCA3	CYP24A1	0.0226748	0.000403582	0.0564026	0.83235365384954
1294	469	583	RAD23B	TXN	0.0226739	0.00040381	0.0564237	0.83235365384954
1295	24	385	AKT1	NEK2	-0.0226726	0.000404117	0.0564522	0.83235365384954
1296	38	82	AR	CD9	0.0226709	0.000404511	0.0564887	0.83235365384954
1297	248	444	HLA-A	PRKAR1A	0.022667	0.000405447	0.0565753	0.83235365384954
1298	62	439	CASP8	PPP2R2A	-0.0226654	0.000405844	0.056612	0.83235365384954
1299	205	277	GBA	IGFBP2	-0.0226646	0.000406041	0.0566301	0.83235365384954
1300	418	608	PHB	XRCC6	0.0226641	0.000406153	0.0566405	0.823718254622948
1301	69	365	CCND2	MTHFD1	-0.0226599	0.000407155	0.0567353	0.823718254622948
1302	143	172	CYR61	ERCC5	0.022656	0.000408098	0.0568243	0.813230909485302
1303	10	54	ACTG1	BIRC5	0.0226408	0.000411778	0.0571798	0.813230909485302
1304	93	294	CDKN1A	IRS1	0.02264	0.000411982	0.0571995	0.813230909485302
1305	29	166	ALDOA	ERBB2	0.0226376	0.000412551	0.0572543	0.813230909485302
1306	119	226	CSTF1	GSK3B	0.0226315	0.000414049	0.0573983	0.813230909485302
1307	464	476	PTPN1	RBBP8	0.0226223	0.000416301	0.0576142	0.813230909485302
1308	203	579	GAPDH	TUBA3C	0.0226199	0.000416881	0.0576696	0.813230909485302
1309	243	399	HDAC2	NQO1	-0.0226194	0.000417018	0.0576828	0.813230909485302
1310	413	444	PCNA	PRKAR1A	0.0226165	0.000417711	0.057749	0.813230909485302
1311	4	263	ABL1	HSP90AA1	0.0226074	0.00041998	0.0579653	0.813230909485302
1312	167	581	ERBB3	TUBB	-0.0226015	0.000421421	0.0581023	0.813230909485302
1313	113	251	COX11	HLA-DPB1	-0.0225917	0.000423863	0.0583339	0.813230909485302
1314	168	277	ERCC1	IGFBP2	0.0225876	0.000424903	0.0584322	0.813230909485302
1315	407	535	NUP214	SULT1A1	-0.0225833	0.000425973	0.0585332	0.813230909485302
1316	477	544	RELA	TFAP2A	-0.022581	0.00042656	0.0585886	0.813230909485302
1317	302	531	ITGB4	STAT6	0.0225748	0.000428108	0.0587344	0.813230909485302
1318	424	559	PLAU	TIMP3	0.0225742	0.00042827	0.0587496	0.813230909485302
1319	54	565	BIRC5	TNFSF10	-0.0225675	0.000429951	0.0589074	0.813230909485302
1320	265	557	HSPA5	THRA	0.022555	0.000433126	0.0592046	0.813230909485302
1321	535	581	SULT1A1	TUBB	0.0225535	0.000433522	0.0592415	0.813230909485302
1322	134	264	CYP24A1	HSP90AB1	0.0225502	0.000434351	0.0593188	0.813230909485302
1323	552	586	TGFB2	TYMS	0.0225497	0.000434493	0.0593321	0.813230909485302
1324	233	234	GSTO1	GSTP1	-0.0225327	0.000438835	0.0597353	0.813230909485302
1325	161	543	EIF3E	TERT	-0.0225325	0.000438908	0.0597421	0.813230909485302
1326	348	475	MMP1	RB1CC1	0.0225248	0.000440897	0.0599259	0.813230909485302
1327	120	256	CTCF	HNF1A	0.0225236	0.000441194	0.0599534	0.813230909485302
1328	23	126	AKR1C3	CXCR4	0.0225185	0.00044253	0.0600765	0.813230909485302
1329	112	427	COMT	POLB	0.0225184	0.000442551	0.0600785	0.813230909485302
1330	244	532	HDLBP	STIP1	0.0225108	0.00044454	0.0602614	0.813230909485302
1331	548	560	TFRC	TLK2	0.0225068	0.000445578	0.0603566	0.813230909485302
1332	364	607	MTA1	XRCC5	-0.0225026	0.000446687	0.0604582	0.813230909485302
1333	37	222	APOE	GPX1	0.0224999	0.00044739	0.0605225	0.813230909485302
1334	68	480	CCND1	RHOA	-0.022498	0.000447887	0.0605679	0.813230909485302
1335	10	188	ACTG1	FEN1	0.022495	0.000448678	0.0606401	0.813230909485302
1336	477	494	RELA	SETDB1	0.022492	0.000449475	0.0607128	0.813230909485302
1337	321	481	LHCGR	RHOC	-0.0224863	0.000450957	0.0608479	0.813230909485302
1338	205	242	GBA	HDAC1	-0.0224848	0.000451353	0.0608839	0.813230909485302
1339	408	552	ODC1	TGFB2	-0.0224719	0.000454798	0.0611963	0.813230909485302
1340	434	567	PPARA	TOP2A	-0.0224646	0.000456753	0.0613729	0.813230909485302
1341	22	511	AKR1C1	SMARCA4	-0.0224645	0.000456782	0.0613755	0.813230909485302
1342	4	51	ABL1	BCL2	-0.0224511	0.00046036	0.0616974	0.813230909485302
1343	86	431	CDK2	POR	-0.0224486	0.000461041	0.0617586	0.813230909485302
1344	86	547	CDK2	TFF1	-0.0224438	0.000462336	0.0618746	0.813230909485302
1345	200	413	FZR1	PCNA	0.0224411	0.000463081	0.0619412	0.813230909485302
1346	116	523	CSK	SSTR1	-0.0224409	0.000463119	0.0619446	0.813230909485302
1347	29	226	ALDOA	GSK3B	-0.0224403	0.00046329	0.0619599	0.813230909485302
1348	510	576	SMARCA2	TSG101	0.0224402	0.000463309	0.0619616	0.813230909485302
1349	29	224	ALDOA	GRB7	0.0224383	0.000463832	0.0620083	0.813230909485302
1350	86	324	CDK2	LPL	0.0224363	0.000464369	0.0620562	0.813230909485302
1351	163	359	EMG1	MRPL23	0.0224273	0.000466834	0.0622758	0.813230909485302
1352	29	349	ALDOA	MMP11	0.0224201	0.000468802	0.0624506	0.813230909485302
1353	35	384	APEX1	NCOR2	-0.0224134	0.000470651	0.0626143	0.813230909485302
1354	356	503	MPG	SLC38A6	0.0224131	0.000470735	0.0626217	0.813230909485302
1355	310	408	KIT	ODC1	0.0224117	0.0004711	0.062654	0.813230909485302
1356	61	296	CASP10	ITGA3	-0.0224042	0.000473181	0.0628376	0.813230909485302
1357	37	388	APOE	NEU1	-0.0223932	0.000476228	0.0631056	0.813230909485302
1358	208	215	GHR	GNAS	-0.0223894	0.000477292	0.0631988	0.813230909485302
1359	68	82	CCND1	CD9	0.0223861	0.000478223	0.0632803	0.813230909485302
1360	249	287	HLA-B	IL1B	0.0223828	0.000479149	0.0633613	0.813230909485302
1361	99	568	CENPE	TOPBP1	0.022377	0.00048077	0.0635028	0.813230909485302
1362	44	454	ATN1	PRRC2A	0.0223721	0.000482142	0.0636222	0.813230909485302
1363	224	399	GRB7	NQO1	0.022365	0.000484144	0.0637962	0.813230909485302
1364	244	407	HDLBP	NUP214	0.0223639	0.000484471	0.0638246	0.813230909485302
1365	122	566	CTNNB1	TNR	0.0223625	0.000484844	0.0638569	0.813230909485302
1366	193	584	FGFR2	TXN2	-0.0223597	0.000485656	0.0639273	0.813230909485302
1367	487	494	RRP1B	SETDB1	0.0223592	0.000485776	0.0639376	0.813230909485302
1368	91	505	CDK7	SLC6A2	0.0223575	0.000486272	0.0639805	0.813230909485302
1369	252	609	HLA-DQA1	YWHAH	0.0223572	0.000486357	0.0639879	0.813230909485302
1370	283	546	IL12RB2	TFAP2C	0.0223553	0.000486893	0.0640343	0.813230909485302
1371	50	205	BARD1	GBA	0.0223528	0.00048761	0.0640962	0.813230909485302
1372	22	170	AKR1C1	ERCC3	0.0223521	0.000487798	0.0641124	0.813230909485302
1373	359	594	MRPL23	UQCRFS1	-0.0223496	0.000488517	0.0641745	0.813230909485302
1374	502	521	SLC38A3	SREBF1	0.0223385	0.000491701	0.0644484	0.813230909485302
1375	110	547	COL1A1	TFF1	0.0223378	0.000491886	0.0644642	0.813230909485302
1376	172	489	ERCC5	S100A4	0.0223339	0.000493011	0.0645607	0.813230909485302
1377	383	568	NCOA6	TOPBP1	0.0223291	0.000494409	0.0646804	0.813230909485302
1378	47	510	AURKB	SMARCA2	0.0223268	0.000495045	0.0647348	0.813230909485302
1379	504	510	SLC45A2	SMARCA2	0.0223268	0.000495045	0.0647348	0.813230909485302
1380	95	240	CDKN2A	GZMB	0.0223261	0.000495259	0.0647531	0.813230909485302
1381	244	449	HDLBP	PRKDC	-0.0223256	0.000495397	0.0647648	0.813230909485302
1382	349	559	MMP11	TIMP3	0.0223249	0.000495597	0.064782	0.813230909485302
1383	340	494	MC1R	SETDB1	0.0223211	0.000496712	0.064877	0.813230909485302
1384	252	512	HLA-DQA1	SOD1	-0.0223205	0.000496878	0.0648912	0.813230909485302
1385	263	490	HSP90AA1	SEPHS2	0.0223156	0.000498306	0.0650128	0.813230909485302
1386	373	600	MYCL1	WRB	0.022308	0.000500516	0.0652004	0.813230909485302
1387	352	496	MMP2	SHC1	0.0223065	0.000500944	0.0652368	0.813230909485302
1388	126	594	CXCR4	UQCRFS1	-0.0223055	0.000501248	0.0652624	0.813230909485302
1389	249	580	HLA-B	TUBA4A	0.0223037	0.00050178	0.0653075	0.813230909485302
1390	323	552	LMO4	TGFB2	-0.0223011	0.000502537	0.0653716	0.813230909485302
1391	81	294	CD44	IRS1	-0.022292	0.00050521	0.0655972	0.813230909485302
1392	27	500	ALDH2	SLC19A1	-0.0222903	0.000505692	0.0656377	0.813230909485302
1393	27	50	ALDH2	BARD1	0.0222893	0.000505984	0.0656623	0.813230909485302
1394	156	243	E2F5	HDAC2	0.0222875	0.000506514	0.0657069	0.813230909485302
1395	188	256	FEN1	HNF1A	0.0222857	0.000507052	0.0657521	0.813230909485302
1396	30	253	ALOX5AP	HLA-DQB1	0.0222803	0.000508657	0.0658869	0.813230909485302
1397	399	500	NQO1	SLC19A1	-0.0222758	0.000509986	0.0659982	0.813230909485302
1398	35	47	APEX1	AURKB	0.0222753	0.000510136	0.0660107	0.813230909485302
1399	35	504	APEX1	SLC45A2	0.0222753	0.000510136	0.0660107	0.813230909485302
1400	215	432	GNAS	POSTN	-0.0222643	0.000513411	0.0662841	0.813230909485302
1401	149	364	DHX9	MTA1	0.022262	0.000514108	0.0663421	0.813230909485302
1402	200	535	FZR1	SULT1A1	0.0222608	0.000514463	0.0663716	0.813230909485302
1403	51	86	BCL2	CDK2	0.0222604	0.000514579	0.0663813	0.813230909485302
1404	189	280	FGF3	IGFBP7	0.0222521	0.000517076	0.0665886	0.813230909485302
1405	449	594	PRKDC	UQCRFS1	0.0222519	0.000517123	0.0665924	0.813230909485302
1406	186	200	FCGR2A	FZR1	0.022251	0.000517402	0.0666155	0.813230909485302
1407	193	480	FGFR2	RHOA	0.0222491	0.000517964	0.066662	0.813230909485302
1408	18	519	AHR	SRD5A1	0.0222462	0.000518848	0.0667352	0.813230909485302
1409	143	304	CYR61	JUN	0.0222427	0.000519899	0.066822	0.813230909485302
1410	225	515	GRIK1	SP110	0.0222397	0.000520801	0.0668964	0.813230909485302
1411	69	379	CCND2	NCF4	0.0222315	0.000523275	0.0671001	0.813230909485302
1412	129	449	CYP17A1	PRKDC	0.0222308	0.000523506	0.0671191	0.813230909485302
1413	411	540	PBX1	TBXAS1	-0.0222282	0.000524282	0.0671827	0.813230909485302
1414	250	280	HLA-C	IGFBP7	0.0222221	0.000526165	0.067337	0.813230909485302
1415	213	449	GLO1	PRKDC	0.0222171	0.000527687	0.0674615	0.813230909485302
1416	244	543	HDLBP	TERT	-0.0222161	0.000527985	0.0674858	0.813230909485302
1417	213	450	GLO1	PRLR	0.0222051	0.000531359	0.0677606	0.813230909485302
1418	124	248	CTTN	HLA-A	-0.0222044	0.00053157	0.0677777	0.813230909485302
1419	249	530	HLA-B	STAT1	0.0222044	0.000531571	0.0677778	0.813230909485302
1420	18	431	AHR	POR	-0.0221994	0.000533133	0.0679046	0.813230909485302
1421	385	567	NEK2	TOP2A	0.0221951	0.00053445	0.0680112	0.813230909485302
1422	200	263	FZR1	HSP90AA1	0.0221877	0.000536763	0.0681981	0.813230909485302
1423	560	586	TLK2	TYMS	0.0221861	0.000537244	0.0682369	0.813230909485302
1424	430	581	PON2	TUBB	-0.022185	0.000537597	0.0682653	0.813230909485302
1425	10	50	ACTG1	BARD1	0.0221804	0.000539032	0.0683808	0.813230909485302
1426	65	122	CBS	CTNNB1	0.0221771	0.000540075	0.0684646	0.813230909485302
1427	274	436	IGF2R	PPP1CB	0.0221767	0.00054019	0.0684739	0.813230909485302
1428	372	579	MYC	TUBA3C	0.0221716	0.000541785	0.0686018	0.813230909485302
1429	293	368	INSR	MUC1	0.0221714	0.000541854	0.0686073	0.813230909485302
1430	440	478	PPP2R5E	REXO2	-0.0221709	0.000542008	0.0686196	0.813230909485302
1431	199	492	FOXA1	SERPINB5	-0.0221556	0.000546836	0.0690051	0.813230909485302
1432	29	320	ALDOA	LEPROT	-0.0221531	0.000547634	0.0690685	0.813230909485302
1433	188	263	FEN1	HSP90AA1	0.0221489	0.000548968	0.0691745	0.813230909485302
1434	126	277	CXCR4	IGFBP2	-0.0221398	0.000551865	0.0694038	0.813230909485302
1435	81	165	CD44	EPHX1	-0.0221398	0.000551868	0.0694041	0.813230909485302
1436	82	608	CD9	XRCC6	-0.0221368	0.000552833	0.0694802	0.813230909485302
1437	201	323	GAB1	LMO4	-0.0221325	0.00055418	0.0695865	0.813230909485302
1438	205	600	GBA	WRB	-0.0221306	0.000554812	0.0696362	0.813230909485302
1439	511	513	SMARCA4	SOD2	0.0221266	0.000556106	0.0697381	0.813230909485302
1440	268	412	ICAM1	PCDHGB4	0.0221245	0.000556762	0.0697896	0.813230909485302
1441	126	199	CXCR4	FOXA1	-0.0221243	0.00055682	0.0697941	0.813230909485302
1442	340	594	MC1R	UQCRFS1	-0.0221195	0.000558394	0.0699176	0.813230909485302
1443	304	412	JUN	PCDHGB4	0.0221164	0.000559371	0.0699941	0.813230909485302
1444	224	247	GRB7	HIF1A	0.0221052	0.000563006	0.0702778	0.813230909485302
1445	394	548	NMI	TFRC	0.0221	0.000564705	0.0704098	0.813230909485302
1446	225	428	GRIK1	POLD1	0.0220957	0.000566125	0.0705201	0.813230909485302
1447	227	332	GSN	LUM	0.0220938	0.000566718	0.0705661	0.813230909485302
1448	328	554	LRIG3	TGFBR2	-0.0220926	0.000567143	0.0705989	0.813230909485302
1449	165	510	EPHX1	SMARCA2	0.0220795	0.00057145	0.0709314	0.813230909485302
1450	202	316	GADD45A	KPNB1	-0.0220794	0.000571464	0.0709325	0.813230909485302
1451	149	560	DHX9	TLK2	0.0220643	0.000576464	0.0713162	0.813230909485302
1452	503	521	SLC38A6	SREBF1	0.0220623	0.00057715	0.0713686	0.813230909485302
1453	268	392	ICAM1	NFKBIA	0.0220582	0.000578497	0.0714714	0.813230909485302
1454	276	294	IGFBP1	IRS1	-0.0220557	0.000579348	0.0715363	0.813230909485302
1455	394	497	NMI	SHFM1	0.0220556	0.000579373	0.0715382	0.813230909485302
1456	215	363	GNAS	MT2A	0.0220522	0.000580513	0.071625	0.813230909485302
1457	23	431	AKR1C3	POR	0.0220441	0.000583222	0.0718307	0.813230909485302
1458	431	565	POR	TNFSF10	-0.022043	0.000583586	0.0718583	0.813230909485302
1459	248	442	HLA-A	PRKACB	0.022043	0.000583597	0.0718591	0.813230909485302
1460	107	186	COL11A1	FCGR2A	-0.022042	0.000583914	0.0718831	0.813230909485302
1461	230	248	GSTM3	HLA-A	-0.0220411	0.00058422	0.0719063	0.813230909485302
1462	332	565	LUM	TNFSF10	0.0220409	0.000584312	0.0719132	0.813230909485302
1463	95	445	CDKN2A	PRKAR1B	0.0220396	0.000584754	0.0719467	0.813230909485302
1464	337	444	MAPK9	PRKAR1A	0.0220376	0.000585402	0.0719957	0.813230909485302
1465	22	98	AKR1C1	CDS1	-0.0220356	0.000586089	0.0720476	0.813230909485302
1466	4	562	ABL1	TNF	-0.0220356	0.0005861	0.0720484	0.813230909485302
1467	4	506	ABL1	SLC6A3	-0.0220309	0.00058768	0.0721676	0.813230909485302
1468	322	383	LIG4	NCOA6	0.0220303	0.000587878	0.0721825	0.813230909485302
1469	22	220	AKR1C1	GPC1	0.0220298	0.000588044	0.072195	0.813230909485302
1470	54	373	BIRC5	MYCL1	-0.0220266	0.000589132	0.0722769	0.813230909485302
1471	122	578	CTNNB1	TUBA1A	0.0220262	0.00058928	0.072288	0.813230909485302
1472	100	565	CENPF	TNFSF10	-0.0220177	0.000592161	0.0725042	0.813230909485302
1473	196	250	FLNB	HLA-C	-0.0220175	0.000592225	0.0725091	0.813230909485302
1474	451	517	PRMT1	SPTAN1	0.0220165	0.000592574	0.0725352	0.813230909485302
1475	368	559	MUC1	TIMP3	0.0220162	0.000592682	0.0725432	0.813230909485302
1476	223	535	GPX4	SULT1A1	0.0220112	0.000594391	0.072671	0.813230909485302
1477	133	365	CYP1B1	MTHFD1	0.0220108	0.000594532	0.0726815	0.813230909485302
1478	320	531	LEPROT	STAT6	-0.0220092	0.000595072	0.0727219	0.813230909485302
1479	37	596	APOE	VEGFA	-0.0219932	0.000600576	0.0731312	0.813230909485302
1480	52	63	BGN	CAV1	0.0219895	0.000601853	0.0732256	0.813230909485302
1481	65	215	CBS	GNAS	-0.0219845	0.000603579	0.0733532	0.813230909485302
1482	515	521	SP110	SREBF1	-0.021981	0.000604794	0.0734428	0.813230909485302
1483	133	301	CYP1B1	ITGB3	0.0219797	0.000605267	0.0734776	0.813230909485302
1484	340	432	MC1R	POSTN	-0.0219773	0.000606087	0.073538	0.813230909485302
1485	249	364	HLA-B	MTA1	-0.0219737	0.000607344	0.0736304	0.813230909485302
1486	168	480	ERCC1	RHOA	0.0219734	0.000607449	0.0736381	0.813230909485302
1487	234	299	GSTP1	ITGB1BP1	-0.0219713	0.000608186	0.0736922	0.813230909485302
1488	69	512	CCND2	SOD1	-0.021971	0.000608285	0.0736995	0.813230909485302
1489	357	398	MPO	NPAS2	-0.0219679	0.000609374	0.0737792	0.813230909485302
1490	458	554	PTGDS	TGFBR2	0.0219655	0.000610216	0.0738409	0.813230909485302
1491	107	506	COL11A1	SLC6A3	-0.0219653	0.00061029	0.0738463	0.813230909485302
1492	280	284	IGFBP7	IL13	-0.0219575	0.000613015	0.0740453	0.813230909485302
1493	227	597	GSN	VIM	0.0219559	0.000613585	0.0740869	0.813230909485302
1494	423	430	PLAT	PON2	0.021954	0.000614265	0.0741363	0.813230909485302
1495	38	204	AR	GATA3	0.02195	0.000615681	0.0742393	0.813230909485302
1496	368	399	MUC1	NQO1	0.0219483	0.000616273	0.0742823	0.813230909485302
1497	63	310	CAV1	KIT	0.0219438	0.000617875	0.0743985	0.813230909485302
1498	360	565	MSH2	TNFSF10	-0.0219435	0.000617967	0.0744052	0.813230909485302
1499	193	263	FGFR2	HSP90AA1	-0.0219371	0.000620258	0.0745709	0.813230909485302
1500	65	354	CBS	MMP7	0.0219368	0.000620368	0.0745789	0.813230909485302
1501	233	505	GSTO1	SLC6A2	-0.0219337	0.000621477	0.0746588	0.813230909485302
1502	61	423	CASP10	PLAT	-0.0219316	0.000622216	0.0747121	0.813230909485302
1503	107	575	COL11A1	TRIM25	-0.0219309	0.00062246	0.0747297	0.813230909485302
1504	109	117	COL19A1	CSNK1D	-0.0219296	0.000622937	0.074764	0.813230909485302
1505	70	114	CCND3	CREBBP	-0.0219247	0.000624684	0.0748896	0.813230909485302
1506	216	582	GNB3	TWIST1	0.0219233	0.000625179	0.0749252	0.813230909485302
1507	424	597	PLAU	VIM	0.0219228	0.000625362	0.0749383	0.813230909485302
1508	303	580	ITGB5	TUBA4A	-0.0219227	0.000625404	0.0749413	0.813230909485302
1509	213	451	GLO1	PRMT1	-0.0219219	0.000625671	0.0749605	0.813230909485302
1510	10	567	ACTG1	TOP2A	0.0219208	0.000626077	0.0749896	0.813230909485302
1511	308	552	KIF14	TGFB2	0.0219105	0.000629796	0.0752556	0.813230909485302
1512	199	277	FOXA1	IGFBP2	0.021907	0.000631053	0.0753451	0.813230909485302
1513	195	227	FLNA	GSN	0.0219066	0.000631208	0.0753562	0.813230909485302
1514	517	524	SPTAN1	SSTR2	-0.0219063	0.000631308	0.0753633	0.813230909485302
1515	379	511	NCF4	SMARCA4	0.021906	0.000631407	0.0753703	0.813230909485302
1516	102	538	CFP	TBP	0.021906	0.000631407	0.0753704	0.813230909485302
1517	190	486	FGF4	RRAS2	0.0219039	0.000632189	0.075426	0.813230909485302
1518	135	206	CYP2B6	GGCX	-0.0219004	0.000633435	0.0755146	0.813230909485302
1519	506	562	SLC6A3	TNF	0.0218969	0.000634725	0.0756061	0.813230909485302
1520	263	459	HSP90AA1	PTGIS	-0.0218926	0.000636281	0.0757163	0.813230909485302
1521	233	279	GSTO1	IGFBP5	0.0218921	0.000636471	0.0757297	0.813230909485302
1522	184	554	FBN1	TGFBR2	0.0218881	0.000637934	0.0758331	0.813230909485302
1523	57	163	BRCA1	EMG1	-0.0218867	0.000638424	0.0758677	0.813230909485302
1524	168	437	ERCC1	PPP2R1A	0.0218841	0.000639374	0.0759347	0.813230909485302
1525	284	396	IL13	NOTCH2	0.0218769	0.000642022	0.076121	0.813230909485302
1526	107	496	COL11A1	SHC1	0.021876	0.000642368	0.0761454	0.813230909485302
1527	239	274	GTF2F1	IGF2R	-0.021875	0.000642742	0.0761716	0.813230909485302
1528	129	594	CYP17A1	UQCRFS1	0.021874	0.000643118	0.0761979	0.813230909485302
1529	211	340	GLG1	MC1R	0.0218736	0.000643237	0.0762063	0.813230909485302
1530	230	321	GSTM3	LHCGR	-0.0218723	0.000643731	0.076241	0.813230909485302
1531	203	222	GAPDH	GPX1	0.0218642	0.000646713	0.0764495	0.813230909485302
1532	34	511	APC	SMARCA4	0.0218633	0.000647041	0.0764725	0.813230909485302
1533	382	413	NCOA3	PCNA	0.0218597	0.000648374	0.0765654	0.813230909485302
1534	578	609	TUBA1A	YWHAH	0.0218586	0.000648784	0.076594	0.813230909485302
1535	303	559	ITGB5	TIMP3	0.0218577	0.000649117	0.0766172	0.813230909485302
1536	103	442	CLCN3	PRKACB	0.021857	0.000649391	0.0766362	0.813230909485302
1537	303	407	ITGB5	NUP214	0.0218456	0.000653656	0.0769322	0.813230909485302
1538	10	548	ACTG1	TFRC	0.0218433	0.000654502	0.0769908	0.813230909485302
1539	167	610	ERBB3	YWHAQ	0.0218399	0.000655791	0.0770798	0.813230909485302
1540	196	478	FLNB	REXO2	-0.021839	0.000656128	0.0771031	0.813230909485302
1541	195	546	FLNA	TFAP2C	0.0218386	0.000656251	0.0771116	0.813230909485302
1542	467	608	PTPRN2	XRCC6	0.0218384	0.00065634	0.0771177	0.813230909485302
1543	320	468	LEPROT	PXDN	-0.0218379	0.000656523	0.0771303	0.813230909485302
1544	287	346	IL1B	MKI67	0.0218343	0.000657861	0.0772225	0.813230909485302
1545	167	541	ERBB3	TERF1	-0.0218328	0.000658438	0.0772622	0.789698998464483
1546	103	404	CLCN3	NRIP1	0.0218281	0.000660206	0.0773934	0.789698998464483
1547	161	528	EIF3E	STARD3	-0.0218226	0.000662282	0.0775469	0.789698998464483
1548	320	374	LEPROT	MYH9	0.0218143	0.000665424	0.0777788	0.789698998464483
1549	28	62	ALDH3A1	CASP8	0.0218089	0.000667504	0.0779318	0.789698998464483
1550	192	607	FGFR1	XRCC5	0.021808	0.000667837	0.0779563	0.789698998464483
1551	272	511	IGF1R	SMARCA4	0.021804	0.000669381	0.0780696	0.789698998464483
1552	230	299	GSTM3	ITGB1BP1	-0.0217823	0.000677706	0.0786773	0.789698998464483
1553	178	225	F2	GRIK1	0.0217765	0.000679963	0.0788411	0.789698998464483
1554	192	541	FGFR1	TERF1	0.0217742	0.00068083	0.0789039	0.789698998464483
1555	385	581	NEK2	TUBB	0.0217741	0.000680902	0.0789091	0.789698998464483
1556	312	478	KL	REXO2	0.0217728	0.000681389	0.0789444	0.789698998464483
1557	241	259	H2AFX	HRAS	0.0217694	0.000682704	0.0790394	0.789698998464483
1558	50	513	BARD1	SOD2	0.0217688	0.000682963	0.0790582	0.789698998464483
1559	11	103	ADAM17	CLCN3	0.021764	0.000684832	0.0791931	0.789698998464483
1560	34	388	APC	NEU1	0.0217633	0.000685093	0.0792119	0.789698998464483
1561	489	604	S100A4	XRCC1	-0.0217599	0.000686426	0.0793079	0.789698998464483
1562	42	51	ATF1	BCL2	-0.0217598	0.000686461	0.0793104	0.789698998464483
1563	273	445	IGF2	PRKAR1B	0.0217513	0.000689788	0.0795494	0.789698998464483
1564	355	580	MMP9	TUBA4A	-0.0217497	0.00069042	0.0795946	0.789698998464483
1565	424	496	PLAU	SHC1	0.0217411	0.000693819	0.0798378	0.789698998464483
1566	447	468	PRKAR2B	PXDN	0.0217381	0.000694988	0.0799211	0.789698998464483
1567	402	440	NR4A2	PPP2R5E	0.0217381	0.000694998	0.0799219	0.789698998464483
1568	493	548	SERPINE1	TFRC	-0.0217372	0.000695336	0.079946	0.789698998464483
1569	186	195	FCGR2A	FLNA	-0.0217349	0.000696277	0.080013	0.789698998464483
1570	91	279	CDK7	IGFBP5	0.0217293	0.000698502	0.0801712	0.789698998464483
1571	266	524	HSPB1	SSTR2	0.0217289	0.000698654	0.080182	0.789698998464483
1572	137	380	CYP2C8	NCOA1	0.0217255	0.00070001	0.0802782	0.789698998464483
1573	210	470	GHRHR	RAD50	-0.0217173	0.000703282	0.0805098	0.789698998464483
1574	107	457	COL11A1	PTEN	0.0217113	0.000705691	0.0806798	0.789698998464483
1575	54	244	BIRC5	HDLBP	-0.0217092	0.000706519	0.0807381	0.789698998464483
1576	408	588	ODC1	UCP2	0.0217076	0.00070716	0.0807832	0.789698998464483
1577	94	102	CDKN1B	CFP	-0.0217011	0.000709794	0.0809683	0.789698998464483
1578	123	222	CTSD	GPX1	0.021694	0.000712648	0.0811682	0.789698998464483
1579	243	382	HDAC2	NCOA3	0.0216921	0.000713415	0.0812218	0.789698998464483
1580	111	259	COL7A1	HRAS	0.0216909	0.000713897	0.0812555	0.789698998464483
1581	100	112	CENPF	COMT	0.0216903	0.00071416	0.0812739	0.789698998464483
1582	206	534	GGCX	STS	0.0216895	0.000714496	0.0812973	0.789698998464483
1583	175	234	ESR1	GSTP1	-0.0216861	0.000715872	0.0813932	0.789698998464483
1584	202	472	GADD45A	RAD52	-0.0216811	0.000717882	0.0815332	0.789698998464483
1585	100	332	CENPF	LUM	-0.0216763	0.000719859	0.0816705	0.789698998464483
1586	14	187	ADIPOQ	FCGR2B	0.0216677	0.000723376	0.0819141	0.789698998464483
1587	161	243	EIF3E	HDAC2	0.0216643	0.000724766	0.0820102	0.789698998464483
1588	78	80	CD3E	CD4	-0.0216617	0.00072584	0.0820842	0.789698998464483
1589	18	248	AHR	HLA-A	-0.0216608	0.000726222	0.0821106	0.789698998464483
1590	274	442	IGF2R	PRKACB	-0.0216594	0.000726799	0.0821503	0.789698998464483
1591	535	585	SULT1A1	TXNRD1	0.0216582	0.000727317	0.082186	0.789698998464483
1592	128	172	CYP11B2	ERCC5	-0.0216567	0.000727938	0.0822287	0.789698998464483
1593	427	449	POLB	PRKDC	0.0216557	0.000728313	0.0822545	0.789698998464483
1594	112	326	COMT	LRBA	0.0216525	0.000729642	0.0823458	0.789698998464483
1595	82	374	CD9	MYH9	-0.0216518	0.000729945	0.0823666	0.789698998464483
1596	447	569	PRKAR2B	TP53	0.0216515	0.000730082	0.082376	0.789698998464483
1597	220	423	GPC1	PLAT	0.0216511	0.000730237	0.0823867	0.789698998464483
1598	266	547	HSPB1	TFF1	0.0216509	0.000730311	0.0823918	0.789698998464483
1599	404	570	NRIP1	TP53BP1	0.0216506	0.000730435	0.0824002	0.789698998464483
1600	65	243	CBS	HDAC2	0.0216449	0.000732826	0.0825641	0.789698998464483
1601	250	287	HLA-C	IL1B	0.0216379	0.000735713	0.0827614	0.789698998464483
1602	302	494	ITGB4	SETDB1	0.0216378	0.000735774	0.0827655	0.789698998464483
1603	44	263	ATN1	HSP90AA1	-0.0216276	0.000740028	0.0830551	0.789698998464483
1604	26	187	ALDH1A1	FCGR2B	0.0216221	0.000742348	0.0832124	0.789698998464483
1605	436	451	PPP1CB	PRMT1	-0.021622	0.000742406	0.0832164	0.789698998464483
1606	434	583	PPARA	TXN	0.0216219	0.000742443	0.0832188	0.789698998464483
1607	280	359	IGFBP7	MRPL23	-0.0216193	0.000743543	0.0832933	0.789698998464483
1608	27	543	ALDH2	TERT	-0.0216191	0.000743624	0.0832988	0.789698998464483
1609	494	554	SETDB1	TGFBR2	-0.0216167	0.000744638	0.0833673	0.789698998464483
1610	112	480	COMT	RHOA	-0.0216127	0.00074633	0.0834816	0.789698998464483
1611	63	215	CAV1	GNAS	0.0216108	0.000747125	0.0835352	0.789698998464483
1612	411	580	PBX1	TUBA4A	-0.0216062	0.00074907	0.0836661	0.789698998464483
1613	63	208	CAV1	GHR	-0.0216057	0.00074927	0.0836796	0.789698998464483
1614	419	588	PIK3CA	UCP2	-0.0216003	0.000751589	0.0838354	0.789698998464483
1615	167	199	ERBB3	FOXA1	0.0215945	0.000754027	0.0839986	0.789698998464483
1616	123	506	CTSD	SLC6A3	0.021592	0.000755132	0.0840726	0.789698998464483
1617	546	586	TFAP2C	TYMS	0.0215908	0.000755603	0.084104	0.789698998464483
1618	124	380	CTTN	NCOA1	-0.0215869	0.000757292	0.0842167	0.789698998464483
1619	418	448	PHB	PRKCA	-0.0215836	0.00075871	0.0843112	0.789698998464483
1620	408	493	ODC1	SERPINE1	-0.0215814	0.000759639	0.084373	0.789698998464483
1621	304	374	JUN	MYH9	0.0215777	0.000761238	0.0844792	0.789698998464483
1622	134	263	CYP24A1	HSP90AA1	-0.0215714	0.000763982	0.0846612	0.789698998464483
1623	248	391	HLA-A	NFKB1	0.0215712	0.000764039	0.0846649	0.789698998464483
1624	29	575	ALDOA	TRIM25	0.0215663	0.000766181	0.0848066	0.789698998464483
1625	119	172	CSTF1	ERCC5	-0.0215636	0.000767328	0.0848823	0.789698998464483
1626	20	213	AKAP13	GLO1	-0.0215612	0.000768377	0.0849515	0.789698998464483
1627	481	511	RHOC	SMARCA4	-0.0215559	0.000770707	0.0851048	0.789698998464483
1628	515	546	SP110	TFAP2C	-0.021554	0.000771498	0.0851568	0.789698998464483
1629	394	521	NMI	SREBF1	-0.0215423	0.000776638	0.0854936	0.789698998464483
1630	274	356	IGF2R	MPG	-0.0215407	0.000777357	0.0855405	0.789698998464483
1631	62	422	CASP8	PKMYT1	-0.0215395	0.000777849	0.0855726	0.789698998464483
1632	444	570	PRKAR1A	TP53BP1	0.0215378	0.00077861	0.0856222	0.789698998464483
1633	98	593	CDS1	UGT2B7	0.0215378	0.000778634	0.0856238	0.789698998464483
1634	299	388	ITGB1BP1	NEU1	0.0215363	0.000779285	0.0856662	0.789698998464483
1635	413	548	PCNA	TFRC	0.0215358	0.000779506	0.0856806	0.789698998464483
1636	350	587	MMP12	UBE2I	-0.0215317	0.000781281	0.0857961	0.789698998464483
1637	226	394	GSK3B	NMI	0.0215294	0.000782327	0.0858641	0.789698998464483
1638	166	595	ERBB2	VDR	0.0215288	0.000782583	0.0858807	0.789698998464483
1639	264	515	HSP90AB1	SP110	-0.0215258	0.000783911	0.0859669	0.789698998464483
1640	10	427	ACTG1	POLB	-0.0215252	0.000784176	0.085984	0.789698998464483
1641	70	595	CCND3	VDR	-0.0215244	0.000784523	0.0860066	0.789698998464483
1642	195	468	FLNA	PXDN	0.0215148	0.000788786	0.0862822	0.789698998464483
1643	477	569	RELA	TP53	0.0215145	0.000788939	0.086292	0.789698998464483
1644	7	364	ACADM	MTA1	0.0215075	0.000792031	0.0864911	0.789698998464483
1645	248	411	HLA-A	PBX1	-0.0215069	0.000792312	0.0865092	0.789698998464483
1646	64	451	CBR1	PRMT1	-0.0215043	0.000793479	0.0865842	0.789698998464483
1647	388	528	NEU1	STARD3	0.0215031	0.000794026	0.0866193	0.789698998464483
1648	318	413	LASP1	PCNA	0.0215019	0.00079456	0.0866535	0.789698998464483
1649	28	420	ALDH3A1	PIK3CB	0.021499	0.000795856	0.0867365	0.789698998464483
1650	394	404	NMI	NRIP1	-0.0214978	0.000796399	0.0867713	0.789698998464483
1651	50	489	BARD1	S100A4	0.0214964	0.000797018	0.0868109	0.789698998464483
1652	211	494	GLG1	SETDB1	0.0214943	0.000797946	0.0868702	0.789698998464483
1653	195	304	FLNA	JUN	0.0214914	0.000799254	0.0869538	0.789698998464483
1654	68	585	CCND1	TXNRD1	0.0214865	0.000801485	0.0870959	0.789698998464483
1655	65	560	CBS	TLK2	0.021486	0.000801715	0.0871106	0.789698998464483
1656	54	431	BIRC5	POR	0.0214849	0.000802219	0.0871426	0.789698998464483
1657	348	609	MMP1	YWHAH	0.0214834	0.000802897	0.0871858	0.789698998464483
1658	147	547	DCN	TFF1	0.0214765	0.00080603	0.0873846	0.789698998464483
1659	163	166	EMG1	ERBB2	-0.0214758	0.000806319	0.0874029	0.789698998464483
1660	225	443	GRIK1	PRKACG	0.0214741	0.000807101	0.0874525	0.789698998464483
1661	243	533	HDAC2	STMN1	0.0214736	0.000807315	0.087466	0.789698998464483
1662	63	158	CAV1	EGF	0.0214707	0.000808636	0.0875495	0.789698998464483
1663	223	437	GPX4	PPP2R1A	0.0214696	0.00080917	0.0875833	0.789698998464483
1664	179	274	F5	IGF2R	-0.0214671	0.000810292	0.0876541	0.789698998464483
1665	392	449	NFKBIA	PRKDC	-0.0214648	0.000811351	0.0877209	0.789698998464483
1666	37	260	APOE	HSD11B1	0.0214631	0.000812123	0.0877695	0.789698998464483
1667	27	578	ALDH2	TUBA1A	-0.021463	0.000812177	0.0877729	0.789698998464483
1668	32	547	AMPH	TFF1	0.0214622	0.000812524	0.0877948	0.789698998464483
1669	198	607	FN1	XRCC5	-0.0214622	0.000812542	0.0877959	0.789698998464483
1670	393	400	NME1	NQO2	-0.0214608	0.00081316	0.0878348	0.789698998464483
1671	273	407	IGF2	NUP214	-0.0214547	0.000815965	0.088011	0.789698998464483
1672	383	586	NCOA6	TYMS	0.0214547	0.000815989	0.0880125	0.789698998464483
1673	29	57	ALDOA	BRCA1	-0.0214538	0.000816393	0.0880378	0.789698998464483
1674	75	243	CD2	HDAC2	-0.0214533	0.000816601	0.0880508	0.789698998464483
1675	349	488	MMP11	S100A1	-0.0214527	0.000816907	0.08807	0.789698998464483
1676	43	480	ATM	RHOA	-0.021448	0.000819045	0.0882038	0.789698998464483
1677	192	327	FGFR1	LRIG1	0.0214445	0.000820684	0.0883062	0.789698998464483
1678	68	421	CCND1	PIN1	0.0214436	0.000821095	0.0883319	0.789698998464483
1679	68	265	CCND1	HSPA5	-0.0214432	0.000821293	0.0883442	0.789698998464483
1680	412	440	PCDHGB4	PPP2R5E	0.0214409	0.000822331	0.088409	0.789698998464483
1681	29	514	ALDOA	SORL1	-0.0214391	0.000823185	0.0884622	0.789698998464483
1682	52	302	BGN	ITGB4	-0.021438	0.00082369	0.0884935	0.789698998464483
1683	252	300	HLA-DQA1	ITGB2	0.0214366	0.000824338	0.0885339	0.789698998464483
1684	220	372	GPC1	MYC	-0.0214338	0.000825627	0.088614	0.789698998464483
1685	50	100	BARD1	CENPF	0.0214332	0.000825924	0.0886324	0.789698998464483
1686	494	531	SETDB1	STAT6	0.0214157	0.000834094	0.0891375	0.789698998464483
1687	126	379	CXCR4	NCF4	0.0214156	0.000834098	0.0891378	0.789698998464483
1688	167	248	ERBB3	HLA-A	-0.021414	0.000834858	0.0891846	0.789698998464483
1689	280	478	IGFBP7	REXO2	-0.0214111	0.000836209	0.0892676	0.789698998464483
1690	29	186	ALDOA	FCGR2A	-0.0214089	0.000837258	0.0893321	0.789698998464483
1691	24	263	AKT1	HSP90AA1	0.0214076	0.000837893	0.089371	0.789698998464483
1692	44	278	ATN1	IGFBP3	-0.0214073	0.000838009	0.0893781	0.789698998464483
1693	148	514	DHFR	SORL1	0.0214054	0.00083891	0.0894334	0.789698998464483
1694	65	413	CBS	PCNA	0.0214051	0.000839043	0.0894415	0.789698998464483
1695	454	587	PRRC2A	UBE2I	0.021405	0.000839078	0.0894437	0.789698998464483
1696	469	486	RAD23B	RRAS2	-0.0214049	0.000839141	0.0894475	0.789698998464483
1697	490	587	SEPHS2	UBE2I	0.021404	0.00083956	0.0894732	0.789698998464483
1698	250	566	HLA-C	TNR	0.0214033	0.000839894	0.0894936	0.789698998464483
1699	112	451	COMT	PRMT1	-0.0213988	0.000842053	0.0896256	0.789698998464483
1700	167	175	ERBB3	ESR1	0.0213978	0.000842487	0.0896521	0.789698998464483
1701	320	552	LEPROT	TGFB2	-0.0213978	0.000842495	0.0896526	0.789698998464483
1702	163	468	EMG1	PXDN	-0.021394	0.000844289	0.0897621	0.789698998464483
1703	233	567	GSTO1	TOP2A	0.0213909	0.000845795	0.0898538	0.789698998464483
1704	51	427	BCL2	POLB	0.0213888	0.000846779	0.0899136	0.789698998464483
1705	408	565	ODC1	TNFSF10	0.021387	0.000847625	0.089965	0.789698998464483
1706	175	387	ESR1	NELL2	0.0213818	0.000850101	0.0901152	0.789698998464483
1707	340	557	MC1R	THRA	0.0213815	0.000850228	0.0901229	0.789698998464483
1708	442	560	PRKACB	TLK2	0.0213805	0.000850728	0.0901531	0.789698998464483
1709	100	486	CENPF	RRAS2	-0.021377	0.000852378	0.0902529	0.789698998464483
1710	44	566	ATN1	TNR	0.0213764	0.000852689	0.0902717	0.789698998464483
1711	35	598	APEX1	WEE1	0.0213688	0.000856313	0.0904903	0.789698998464483
1712	91	160	CDK7	EHMT2	0.0213647	0.000858325	0.0906113	0.789698998464483
1713	349	388	MMP11	NEU1	-0.0213643	0.000858494	0.0906215	0.789698998464483
1714	198	352	FN1	MMP2	0.0213636	0.000858809	0.0906404	0.789698998464483
1715	350	569	MMP12	TP53	0.0213585	0.000861274	0.0907883	0.789698998464483
1716	138	547	CYP2C9	TFF1	0.0213578	0.000861624	0.0908092	0.789698998464483
1717	63	541	CAV1	TERF1	-0.0213573	0.00086186	0.0908233	0.789698998464483
1718	182	516	FASLG	SPOCK2	0.0213502	0.000865312	0.0910297	0.789698998464483
1719	18	430	AHR	PON2	0.0213486	0.000866108	0.0910771	0.789698998464483
1720	61	398	CASP10	NPAS2	-0.0213455	0.00086757	0.0911642	0.789698998464483
1721	437	465	PPP2R1A	PTPRF	-0.0213412	0.000869683	0.0912899	0.789698998464483
1722	277	279	IGFBP2	IGFBP5	0.0213386	0.000870975	0.0913666	0.789698998464483
1723	511	517	SMARCA4	SPTAN1	-0.0213359	0.000872251	0.0914422	0.789698998464483
1724	410	560	PARP1	TLK2	0.0213328	0.000873798	0.0915338	0.789698998464483
1725	421	485	PIN1	RPS6KA1	-0.0213304	0.000874985	0.091604	0.789698998464483
1726	268	511	ICAM1	SMARCA4	0.0213301	0.000875098	0.0916106	0.789698998464483
1727	166	244	ERBB2	HDLBP	0.0213282	0.000876024	0.0916653	0.789698998464483
1728	129	480	CYP17A1	RHOA	-0.0213278	0.000876216	0.0916767	0.789698998464483
1729	41	81	ASL	CD44	0.021327	0.000876636	0.0917015	0.789698998464483
1730	199	489	FOXA1	S100A4	-0.0213268	0.000876727	0.0917069	0.789698998464483
1731	156	436	E2F5	PPP1CB	0.0213253	0.000877442	0.091749	0.789698998464483
1732	440	502	PPP2R5E	SLC38A3	0.0213228	0.000878715	0.091824	0.789698998464483
1733	99	480	CENPE	RHOA	-0.0213183	0.000880903	0.0919527	0.789698998464483
1734	189	300	FGF3	ITGB2	-0.0213163	0.000881905	0.0920115	0.789698998464483
1735	293	359	INSR	MRPL23	0.0213125	0.000883776	0.0921212	0.789698998464483
1736	244	277	HDLBP	IGFBP2	-0.0213118	0.000884106	0.0921405	0.789698998464483
1737	478	558	REXO2	TIMP2	0.0213112	0.0008844	0.0921577	0.789698998464483
1738	327	393	LRIG1	NME1	0.0213101	0.000884958	0.0921904	0.789698998464483
1739	265	610	HSPA5	YWHAQ	0.0213066	0.000886685	0.0922914	0.789698998464483
1740	24	524	AKT1	SSTR2	-0.0213019	0.000889014	0.0924272	0.789698998464483
1741	82	384	CD9	NCOR2	0.0213016	0.000889187	0.0924373	0.789698998464483
1742	310	365	KIT	MTHFD1	0.0213011	0.000889417	0.0924507	0.789698998464483
1743	4	37	ABL1	APOE	0.0212992	0.000890393	0.0925075	0.789698998464483
1744	29	168	ALDOA	ERCC1	0.0212962	0.000891869	0.0925934	0.789698998464483
1745	203	531	GAPDH	STAT6	0.021293	0.000893467	0.0926861	0.789698998464483
1746	338	609	MAT2A	YWHAH	-0.0212911	0.000894403	0.0927404	0.789698998464483
1747	402	588	NR4A2	UCP2	0.021289	0.000895459	0.0928016	0.789698998464483
1748	199	204	FOXA1	GATA3	0.0212884	0.000895767	0.0928195	0.789698998464483
1749	7	243	ACADM	HDAC2	0.0212878	0.000896056	0.0928361	0.789698998464483
1750	28	422	ALDH3A1	PKMYT1	-0.0212861	0.000896929	0.0928867	0.789698998464483
1751	124	266	CTTN	HSPB1	-0.0212832	0.00089838	0.0929705	0.789698998464483
1752	489	587	S100A4	UBE2I	-0.0212828	0.000898559	0.0929808	0.769428972586484
1753	114	166	CREBBP	ERBB2	-0.0212759	0.00090205	0.0931961	0.769428972586484
1754	300	513	ITGB2	SOD2	0.0212741	0.000902975	0.093253	0.769428972586484
1755	38	234	AR	GSTP1	-0.0212741	0.000902986	0.0932537	0.769428972586484
1756	323	530	LMO4	STAT1	0.0212711	0.000904485	0.0933458	0.769428972586484
1757	11	519	ADAM17	SRD5A1	-0.0212696	0.000905242	0.0933923	0.769428972586484
1758	252	373	HLA-DQA1	MYCL1	-0.0212616	0.000909284	0.0936399	0.769428972586484
1759	352	373	MMP2	MYCL1	-0.0212572	0.000911517	0.0937763	0.769428972586484
1760	125	432	CXCL12	POSTN	0.0212571	0.000911578	0.0937801	0.769428972586484
1761	242	302	HDAC1	ITGB4	0.0212554	0.000912443	0.0938328	0.769428972586484
1762	123	572	CTSD	TPD52	-0.0212534	0.000913457	0.0938947	0.769428972586484
1763	234	284	GSTP1	IL13	0.0212402	0.000920201	0.0943043	0.769428972586484
1764	158	568	EGF	TOPBP1	0.0212379	0.000921385	0.094376	0.769428972586484
1765	38	199	AR	FOXA1	0.0212352	0.000922792	0.0944611	0.769428972586484
1766	82	494	CD9	SETDB1	-0.0212344	0.000923192	0.0944852	0.769428972586484
1767	251	304	HLA-DPB1	JUN	-0.02123	0.00092549	0.0946239	0.769428972586484
1768	265	481	HSPA5	RHOC	-0.021228	0.000926492	0.0946843	0.769428972586484
1769	312	402	KL	NR4A2	-0.0212246	0.000928279	0.0947918	0.769428972586484
1770	213	594	GLO1	UQCRFS1	0.0212244	0.000928371	0.0947974	0.769428972586484
1771	374	379	MYH9	NCF4	0.0212219	0.000929658	0.0948747	0.769428972586484
1772	23	496	AKR1C3	SHC1	0.0212196	0.000930872	0.0949476	0.769428972586484
1773	195	348	FLNA	MMP1	0.021215	0.000933227	0.0950887	0.769428972586484
1774	86	241	CDK2	H2AFX	0.0212101	0.000935812	0.0952433	0.769428972586484
1775	101	396	CFLAR	NOTCH2	0.0212086	0.000936577	0.095289	0.769428972586484
1776	443	530	PRKACG	STAT1	-0.0212086	0.000936581	0.0952892	0.769428972586484
1777	100	567	CENPF	TOP2A	0.0212068	0.000937512	0.0953448	0.769428972586484
1778	103	320	CLCN3	LEPROT	-0.0212049	0.00093851	0.0954043	0.769428972586484
1779	175	517	ESR1	SPTAN1	0.0212036	0.000939183	0.0954444	0.769428972586484
1780	133	577	CYP1B1	TTK	0.0212028	0.000939599	0.0954691	0.769428972586484
1781	4	536	ABL1	SULT1E1	-0.0212026	0.000939711	0.0954759	0.769428972586484
1782	126	396	CXCR4	NOTCH2	0.0212023	0.000939862	0.0954849	0.769428972586484
1783	113	114	COX11	CREBBP	0.0211989	0.000941675	0.0955926	0.769428972586484
1784	302	575	ITGB4	TRIM25	0.0211957	0.000943315	0.0956901	0.769428972586484
1785	205	609	GBA	YWHAH	0.0211917	0.000945422	0.095815	0.769428972586484
1786	108	324	COL18A1	LPL	0.0211867	0.000948092	0.0959729	0.769428972586484
1787	11	156	ADAM17	E2F5	0.0211854	0.000948741	0.0960113	0.769428972586484
1788	293	559	INSR	TIMP3	0.0211803	0.000951488	0.0961733	0.769428972586484
1789	126	516	CXCR4	SPOCK2	0.0211796	0.000951827	0.0961933	0.769428972586484
1790	62	430	CASP8	PON2	-0.0211695	0.00095721	0.0965096	0.769428972586484
1791	277	338	IGFBP2	MAT2A	0.0211657	0.000959211	0.0966268	0.769428972586484
1792	120	230	CTCF	GSTM3	0.0211651	0.00095953	0.0966454	0.769428972586484
1793	406	580	NUMA1	TUBA4A	-0.0211647	0.00095974	0.0966577	0.769428972586484
1794	514	565	SORL1	TNFSF10	0.0211588	0.000962897	0.0968422	0.769428972586484
1795	125	332	CXCL12	LUM	0.0211547	0.00096514	0.0969729	0.769428972586484
1796	318	514	LASP1	SORL1	0.0211524	0.000966376	0.0970447	0.769428972586484
1797	190	192	FGF4	FGFR1	-0.021152	0.000966548	0.0970548	0.769428972586484
1798	450	517	PRLR	SPTAN1	-0.0211488	0.000968311	0.0971572	0.769428972586484
1799	317	490	KRAS	SEPHS2	0.0211486	0.000968407	0.0971628	0.769428972586484
1800	266	535	HSPB1	SULT1A1	0.0211475	0.000969013	0.0971979	0.769428972586484
1801	23	100	AKR1C3	CENPF	0.0211383	0.00097394	0.0974832	0.769428972586484
1802	304	514	JUN	SORL1	-0.0211365	0.000974939	0.0975409	0.769428972586484
1803	379	580	NCF4	TUBA4A	0.021133	0.000976842	0.0976507	0.769428972586484
1804	21	480	AKAP9	RHOA	-0.0211298	0.000978583	0.0977509	0.769428972586484
1805	193	241	FGFR2	H2AFX	0.0211277	0.000979707	0.0978155	0.769428972586484
1806	392	595	NFKBIA	VDR	0.0211271	0.000980008	0.0978328	0.769428972586484
1807	43	213	ATM	GLO1	-0.0211214	0.000983148	0.0980131	0.769428972586484
1808	192	443	FGFR1	PRKACG	0.0211207	0.00098352	0.0980344	0.769428972586484
1809	95	532	CDKN2A	STIP1	0.0211163	0.000985937	0.0981727	0.769428972586484
1810	578	588	TUBA1A	UCP2	-0.0211158	0.000986196	0.0981875	0.769428972586484
1811	29	481	ALDOA	RHOC	0.021115	0.000986653	0.0982137	0.769428972586484
1812	407	437	NUP214	PPP2R1A	-0.0211102	0.000989273	0.0983632	0.769428972586484
1813	205	233	GBA	GSTO1	-0.0211031	0.000993187	0.0985859	0.769428972586484
1814	349	373	MMP11	MYCL1	-0.021103	0.000993257	0.0985899	0.769428972586484
1815	231	273	GSTM4	IGF2	0.0210996	0.000995133	0.0986964	0.769428972586484
1816	265	496	HSPA5	SHC1	0.0210986	0.000995663	0.0987265	0.769428972586484
1817	148	534	DHFR	STS	-0.0210934	0.000998527	0.0988887	0.769428972586484
1818	68	485	CCND1	RPS6KA1	-0.0210918	0.000999435	0.09894	0.769428972586484
1819	43	506	ATM	SLC6A3	0.0210894	0.00100077	0.0990152	0.769428972586484
1820	100	577	CENPF	TTK	0.0210892	0.00100085	0.0990198	0.769428972586484
1821	290	585	IL6	TXNRD1	0.0210797	0.00100616	0.099319	0.769428972586484
1822	244	580	HDLBP	TUBA4A	0.0210795	0.00100625	0.0993242	0.769428972586484
1823	413	587	PCNA	UBE2I	0.0210782	0.00100699	0.0993654	0.769428972586484
1824	35	488	APEX1	S100A1	0.0210758	0.00100836	0.0994426	0.769428972586484
1825	138	264	CYP2C9	HSP90AB1	-0.0210707	0.00101121	0.0996021	0.769428972586484
1826	203	576	GAPDH	TSG101	-0.0210687	0.00101232	0.0996642	0.769428972586484
1827	31	65	AMFR	CBS	0.0210668	0.00101337	0.0997229	0.769428972586484
1828	76	554	CD247	TGFBR2	-0.0210642	0.00101481	0.0998035	0.769428972586484
1829	214	503	GLYAT	SLC38A6	0.021064	0.00101493	0.0998099	0.769428972586484
1830	284	594	IL13	UQCRFS1	-0.021059	0.00101775	0.0999672	0.769428972586484
1831	123	276	CTSD	IGFBP1	-0.021057	0.0010189	0.100031	0.769428972586484
1832	62	372	CASP8	MYC	-0.0210547	0.00102021	0.100104	0.769428972586484
1833	61	524	CASP10	SSTR2	0.0210517	0.00102186	0.100195	0.769428972586484
1834	215	326	GNAS	LRBA	-0.0210509	0.00102235	0.100222	0.769428972586484
1835	465	535	PTPRF	SULT1A1	-0.0210507	0.00102243	0.100227	0.769428972586484
1836	1	496	ABCA3	SHC1	0.0210498	0.00102295	0.100256	0.769428972586484
1837	312	470	KL	RAD50	-0.0210487	0.00102361	0.100292	0.769428972586484
1838	363	500	MT2A	SLC19A1	-0.0210422	0.00102727	0.100494	0.769428972586484
1839	88	531	CDK4	STAT6	0.021039	0.00102909	0.100595	0.769428972586484
1840	395	576	NOTCH1	TSG101	-0.0210382	0.00102953	0.100619	0.769428972586484
1841	265	469	HSPA5	RAD23B	0.0210382	0.00102956	0.100621	0.769428972586484
1842	206	393	GGCX	NME1	0.0210353	0.00103121	0.100712	0.769428972586484
1843	389	546	NEUROD2	TFAP2C	-0.0210348	0.00103148	0.100727	0.769428972586484
1844	62	414	CASP8	PDCD11	-0.0210329	0.00103259	0.100787	0.769428972586484
1845	184	320	FBN1	LEPROT	0.0210291	0.00103473	0.100905	0.769428972586484
1846	134	303	CYP24A1	ITGB5	0.021029	0.00103483	0.10091	0.769428972586484
1847	439	535	PPP2R2A	SULT1A1	0.0210287	0.00103497	0.100918	0.769428972586484
1848	469	610	RAD23B	YWHAQ	0.0210284	0.00103515	0.100928	0.769428972586484
1849	330	544	LSP1	TFAP2A	-0.0210253	0.0010369	0.101024	0.769428972586484
1850	42	415	ATF1	PEMT	0.0210246	0.00103733	0.101048	0.769428972586484
1851	189	574	FGF3	TPMT	-0.0210222	0.0010387	0.101122	0.769428972586484
1852	359	374	MRPL23	MYH9	-0.0210217	0.00103897	0.101137	0.769428972586484
1853	274	373	IGF2R	MYCL1	0.0210215	0.00103909	0.101143	0.769428972586484
1854	37	97	APOE	CDKN2D	-0.0210201	0.00103991	0.101189	0.769428972586484
1855	283	488	IL12RB2	S100A1	0.0210184	0.00104089	0.101242	0.769428972586484
1856	93	206	CDKN1A	GGCX	-0.0210082	0.00104677	0.101562	0.769428972586484
1857	199	546	FOXA1	TFAP2C	-0.0210077	0.00104707	0.101578	0.769428972586484
1858	122	360	CTNNB1	MSH2	0.0210053	0.00104846	0.101654	0.769428972586484
1859	302	355	ITGB4	MMP9	-0.0210013	0.00105077	0.101779	0.769428972586484
1860	17	19	AGAP2	AKAP10	-0.0210007	0.00105113	0.101798	0.769428972586484
1861	9	392	ACE	NFKBIA	-0.0209999	0.00105161	0.101824	0.769428972586484
1862	62	362	CASP8	MSH6	0.020991	0.00105675	0.102102	0.769428972586484
1863	324	362	LPL	MSH6	0.0209892	0.00105783	0.10216	0.769428972586484
1864	450	469	PRLR	RAD23B	0.0209861	0.00105966	0.102258	0.769428972586484
1865	505	574	SLC6A2	TPMT	0.0209843	0.00106068	0.102313	0.769428972586484
1866	340	543	MC1R	TERT	0.0209838	0.00106099	0.102329	0.769428972586484
1867	24	234	AKT1	GSTP1	0.0209835	0.00106115	0.102338	0.769428972586484
1868	47	222	AURKB	GPX1	-0.0209826	0.00106167	0.102366	0.769428972586484
1869	222	504	GPX1	SLC45A2	-0.0209826	0.00106167	0.102366	0.769428972586484
1870	26	413	ALDH1A1	PCNA	0.0209818	0.00106215	0.102392	0.769428972586484
1871	63	477	CAV1	RELA	-0.0209808	0.00106274	0.102423	0.769428972586484
1872	27	583	ALDH2	TXN	0.0209808	0.00106276	0.102424	0.769428972586484
1873	303	541	ITGB5	TERF1	0.0209807	0.00106278	0.102425	0.769428972586484
1874	35	264	APEX1	HSP90AB1	0.0209725	0.00106761	0.102683	0.769428972586484
1875	205	226	GBA	GSK3B	-0.0209712	0.00106838	0.102724	0.769428972586484
1876	114	244	CREBBP	HDLBP	-0.0209709	0.00106855	0.102733	0.769428972586484
1877	75	226	CD2	GSK3B	0.0209708	0.00106862	0.102737	0.769428972586484
1878	317	486	KRAS	RRAS2	-0.0209707	0.00106868	0.102741	0.769428972586484
1879	455	566	PSEN2	TNR	-0.0209704	0.00106889	0.102752	0.769428972586484
1880	17	304	AGAP2	JUN	-0.0209687	0.00106986	0.102803	0.769428972586484
1881	411	588	PBX1	UCP2	0.0209684	0.00107007	0.102815	0.769428972586484
1882	205	284	GBA	IL13	-0.0209671	0.00107079	0.102853	0.769428972586484
1883	351	593	MMP13	UGT2B7	0.0209632	0.0010731	0.102975	0.769428972586484
1884	61	356	CASP10	MPG	0.0209625	0.00107353	0.102999	0.769428972586484
1885	75	572	CD2	TPD52	-0.0209615	0.0010741	0.103029	0.769428972586484
1886	161	224	EIF3E	GRB7	-0.0209611	0.00107438	0.103044	0.769428972586484
1887	407	565	NUP214	TNFSF10	0.0209593	0.00107543	0.103099	0.769428972586484
1888	119	413	CSTF1	PCNA	0.0209574	0.00107657	0.10316	0.769428972586484
1889	534	560	STS	TLK2	0.0209572	0.00107666	0.103164	0.769428972586484
1890	243	531	HDAC2	STAT6	-0.0209543	0.0010784	0.103257	0.769428972586484
1891	48	582	AXIN1	TWIST1	-0.0209513	0.00108018	0.103351	0.769428972586484
1892	69	249	CCND2	HLA-B	0.0209508	0.00108048	0.103366	0.769428972586484
1893	14	596	ADIPOQ	VEGFA	-0.0209481	0.00108211	0.103452	0.769428972586484
1894	112	469	COMT	RAD23B	0.0209446	0.00108419	0.103562	0.769428972586484
1895	302	477	ITGB4	RELA	0.020944	0.00108452	0.103579	0.769428972586484
1896	355	569	MMP9	TP53	0.0209431	0.00108509	0.103609	0.769428972586484
1897	243	464	HDAC2	PTPN1	-0.0209427	0.00108535	0.103623	0.769428972586484
1898	113	345	COX11	MGMT	0.0209407	0.00108654	0.103685	0.769428972586484
1899	75	189	CD2	FGF3	-0.0209392	0.00108743	0.103732	0.769428972586484
1900	226	437	GSK3B	PPP2R1A	-0.0209348	0.00109007	0.10387	0.769428972586484
1901	65	448	CBS	PRKCA	-0.020934	0.00109055	0.103895	0.769428972586484
1902	230	284	GSTM3	IL13	0.0209337	0.00109073	0.103905	0.769428972586484
1903	143	451	CYR61	PRMT1	-0.0209334	0.00109089	0.103914	0.769428972586484
1904	250	300	HLA-C	ITGB2	0.0209312	0.00109221	0.103982	0.769428972586484
1905	350	410	MMP12	PARP1	0.0209297	0.00109315	0.104031	0.740931489135538
1906	51	304	BCL2	JUN	-0.0209263	0.0010952	0.104148	0.740931489135538
1907	279	521	IGFBP5	SREBF1	-0.0209225	0.00109745	0.104276	0.740931489135538
1908	535	567	SULT1A1	TOP2A	0.0209181	0.00110011	0.104427	0.740931489135538
1909	112	578	COMT	TUBA1A	-0.0209137	0.00110282	0.104581	0.740931489135538
1910	103	402	CLCN3	NR4A2	0.0209124	0.00110358	0.104623	0.740931489135538
1911	42	263	ATF1	HSP90AA1	0.0209097	0.00110525	0.104718	0.740931489135538
1912	13	147	ADH1B	DCN	0.0209087	0.00110582	0.10475	0.740931489135538
1913	200	302	FZR1	ITGB4	-0.0209084	0.00110606	0.104763	0.740931489135538
1914	64	279	CBR1	IGFBP5	-0.0209035	0.00110904	0.104931	0.740931489135538
1915	364	537	MTA1	TAF1	-0.0208987	0.00111197	0.105096	0.740931489135538
1916	156	480	E2F5	RHOA	-0.0208978	0.00111248	0.105125	0.740931489135538
1917	253	578	HLA-DQB1	TUBA1A	-0.0208941	0.00111474	0.105252	0.740931489135538
1918	7	51	ACADM	BCL2	0.0208935	0.00111516	0.105275	0.740931489135538
1919	277	543	IGFBP2	TERT	0.020891	0.00111664	0.105358	0.740931489135538
1920	230	481	GSTM3	RHOC	0.0208889	0.00111794	0.105431	0.740931489135538
1921	451	604	PRMT1	XRCC1	0.020887	0.0011191	0.105496	0.740931489135538
1922	428	451	POLD1	PRMT1	0.0208855	0.00112002	0.105547	0.740931489135538
1923	327	577	LRIG1	TTK	0.0208824	0.00112194	0.105654	0.740931489135538
1924	114	380	CREBBP	NCOA1	0.0208818	0.00112236	0.105677	0.740931489135538
1925	27	276	ALDH2	IGFBP1	0.0208801	0.00112341	0.105736	0.740931489135538
1926	113	557	COX11	THRA	-0.0208779	0.00112474	0.10581	0.740931489135538
1927	100	496	CENPF	SHC1	0.0208754	0.0011263	0.105897	0.740931489135538
1928	64	604	CBR1	XRCC1	-0.0208723	0.0011282	0.106003	0.740931489135538
1929	277	439	IGFBP2	PPP2R2A	0.020872	0.00112841	0.106014	0.740931489135538
1930	241	445	H2AFX	PRKAR1B	0.0208712	0.00112887	0.10604	0.729842625055903
1931	299	330	ITGB1BP1	LSP1	-0.0208659	0.00113222	0.10623	0.729842625055903
1932	565	594	TNFSF10	UQCRFS1	-0.0208609	0.00113529	0.106405	0.729842625055903
1933	454	468	PRRC2A	PXDN	0.0208581	0.00113706	0.106506	0.729842625055903
1934	22	274	AKR1C1	IGF2R	0.0208575	0.00113745	0.106528	0.729842625055903
1935	350	445	MMP12	PRKAR1B	-0.0208554	0.00113872	0.106599	0.729842625055903
1936	139	331	CYP2D6	LTA	-0.0208483	0.00114317	0.106851	0.729842625055903
1937	519	569	SRD5A1	TP53	0.0208474	0.00114374	0.106884	0.729842625055903
1938	594	600	UQCRFS1	WRB	0.0208445	0.00114554	0.106985	0.729842625055903
1939	77	379	CD3D	NCF4	0.0208423	0.00114697	0.107066	0.729842625055903
1940	247	481	HIF1A	RHOC	-0.0208415	0.00114745	0.107093	0.729842625055903
1941	124	392	CTTN	NFKBIA	-0.0208385	0.00114932	0.107198	0.729842625055903
1942	18	152	AHR	DNMT1	0.0208366	0.00115058	0.107269	0.729842625055903
1943	91	145	CDK7	DBN1	0.0208348	0.00115171	0.107333	0.729842625055903
1944	124	296	CTTN	ITGA3	0.0208292	0.0011552	0.107529	0.729842625055903
1945	362	383	MSH6	NCOA6	0.0208261	0.00115721	0.107641	0.729842625055903
1946	41	54	ASL	BIRC5	-0.0208235	0.00115885	0.107733	0.729842625055903
1947	156	610	E2F5	YWHAQ	0.0208233	0.00115898	0.10774	0.729842625055903
1948	20	299	AKAP13	ITGB1BP1	0.0208226	0.00115944	0.107766	0.729842625055903
1949	22	185	AKR1C1	FCER1A	-0.0208177	0.00116255	0.107939	0.729842625055903
1950	394	437	NMI	PPP2R1A	-0.0208163	0.00116341	0.107987	0.729842625055903
1951	172	374	ERCC5	MYH9	0.0208143	0.00116469	0.108059	0.729842625055903
1952	280	579	IGFBP7	TUBA3C	-0.0208131	0.00116546	0.108102	0.729842625055903
1953	274	498	IGF2R	SHMT1	-0.0208073	0.00116916	0.108307	0.729842625055903
1954	110	512	COL1A1	SOD1	-0.0208015	0.00117292	0.108515	0.729842625055903
1955	293	394	INSR	NMI	-0.020799	0.0011745	0.108603	0.729842625055903
1956	380	392	NCOA1	NFKBIA	0.0207947	0.00117727	0.108756	0.729842625055903
1957	68	596	CCND1	VEGFA	-0.0207925	0.00117872	0.108836	0.729842625055903
1958	114	392	CREBBP	NFKBIA	0.0207901	0.00118028	0.108922	0.729842625055903
1959	41	211	ASL	GLG1	-0.0207899	0.00118042	0.108929	0.729842625055903
1960	47	156	AURKB	E2F5	0.0207864	0.00118264	0.109051	0.729842625055903
1961	156	504	E2F5	SLC45A2	0.0207864	0.00118264	0.109051	0.729842625055903
1962	450	524	PRLR	SSTR2	0.0207863	0.00118275	0.109058	0.729842625055903
1963	243	330	HDAC2	LSP1	-0.0207793	0.0011873	0.109307	0.729842625055903
1964	247	268	HIF1A	ICAM1	0.0207754	0.00118977	0.109443	0.729842625055903
1965	365	377	MTHFD1	NANOS3	0.0207733	0.00119117	0.109519	0.729842625055903
1966	167	597	ERBB3	VIM	-0.020773	0.00119139	0.109531	0.729842625055903
1967	21	430	AKAP9	PON2	0.0207643	0.00119709	0.109842	0.729842625055903
1968	37	565	APOE	TNFSF10	0.0207642	0.00119711	0.109843	0.729842625055903
1969	18	268	AHR	ICAM1	0.0207608	0.00119934	0.109965	0.729842625055903
1970	187	193	FCGR2B	FGFR2	0.0207587	0.00120075	0.110041	0.729842625055903
1971	168	581	ERCC1	TUBB	-0.0207582	0.00120108	0.110059	0.729842625055903
1972	211	215	GLG1	GNAS	0.0207568	0.00120197	0.110107	0.729842625055903
1973	114	264	CREBBP	HSP90AB1	-0.0207509	0.00120586	0.110319	0.729842625055903
1974	396	414	NOTCH2	PDCD11	0.0207494	0.00120688	0.110374	0.729842625055903
1975	264	380	HSP90AB1	NCOA1	-0.0207468	0.00120857	0.110465	0.729842625055903
1976	338	600	MAT2A	WRB	0.020745	0.00120977	0.11053	0.729842625055903
1977	35	569	APEX1	TP53	0.0207429	0.00121114	0.110603	0.729842625055903
1978	454	581	PRRC2A	TUBB	0.0207386	0.00121398	0.110757	0.729842625055903
1979	111	287	COL7A1	IL1B	-0.0207371	0.00121499	0.110811	0.729842625055903
1980	29	359	ALDOA	MRPL23	0.0207327	0.00121794	0.110969	0.729842625055903
1981	490	596	SEPHS2	VEGFA	-0.0207309	0.00121913	0.111033	0.729842625055903
1982	81	213	CD44	GLO1	0.0207293	0.00122017	0.111089	0.729842625055903
1983	400	494	NQO2	SETDB1	0.0207282	0.00122094	0.11113	0.729842625055903
1984	300	519	ITGB2	SRD5A1	0.0207258	0.00122252	0.111215	0.729842625055903
1985	75	251	CD2	HLA-DPB1	0.020719	0.00122709	0.111459	0.729842625055903
1986	55	171	BLM	ERCC4	-0.0207181	0.00122768	0.111491	0.729842625055903
1987	153	165	DPYD	EPHX1	-0.0207173	0.00122818	0.111518	0.729842625055903
1988	393	515	NME1	SP110	0.0207167	0.00122863	0.111542	0.729842625055903
1989	487	586	RRP1B	TYMS	0.0207152	0.00122965	0.111596	0.729842625055903
1990	112	532	COMT	STIP1	0.0207077	0.00123466	0.111862	0.729842625055903
1991	152	384	DNMT1	NCOR2	0.0207071	0.00123504	0.111883	0.729842625055903
1992	76	122	CD247	CTNNB1	-0.0207045	0.00123683	0.111977	0.729842625055903
1993	355	537	MMP9	TAF1	0.0206982	0.00124107	0.112201	0.729842625055903
1994	256	402	HNF1A	NR4A2	0.0206953	0.00124302	0.112305	0.729842625055903
1995	201	206	GAB1	GGCX	0.0206931	0.00124455	0.112385	0.729842625055903
1996	243	437	HDAC2	PPP2R1A	-0.0206924	0.00124505	0.112412	0.729842625055903
1997	279	338	IGFBP5	MAT2A	0.0206913	0.00124573	0.112448	0.729842625055903
1998	444	537	PRKAR1A	TAF1	0.0206891	0.00124728	0.11253	0.729842625055903
[truncated: 2,621 more rows]

## Sheet: Sheet2
Gene Network, Set1 : ER+
Index	Source.node	Sink.node	Source.gene.name	Sink.gene.name	pcor	pval	qval	prob
1	166	224	ERBB2	GRB7	0.0500734	2.22044604925031e-16	1.34538084887348e-11	1
2	49	442	BAG1	PRKACB	0.0493382	2.22044604925031e-16	1.34538084887348e-11	1
3	279	547	IGFBP5	TFF1	0.0466609	2.22044604925031e-16	1.34538084887348e-11	1
4	248	249	HLA-A	HLA-B	0.043377	1.33226762955019e-15	6.05421381993065e-11	1
5	49	467	BAG1	PTPRN2	0.042326	6.21724893790088e-15	2.06729252387876e-10	1
6	135	137	CYP2B6	CYP2C8	0.0421498	7.99360577730113e-15	2.42168552797226e-10	1
7	442	467	PRKACB	PTPRN2	0.0418427	1.24344978758018e-14	3.2130860273096e-10	1
8	502	503	SLC38A3	SLC38A6	0.0416075	1.73194791841524e-14	3.8522170634833e-10	1
9	112	541	COMT	TERF1	0.0414772	2.08721928629529e-14	4.21552665980356e-10	1
10	112	124	COMT	CTTN	0.0410229	3.99680288865056e-14	7.16004262541075e-10	1
11	124	469	CTTN	RAD23B	0.0408072	5.41788836017076e-14	8.9528980125035e-10	1
12	303	534	ITGB5	STS	0.040508	8.26005930321116e-14	1.25120418945233e-09	1
13	47	504	AURKB	SLC45A2	0.040221	1.23456800338317e-13	1.7262271199392e-09	1
14	134	442	CYP24A1	PRKACB	0.0398799	1.98063787593128e-13	2.57159939398959e-09	1
15	198	349	FN1	MMP11	0.0393771	3.94573262951781e-13	4.558049726761e-09	1
16	502	505	SLC38A3	SLC6A2	0.0392835	4.48308057343638e-13	5.02718715232804e-09	1
17	112	475	COMT	RB1CC1	0.0390705	5.98410210272959e-13	6.20314896925244e-09	1
18	332	432	LUM	POSTN	0.0390082	6.51034781640192e-13	6.57442774816173e-09	1
19	192	559	FGFR1	TIMP3	0.0386729	1.02207131646992e-12	8.89299749410372e-09	1
20	24	61	AKT1	CASP10	-0.0386691	1.02717834238319e-12	8.92044218312532e-09	1
21	230	534	GSTM3	STS	0.0386627	1.0360601265802e-12	8.96792434406235e-09	1
22	503	505	SLC38A6	SLC6A2	0.0385503	1.20414789250844e-12	9.94909137741937e-09	1
23	50	392	BARD1	NFKBIA	0.0380942	2.20645723914004e-12	1.64581719775902e-08	1
24	82	384	CD9	NCOR2	0.0380344	2.38742359215394e-12	1.75008284412744e-08	1
25	166	528	ERBB2	STARD3	0.0380076	2.47335485425992e-12	1.7983436730722e-08	1
26	135	502	CYP2B6	SLC38A3	0.0377037	3.68527430794074e-12	2.49250073519011e-08	1
27	68	384	CCND1	NCOR2	0.0376731	3.83537646087007e-12	2.57178957858297e-08	1
28	37	166	APOE	ERBB2	0.0375352	4.59121629603487e-12	2.9512512280095e-08	1
29	135	503	CYP2B6	SLC38A6	0.0374607	5.05773201098236e-12	3.17018120437656e-08	1
30	534	546	STS	TFAP2C	0.0373547	5.80357983892554e-12	3.51642192470061e-08	1
31	192	404	FGFR1	NRIP1	0.0371894	7.18602954918879e-12	4.15888589295033e-08	1
32	399	534	NQO1	STS	0.0369533	9.73510161372815e-12	5.20402897028675e-08	1
33	135	175	CYP2B6	ESR1	0.0368933	1.05131459093855e-11	5.49197130318263e-08	1
34	134	318	CYP24A1	LASP1	0.0368927	1.05211395151628e-11	5.49486157496125e-08	1
35	61	402	CASP10	NR4A2	-0.0368213	1.15267795308682e-11	5.84799769500264e-08	1
36	81	166	CD44	ERBB2	0.03681	1.16953113860063e-11	5.90521289091791e-08	0.999999
37	143	324	CYR61	LPL	0.0365405	1.64790403545112e-11	7.94496129868682e-08	0.999999
38	224	528	GRB7	STARD3	0.0364211	1.91702209662026e-11	9.01351451546975e-08	0.999999
39	135	505	CYP2B6	SLC6A2	0.0363397	2.12447837100171e-11	9.8017802807482e-08	0.999999
40	364	430	MTA1	PON2	0.0362789	2.29367635995459e-11	1.04231363195199e-07	0.999999
41	100	410	CENPF	PARP1	0.0359673	3.3904212770608e-11	1.4869080975796e-07	0.999999
42	192	225	FGFR1	GRIK1	0.0357513	4.43736158928232e-11	1.88328147816197e-07	0.999999
43	384	406	NCOR2	NUMA1	0.0356791	4.85282924955754e-11	2.03358032236711e-07	0.999999
44	166	567	ERBB2	TOP2A	0.0355948	5.3866910931788e-11	2.22122080654746e-07	0.999999
45	147	332	DCN	LUM	0.0354842	6.17503825850463e-11	2.48759275241494e-07	0.999999
46	320	374	LEPROT	MYH9	0.0354011	6.84052814392544e-11	2.70307485725512e-07	0.999994
47	423	442	PLAT	PRKACB	0.0350202	1.09033448936202e-10	4.19730406919637e-07	0.999994
48	465	510	PTPRF	SMARCA2	0.0346481	1.71109793001278e-10	6.33703318659035e-07	0.999994
49	81	580	CD44	TUBA4A	0.0344321	2.21813234446699e-10	7.9678874642615e-07	0.999994
50	51	135	BCL2	CYP2B6	0.0343722	2.3829316297963e-10	8.47704831615756e-07	0.999994
51	7	364	ACADM	MTA1	0.0341773	3.00660607521763e-10	1.03178890506309e-06	0.999994
52	196	467	FLNB	PTPRN2	0.0340728	3.4037217488958e-10	1.14237396719638e-06	0.999994
53	251	350	HLA-DPB1	MMP12	0.0339664	3.86064291646449e-10	1.26374226749815e-06	0.999994
54	147	184	DCN	FBN1	0.0338852	4.24935642229229e-10	1.36237299612094e-06	0.999994
55	24	364	AKT1	MTA1	0.0338427	4.46766623696249e-10	1.41600718675682e-06	0.999994
56	200	534	FZR1	STS	0.0338208	4.58425741811652e-10	1.44415245233947e-06	0.999994
57	203	251	GAPDH	HLA-DPB1	0.0337554	4.95118168686304e-10	1.53054337840155e-06	0.999994
58	108	554	COL18A1	TGFBR2	0.0337549	4.95414154144669e-10	1.53122711562192e-06	0.999994
59	205	226	GBA	GSK3B	-0.0337329	5.08367126172971e-10	1.56094805189813e-06	0.999994
60	300	534	ITGB2	STS	-0.033689	5.35247846045195e-10	1.62139822055677e-06	0.999994
61	112	427	COMT	POLB	0.0336378	5.68395108757613e-10	1.69374009151805e-06	0.99997
62	37	224	APOE	GRB7	0.0331559	9.95647564394631e-10	2.84552963650587e-06	0.99997
63	374	480	MYH9	RHOA	0.0327999	1.49904910706766e-09	4.08724264946751e-06	0.99997
64	360	413	MSH2	PCNA	0.032745	1.59618518402738e-09	4.31381560745656e-06	0.99997
65	349	488	MMP11	S100A1	-0.0326711	1.73644298939735e-09	4.63402798537436e-06	0.99997
66	135	574	CYP2B6	TPMT	0.0325186	2.06515471390389e-09	5.35391980393452e-06	0.99997
67	50	489	BARD1	S100A4	0.032513	2.07820227693389e-09	5.38164730556624e-06	0.99997
68	112	434	COMT	PPARA	-0.0324322	2.277491306657e-09	5.7974896536305e-06	0.99997
69	44	122	ATN1	CTNNB1	0.03227	2.73493272473502e-09	6.70055101394932e-06	0.99997
70	147	198	DCN	FN1	0.0322619	2.76011724587022e-09	6.74830386637812e-06	0.99997
71	200	399	FZR1	NQO1	0.0322581	2.77185163710669e-09	6.77048645407983e-06	0.99997
72	284	421	IL13	PIN1	-0.0321908	2.98975089130238e-09	7.17479683435284e-06	0.99997
73	186	225	FCGR2A	GRIK1	0.0321578	3.10263792435705e-09	7.3787377151521e-06	0.99997
74	88	587	CDK4	UBE2I	0.0321499	3.13031955911924e-09	7.42818831825653e-06	0.99997
75	230	303	GSTM3	ITGB5	0.032128	3.20790682906136e-09	7.56563781476234e-06	0.99997
76	247	402	HIF1A	NR4A2	0.0320648	3.4432563467135e-09	7.97245025600359e-06	0.99997
77	205	505	GBA	SLC6A2	0.0320635	3.44826389664377e-09	7.9809447244821e-06	0.99997
78	112	411	COMT	PBX1	0.0320473	3.51144979759965e-09	8.08756504019194e-06	0.99997
79	69	348	CCND2	MMP1	0.0320287	3.585395536021e-09	8.21102883689016e-06	0.99997
80	279	588	IGFBP5	UCP2	0.0320033	3.6885723364577e-09	8.38097583393803e-06	0.999946
81	112	348	COMT	MMP1	0.0317392	4.94871921219442e-09	1.06829179776205e-05	0.999946
82	234	402	GSTP1	NR4A2	0.0317124	5.0976112220269e-09	1.09398104828559e-05	0.999946
83	7	430	ACADM	PON2	0.0316118	5.6970557160696e-09	1.19442918266702e-05	0.999946
84	49	196	BAG1	FLNB	0.0316055	5.73686032012688e-09	1.20093539885499e-05	0.999946
85	360	586	MSH2	TYMS	0.0315801	5.89989079813336e-09	1.22737701880209e-05	0.999946
86	224	567	GRB7	TOP2A	0.0315603	6.03072591864873e-09	1.24836006323984e-05	0.999946
87	75	253	CD2	HLA-DQB1	0.0315362	6.19297657600271e-09	1.27409354137403e-05	0.999946
88	134	263	CYP24A1	HSP90AA1	-0.0315247	6.27151530707692e-09	1.28643713773894e-05	0.999946
89	252	302	HLA-DQA1	ITGB4	0.0314852	6.55017995399021e-09	1.32965091560366e-05	0.999946
90	4	248	ABL1	HLA-A	-0.0314295	6.96365387575781e-09	1.39214210538018e-05	0.999946
91	24	402	AKT1	NR4A2	0.0314117	7.10081593524592e-09	1.41245570289731e-05	0.999946
92	107	332	COL11A1	LUM	0.0313836	7.32353133692243e-09	1.44500989958515e-05	0.999946
93	404	559	NRIP1	TIMP3	0.0313387	7.69247665566297e-09	1.49779840065008e-05	0.999946
94	517	576	SPTAN1	TSG101	0.0313161	7.88574916477103e-09	1.52490003924801e-05	0.999922
95	547	588	TFF1	UCP2	0.031223	8.72980621124952e-09	1.65356878021417e-05	0.999922
96	480	580	RHOA	TUBA4A	0.0311933	9.01736707525913e-09	1.69621028855274e-05	0.999922
97	349	586	MMP11	TYMS	-0.0311762	9.18689724294097e-09	1.7210738162758e-05	0.999922
98	105	279	CNTNAP1	IGFBP5	-0.0310592	1.04340127649039e-08	1.89794395526824e-05	0.999922
99	211	226	GLG1	GSK3B	0.0310409	1.06432076485419e-08	1.92661145755225e-05	0.999922
100	137	505	CYP2C8	SLC6A2	0.0310251	1.08274331722669e-08	1.95162804783496e-05	0.999922
101	75	302	CD2	ITGB4	0.0310194	1.08940085841169e-08	1.96061630461739e-05	0.999906
102	413	586	PCNA	TYMS	0.0309713	1.14764480141361e-08	2.04273405592379e-05	0.999906
103	392	489	NFKBIA	S100A4	0.0308498	1.30870314585252e-08	2.26068764681145e-05	0.999906
104	137	502	CYP2C8	SLC38A3	0.0308489	1.3100865947635e-08	2.26250411988352e-05	0.999906
105	266	384	HSPB1	NCOR2	0.0308432	1.31812520898222e-08	2.27304066301997e-05	0.999906
106	183	364	FASN	MTA1	0.0308218	1.34881235069884e-08	2.31298032922503e-05	0.999889
107	112	469	COMT	RAD23B	0.030749	1.45880620916472e-08	2.45982032004583e-05	0.999889
108	137	503	CYP2C8	SLC38A6	0.0306812	1.56914956583876e-08	2.60227979743073e-05	0.999889
109	51	137	BCL2	CYP2C8	0.0306711	1.58610706790796e-08	2.6237577304399e-05	0.999889
110	303	368	ITGB5	MUC1	0.0306286	1.66017557479137e-08	2.71631282076519e-05	0.999889
111	143	304	CYR61	JUN	0.0305453	1.81489872019824e-08	2.90328088624209e-05	0.999889
112	107	198	COL11A1	FN1	0.0305333	1.83841297740628e-08	2.93096851259711e-05	0.999889
113	374	609	MYH9	YWHAH	0.0305118	1.8809488633309e-08	2.98058172276378e-05	0.999889
114	196	442	FLNB	PRKACB	0.0304765	1.95320506435337e-08	3.06349385149755e-05	0.999889
115	475	506	RB1CC1	SLC6A3	-0.0304685	1.96997429480206e-08	3.0824947357975e-05	0.999889
116	175	503	ESR1	SLC38A6	0.030452	2.00486374168918e-08	3.12174093384534e-05	0.999889
117	184	332	FBN1	LUM	0.0304446	2.02083689782029e-08	3.13958085242198e-05	0.999884
118	408	547	ODC1	TFF1	0.0303919	2.1374035874544e-08	3.26978623752813e-05	0.999884
119	22	310	AKR1C1	KIT	0.0303869	2.14885720328795e-08	3.28236494437855e-05	0.999846
120	175	502	ESR1	SLC38A3	0.0303086	2.3350560374169e-08	3.50207685819002e-05	0.999846
121	50	250	BARD1	HLA-C	0.0302601	2.45824633982039e-08	3.64310985281686e-05	0.999846
122	4	299	ABL1	ITGB1BP1	-0.0302564	2.46792200009338e-08	3.65404536066543e-05	0.999846
123	198	332	FN1	LUM	0.0302215	2.56088397154741e-08	3.75808368524279e-05	0.999846
124	122	436	CTNNB1	PPP1CB	0.0302173	2.57228962574629e-08	3.77072145111676e-05	0.999842
125	81	576	CD44	TSG101	0.0301707	2.70213387221219e-08	3.91388740363012e-05	0.999842
126	407	534	NUP214	STS	0.0301554	2.74604865513339e-08	3.96153916047912e-05	0.999824
127	68	82	CCND1	CD9	0.0300775	2.98117446284607e-08	4.21963487364948e-05	0.999824
128	427	547	POLB	TFF1	0.0300311	3.13038324151194e-08	4.3784310898444e-05	0.999824
129	122	310	CTNNB1	KIT	0.0299949	3.25191087391374e-08	4.50501872809278e-05	0.999824
130	528	567	STARD3	TOP2A	0.0299596	3.37469625577569e-08	4.63048699394098e-05	0.999824
131	205	583	GBA	TXN	-0.0299556	3.38885566275593e-08	4.64480189836088e-05	0.999824
132	24	584	AKT1	TXN2	0.0299425	3.43569894756257e-08	4.69193605417088e-05	0.999824
133	546	547	TFAP2C	TFF1	0.0299195	3.51958642230699e-08	4.77549601775749e-05	0.999824
134	175	505	ESR1	SLC6A2	0.0298947	3.61229697265486e-08	4.86659960264659e-05	0.999824
135	147	432	DCN	POSTN	0.0298927	3.61982959162788e-08	4.87394504501663e-05	0.999756
136	418	547	PHB	TFF1	0.029802	3.97985686628743e-08	5.2544395515787e-05	0.999756
137	388	565	NEU1	TNFSF10	-0.0297882	4.03761519773838e-08	5.31410742053387e-05	0.999756
138	112	385	COMT	NEK2	0.0296919	4.46355734595727e-08	5.74292180233249e-05	0.999756
139	202	404	GADD45A	NRIP1	0.0296753	4.54138076033672e-08	5.81919974176714e-05	0.999756
140	126	534	CXCR4	STS	0.0296677	4.57741995418814e-08	5.85431267503224e-05	0.999756
141	184	198	FBN1	FN1	0.0296501	4.66207696891985e-08	5.93627498994763e-05	0.999756
142	192	607	FGFR1	XRCC5	0.0296479	4.67250871327707e-08	5.94632465397632e-05	0.999756
143	124	475	CTTN	RB1CC1	0.029616	4.82985109684364e-08	6.09659006126851e-05	0.999756
144	480	581	RHOA	TUBB	-0.029569	5.07148032458105e-08	6.32265272490464e-05	0.999756
145	318	583	LASP1	TXN	-0.0295383	5.23508614236334e-08	6.47257922690214e-05	0.999756
146	147	352	DCN	MMP2	0.0295114	5.38290250151618e-08	6.60591730837407e-05	0.999756
147	222	224	GPX1	GRB7	0.0295046	5.42122093882824e-08	6.64015995958457e-05	0.999756
148	227	304	GSN	JUN	0.0294828	5.54474659519855e-08	6.749656426841e-05	0.999756
149	166	213	ERBB2	GLO1	0.0294815	5.55178969463554e-08	6.75585901426442e-05	0.999756
150	81	224	CD44	GRB7	0.029438	5.807245995193e-08	6.97792487382852e-05	0.999756
151	184	352	FBN1	MMP2	0.029431	5.8493794252712e-08	7.01401607909459e-05	0.999756
152	163	203	EMG1	GAPDH	0.0294219	5.90453972382221e-08	7.06104096966638e-05	0.999752
153	20	310	AKAP13	KIT	0.0293844	6.1373837345613e-08	7.25799658342967e-05	0.999752
154	303	546	ITGB5	TFAP2C	0.0293393	6.42865727318309e-08	7.49830242109699e-05	0.999752
155	135	358	CYP2B6	MRE11A	-0.0293342	6.46283475624898e-08	7.52606852861706e-05	0.999752
156	279	418	IGFBP5	PHB	0.0293305	6.48697722205327e-08	7.54562844135813e-05	0.999752
157	107	184	COL11A1	FBN1	0.0293108	6.61979950855596e-08	7.65245196506255e-05	0.999752
158	200	230	FZR1	GSTM3	0.0292728	6.88385133340574e-08	7.86093701180343e-05	0.999752
159	304	554	JUN	TGFBR2	0.0292715	6.89292718458745e-08	7.86801286312444e-05	0.999752
160	143	332	CYR61	LUM	0.029257	6.99597684228337e-08	7.94794130379928e-05	0.999466
161	126	320	CXCR4	LEPROT	0.0292169	7.28998199583941e-08	8.23051195889015e-05	0.999449
162	243	266	HDAC2	HSPB1	-0.0291771	7.59310743170261e-08	8.51982747765732e-05	0.999312
163	310	607	KIT	XRCC5	0.0291025	8.19459304857162e-08	9.1053892680174e-05	0.999312
164	107	424	COL11A1	PLAU	0.0290822	8.36609257426346e-08	9.27026959845429e-05	0.999312
165	427	575	POLB	TRIM25	-0.0290208	8.90611533410635e-08	9.78355041850666e-05	0.999312
166	332	597	LUM	VIM	0.0289835	9.25132497275882e-08	0.000101071	0.999312
167	200	303	FZR1	ITGB5	0.0289121	9.94682447519324e-08	0.000107482	0.999312
168	147	280	DCN	IGFBP7	0.0288622	1.04632973840779e-07	0.000112153	0.999312
169	68	266	CCND1	HSPB1	0.0288421	1.0678666706454e-07	0.000114078	0.999312
170	82	266	CD9	HSPB1	0.028838	1.07231392876272e-07	0.000114474	0.999312
171	280	332	IGFBP7	LUM	0.0287328	1.19257506536741e-07	0.00012498	0.999312
172	427	548	POLB	TFRC	-0.028709	1.22149582670872e-07	0.000127449	0.999312
173	301	565	ITGB3	TNFSF10	0.0287062	1.22494296261877e-07	0.000127742	0.999312
174	205	392	GBA	NFKBIA	0.0286465	1.3008452803831e-07	0.000134114	0.999312
175	358	576	MRE11A	TSG101	-0.0286369	1.31349977117168e-07	0.000135163	0.999312
176	196	265	FLNB	HSPA5	0.0286199	1.33604820762301e-07	0.000137021	0.999312
177	187	364	FCGR2B	MTA1	0.0285772	1.39469088500377e-07	0.000141795	0.999312
178	468	583	PXDN	TXN	-0.0285164	1.4823186700319e-07	0.000148777	0.999312
179	202	384	GADD45A	NCOR2	0.0285113	1.48986944337182e-07	0.000149371	0.999312
180	95	108	CDKN2A	COL18A1	0.028478	1.54046434275301e-07	0.000153313	0.999312
181	444	588	PRKAR1A	UCP2	-0.0284705	1.55205714280626e-07	0.000154208	0.999312
182	137	601	CYP2C8	WRN	0.0284661	1.55877035057372e-07	0.000154725	0.999312
183	402	411	NR4A2	PBX1	0.0284208	1.63103662798036e-07	0.000160227	0.999312
184	107	432	COL11A1	POSTN	0.0284177	1.63613335324442e-07	0.000160611	0.999312
185	47	410	AURKB	PARP1	0.0283676	1.71985198749169e-07	0.000166836	0.999312
186	410	504	PARP1	SLC45A2	0.0283676	1.71985198749169e-07	0.000166836	0.999312
187	202	225	GADD45A	GRIK1	0.0283644	1.72532786280044e-07	0.000167238	0.999312
188	9	534	ACE	STS	-0.0283271	1.79069093331208e-07	0.00017199	0.999312
189	492	607	SERPINB5	XRCC5	0.0282802	1.87629475068007e-07	0.000178083	0.999312
190	402	584	NR4A2	TXN2	0.0282799	1.87684399799437e-07	0.000178122	0.999312
191	243	535	HDAC2	SULT1A1	-0.0282386	1.95538830016773e-07	0.000183587	0.999312
192	49	423	BAG1	PLAT	0.0282371	1.95832129401552e-07	0.000183788	0.999312
193	147	559	DCN	TIMP3	0.0282342	1.96383258321831e-07	0.000184167	0.999312
194	112	480	COMT	RHOA	-0.0282309	1.97030918247521e-07	0.000184612	0.999217
195	226	247	GSK3B	HIF1A	0.0282091	2.0133996425642e-07	0.000187682	0.999089
196	108	215	COL18A1	GNAS	0.0280964	2.25101269846206e-07	0.000204852	0.999089
197	20	607	AKAP13	XRCC5	0.028093	2.25858814983937e-07	0.000205386	0.999089
198	310	566	KIT	TNR	0.0280701	2.31026712649296e-07	0.000209008	0.999089
199	137	574	CYP2C8	TPMT	0.0280336	2.39496757759028e-07	0.000214864	0.999089
200	143	280	CYR61	IGFBP7	0.0280139	2.44192278398003e-07	0.000218068	0.999089
201	135	517	CYP2B6	SPTAN1	0.0280043	2.46493119027136e-07	0.000219628	0.999089
202	302	510	ITGB4	SMARCA2	0.0279739	2.5399467862286e-07	0.000224664	0.999089
203	135	576	CYP2B6	TSG101	0.0279612	2.5717619855925e-07	0.000226778	0.999089
204	304	324	JUN	LPL	0.0279551	2.58722604673522e-07	0.0002278	0.999089
205	215	451	GNAS	PRMT1	0.0279548	2.58797725694038e-07	0.00022785	0.999089
206	7	521	ACADM	SREBF1	0.0279211	2.67517608287804e-07	0.000233559	0.999089
207	86	108	CDK2	COL18A1	0.0279153	2.69046309009369e-07	0.000234551	0.999089
208	137	175	CYP2C8	ESR1	0.0279007	2.72915785748395e-07	0.000237046	0.999089
209	442	608	PRKACB	XRCC6	0.0278828	2.77749399923977e-07	0.000240139	0.999089
210	233	465	GSTO1	PTPRF	-0.0278788	2.78842953838065e-07	0.000240834	0.999089
211	108	304	COL18A1	JUN	0.027858	2.84596207711374e-07	0.00024447	0.999089
212	230	368	GSTM3	MUC1	0.027844	2.88532414405296e-07	0.000246935	0.999089
213	135	205	CYP2B6	GBA	0.0278332	2.9158087389014e-07	0.000248832	0.999054
214	423	467	PLAT	PTPRN2	0.0278083	2.98775399310003e-07	0.000253327	0.999054
215	51	502	BCL2	SLC38A3	0.0277854	3.05548020662627e-07	0.000257506	0.999054
216	303	547	ITGB5	TFF1	0.0277612	3.12870336971471e-07	0.000261968	0.999054
217	61	534	CASP10	STS	0.0277537	3.15177015819401e-07	0.000263362	0.999054
218	135	406	CYP2B6	NUMA1	0.0277458	3.17599413879321e-07	0.000264819	0.998428
219	184	432	FBN1	POSTN	0.027602	3.65336705554498e-07	0.000297103	0.998428
220	250	365	HLA-C	MTHFD1	-0.0275908	3.69347305850809e-07	0.000299743	0.998428
221	251	252	HLA-DPB1	HLA-DQA1	0.0275903	3.69514264519921e-07	0.000299852	0.998428
222	95	302	CDKN2A	ITGB4	0.0275623	3.79687610685409e-07	0.000306499	0.998428
223	233	504	GSTO1	SLC45A2	-0.0275592	3.80838293345676e-07	0.000307246	0.998428
224	47	233	AURKB	GSTO1	-0.0275592	3.80838293345676e-07	0.000307246	0.998428
225	198	424	FN1	PLAU	0.0275531	3.83094481692936e-07	0.000308709	0.998428
226	280	404	IGFBP7	NRIP1	0.0275432	3.86806580765509e-07	0.000311108	0.998155
227	112	575	COMT	TRIM25	-0.0274711	4.14787782787585e-07	0.000329593	0.998155
228	196	581	FLNB	TUBB	-0.0274142	4.38203589636643e-07	0.000344723	0.998155
229	303	399	ITGB5	NQO1	0.0274088	4.40484746899727e-07	0.00034618	0.998155
230	47	392	AURKB	NFKBIA	0.0273899	4.48618832527004e-07	0.000351356	0.998155
231	392	504	NFKBIA	SLC45A2	0.0273899	4.48618832527004e-07	0.000351356	0.998155
232	100	374	CENPF	MYH9	-0.0273293	4.75571847236012e-07	0.000368251	0.998155
233	135	165	CYP2B6	EPHX1	0.0272983	4.8997372159576e-07	0.000377124	0.998155
234	368	534	MUC1	STS	0.027277	5.00128897851226e-07	0.000383316	0.998155
235	86	355	CDK2	MMP9	0.0272479	5.14273176932534e-07	0.000391854	0.998155
236	51	503	BCL2	SLC38A6	0.0272386	5.18897391277306e-07	0.000394624	0.998155
237	186	379	FCGR2A	NCF4	0.0272235	5.26458757699189e-07	0.00039913	0.998155
238	107	147	COL11A1	DCN	0.0271919	5.42646009904502e-07	0.000408684	0.998155
239	61	247	CASP10	HIF1A	-0.0271257	5.78142843599139e-07	0.000429198	0.998155
240	385	587	NEK2	UBE2I	0.0271204	5.81089547591063e-07	0.000430875	0.998155
241	38	514	AR	SORL1	0.0271065	5.88832060222089e-07	0.000435261	0.998155
242	137	387	CYP2C8	NELL2	0.0270923	5.96858573898018e-07	0.00043978	0.998155
243	203	595	GAPDH	VDR	-0.027082	6.02787290970852e-07	0.000443099	0.998155
244	137	358	CYP2C8	MRE11A	-0.0270737	6.07597151480732e-07	0.000445781	0.998155
245	38	303	AR	ITGB5	0.0270484	6.2242998355444e-07	0.000453985	0.998155
246	301	388	ITGB3	NEU1	-0.0270471	6.23162996760129e-07	0.000454388	0.998155
247	163	251	EMG1	HLA-DPB1	0.0270328	6.31734995204525e-07	0.000459083	0.998155
248	134	608	CYP24A1	XRCC6	0.0270263	6.35649815228234e-07	0.000461217	0.998155
249	404	496	NRIP1	SHC1	0.0269996	6.5203052290741e-07	0.000470074	0.998155
250	192	492	FGFR1	SERPINB5	0.0269694	6.71012386321834e-07	0.000480197	0.998155
251	265	469	HSPA5	RAD23B	0.0269691	6.71185458323009e-07	0.000480289	0.998155
252	303	318	ITGB5	LASP1	0.0269295	6.96942006550572e-07	0.000493786	0.998155
253	250	504	HLA-C	SLC45A2	0.0269245	7.0024514564615e-07	0.000495498	0.998155
254	47	250	AURKB	HLA-C	0.0269245	7.0024514564615e-07	0.000495498	0.998155
255	107	349	COL11A1	MMP11	0.0269165	7.05609208839775e-07	0.000498269	0.998155
256	277	279	IGFBP2	IGFBP5	0.0268992	7.17269383443409e-07	0.000504252	0.998155
257	43	480	ATM	RHOA	-0.0268857	7.26502483283653e-07	0.000508952	0.998155
258	266	406	HSPB1	NUMA1	0.0268789	7.3122001498227e-07	0.000511341	0.998155
259	230	546	GSTM3	TFAP2C	0.0268754	7.33633532590261e-07	0.00051256	0.998155
260	37	244	APOE	HDLBP	0.0268601	7.44315894918302e-07	0.000517928	0.998155
261	310	492	KIT	SERPINB5	0.026818	7.74606626841035e-07	0.000532917	0.998155
262	126	609	CXCR4	YWHAH	0.0267896	7.95697368882742e-07	0.000543155	0.998155
263	51	576	BCL2	TSG101	0.0267847	7.99383751193261e-07	0.000544929	0.998155
264	352	559	MMP2	TIMP3	0.0267837	8.00080093288358e-07	0.000545263	0.998155
265	554	597	TGFBR2	VIM	0.0267797	8.03117031322742e-07	0.000546719	0.998155
266	510	547	SMARCA2	TFF1	-0.0267788	8.03814692362792e-07	0.000547053	0.998155
267	184	559	FBN1	TIMP3	0.0267586	8.19340968405413e-07	0.000554445	0.998155
268	1	467	ABCA3	PTPRN2	0.0266869	8.76568587715454e-07	0.000580975	0.998155
269	1	49	ABCA3	BAG1	0.0266866	8.76856615983357e-07	0.000581106	0.998155
270	31	105	AMFR	CNTNAP1	0.0266855	8.77723755454696e-07	0.000581499	0.998155
271	205	301	GBA	ITGB3	-0.026685	8.78135048676398e-07	0.000581686	0.998155
272	100	480	CENPF	RHOA	-0.0266831	8.79737366510369e-07	0.000582412	0.998155
273	126	600	CXCR4	WRB	-0.0266793	8.8284620458623e-07	0.000583819	0.998155
274	47	243	AURKB	HDAC2	0.0266778	8.84129055300775e-07	0.000584399	0.997677
275	243	504	HDAC2	SLC45A2	0.0266778	8.84129055300775e-07	0.000584399	0.997677
276	68	512	CCND1	SOD1	0.0266053	9.46454232764182e-07	0.000614695	0.997677
277	24	444	AKT1	PRKAR1A	-0.0265839	9.65642930284005e-07	0.000623811	0.997677
278	75	248	CD2	HLA-A	0.0265735	9.75174584638694e-07	0.000628303	0.997677
279	496	601	SHC1	WRN	-0.0265728	9.75753713605698e-07	0.000628575	0.997677
280	122	566	CTNNB1	TNR	0.026561	9.86631716992648e-07	0.000633671	0.997677
281	359	583	MRPL23	TXN	0.0265542	9.92967855273363e-07	0.000636626	0.997677
282	253	519	HLA-DQB1	SRD5A1	0.0265489	9.97897746435328e-07	0.000638917	0.997677
283	192	202	FGFR1	GADD45A	0.0265399	1.00631739341495e-06	0.000642816	0.997677
284	226	318	GSK3B	LASP1	-0.0265326	1.01317648759647e-06	0.000645979	0.997677
285	112	407	COMT	NUP214	0.0265162	1.02885256425544e-06	0.000653164	0.997677
286	167	384	ERBB3	NCOR2	0.0265136	1.0314020411073e-06	0.000654327	0.997677
287	448	601	PRKCA	WRN	0.0264588	1.08565521284021e-06	0.00067869	0.997677
288	328	402	LRIG3	NR4A2	0.0264432	1.10158123067805e-06	0.000685708	0.997677
289	252	350	HLA-DQA1	MMP12	0.0264405	1.10428956001662e-06	0.000686895	0.997677
290	277	547	IGFBP2	TFF1	0.0264396	1.10522568408378e-06	0.000687305	0.997677
291	68	326	CCND1	LRBA	0.0264338	1.11124791990491e-06	0.000689938	0.997677
292	503	574	SLC38A6	TPMT	0.0264303	1.11492369958555e-06	0.000691541	0.997677
293	20	122	AKAP13	CTNNB1	0.026429	1.11625503218526e-06	0.000692121	0.997677
294	502	574	SLC38A3	TPMT	0.0264187	1.12696281573399e-06	0.000696769	0.997289
295	198	565	FN1	TNFSF10	0.0264046	1.14187635613661e-06	0.000703596	0.997015
296	51	505	BCL2	SLC6A2	0.0263809	1.1674043318699e-06	0.000715555	0.997015
297	95	133	CDKN2A	CYP1B1	0.0263549	1.1959753134505e-06	0.000728791	0.997015
298	263	442	HSP90AA1	PRKACB	-0.0263436	1.20862844998904e-06	0.000734603	0.997015
299	108	355	COL18A1	MMP9	0.0263306	1.22331482210747e-06	0.000741313	0.997015
300	408	528	ODC1	STARD3	0.0263263	1.22825316073438e-06	0.00074356	0.997015
301	68	148	CCND1	DHFR	0.0263058	1.25191109234812e-06	0.000754262	0.997015
302	203	583	GAPDH	TXN	0.0262793	1.28309659919168e-06	0.000768215	0.997015
303	95	312	CDKN2A	KL	0.0262637	1.30177414336963e-06	0.000776488	0.997015
304	287	392	IL1B	NFKBIA	0.0262457	1.32360323013003e-06	0.00078608	0.997015
305	230	300	GSTM3	ITGB2	-0.0262134	1.36379475512705e-06	0.000803523	0.997015
306	1	7	ABCA3	ACADM	0.026213	1.36440149045569e-06	0.000803784	0.997015
307	250	392	HLA-C	NFKBIA	0.0261908	1.39263881449025e-06	0.000815872	0.997015
308	220	583	GPC1	TXN	-0.0261881	1.39613084981782e-06	0.000817357	0.997015
309	175	406	ESR1	NUMA1	0.0261806	1.40592016673047e-06	0.000821511	0.997015
310	135	387	CYP2B6	NELL2	0.0261752	1.41291779875985e-06	0.00082447	0.997015
311	469	560	RAD23B	TLK2	0.0261487	1.44799296220022e-06	0.000839183	0.997015
312	20	477	AKAP13	RELA	0.0261427	1.45598791756463e-06	0.000842508	0.997015
313	166	576	ERBB2	TSG101	0.0261421	1.45685806773876e-06	0.00084287	0.997015
314	18	554	AHR	TGFBR2	0.0261392	1.46073099682731e-06	0.000844476	0.997015
315	226	263	GSK3B	HSP90AA1	0.0261117	1.49829755180519e-06	0.000859937	0.997015
316	300	303	ITGB2	ITGB5	-0.0261089	1.50219045069733e-06	0.000861526	0.997015
317	226	301	GSK3B	ITGB3	0.0260803	1.54225745085945e-06	0.000877747	0.997015
318	4	24	ABL1	AKT1	0.026058	1.57428898228673e-06	0.000890538	0.997015
319	49	134	BAG1	CYP24A1	0.0260514	1.5838317311001e-06	0.000894319	0.997015
320	284	515	IL13	SP110	-0.0260412	1.59876184402385e-06	0.000900206	0.997015
321	166	556	ERBB2	THOC5	0.0260393	1.60157290118867e-06	0.000901311	0.997015
322	345	407	MGMT	NUP214	-0.0260247	1.62327221286951e-06	0.0009098	0.997015
323	332	424	LUM	PLAU	0.0260202	1.62997954578081e-06	0.00091241	0.997015
324	264	392	HSP90AB1	NFKBIA	-0.026019	1.63172408607082e-06	0.000913088	0.997015
325	222	528	GPX1	STARD3	0.0260166	1.6353802381186e-06	0.000914507	0.997015
326	374	393	MYH9	NME1	-0.0260063	1.65088369263877e-06	0.000920503	0.995952
327	81	556	CD44	THOC5	0.0259528	1.73410611781222e-06	0.000955947	0.995952
328	544	565	TFAP2A	TNFSF10	0.0259355	1.76185482736457e-06	0.000967587	0.995952
329	279	528	IGFBP5	STARD3	0.0258835	1.84775379441504e-06	0.00100307	0.995952
330	264	444	HSP90AB1	PRKAR1A	0.0258781	1.85680035724722e-06	0.00100676	0.995952
331	199	442	FOXA1	PRKACB	0.0258729	1.86568091087302e-06	0.00101037	0.995952
332	65	519	CBS	SRD5A1	0.0258598	1.88810754186974e-06	0.00101946	0.995952
333	143	583	CYR61	TXN	-0.025854	1.89820248586159e-06	0.00102353	0.995952
334	323	548	LMO4	TFRC	0.0258358	1.93001112402946e-06	0.00103629	0.995952
335	358	505	MRE11A	SLC6A2	-0.0258108	1.9746768029627e-06	0.00105403	0.995952
336	227	554	GSN	TGFBR2	0.0257811	2.0288462476703e-06	0.00107526	0.995952
337	324	554	LPL	TGFBR2	0.0257742	2.04169398276832e-06	0.00108025	0.995952
338	1	521	ABCA3	SREBF1	0.0257621	2.06430295390803e-06	0.001089	0.995952
339	1	442	ABCA3	PRKACB	0.0257529	2.081648293073e-06	0.00109567	0.995952
340	18	519	AHR	SRD5A1	0.0257523	2.08281864710891e-06	0.00109612	0.995952
341	147	597	DCN	VIM	0.0257519	2.08356308961655e-06	0.00109641	0.995952
342	368	547	MUC1	TFF1	0.0257501	2.08704134174731e-06	0.00109774	0.995952
343	4	264	ABL1	HSP90AB1	-0.0257425	2.10143724554968e-06	0.00110325	0.995952
344	215	277	GNAS	IGFBP2	0.0257383	2.10951654411318e-06	0.00110633	0.995952
345	301	569	ITGB3	TP53	0.0257232	2.13862059927905e-06	0.00111738	0.995952
346	167	266	ERBB3	HSPB1	0.0257045	2.17532490154326e-06	0.0011312	0.995952
347	134	444	CYP24A1	PRKAR1A	0.0257018	2.18066905954828e-06	0.0011332	0.995952
348	244	531	HDLBP	STAT6	-0.0256991	2.18607720703368e-06	0.00113522	0.995952
349	233	427	GSTO1	POLB	0.0256928	2.19868618511754e-06	0.00113992	0.995952
350	348	475	MMP1	RB1CC1	0.025686	2.21217609852609e-06	0.00114494	0.995952
351	1	196	ABCA3	FLNB	0.0256724	2.23966284074173e-06	0.00115511	0.995952
352	378	556	NCF2	THOC5	0.0256713	2.24196093134843e-06	0.00115595	0.995952
353	202	263	GADD45A	HSP90AA1	0.0256663	2.25210209969795e-06	0.00115968	0.99532
354	143	432	CYR61	POSTN	0.0256498	2.28623849385379e-06	0.00117286	0.99532
355	284	349	IL13	MMP11	-0.0256026	2.38617668180119e-06	0.00121086	0.99532
356	31	134	AMFR	CYP24A1	0.0255749	2.44671040272593e-06	0.00123348	0.99532
357	95	569	CDKN2A	TP53	0.0255692	2.45928138897789e-06	0.00123815	0.99532
358	204	384	GATA3	NCOR2	0.0255606	2.47862330104986e-06	0.00124529	0.99532
359	166	222	ERBB2	GPX1	0.0255385	2.528471610308e-06	0.00126358	0.99532
360	424	432	PLAU	POSTN	0.0255362	2.53384709392179e-06	0.00126554	0.99532
361	303	407	ITGB5	NUP214	0.0255153	2.58205540215606e-06	0.00128301	0.99532
362	464	535	PTPN1	SULT1A1	0.0255119	2.5899461137957e-06	0.00128586	0.99532
363	167	406	ERBB3	NUMA1	0.0255058	2.60440205690493e-06	0.00129105	0.99532
364	68	583	CCND1	TXN	-0.0254916	2.63796618305001e-06	0.00130306	0.99532
365	186	202	FCGR2A	GADD45A	0.0254887	2.64480731337891e-06	0.0013055	0.99532
366	24	264	AKT1	HSP90AB1	-0.0254863	2.65059387571931e-06	0.00130756	0.99532
367	253	304	HLA-DQB1	JUN	-0.0254807	2.66393933223696e-06	0.00131229	0.99532
368	13	280	ADH1B	IGFBP7	0.0254793	2.66736155185576e-06	0.00131351	0.99532
369	88	413	CDK4	PCNA	0.0254497	2.73954060192594e-06	0.00133888	0.99532
370	266	494	HSPB1	SETDB1	-0.0254392	2.76550279720844e-06	0.00134792	0.99532
371	534	547	STS	TFF1	0.0254333	2.78029584244166e-06	0.00135304	0.99532
372	410	548	PARP1	TFRC	0.0254318	2.78395108255225e-06	0.00135431	0.99532
373	205	502	GBA	SLC38A3	0.0254279	2.79377266432235e-06	0.0013577	0.99532
374	22	122	AKR1C1	CTNNB1	0.0254265	2.7972220926209e-06	0.00135889	0.99532
375	75	252	CD2	HLA-DQA1	0.0254181	2.81858040196425e-06	0.00136624	0.994115
376	234	247	GSTP1	HIF1A	0.0253907	2.88890893873628e-06	0.00139226	0.994115
377	211	320	GLG1	LEPROT	0.0253861	2.900724328736e-06	0.0013966	0.994115
378	165	535	EPHX1	SULT1A1	0.0253379	3.0290392709631e-06	0.00144323	0.994115
379	264	299	HSP90AB1	ITGB1BP1	0.0253108	3.10366912104065e-06	0.00146991	0.994115
380	318	442	LASP1	PRKACB	0.0253032	3.12474716479549e-06	0.00147739	0.994115
381	505	517	SLC6A2	SPTAN1	0.0252848	3.17684968820231e-06	0.00149576	0.994115
382	189	252	FGF3	HLA-DQA1	-0.0252605	3.24640437421309e-06	0.00152005	0.994115
383	318	534	LASP1	STS	0.0252416	3.30199777409668e-06	0.00153927	0.994115
384	124	187	CTTN	FCGR2B	0.0252395	3.30797649250592e-06	0.00154133	0.994115
385	100	578	CENPF	TUBA1A	-0.0252381	3.31237321371525e-06	0.00154284	0.994115
386	297	442	ITGA6	PRKACB	0.0252221	3.35991158495474e-06	0.00155912	0.994115
387	20	211	AKAP13	GLG1	0.0252141	3.38394244048246e-06	0.0015673	0.994115
388	193	243	FGFR2	HDAC2	0.0251979	3.43325472340616e-06	0.00158399	0.994115
389	198	465	FN1	PTPRF	0.0251964	3.43794196600022e-06	0.00158557	0.994115
390	408	588	ODC1	UCP2	0.0251907	3.45556078418241e-06	0.0015915	0.994115
391	27	165	ALDH2	EPHX1	0.0251875	3.46531939787731e-06	0.00159478	0.994115
392	62	594	CASP8	UQCRFS1	-0.0251801	3.48830722707305e-06	0.00160248	0.994115
393	384	510	NCOR2	SMARCA2	0.0251765	3.49934602783541e-06	0.00160616	0.994115
394	38	167	AR	ERBB3	0.0251723	3.51252607200259e-06	0.00161056	0.994115
395	123	211	CTSD	GLG1	-0.0251471	3.59247296866094e-06	0.00163702	0.994115
396	510	576	SMARCA2	TSG101	0.0251418	3.60943107557965e-06	0.00164259	0.994115
397	68	406	CCND1	NUMA1	0.0251367	3.62581828761144e-06	0.00164796	0.994115
398	184	280	FBN1	IGFBP7	0.0251365	3.62643311513366e-06	0.00164816	0.994115
399	123	222	CTSD	GPX1	0.0251248	3.66460098311094e-06	0.00166061	0.994115
400	44	436	ATN1	PPP1CB	0.0251244	3.66576083776771e-06	0.00166099	0.994115
401	95	215	CDKN2A	GNAS	0.0251164	3.6918015524634e-06	0.00166944	0.994115
402	348	365	MMP1	MTHFD1	-0.0251154	3.69512060482968e-06	0.00167052	0.994115
403	279	408	IGFBP5	ODC1	0.0251063	3.72515938962259e-06	0.00168022	0.992868
404	310	436	KIT	PPP1CB	0.0250916	3.77436224807681e-06	0.00169713	0.992868
405	345	421	MGMT	PIN1	0.025066	3.86118267581281e-06	0.00172672	0.992868
406	133	510	CYP1B1	SMARCA2	0.0250395	3.95320176882485e-06	0.00175773	0.992868
407	69	215	CCND2	GNAS	-0.0250335	3.9742327060388e-06	0.00176476	0.992868
408	81	480	CD44	RHOA	0.025032	3.97939869767328e-06	0.00176649	0.992868
409	279	465	IGFBP5	PTPRF	-0.0250138	4.04424711208939e-06	0.00178806	0.992868
410	556	587	THOC5	UBE2I	-0.0250032	4.08226156478619e-06	0.00180062	0.992868
411	394	497	NMI	SHFM1	0.0249961	4.10801788142123e-06	0.0018091	0.992868
412	348	424	MMP1	PLAU	0.0249889	4.13437862811783e-06	0.00181775	0.992868
413	81	467	CD44	PTPRN2	0.0249875	4.13954795330795e-06	0.00181944	0.992868
414	143	287	CYR61	IL1B	0.0249828	4.15674529419263e-06	0.00182507	0.992835
415	252	512	HLA-DQA1	SOD1	-0.0249603	4.24043748270542e-06	0.00185232	0.992835
416	230	248	GSTM3	HLA-A	-0.0249501	4.27872427666287e-06	0.00186469	0.992835
417	327	374	LRIG1	MYH9	-0.0249273	4.36604501330429e-06	0.00189269	0.992835
418	248	264	HLA-A	HSP90AB1	0.0249209	4.39062741230956e-06	0.00190052	0.992835
419	510	583	SMARCA2	TXN	-0.024909	4.43701063623791e-06	0.00191523	0.992835
420	4	388	ABL1	NEU1	-0.0248934	4.49852747097523e-06	0.00193461	0.992835
421	301	520	ITGB3	SRD5A2	-0.0248894	4.51457153083368e-06	0.00193964	0.992835
422	54	203	BIRC5	GAPDH	0.0248888	4.51695632475158e-06	0.00194039	0.992835
423	358	502	MRE11A	SLC38A3	-0.0248817	4.54538477345778e-06	0.00194928	0.992835
424	350	609	MMP12	YWHAH	0.0248803	4.55089627093841e-06	0.001951	0.991892
425	175	601	ESR1	WRN	0.0248501	4.67378846202848e-06	0.00199075	0.991892
426	199	467	FOXA1	PTPRN2	0.0248394	4.71800085755092e-06	0.00200493	0.991892
427	10	489	ACTG1	S100A4	0.0248286	4.76292934248335e-06	0.00201926	0.991892
428	82	494	CD9	SETDB1	-0.0248236	4.7840272685562e-06	0.00202597	0.991892
429	541	610	TERF1	YWHAQ	0.0248178	4.80844020289695e-06	0.00203372	0.991892
430	22	607	AKR1C1	XRCC5	0.0248056	4.86053851433965e-06	0.00205018	0.991892
431	22	250	AKR1C1	HLA-C	0.0247972	4.89645383239257e-06	0.00206148	0.991892
432	517	569	SPTAN1	TP53	0.0247897	4.92885413772015e-06	0.00207164	0.991892
433	114	610	CREBBP	YWHAQ	0.0247806	4.96852966125338e-06	0.00208403	0.991892
434	105	220	CNTNAP1	GPC1	0.0247649	5.03750840152861e-06	0.00210545	0.991892
435	349	388	MMP11	NEU1	-0.024761	5.05492495417315e-06	0.00211083	0.991892
436	233	547	GSTO1	TFF1	0.0247442	5.12991531143037e-06	0.0021339	0.991892
437	1	430	ABCA3	PON2	0.0247406	5.14616541669177e-06	0.00213888	0.991892
438	105	547	CNTNAP1	TFF1	-0.0247289	5.1989633040872e-06	0.00215499	0.991892
439	24	610	AKT1	YWHAQ	-0.024713	5.27230938063283e-06	0.00217723	0.991892
440	225	559	GRIK1	TIMP3	0.0247101	5.28563027901718e-06	0.00218125	0.991892
441	442	444	PRKACB	PRKAR1A	0.0246739	5.45570824073138e-06	0.00223212	0.991892
442	195	467	FLNA	PTPRN2	-0.0246738	5.4561231759287e-06	0.00223224	0.991892
443	123	226	CTSD	GSK3B	-0.0246723	5.46369603982022e-06	0.00223448	0.991892
444	202	280	GADD45A	IGFBP7	0.0246705	5.47202574652239e-06	0.00223695	0.991892
445	203	268	GAPDH	ICAM1	0.0246673	5.48766109087495e-06	0.00224158	0.990927
446	358	517	MRE11A	SPTAN1	-0.0246505	5.56858652189796e-06	0.00226638	0.990927
447	31	365	AMFR	MTHFD1	0.0246317	5.66097957022116e-06	0.00229447	0.990927
448	69	352	CCND2	MMP2	0.0246277	5.68087688068708e-06	0.00230049	0.990927
449	320	424	LEPROT	PLAU	0.0246196	5.72106148610807e-06	0.00231261	0.990927
450	299	388	ITGB1BP1	NEU1	0.0245957	5.84171626916152e-06	0.00234876	0.990927
451	20	29	AKAP13	ALDOA	-0.0245796	5.92434043689138e-06	0.00237329	0.990927
452	61	301	CASP10	ITGB3	-0.0245783	5.93102752333152e-06	0.00237527	0.990927
453	252	349	HLA-DQA1	MMP11	0.0245694	5.97719325301505e-06	0.00238889	0.990927
454	198	559	FN1	TIMP3	0.0245571	6.0416866340951e-06	0.00240782	0.990927
455	365	535	MTHFD1	SULT1A1	0.0245529	6.06393082480672e-06	0.00241433	0.990927
456	75	530	CD2	STAT1	0.0245516	6.07090003534871e-06	0.00241637	0.990927
457	184	192	FBN1	FGFR1	0.0245486	6.0866348856603e-06	0.00242096	0.989112
458	360	581	MSH2	TUBB	0.0245282	6.19593858064427e-06	0.00245463	0.989112
459	205	233	GBA	GSTO1	-0.0245178	6.25204780235755e-06	0.00247182	0.989112
460	280	432	IGFBP7	POSTN	0.0245071	6.31085129287889e-06	0.00248975	0.989112
461	100	577	CENPF	TTK	0.0244983	6.35917410285458e-06	0.00250443	0.989112
462	467	570	PTPRN2	TP53BP1	0.0244934	6.38613431713786e-06	0.00251259	0.987916
463	249	284	HLA-B	IL13	-0.0244601	6.57383153535029e-06	0.00257073	0.987916
464	402	544	NR4A2	TFAP2A	0.0244218	6.79589317975626e-06	0.00263861	0.987916
465	114	202	CREBBP	GADD45A	0.0243919	6.97414933159557e-06	0.0026924	0.987916
466	244	407	HDLBP	NUP214	0.0243826	7.0304748702732e-06	0.00270927	0.987916
467	82	524	CD9	SSTR2	0.0243811	7.03950614888704e-06	0.00271197	0.987916
468	324	597	LPL	VIM	0.0243778	7.06010235274057e-06	0.00271812	0.987916
469	432	548	POSTN	TFRC	0.0243721	7.09469717663502e-06	0.00272843	0.987916
470	20	201	AKAP13	GAB1	-0.0243505	7.22880950809746e-06	0.00276819	0.987916
471	475	541	RB1CC1	TERF1	0.0243447	7.26522935212692e-06	0.00277893	0.987916
472	225	404	GRIK1	NRIP1	0.0243436	7.27223018093248e-06	0.00278099	0.987916
473	143	294	CYR61	IRS1	0.024328	7.37075304568791e-06	0.00280991	0.987916
474	24	37	AKT1	APOE	0.0242994	7.55498794569043e-06	0.0028635	0.987916
475	280	324	IGFBP7	LPL	0.0242978	7.5654412954318e-06	0.00286652	0.987916
476	404	546	NRIP1	TFAP2C	-0.0242877	7.63188546204496e-06	0.00288568	0.987916
477	147	424	DCN	PLAU	0.0242865	7.63939463799268e-06	0.00288784	0.987916
478	193	205	FGFR2	GBA	0.0242822	7.66789624440101e-06	0.00289604	0.987916
479	364	497	MTA1	SHFM1	0.0242799	7.68312694621187e-06	0.00290041	0.987916
480	10	427	ACTG1	POLB	-0.0242734	7.72657442449365e-06	0.00291285	0.987916
481	205	503	GBA	SLC38A6	0.0242592	7.82163763335397e-06	0.00293997	0.987916
482	385	421	NEK2	PIN1	0.0242502	7.88223729175641e-06	0.00295718	0.987916
483	9	300	ACE	ITGB2	0.0242473	7.90172487241669e-06	0.0029627	0.987916
484	186	200	FCGR2A	FZR1	0.0242398	7.95359337524282e-06	0.00297735	0.987916
485	20	44	AKAP13	ATN1	0.0242299	8.02136924971109e-06	0.00299643	0.987916
486	20	320	AKAP13	LEPROT	0.024229	8.02750024408994e-06	0.00299815	0.987916
487	137	515	CYP2C8	SP110	0.0242161	8.11704999281737e-06	0.00302323	0.987916
488	226	609	GSK3B	YWHAH	-0.0242075	8.17711967848744e-06	0.00303998	0.987916
489	332	352	LUM	MMP2	0.0241983	8.24269684795986e-06	0.00305819	0.987916
490	165	581	EPHX1	TUBB	0.0241912	8.29257525780669e-06	0.00307199	0.987916
491	436	566	PPP1CB	TNR	0.0241868	8.32401843342545e-06	0.00308067	0.987916
492	75	300	CD2	ITGB2	0.024179	8.38048162288274e-06	0.00309621	0.982284
493	510	569	SMARCA2	TP53	0.0241637	8.49105870881495e-06	0.00312984	0.982284
494	430	467	PON2	PTPRN2	0.0241261	8.7694766026658e-06	0.00321385	0.982284
495	4	249	ABL1	HLA-B	-0.0241203	8.81354145687574e-06	0.00322706	0.982284
496	184	349	FBN1	MMP11	0.0241091	8.8981653316722e-06	0.00325236	0.982284
497	265	406	HSPA5	NUMA1	-0.0241026	8.94781458193883e-06	0.00326716	0.982284
498	184	424	FBN1	PLAU	0.0241003	8.9652570847143e-06	0.00327235	0.98079
499	348	374	MMP1	MYH9	0.0240842	9.09003516569307e-06	0.00331005	0.98079
500	158	365	EGF	MTHFD1	0.024053	9.33578762052356e-06	0.00338377	0.98079
501	265	297	HSPA5	ITGA6	0.0240446	9.40290606910033e-06	0.00340379	0.98079
502	61	388	CASP10	NEU1	0.0240398	9.44170528893729e-06	0.00341534	0.98079
503	115	534	CSH1	STS	0.024022	9.58630575076391e-06	0.00345823	0.98079
504	332	548	LUM	TFRC	0.0240023	9.7491218624679e-06	0.00350624	0.98079
505	175	517	ESR1	SPTAN1	0.0239789	9.94553939781539e-06	0.00356378	0.98079
506	392	513	NFKBIA	SOD2	0.0239692	1.00278564862943e-05	0.00358777	0.98079
507	273	280	IGF2	IGFBP7	0.0239568	1.0134879715018e-05	0.00361884	0.98079
508	365	464	MTHFD1	PTPN1	0.0239439	1.02468934406463e-05	0.00365124	0.98079
509	340	531	MC1R	STAT6	0.0239332	1.03407675815514e-05	0.00367828	0.98079
510	404	468	NRIP1	PXDN	0.0239274	1.03913824807123e-05	0.00369283	0.98079
511	244	576	HDLBP	TSG101	0.023908	1.0564996130169e-05	0.0037425	0.98079
512	86	554	CDK2	TGFBR2	0.0239078	1.05667496161921e-05	0.003743	0.98079
513	252	510	HLA-DQA1	SMARCA2	0.0239035	1.06050654378187e-05	0.00375392	0.98079
514	352	432	MMP2	POSTN	0.0238873	1.07517354666076e-05	0.00379558	0.98079
515	63	280	CAV1	IGFBP7	0.0238758	1.08575054607041e-05	0.00382549	0.98079
516	132	308	CYP1A2	KIF14	0.0238688	1.09227890381369e-05	0.00384389	0.98079
517	24	588	AKT1	UCP2	0.0238633	1.09732451363254e-05	0.00385808	0.979742
518	67	203	CCNB1	GAPDH	0.023844	1.1155092654036e-05	0.00390967	0.979742
519	384	524	NCOR2	SSTR2	0.0238364	1.12269227217077e-05	0.00392996	0.979742
520	155	299	E2F2	ITGB1BP1	0.0238012	1.15671507276982e-05	0.0040254	0.979742
521	82	148	CD9	DHFR	0.0237975	1.16034187762626e-05	0.0040355	0.979742
522	81	395	CD44	NOTCH1	-0.0237844	1.17322421140376e-05	0.0040713	0.979742
523	248	506	HLA-A	SLC6A3	0.0237621	1.19562612423962e-05	0.00413318	0.979742
524	252	465	HLA-DQA1	PTPRF	0.0237282	1.23027803538012e-05	0.00422797	0.979742
525	506	601	SLC6A3	WRN	-0.0237254	1.23319768550179e-05	0.0042359	0.979742
526	51	175	BCL2	ESR1	0.0237074	1.25213918675815e-05	0.0042872	0.979742
527	7	24	ACADM	AKT1	0.023686	1.27487123724457e-05	0.00434832	0.979742
528	198	432	FN1	POSTN	0.0236624	1.30052714031326e-05	0.00441675	0.979742
529	437	451	PPP2R1A	PRMT1	0.0236564	1.30712956847301e-05	0.00443427	0.979742
530	126	354	CXCR4	MMP7	0.0236549	1.30875247026374e-05	0.00443857	0.979742
531	175	358	ESR1	MRE11A	-0.0236336	1.33246913351925e-05	0.00450113	0.979742
532	374	501	MYH9	SLC38A1	0.0236179	1.35019210913967e-05	0.00454756	0.979742
533	51	358	BCL2	MRE11A	-0.0236077	1.36174581917281e-05	0.00457768	0.979742
534	134	248	CYP24A1	HLA-A	0.0235991	1.37171364962274e-05	0.00460357	0.979742
535	273	432	IGF2	POSTN	0.0235876	1.38493838643949e-05	0.00463779	0.979742
536	385	393	NEK2	NME1	0.0235844	1.38874169992587e-05	0.00464761	0.979742
537	69	198	CCND2	FN1	0.0235793	1.39461319870193e-05	0.00466274	0.979742
538	186	515	FCGR2A	SP110	-0.0235741	1.4007678184047e-05	0.00467856	0.979742
539	37	601	APOE	WRN	-0.0235576	1.42023573963534e-05	0.00472841	0.979742
540	10	548	ACTG1	TFRC	0.0235405	1.44083662489969e-05	0.00478081	0.979742
541	293	392	INSR	NFKBIA	0.0235299	1.453614018887e-05	0.00481313	0.979742
542	352	364	MMP2	MTA1	0.023528	1.45603020824669e-05	0.00481923	0.979742
543	49	294	BAG1	IRS1	0.023516	1.47074626866139e-05	0.00485626	0.979742
544	69	349	CCND2	MMP11	0.0235098	1.47840199355986e-05	0.00487545	0.979742
545	82	512	CD9	SOD1	0.0234945	1.4973651406569e-05	0.00492279	0.979742
546	134	264	CYP24A1	HSP90AB1	0.0234913	1.50135854157796e-05	0.00493273	0.979742
547	137	165	CYP2C8	EPHX1	0.0234804	1.51513798847258e-05	0.0049669	0.979742
548	165	480	EPHX1	RHOA	-0.023477	1.51951643372339e-05	0.00497773	0.979742
549	318	496	LASP1	SHC1	0.0234738	1.52361241279042e-05	0.00498784	0.979742
550	494	569	SETDB1	TP53	0.0234713	1.52675859952378e-05	0.0049956	0.979742
551	387	601	NELL2	WRN	0.0234556	1.54684977469177e-05	0.00504497	0.979742
552	492	554	SERPINB5	TGFBR2	0.0234487	1.55582011738264e-05	0.00506691	0.979742
553	407	578	NUP214	TUBA1A	-0.0234376	1.57031422940435e-05	0.00510222	0.979742
554	4	263	ABL1	HSP90AA1	0.0234288	1.58192081942676e-05	0.00513038	0.979742
555	22	264	AKR1C1	HSP90AB1	0.0234211	1.59216123665207e-05	0.00515514	0.979742
556	50	410	BARD1	PARP1	0.0234183	1.59581588903279e-05	0.00516396	0.979742
557	475	610	RB1CC1	YWHAQ	0.0234162	1.59860056530015e-05	0.00517067	0.979742
558	22	436	AKR1C1	PPP1CB	0.0234018	1.61795646984597e-05	0.00521715	0.979742
559	410	610	PARP1	YWHAQ	0.0233998	1.62064379078952e-05	0.00522358	0.979742
560	325	497	LPPR3	SHFM1	-0.0233963	1.62535217200777e-05	0.00523484	0.979742
561	442	560	PRKACB	TLK2	0.0233902	1.63371475814245e-05	0.00525479	0.979742
562	354	519	MMP7	SRD5A1	0.0233872	1.63770277119557e-05	0.00526428	0.979742
563	99	586	CENPE	TYMS	0.0233811	1.64612900985794e-05	0.0052843	0.979742
564	186	321	FCGR2A	LHCGR	-0.0233443	1.69731235006854e-05	0.00540477	0.979742
565	147	192	DCN	FGFR1	0.0233416	1.70115121129744e-05	0.00541373	0.979742
566	360	388	MSH2	NEU1	0.0233384	1.70561263255209e-05	0.00542412	0.979742
567	224	279	GRB7	IGFBP5	0.0233321	1.71461155078489e-05	0.00544505	0.979742
568	143	597	CYR61	VIM	0.0233252	1.72456557614442e-05	0.00546813	0.979742
569	359	494	MRPL23	SETDB1	-0.0233144	1.74004006920914e-05	0.00550386	0.979742
570	300	399	ITGB2	NQO1	-0.0233116	1.74403774448884e-05	0.00551307	0.979742
571	428	586	POLD1	TYMS	0.0233013	1.7591316809451e-05	0.00554772	0.979742
572	358	503	MRE11A	SLC38A6	-0.0232993	1.76196477525981e-05	0.0055542	0.979742
573	62	392	CASP8	NFKBIA	0.0232965	1.76611863149656e-05	0.0055637	0.979742
574	112	455	COMT	PSEN2	0.0232923	1.77222343766825e-05	0.00557763	0.979742
575	62	565	CASP8	TNFSF10	0.0232423	1.84739698758651e-05	0.00574711	0.979742
576	192	584	FGFR1	TXN2	-0.0232351	1.85830648693486e-05	0.00577138	0.979742
577	134	583	CYP24A1	TXN	-0.0232339	1.86017563290619e-05	0.00577553	0.979742
578	302	310	ITGB4	KIT	0.0232234	1.87647506912914e-05	0.00581162	0.979742
579	167	204	ERBB3	GATA3	0.0232221	1.87844026648953e-05	0.00581595	0.979742
580	86	215	CDK2	GNAS	0.0232194	1.88265585903125e-05	0.00582525	0.979742
581	10	250	ACTG1	HLA-C	0.023205	1.90529921504368e-05	0.005875	0.979742
582	488	492	S100A1	SERPINB5	0.0232045	1.90608389156743e-05	0.00587671	0.979742
583	480	595	RHOA	VDR	0.0232015	1.91072252198055e-05	0.00588686	0.979742
584	175	576	ESR1	TSG101	0.0231956	1.9201162066107e-05	0.00590736	0.979742
585	143	451	CYR61	PRMT1	-0.0231953	1.92058190155997e-05	0.00590838	0.979742
586	230	321	GSTM3	LHCGR	-0.0231921	1.92568349077771e-05	0.00591949	0.979742
587	163	268	EMG1	ICAM1	0.0231812	1.94309057426345e-05	0.00595726	0.979742
588	143	548	CYR61	TFRC	0.0231645	1.97005824560392e-05	0.00601539	0.979742
589	63	227	CAV1	GSN	0.0231638	1.97135927428871e-05	0.00601818	0.979742
590	200	587	FZR1	UBE2I	0.0231624	1.97363003424655e-05	0.00602305	0.979742
591	100	504	CENPF	SLC45A2	0.0231572	1.98202123229407e-05	0.00604102	0.979742
592	47	100	AURKB	CENPF	0.0231572	1.98202123229407e-05	0.00604102	0.979742
593	300	513	ITGB2	SOD2	0.023149	1.99553350748172e-05	0.00606987	0.979742
594	95	510	CDKN2A	SMARCA2	0.0231419	2.00719255385451e-05	0.00609466	0.979742
595	468	478	PXDN	REXO2	0.0231386	2.01269526827197e-05	0.00610633	0.979742
596	265	596	HSPA5	VEGFA	0.0231377	2.01424420243068e-05	0.00610962	0.979742
597	434	496	PPARA	SHC1	-0.023114	2.05398443966498e-05	0.00619331	0.979742
598	7	465	ACADM	PTPRF	0.0231119	2.05753025275257e-05	0.00620073	0.979742
599	7	467	ACADM	PTPRN2	0.0231062	2.06714614296999e-05	0.00622081	0.979742
600	528	547	STARD3	TFF1	0.0230999	2.07805768106528e-05	0.00624352	0.979742
601	43	320	ATM	LEPROT	-0.0230968	2.08331144002649e-05	0.00625443	0.979742
602	505	574	SLC6A2	TPMT	0.0230942	2.08770824954296e-05	0.00626355	0.979742
603	168	595	ERCC1	VDR	0.0230923	2.09104638315694e-05	0.00627047	0.979742
604	240	253	GZMB	HLA-DQB1	0.0230867	2.10073126714061e-05	0.00629049	0.979742
605	38	204	AR	GATA3	0.0230746	2.1216684015668e-05	0.00633359	0.979742
606	82	318	CD9	LASP1	-0.0230734	2.12376299328909e-05	0.00633788	0.979742
607	105	134	CNTNAP1	CYP24A1	0.023071	2.12803399071149e-05	0.00634663	0.979742
608	272	442	IGF1R	PRKACB	0.0230622	2.14354111902626e-05	0.00637832	0.979742
609	29	393	ALDOA	NME1	0.0230596	2.14810035346069e-05	0.00638761	0.979742
610	252	609	HLA-DQA1	YWHAH	0.0230559	2.15455509886553e-05	0.00640074	0.979742
611	323	510	LMO4	SMARCA2	0.0230482	2.16823588214954e-05	0.00642849	0.979742
612	29	586	ALDOA	TYMS	-0.0230458	2.17253787320182e-05	0.00643719	0.979742
613	364	365	MTA1	MTHFD1	0.0230375	2.1875045404407e-05	0.00646738	0.979742
614	350	372	MMP12	MYC	0.0230344	2.19304071047421e-05	0.00647851	0.979742
615	44	360	ATN1	MSH2	0.0230307	2.1998029987591e-05	0.00649208	0.979742
616	227	280	GSN	IGFBP7	0.023024	2.21194327683083e-05	0.00651639	0.979742
617	143	374	CYR61	MYH9	0.0230067	2.24357357425653e-05	0.00657931	0.979742
618	410	469	PARP1	RAD23B	0.0230053	2.24615331276823e-05	0.00658441	0.979742
619	203	394	GAPDH	NMI	0.0230014	2.25323772924391e-05	0.00659842	0.979742
620	107	565	COL11A1	TNFSF10	0.0229978	2.25993575737604e-05	0.00661163	0.979742
621	467	521	PTPRN2	SREBF1	0.0229977	2.26009150237072e-05	0.00661194	0.979742
622	100	112	CENPF	COMT	0.0229909	2.27274519650766e-05	0.00663683	0.979742
623	165	183	EPHX1	FASN	0.0229878	2.27868389721664e-05	0.00664848	0.97601
624	248	300	HLA-A	ITGB2	0.0229796	2.29390024719667e-05	0.00668051	0.97601
625	332	349	LUM	MMP11	0.0229469	2.35621413753329e-05	0.00681047	0.97601
626	165	211	EPHX1	GLG1	-0.0229413	2.36705850278351e-05	0.00683289	0.97601
627	29	349	ALDOA	MMP11	0.022938	2.37341641595723e-05	0.006846	0.97601
628	49	199	BAG1	FOXA1	0.0229378	2.37395771502946e-05	0.00684712	0.97601
629	213	469	GLO1	RAD23B	0.0229133	2.42204718630123e-05	0.00694566	0.97601
630	263	560	HSP90AA1	TLK2	-0.0229067	2.435141982704e-05	0.0069723	0.97601
631	240	519	GZMB	SRD5A1	0.0229001	2.44818691623738e-05	0.00699876	0.97601
632	421	546	PIN1	TFAP2C	-0.0228933	2.46198343876181e-05	0.00702665	0.97601
633	310	578	KIT	TUBA1A	0.0228806	2.48751821798621e-05	0.00707802	0.97601
634	250	595	HLA-C	VDR	0.0228783	2.49222340911182e-05	0.00708745	0.97601
635	186	284	FCGR2A	IL13	0.0228782	2.49239581480154e-05	0.0070878	0.97601
636	465	546	PTPRF	TFAP2C	-0.0228723	2.50454601857797e-05	0.00711211	0.97601
637	215	284	GNAS	IL13	0.0228568	2.53646433727717e-05	0.00717564	0.97601
638	383	597	NCOA6	VIM	-0.0228531	2.54397189936029e-05	0.00719051	0.97601
639	13	493	ADH1B	SERPINE1	0.0228483	2.5540811381175e-05	0.00721049	0.97601
640	321	534	LHCGR	STS	-0.0228141	2.6263235780366e-05	0.00735194	0.97601
641	227	324	GSN	LPL	0.0228136	2.62731085727275e-05	0.00735386	0.97601
642	168	451	ERCC1	PRMT1	0.0228107	2.63362296062386e-05	0.0073661	0.97601
643	323	565	LMO4	TNFSF10	0.0228067	2.64216772674075e-05	0.00738265	0.97601
644	50	163	BARD1	EMG1	-0.022796	2.66527043271125e-05	0.00742721	0.97601
645	125	280	CXCL12	IGFBP7	0.0227894	2.6795702365856e-05	0.00745468	0.97601
646	137	205	CYP2C8	GBA	0.022779	2.7023932723802e-05	0.00749833	0.97601
647	378	587	NCF2	UBE2I	-0.0227759	2.70910304187577e-05	0.00751112	0.97601
648	432	597	POSTN	VIM	0.0227629	2.73803983583676e-05	0.00756604	0.97601
649	134	326	CYP24A1	LRBA	0.0227585	2.74786617797673e-05	0.00758461	0.97601
650	437	531	PPP2R1A	STAT6	0.0227536	2.75872559774015e-05	0.00760509	0.97601
651	202	266	GADD45A	HSPB1	0.0227476	2.77230179477339e-05	0.00763061	0.97601
652	279	567	IGFBP5	TOP2A	0.0227368	2.79660785844627e-05	0.0076761	0.97601
653	189	478	FGF3	REXO2	-0.0227344	2.80203977960358e-05	0.00768623	0.97601
654	308	360	KIF14	MSH2	0.0227312	2.80949822757393e-05	0.00770013	0.97601
655	108	278	COL18A1	IGFBP3	0.0227275	2.81797526076044e-05	0.00771589	0.97601
656	112	244	COMT	HDLBP	0.0227265	2.82008604111095e-05	0.00771981	0.97601
657	97	303	CDKN2D	ITGB5	-0.0227255	2.82251673346945e-05	0.00772432	0.97601
658	167	230	ERBB3	GSTM3	0.0227236	2.82672084492841e-05	0.00773212	0.97601
659	302	349	ITGB4	MMP11	0.0227034	2.87362141908609e-05	0.0078186	0.97601
660	108	450	COL18A1	PRLR	-0.0227019	2.87710553124043e-05	0.00782498	0.97601
661	122	578	CTNNB1	TUBA1A	0.0226993	2.88308775602264e-05	0.00783594	0.97601
662	68	204	CCND1	GATA3	0.0226985	2.88498922174085e-05	0.00783942	0.97601
663	203	318	GAPDH	LASP1	-0.0226887	2.90792982209354e-05	0.00788128	0.97601
664	114	263	CREBBP	HSP90AA1	0.022677	2.93563900339855e-05	0.00793155	0.97601
665	280	467	IGFBP7	PTPRN2	0.0226716	2.94855125706484e-05	0.00795486	0.97601
666	37	81	APOE	CD44	0.0226706	2.95082348009679e-05	0.00795896	0.97601
667	137	576	CYP2C8	TSG101	0.0226643	2.96592629016601e-05	0.00798614	0.97601
668	349	352	MMP11	MMP2	0.0226643	2.96606155936185e-05	0.00798638	0.97601
669	124	244	CTTN	HDLBP	0.0226624	2.97054363707083e-05	0.00799443	0.97601
670	247	583	HIF1A	TXN	0.0226599	2.97671340525607e-05	0.00800549	0.97601
671	250	489	HLA-C	S100A4	0.0226589	2.97909612072544e-05	0.00800976	0.97601
672	222	556	GPX1	THOC5	0.0226569	2.98380579213386e-05	0.00801819	0.97601
673	211	468	GLG1	PXDN	-0.022656	2.98605622879311e-05	0.00802221	0.97601
674	108	569	COL18A1	TP53	0.0226528	2.99371209955268e-05	0.00803589	0.97601
675	68	265	CCND1	HSPA5	-0.0226515	2.99700515646872e-05	0.00804177	0.97601
676	100	519	CENPF	SRD5A1	0.022642	3.01995523839249e-05	0.0080826	0.97601
677	81	442	CD44	PRKACB	0.0226334	3.04105394164367e-05	0.00811996	0.97601
678	49	297	BAG1	ITGA6	0.0226295	3.05077271363086e-05	0.00813711	0.97601
679	80	566	CD4	TNR	-0.0226198	3.07488319015725e-05	0.00817949	0.97601
680	80	436	CD4	PPP1CB	-0.0226115	3.09558355431339e-05	0.0082157	0.97601
681	284	393	IL13	NME1	-0.0226104	3.09832500342555e-05	0.00822048	0.97601
682	147	202	DCN	GADD45A	0.0225982	3.12896773244642e-05	0.00827374	0.97601
683	61	583	CASP10	TXN	-0.0225964	3.13333147829997e-05	0.0082813	0.97601
684	392	581	NFKBIA	TUBB	-0.0225925	3.14327226964561e-05	0.00829848	0.97601
685	243	421	HDAC2	PIN1	-0.0225864	3.15891162867565e-05	0.00832544	0.97601
686	135	601	CYP2B6	WRN	0.0225829	3.16787963920984e-05	0.00834086	0.97601
687	10	364	ACTG1	MTA1	-0.0225825	3.16870706562611e-05	0.00834228	0.97601
688	161	511	EIF3E	SMARCA4	0.0225603	3.22595362620692e-05	0.00843997	0.97601
689	132	595	CYP1A2	VDR	-0.0225585	3.23089437177515e-05	0.00844835	0.97601
690	165	220	EPHX1	GPC1	0.0225474	3.25976102550918e-05	0.00849709	0.97601
691	44	310	ATN1	KIT	0.0225437	3.26954914342537e-05	0.00851355	0.97601
692	189	465	FGF3	PTPRF	-0.0225409	3.27691650674478e-05	0.00852592	0.97601
693	348	464	MMP1	PTPN1	-0.0225408	3.27720762380856e-05	0.00852641	0.97601
694	512	609	SOD1	YWHAH	-0.0225407	3.277487155251e-05	0.00852688	0.97601
695	554	598	TGFBR2	WEE1	0.0225387	3.28270262011099e-05	0.00853562	0.97601
696	126	163	CXCR4	EMG1	0.0225385	3.28314345781067e-05	0.00853636	0.97601
697	175	574	ESR1	TPMT	0.0225374	3.28610980881994e-05	0.00854132	0.97601
698	350	519	MMP12	SRD5A1	-0.022535	3.29249776733764e-05	0.00855201	0.97601
699	193	502	FGFR2	SLC38A3	0.02253	3.30569607296383e-05	0.00857404	0.97601
700	277	465	IGFBP2	PTPRF	-0.0225293	3.30780943491593e-05	0.00857756	0.97601
701	38	406	AR	NUMA1	0.0225211	3.32970649750131e-05	0.00861395	0.97601
702	29	225	ALDOA	GRIK1	-0.022521	3.32982168200768e-05	0.00861414	0.97601
703	196	608	FLNB	XRCC6	0.0225173	3.33969598613759e-05	0.0086305	0.97601
704	595	607	VDR	XRCC5	0.0225038	3.37620969306229e-05	0.00869067	0.97601
705	265	266	HSPA5	HSPB1	-0.0224974	3.39379975708987e-05	0.0087195	0.97601
706	24	284	AKT1	IL13	0.0224956	3.39870885912585e-05	0.00872752	0.97601
707	42	148	ATF1	DHFR	0.0224922	3.40787760646499e-05	0.00874248	0.97601
708	279	531	IGFBP5	STAT6	0.0224868	3.42265624504456e-05	0.00876654	0.97601
709	400	510	NQO2	SMARCA2	-0.0224726	3.46206819901163e-05	0.00883033	0.97601
710	222	279	GPX1	IGFBP5	0.0224715	3.4651925009177e-05	0.00883537	0.97601
711	50	365	BARD1	MTHFD1	-0.0224688	3.47263210747073e-05	0.00884734	0.97601
712	280	554	IGFBP7	TGFBR2	0.0224538	3.51461961514143e-05	0.00891456	0.97601
713	226	388	GSK3B	NEU1	-0.0224521	3.51964448439546e-05	0.00892257	0.97601
714	519	587	SRD5A1	UBE2I	0.0224431	3.54510700311117e-05	0.008963	0.97601
715	380	468	NCOA1	PXDN	0.0224391	3.55647633274447e-05	0.00898099	0.97601
716	281	480	IGHMBP2	RHOA	-0.0224374	3.56137055097516e-05	0.00898871	0.97601
717	383	609	NCOA6	YWHAH	-0.0224289	3.58573912531135e-05	0.00902708	0.97601
718	233	468	GSTO1	PXDN	-0.0224287	3.58638160280478e-05	0.00902808	0.97601
719	189	349	FGF3	MMP11	-0.022428	3.58830524254117e-05	0.0090311	0.97601
720	410	487	PARP1	RRP1B	0.0224219	3.60572650612845e-05	0.00905839	0.97601
721	581	601	TUBB	WRN	-0.0224182	3.61655934320027e-05	0.00907531	0.97601
722	364	373	MTA1	MYCL1	0.0224115	3.63618008518696e-05	0.00910586	0.97601
723	273	332	IGF2	LUM	0.0224028	3.66135559550784e-05	0.00914488	0.97601
724	137	477	CYP2C8	RELA	0.0224002	3.6691075590678e-05	0.00915685	0.97601
725	112	578	COMT	TUBA1A	-0.0223895	3.70072274678002e-05	0.00920547	0.97601
726	47	358	AURKB	MRE11A	0.0223891	3.7020460371906e-05	0.0092075	0.97601
727	358	504	MRE11A	SLC45A2	0.0223891	3.7020460371906e-05	0.0092075	0.97601
728	233	583	GSTO1	TXN	0.0223874	3.7068420942088e-05	0.00921485	0.97601
729	465	547	PTPRF	TFF1	-0.0223846	3.71516341719502e-05	0.00922758	0.97601
730	68	520	CCND1	SRD5A2	0.02238	3.72901001028936e-05	0.00924871	0.97601
731	26	224	ALDH1A1	GRB7	0.0223743	3.74596628820445e-05	0.00927451	0.97601
732	280	294	IGFBP7	IRS1	0.0223743	3.7459877596957e-05	0.00927454	0.97601
733	7	345	ACADM	MGMT	-0.0223732	3.74946220060846e-05	0.00927981	0.97601
734	413	587	PCNA	UBE2I	0.0223684	3.76386607940926e-05	0.00930164	0.97601
735	263	384	HSP90AA1	NCOR2	0.0223651	3.77373503916978e-05	0.00931656	0.97601
736	122	546	CTNNB1	TFAP2C	0.0223623	3.78223543500145e-05	0.00932938	0.97601
737	51	165	BCL2	EPHX1	0.0223579	3.79561839058962e-05	0.00934953	0.97601
738	552	565	TGFB2	TNFSF10	-0.0223576	3.79645393320249e-05	0.00935078	0.967668
739	222	227	GPX1	GSN	0.0223509	3.81679451095795e-05	0.00938634	0.967668
740	200	584	FZR1	TXN2	-0.0223455	3.83340535832222e-05	0.00941529	0.967668
741	175	387	ESR1	NELL2	0.0223391	3.85310990578258e-05	0.00944955	0.967668
742	278	326	IGFBP3	LRBA	-0.0223284	3.88622172846631e-05	0.00950687	0.967668
743	392	437	NFKBIA	PPP2R1A	-0.0223142	3.93054694052264e-05	0.00958317	0.967668
744	20	436	AKAP13	PPP1CB	0.0223094	3.94556072598196e-05	0.00960889	0.967668
745	215	348	GNAS	MMP1	-0.0223085	3.94842558673059e-05	0.0096138	0.967668
746	4	155	ABL1	E2F2	-0.0223074	3.951815506964e-05	0.00961959	0.967668
747	69	184	CCND2	FBN1	0.0223059	3.95653939588847e-05	0.00962767	0.963222
748	350	431	MMP12	POR	0.0222814	4.03451009283184e-05	0.00976701	0.963222
749	189	490	FGF3	SEPHS2	0.0222799	4.03941773901018e-05	0.00977574	0.963222
750	126	244	CXCR4	HDLBP	0.0222796	4.04032841316848e-05	0.00977735	0.963222
751	196	272	FLNB	IGF1R	0.0222648	4.08844233588113e-05	0.00986256	0.963222
752	124	348	CTTN	MMP1	0.022263	4.09430363748076e-05	0.00987291	0.963222
753	411	544	PBX1	TFAP2A	0.0222557	4.11811700797848e-05	0.00991485	0.963222
754	349	421	MMP11	PIN1	0.0222454	4.15192654315e-05	0.00997417	0.963222
755	349	424	MMP11	PLAU	0.0222338	4.19046673185708e-05	0.0100415	0.963222
756	230	547	GSTM3	TFF1	0.0222335	4.19146669430326e-05	0.0100432	0.963222
757	62	264	CASP8	HSP90AB1	-0.0222318	4.19724758011775e-05	0.0100533	0.963222
758	222	277	GPX1	IGFBP2	0.0222282	4.2092027264351e-05	0.0100741	0.963222
759	287	324	IL1B	LPL	0.0222243	4.22227533527497e-05	0.0100968	0.963222
760	82	263	CD9	HSP90AA1	0.0222121	4.26339960366562e-05	0.0101679	0.963222
761	68	535	CCND1	SULT1A1	0.0222033	4.29338430512072e-05	0.0102196	0.963222
762	82	610	CD9	YWHAQ	0.0222024	4.29656645251075e-05	0.010225	0.963222
763	265	410	HSPA5	PARP1	0.022195	4.3219533247818e-05	0.0102686	0.963222
764	75	510	CD2	SMARCA2	0.0221918	4.3327527153636e-05	0.0102871	0.963222
765	222	392	GPX1	NFKBIA	-0.0221813	4.36896746509596e-05	0.0103489	0.963222
766	497	607	SHFM1	XRCC5	-0.0221798	4.37448829473386e-05	0.0103582	0.963222
767	364	494	MTA1	SETDB1	0.0221749	4.39153511537782e-05	0.0103872	0.963222
768	297	465	ITGA6	PTPRF	0.0221733	4.39688731710408e-05	0.0103963	0.963222
769	388	500	NEU1	SLC19A1	-0.0221679	4.41582190395806e-05	0.0104284	0.963222
770	80	122	CD4	CTNNB1	-0.0221662	4.42189489224809e-05	0.0104386	0.962672
771	268	519	ICAM1	SRD5A1	0.022138	4.5217983555057e-05	0.0106075	0.962672
772	134	423	CYP24A1	PLAT	0.0221333	4.53881138988699e-05	0.010636	0.962672
773	122	360	CTNNB1	MSH2	0.0221253	4.56771184813576e-05	0.0106843	0.962672
774	38	64	AR	CBR1	-0.0221219	4.5800424846032e-05	0.0107049	0.962672
775	4	37	ABL1	APOE	0.0221148	4.60588645891935e-05	0.0107479	0.962672
776	204	326	GATA3	LRBA	0.0221109	4.62001020293812e-05	0.0107714	0.962672
777	100	320	CENPF	LEPROT	-0.0221067	4.63538155350829e-05	0.0107968	0.962672
778	114	152	CREBBP	DNMT1	0.0221032	4.64803518613888e-05	0.0108178	0.962672
779	24	165	AKT1	EPHX1	0.0220874	4.70673394852295e-05	0.0109144	0.962672
780	249	407	HLA-B	NUP214	-0.0220813	4.72961861093246e-05	0.0109519	0.962672
781	54	264	BIRC5	HSP90AB1	0.0220729	4.76095772101726e-05	0.0110031	0.962672
782	364	368	MTA1	MUC1	0.0220691	4.7754144676837e-05	0.0110267	0.962672
783	408	580	ODC1	TUBA4A	-0.0220672	4.78234188197035e-05	0.0110379	0.962672
784	24	378	AKT1	NCF2	-0.0220655	4.78882359766786e-05	0.0110485	0.962672
785	68	93	CCND1	CDKN1A	0.0220477	4.85684791284857e-05	0.0111585	0.962672
786	68	301	CCND1	ITGB3	-0.0220461	4.86276464914948e-05	0.011168	0.962672
787	22	80	AKR1C1	CD4	-0.0220442	4.87005635316784e-05	0.0111797	0.962672
788	408	565	ODC1	TNFSF10	0.022042	4.87875440697838e-05	0.0111937	0.962672
789	248	263	HLA-A	HSP90AA1	-0.022039	4.89023975893677e-05	0.0112122	0.962672
790	284	492	IL13	SERPINB5	0.0220347	4.9069097585841e-05	0.0112389	0.962672
791	147	273	DCN	IGF2	0.0220345	4.90773208485784e-05	0.0112402	0.962672
792	196	199	FLNB	FOXA1	0.02203	4.92507411566923e-05	0.0112679	0.962672
793	470	595	RAD50	VDR	0.0220276	4.93449316461003e-05	0.0112829	0.962672
794	149	364	DHX9	MTA1	0.0220246	4.94618921247358e-05	0.0113016	0.962672
795	196	521	FLNB	SREBF1	0.0220216	4.95772632660429e-05	0.01132	0.962672
796	204	406	GATA3	NUMA1	0.0220175	4.97405931352279e-05	0.0113459	0.962672
797	137	406	CYP2C8	NUMA1	0.0220055	5.02112982094793e-05	0.0114204	0.962672
798	388	399	NEU1	NQO1	0.0220035	5.02926840773021e-05	0.0114333	0.962672
799	243	549	HDAC2	TG	-0.0220016	5.03653812899962e-05	0.0114447	0.962672
800	49	64	BAG1	CBR1	-0.0219968	5.05556312024869e-05	0.0114747	0.962672
801	379	516	NCF4	SPOCK2	0.0219847	5.10419774093496e-05	0.0115509	0.962672
802	183	586	FASN	TYMS	-0.0219805	5.12124020835003e-05	0.0115775	0.962672
803	516	578	SPOCK2	TUBA1A	-0.0219701	5.16322013561776e-05	0.0116428	0.962672
804	388	465	NEU1	PTPRF	-0.0219685	5.16979856830524e-05	0.011653	0.962672
805	434	455	PPARA	PSEN2	-0.0219631	5.19179187743468e-05	0.0116871	0.962672
806	251	609	HLA-DPB1	YWHAH	0.021961	5.20029530086674e-05	0.0117002	0.962672
807	326	384	LRBA	NCOR2	0.0219602	5.20373084631487e-05	0.0117055	0.962672
808	452	607	PRPF4B	XRCC5	0.0219567	5.21808886884134e-05	0.0117277	0.962672
809	442	570	PRKACB	TP53BP1	0.0219555	5.22277734587018e-05	0.0117349	0.95975
810	402	545	NR4A2	TFAP2B	0.0219387	5.29235313337928e-05	0.0118452	0.95975
811	100	385	CENPF	NEK2	0.0219298	5.32951027025774e-05	0.0119038	0.95975
812	348	541	MMP1	TERF1	0.0219164	5.38577046931277e-05	0.011992	0.95975
813	205	394	GBA	NMI	-0.0219066	5.42727945123112e-05	0.0120567	0.95975
814	125	192	CXCL12	FGFR1	0.0218944	5.47967145159145e-05	0.012138	0.95975
815	359	399	MRPL23	NQO1	0.0218942	5.4805541170877e-05	0.0121394	0.95975
816	394	583	NMI	TXN	0.0218907	5.49568803982492e-05	0.0121628	0.95975
817	510	519	SMARCA2	SRD5A1	0.0218831	5.52839112120118e-05	0.0122132	0.95975
818	103	515	CLCN3	SP110	-0.0218825	5.53116632713291e-05	0.0122175	0.95975
819	148	384	DHFR	NCOR2	0.0218793	5.54520887452448e-05	0.0122391	0.95975
820	149	187	DHX9	FCGR2B	0.021871	5.58123335567817e-05	0.0122943	0.95975
821	324	520	LPL	SRD5A2	0.0218631	5.61608087386034e-05	0.0123475	0.95975
822	489	506	S100A4	SLC6A3	0.0218622	5.61987301774813e-05	0.0123533	0.95975
823	166	225	ERBB2	GRIK1	-0.0218486	5.67987171524731e-05	0.0124444	0.95975
824	114	524	CREBBP	SSTR2	0.0218349	5.74109130460076e-05	0.0125367	0.95975
825	115	303	CSH1	ITGB5	0.021832	5.75423081361492e-05	0.0125565	0.95975
826	321	399	LHCGR	NQO1	-0.0218299	5.76385804282875e-05	0.0125709	0.95975
827	200	359	FZR1	MRPL23	0.0218238	5.79127166369098e-05	0.012612	0.95975
828	147	404	DCN	NRIP1	0.0218219	5.80005092924996e-05	0.0126251	0.95975
829	143	520	CYR61	SRD5A2	0.0218195	5.81082348884987e-05	0.0126412	0.95975
830	288	467	IL1RN	PTPRN2	-0.0218189	5.81357668585358e-05	0.0126453	0.95975
831	502	517	SLC38A3	SPTAN1	0.0218175	5.82006664875401e-05	0.012655	0.95975
832	326	586	LRBA	TYMS	0.0218168	5.82318086073119e-05	0.0126596	0.95975
833	7	510	ACADM	SMARCA2	0.021816	5.82696837887475e-05	0.0126653	0.95975
834	503	517	SLC38A6	SPTAN1	0.021816	5.8270368275215e-05	0.0126654	0.95975
835	9	407	ACE	NUP214	-0.021813	5.84040979278999e-05	0.0126853	0.95975
836	113	601	COX11	WRN	0.0218038	5.88257135334391e-05	0.0127478	0.95975
837	348	610	MMP1	YWHAQ	0.0217845	5.97234251762391e-05	0.0128801	0.95975
838	277	510	IGFBP2	SMARCA2	-0.0217843	5.97290781778614e-05	0.012881	0.95975
839	49	430	BAG1	PON2	0.0217816	5.98542933116786e-05	0.0128993	0.95975
840	351	432	MMP13	POSTN	0.0217735	6.02358791470525e-05	0.0129551	0.95975
841	126	399	CXCR4	NQO1	0.0217637	6.06997102787776e-05	0.0130226	0.95975
842	1	444	ABCA3	PRKAR1A	0.021746	6.15452081127454e-05	0.0131447	0.95975
843	223	279	GPX4	IGFBP5	0.0217443	6.16230046297517e-05	0.0131559	0.95975
844	247	358	HIF1A	MRE11A	0.02174	6.18306912938404e-05	0.0131857	0.95975
845	487	504	RRP1B	SLC45A2	0.0217397	6.18467448016968e-05	0.013188	0.95975
846	47	487	AURKB	RRP1B	0.0217397	6.18467448016968e-05	0.013188	0.95975
847	277	437	IGFBP2	PPP2R1A	0.0217385	6.1901854369939e-05	0.0131959	0.95975
848	186	490	FCGR2A	SEPHS2	0.0217384	6.19091967331009e-05	0.013197	0.95975
849	203	350	GAPDH	MMP12	0.0217301	6.23097498781977e-05	0.0132542	0.95975
850	166	587	ERBB2	UBE2I	-0.021726	6.25111031711256e-05	0.0132829	0.95975
851	407	531	NUP214	STAT6	-0.0217214	6.27357490330382e-05	0.0133149	0.95975
852	134	391	CYP24A1	NFKB1	0.0217188	6.28621343887747e-05	0.0133328	0.95975
853	134	496	CYP24A1	SHC1	0.0217155	6.30237473788764e-05	0.0133557	0.95975
854	57	203	BRCA1	GAPDH	-0.021714	6.30985501899328e-05	0.0133663	0.95975
855	124	248	CTTN	HLA-A	-0.0217129	6.31516321978332e-05	0.0133738	0.95975
856	187	249	FCGR2B	HLA-B	-0.0217071	6.34357516533512e-05	0.0134139	0.95975
857	578	584	TUBA1A	TXN2	-0.0217025	6.36644500131567e-05	0.0134461	0.95975
858	540	609	TBXAS1	YWHAH	0.0217021	6.36857066256269e-05	0.0134491	0.95975
859	318	404	LASP1	NRIP1	0.0216987	6.38546118605365e-05	0.0134728	0.95975
860	61	407	CASP10	NUP214	0.0216955	6.40151602608885e-05	0.0134954	0.95975
861	147	349	DCN	MMP11	0.0216945	6.40647098433256e-05	0.0135023	0.95975
862	68	490	CCND1	SEPHS2	0.0216907	6.425251215747e-05	0.0135286	0.95975
863	215	450	GNAS	PRLR	-0.0216877	6.44029577041572e-05	0.0135496	0.95975
864	123	575	CTSD	TRIM25	0.0216854	6.45200379616462e-05	0.0135659	0.95975
865	54	350	BIRC5	MMP12	0.0216772	6.49308722273645e-05	0.0136231	0.95975
866	105	583	CNTNAP1	TXN	-0.0216752	6.5030168693081e-05	0.0136368	0.95975
867	253	547	HLA-DQB1	TFF1	0.0216709	6.52494834620931e-05	0.0136672	0.95975
868	385	413	NEK2	PCNA	0.0216701	6.52921936048489e-05	0.0136731	0.957921
869	165	388	EPHX1	NEU1	0.0216563	6.5995974046773e-05	0.0137723	0.957921
870	250	354	HLA-C	MMP7	0.0216473	6.64580784703883e-05	0.013837	0.957921
871	186	265	FCGR2A	HSPA5	-0.0216473	6.64593359114285e-05	0.0138372	0.957921
872	126	200	CXCR4	FZR1	0.0216418	6.674463035794e-05	0.013877	0.957921
873	20	546	AKAP13	TFAP2C	0.0216343	6.71334116939537e-05	0.0139311	0.957921
874	82	204	CD9	GATA3	0.0216334	6.71814667421167e-05	0.0139377	0.957921
875	496	535	SHC1	SULT1A1	0.0216297	6.73741427916763e-05	0.0139644	0.957921
876	202	226	GADD45A	GSK3B	0.0216296	6.73755838302981e-05	0.0139646	0.957921
877	431	519	POR	SRD5A1	-0.0216294	6.73893173626094e-05	0.0139665	0.957921
878	17	379	AGAP2	NCF4	0.0216208	6.78377068663583e-05	0.0140285	0.957921
879	304	355	JUN	MMP9	0.0216205	6.78545152121846e-05	0.0140308	0.957921
880	284	544	IL13	TFAP2A	0.0216021	6.88297883941758e-05	0.0141646	0.957921
881	67	385	CCNB1	NEK2	0.0215949	6.92133100430592e-05	0.0142168	0.957921
882	156	610	E2F5	YWHAQ	0.021593	6.93195929319934e-05	0.0142313	0.957921
883	247	565	HIF1A	TNFSF10	0.0215929	6.93222792063075e-05	0.0142316	0.957921
884	61	234	CASP10	GSTP1	-0.0215871	6.96330367599973e-05	0.0142738	0.957921
885	200	385	FZR1	NEK2	0.0215871	6.9634904928062e-05	0.0142741	0.957921
886	248	481	HLA-A	RHOC	-0.0215683	7.06591340493556e-05	0.0144121	0.957921
887	294	583	IRS1	TXN	-0.0215679	7.06766398739234e-05	0.0144144	0.957921
888	385	541	NEK2	TERF1	0.0215647	7.08539643357042e-05	0.0144382	0.957921
889	547	578	TFF1	TUBA1A	-0.0215641	7.08842020136213e-05	0.0144422	0.957921
890	108	241	COL18A1	H2AFX	0.0215549	7.13910063860901e-05	0.0145099	0.957921
891	328	411	LRIG3	PBX1	0.0215515	7.15792881420541e-05	0.014535	0.957921
892	82	203	CD9	GAPDH	0.0215515	7.15802671726884e-05	0.0145351	0.957921
893	515	521	SP110	SREBF1	-0.0215437	7.20119277186626e-05	0.0145923	0.957921
894	193	227	FGFR2	GSN	-0.0215427	7.2067237823159e-05	0.0145997	0.957921
895	358	475	MRE11A	RB1CC1	-0.0215425	7.20824135698184e-05	0.0146017	0.957921
896	548	554	TFRC	TGFBR2	0.0215365	7.24143562866875e-05	0.0146455	0.957921
897	198	586	FN1	TYMS	-0.0215362	7.24317469724678e-05	0.0146478	0.957921
898	20	354	AKAP13	MMP7	0.021536	7.24467250987626e-05	0.0146498	0.957921
899	108	227	COL18A1	GSN	0.0215326	7.26375150790215e-05	0.0146749	0.957921
900	279	510	IGFBP5	SMARCA2	-0.0215176	7.34837056322046e-05	0.0147858	0.957921
901	88	163	CDK4	EMG1	0.0215133	7.37269868404944e-05	0.0148175	0.957921
902	198	352	FN1	MMP2	0.0215128	7.37576422453756e-05	0.0148215	0.957921
903	175	205	ESR1	GBA	0.021504	7.42605595165369e-05	0.0148868	0.957921
904	105	233	CNTNAP1	GSTO1	-0.0215028	7.43280023394188e-05	0.0148955	0.957921
905	67	112	CCNB1	COMT	0.0214908	7.50155258602003e-05	0.0149842	0.957921
906	68	112	CCND1	COMT	0.0214886	7.51444022775161e-05	0.0150008	0.957921
907	107	352	COL11A1	MMP2	0.0214831	7.54629162968978e-05	0.0150417	0.957921
908	264	364	HSP90AB1	MTA1	-0.021477	7.58240098766017e-05	0.0150878	0.957921
909	404	423	NRIP1	PLAT	0.0214693	7.62702202732335e-05	0.0151447	0.957921
910	22	290	AKR1C1	IL6	0.0214542	7.71628976452554e-05	0.0152576	0.957921
911	190	534	FGF4	STS	0.0214499	7.74197410884359e-05	0.01529	0.957921
912	50	205	BARD1	GBA	0.0214441	7.77695836371439e-05	0.0153339	0.957921
913	43	506	ATM	SLC6A3	0.0214313	7.85417684756595e-05	0.0154303	0.957921
914	192	427	FGFR1	POLB	0.0214279	7.87417925542933e-05	0.0154552	0.957921
915	95	252	CDKN2A	HLA-DQA1	0.0214254	7.88960400559535e-05	0.0154743	0.957921
916	192	575	FGFR1	TRIM25	-0.0214249	7.89287325366761e-05	0.0154784	0.957921
917	249	264	HLA-B	HSP90AB1	0.0214167	7.94283751262004e-05	0.0155402	0.957921
918	349	465	MMP11	PTPRF	0.0214162	7.94543867399522e-05	0.0155434	0.957921
919	494	577	SETDB1	TTK	0.0214041	8.01972862496392e-05	0.0156347	0.957921
920	18	264	AHR	HSP90AB1	-0.0214037	8.02212696606741e-05	0.0156377	0.957921
921	167	581	ERBB3	TUBB	-0.0213995	8.04840681145613e-05	0.0156698	0.957921
922	411	541	PBX1	TERF1	0.0213916	8.09735858477989e-05	0.0157295	0.957921
923	46	480	AURKAIP1	RHOA	-0.0213914	8.0987466957616e-05	0.0157312	0.957921
924	384	534	NCOR2	STS	-0.0213907	8.10320483697335e-05	0.0157366	0.957921
925	243	436	HDAC2	PPP1CB	0.0213882	8.11877337938416e-05	0.0157555	0.957921
926	168	480	ERCC1	RHOA	0.021388	8.1197334686145e-05	0.0157567	0.957921
927	57	427	BRCA1	POLB	0.0213844	8.14237079727054e-05	0.0157841	0.957921
928	126	365	CXCR4	MTHFD1	-0.021379	8.1761284068671e-05	0.015825	0.957921
929	284	402	IL13	NR4A2	0.021374	8.20737702960095e-05	0.0158626	0.957921
930	248	530	HLA-A	STAT1	0.0213737	8.20931538401126e-05	0.015865	0.957921
931	387	503	NELL2	SLC38A6	0.021373	8.21423390759968e-05	0.0158709	0.957921
932	202	406	GADD45A	NUMA1	0.0213727	8.21611962809055e-05	0.0158732	0.957921
933	284	594	IL13	UQCRFS1	-0.0213649	8.26515250555993e-05	0.015932	0.957921
934	519	577	SRD5A1	TTK	0.0213623	8.28179220775382e-05	0.0159519	0.957921
935	248	407	HLA-A	NUP214	-0.0213592	8.3013294277734e-05	0.0159753	0.957921
936	368	444	MUC1	PRKAR1A	-0.0213562	8.32070142549046e-05	0.0159984	0.957921
937	50	430	BARD1	PON2	-0.0213552	8.32679007309878e-05	0.0160056	0.957921
938	29	57	ALDOA	BRCA1	-0.0213486	8.3692546448022e-05	0.0160561	0.957921
939	273	554	IGF2	TGFBR2	0.0213481	8.37245725047175e-05	0.0160599	0.957921
940	26	383	ALDH1A1	NCOA6	-0.0213408	8.41961877002806e-05	0.0161157	0.957921
941	250	487	HLA-C	RRP1B	0.0213392	8.42944316072902e-05	0.0161273	0.957921
942	222	494	GPX1	SETDB1	-0.0213378	8.4385430431988e-05	0.0161381	0.957921
943	134	226	CYP24A1	GSK3B	-0.0213361	8.44989690804709e-05	0.0161514	0.957921
944	205	489	GBA	S100A4	0.0213347	8.45871825607691e-05	0.0161618	0.957921
945	112	149	COMT	DHX9	0.0213313	8.48087456113422e-05	0.0161879	0.957921
946	301	489	ITGB3	S100A4	-0.0213285	8.49890497089945e-05	0.016209	0.957921
947	168	323	ERCC1	LMO4	-0.0213285	8.49949313559417e-05	0.0162097	0.957921
948	469	475	RAD23B	RB1CC1	0.0213216	8.54448682150455e-05	0.0162624	0.957921
949	38	107	AR	COL11A1	0.0213195	8.55771758960788e-05	0.0162778	0.957921
950	20	302	AKAP13	ITGB4	0.0213117	8.60943870171216e-05	0.016338	0.957921
951	29	575	ALDOA	TRIM25	0.0213103	8.61857404046429e-05	0.0163486	0.957921
952	175	384	ESR1	NCOR2	0.0213063	8.64525701316232e-05	0.0163795	0.957921
953	359	430	MRPL23	PON2	-0.0213053	8.65161761343103e-05	0.0163869	0.957921
954	444	594	PRKAR1A	UQCRFS1	0.021304	8.66013801217314e-05	0.0163967	0.957921
955	64	303	CBR1	ITGB5	-0.0213005	8.68350167628762e-05	0.0164237	0.957921
956	137	193	CYP2C8	FGFR2	0.0212951	8.71915342235408e-05	0.0164647	0.957921
957	374	540	MYH9	TBXAS1	0.0212946	8.72279410917276e-05	0.0164689	0.957921
958	189	398	FGF3	NPAS2	-0.0212923	8.73819218740746e-05	0.0164866	0.957921
959	108	598	COL18A1	WEE1	0.0212899	8.75444118997315e-05	0.0165052	0.957921
960	404	584	NRIP1	TXN2	-0.0212898	8.75484084497113e-05	0.0165057	0.957921
961	57	326	BRCA1	LRBA	0.0212871	8.77295279941848e-05	0.0165264	0.957921
962	49	570	BAG1	TP53BP1	0.0212869	8.7740084921295e-05	0.0165276	0.957921
963	105	431	CNTNAP1	POR	0.0212831	8.79952691212882e-05	0.0165568	0.957921
964	234	359	GSTP1	MRPL23	0.0212818	8.80839407995104e-05	0.0165669	0.957921
965	7	442	ACADM	PRKACB	0.0212799	8.82159672090932e-05	0.016582	0.957921
966	198	597	FN1	VIM	0.0212792	8.82634933363491e-05	0.0165874	0.957921
967	393	399	NME1	NQO1	0.0212769	8.84134426863969e-05	0.0166044	0.957921
968	407	577	NUP214	TTK	0.0212765	8.84416052964188e-05	0.0166076	0.949367
969	200	266	FZR1	HSPB1	0.0212667	8.910885926805e-05	0.0166916	0.949367
970	186	349	FCGR2A	MMP11	-0.0212642	8.92815798041457e-05	0.0167133	0.949367
971	137	517	CYP2C8	SPTAN1	0.0212604	8.9538571561576e-05	0.0167455	0.949367
972	132	388	CYP1A2	NEU1	0.0212602	8.95558141567054e-05	0.0167476	0.938278
973	239	364	GTF2F1	MTA1	0.021238	9.10831635396736e-05	0.0169548	0.938278
974	492	597	SERPINB5	VIM	0.0212299	9.1649586128506e-05	0.0170312	0.938278
975	26	264	ALDH1A1	HSP90AB1	-0.0212278	9.17932538055943e-05	0.0170505	0.938278
976	95	577	CDKN2A	TTK	0.0212275	9.18148741935187e-05	0.0170534	0.938278
977	279	546	IGFBP5	TFAP2C	0.021223	9.21345959903341e-05	0.0170963	0.938278
978	163	563	EMG1	TNFRSF1A	0.0212184	9.24582494779003e-05	0.0171397	0.938278
979	244	600	HDLBP	WRB	-0.0212119	9.2918051685098e-05	0.0172012	0.938278
980	387	502	NELL2	SLC38A3	0.0212042	9.3462747689621e-05	0.0172738	0.938278
981	200	494	FZR1	SETDB1	-0.0212038	9.3491539373991e-05	0.0172776	0.938278
982	253	583	HLA-DQB1	TXN	0.021198	9.39041307406185e-05	0.0173325	0.938278
983	233	431	GSTO1	POR	-0.0211976	9.39364625285322e-05	0.0173368	0.938278
984	22	566	AKR1C1	TNR	0.0211842	9.48998032197501e-05	0.0174642	0.938278
985	24	430	AKT1	PON2	0.0211758	9.55095946728601e-05	0.0175446	0.938278
986	328	584	LRIG3	TXN2	0.0211594	9.67047847812985e-05	0.0177011	0.938278
987	383	469	NCOA6	RAD23B	0.0211559	9.69695926622549e-05	0.0177357	0.938278
988	124	410	CTTN	PARP1	0.0211545	9.70708071781345e-05	0.0177489	0.938278
989	290	399	IL6	NQO1	0.0211514	9.72956963587457e-05	0.0177782	0.938278
990	374	383	MYH9	NCOA6	-0.0211461	9.7690164100328e-05	0.0178294	0.938278
991	280	352	IGFBP7	MMP2	0.0211412	9.80539745951692e-05	0.0178766	0.938278
992	241	451	H2AFX	PRMT1	0.0211412	9.8054705817141e-05	0.0178767	0.938278
993	332	565	LUM	TNFSF10	0.0211335	9.86293482232448e-05	0.017951	0.938278
994	505	576	SLC6A2	TSG101	0.0211276	9.90718140707614e-05	0.018008	0.938278
995	356	502	MPG	SLC38A3	0.0211253	9.92490382616396e-05	0.0180308	0.938278
996	19	265	AKAP10	HSPA5	0.0211152	0.000100013	0.0181288	0.938278
997	379	580	NCF4	TUBA4A	0.0211136	0.000100134	0.0181443	0.938278
998	103	402	CLCN3	NR4A2	0.0211049	0.000100801	0.0182295	0.938278
999	393	421	NME1	PIN1	0.0211041	0.000100861	0.0182371	0.938278
1000	167	326	ERBB3	LRBA	0.0211032	0.000100929	0.0182458	0.938278
1001	24	248	AKT1	HLA-A	-0.0210982	0.000101316	0.018295	0.938278
1002	205	247	GBA	HIF1A	-0.0210925	0.000101753	0.0183505	0.938278
1003	126	604	CXCR4	XRCC1	-0.0210876	0.00010213	0.0183981	0.938278
1004	348	469	MMP1	RAD23B	0.0210862	0.000102241	0.0184122	0.938278
1005	35	469	APEX1	RAD23B	0.0210798	0.000102735	0.0184746	0.938278
1006	75	519	CD2	SRD5A1	0.0210789	0.000102804	0.0184832	0.938278
1007	10	112	ACTG1	COMT	-0.0210767	0.000102979	0.0185052	0.938278
1008	252	268	HLA-DQA1	ICAM1	0.0210687	0.000103604	0.0185837	0.938278
1009	385	455	NEK2	PSEN2	0.0210679	0.000103664	0.0185913	0.938278
1010	27	183	ALDH2	FASN	0.0210671	0.00010373	0.0185996	0.938278
1011	166	515	ERBB2	SP110	0.0210547	0.000104709	0.0187218	0.938278
1012	244	428	HDLBP	POLD1	-0.0210505	0.00010504	0.0187631	0.938278
1013	22	609	AKR1C1	YWHAH	-0.0210327	0.000106473	0.0189404	0.938278
1014	444	600	PRKAR1A	WRB	0.0210326	0.000106474	0.0189406	0.938278
1015	383	581	NCOA6	TUBB	-0.0210212	0.000107396	0.019054	0.938278
1016	95	516	CDKN2A	SPOCK2	0.0210193	0.000107556	0.0190736	0.938278
1017	215	492	GNAS	SERPINB5	0.0210176	0.000107689	0.0190899	0.938278
1018	264	578	HSP90AB1	TUBA1A	0.021017	0.000107742	0.0190964	0.938278
1019	253	517	HLA-DQB1	SPTAN1	-0.021009	0.000108393	0.0191759	0.938278
1020	51	517	BCL2	SPTAN1	0.0210061	0.000108634	0.0192053	0.938278
1021	233	394	GSTO1	NMI	0.0210011	0.000109048	0.0192557	0.938278
1022	360	587	MSH2	UBE2I	0.0209973	0.000109358	0.0192932	0.938278
1023	193	440	FGFR2	PPP2R5E	0.0209936	0.000109661	0.0193299	0.938278
1024	49	81	BAG1	CD44	0.0209871	0.000110201	0.0193952	0.938278
1025	124	304	CTTN	JUN	0.0209811	0.000110705	0.019456	0.938278
1026	451	548	PRMT1	TFRC	-0.0209756	0.000111165	0.0195112	0.938278
1027	406	469	NUMA1	RAD23B	-0.0209715	0.000111507	0.0195523	0.938278
1028	244	395	HDLBP	NOTCH1	-0.0209696	0.000111673	0.0195722	0.938278
1029	383	408	NCOA6	ODC1	-0.0209652	0.000112044	0.0196166	0.938278
1030	123	279	CTSD	IGFBP5	0.0209648	0.000112076	0.0196204	0.938278
1031	497	595	SHFM1	VDR	-0.0209645	0.000112102	0.0196234	0.938278
1032	29	186	ALDOA	FCGR2A	-0.0209642	0.000112124	0.0196261	0.938278
1033	394	517	NMI	SPTAN1	-0.0209623	0.00011229	0.0196458	0.938278
1034	51	574	BCL2	TPMT	0.0209598	0.000112503	0.0196713	0.938278
1035	243	402	HDAC2	NR4A2	0.0209577	0.000112676	0.0196919	0.938278
1036	105	328	CNTNAP1	LRIG3	0.0209574	0.000112699	0.0196946	0.938278
1037	477	494	RELA	SETDB1	0.0209539	0.000113001	0.0197306	0.938278
1038	355	554	MMP9	TGFBR2	0.0209513	0.000113221	0.0197566	0.938278
1039	247	301	HIF1A	ITGB3	0.0209472	0.00011357	0.019798	0.938278
1040	57	586	BRCA1	TYMS	0.0209419	0.000114025	0.0198518	0.938278
1041	124	249	CTTN	HLA-B	-0.0209419	0.000114026	0.0198519	0.938278
1042	88	200	CDK4	FZR1	0.0209395	0.000114234	0.0198765	0.938278
1043	380	406	NCOA1	NUMA1	0.0209354	0.000114585	0.0199179	0.938278
1044	247	394	HIF1A	NMI	0.0209239	0.00011559	0.0200358	0.938278
1045	69	465	CCND2	PTPRF	0.0209194	0.000115979	0.0200813	0.938278
1046	249	374	HLA-B	MYH9	0.0209184	0.000116063	0.0200911	0.938278
1047	223	588	GPX4	UCP2	0.0209158	0.000116292	0.0201179	0.938278
1048	349	530	MMP11	STAT1	0.0209116	0.00011666	0.0201607	0.938278
1049	226	565	GSK3B	TNFSF10	0.0209036	0.000117369	0.020243	0.938278
1050	385	434	NEK2	PPARA	-0.0209034	0.000117385	0.0202449	0.938278
1051	63	364	CAV1	MTA1	0.0208974	0.000117914	0.0203061	0.938278
1052	227	328	GSN	LRIG3	-0.0208962	0.000118018	0.0203181	0.938278
1053	226	240	GSK3B	GZMB	0.0208949	0.000118137	0.0203318	0.938278
1054	356	503	MPG	SLC38A6	0.0208883	0.000118725	0.0203996	0.938278
1055	47	156	AURKB	E2F5	0.0208836	0.000119147	0.0204481	0.938278
1056	156	504	E2F5	SLC45A2	0.0208836	0.000119147	0.0204481	0.938278
1057	280	388	IGFBP7	NEU1	0.0208748	0.000119934	0.0205382	0.938278
1058	187	211	FCGR2B	GLG1	-0.0208733	0.000120073	0.0205542	0.938278
1059	140	320	CYP2E1	LEPROT	-0.0208715	0.000120232	0.0205723	0.938278
1060	81	281	CD44	IGHMBP2	-0.0208709	0.000120287	0.0205785	0.938278
1061	22	608	AKR1C1	XRCC6	-0.0208655	0.000120781	0.0206347	0.938278
1062	112	249	COMT	HLA-B	-0.0208645	0.000120867	0.0206446	0.938278
1063	43	469	ATM	RAD23B	-0.0208519	0.00012202	0.0207752	0.938278
1064	300	519	ITGB2	SRD5A1	0.0208497	0.000122224	0.0207983	0.938278
1065	166	569	ERBB2	TP53	-0.0208479	0.000122382	0.020816	0.938278
1066	147	584	DCN	TXN2	-0.0208454	0.000122611	0.0208419	0.938278
1067	198	252	FN1	HLA-DQA1	0.020838	0.000123303	0.0209196	0.938278
1068	385	584	NEK2	TXN2	-0.020836	0.000123483	0.0209398	0.938278
1069	387	505	NELL2	SLC6A2	0.0208348	0.000123592	0.020952	0.938278
1070	37	299	APOE	ITGB1BP1	-0.0208323	0.000123823	0.0209779	0.938278
1071	324	388	LPL	NEU1	0.0208315	0.000123904	0.0209869	0.938278
1072	365	541	MTHFD1	TERF1	-0.0208285	0.000124185	0.0210183	0.938278
1073	308	475	KIF14	RB1CC1	0.020825	0.000124504	0.0210539	0.938278
1074	123	135	CTSD	CYP2B6	0.0208233	0.000124666	0.0210719	0.938278
1075	124	149	CTTN	DHX9	0.0208231	0.000124684	0.0210739	0.938278
1076	126	546	CXCR4	TFAP2C	0.0208171	0.000125249	0.0211367	0.938278
1077	126	277	CXCR4	IGFBP2	-0.0208076	0.00012614	0.0212354	0.938278
1078	88	519	CDK4	SRD5A1	0.0208063	0.000126263	0.0212489	0.938278
1079	244	469	HDLBP	RAD23B	0.0208003	0.000126838	0.0213123	0.938278
1080	408	546	ODC1	TFAP2C	0.0207993	0.000126933	0.0213227	0.938278
1081	259	402	HRAS	NR4A2	0.0207938	0.000127451	0.0213796	0.938278
1082	125	184	CXCL12	FBN1	0.0207906	0.000127759	0.0214133	0.938278
1083	63	468	CAV1	PXDN	0.0207847	0.000128327	0.0214755	0.938278
1084	64	165	CBR1	EPHX1	0.0207817	0.000128616	0.0215069	0.938278
1085	393	607	NME1	XRCC5	-0.0207811	0.000128675	0.0215134	0.938278
1086	243	265	HDAC2	HSPA5	0.0207795	0.000128822	0.0215294	0.938278
1087	126	204	CXCR4	GATA3	-0.020779	0.000128873	0.0215349	0.938278
1088	7	385	ACADM	NEK2	-0.0207753	0.000129232	0.0215739	0.938278
1089	252	280	HLA-DQA1	IGFBP7	-0.0207748	0.000129284	0.0215796	0.935356
1090	524	580	SSTR2	TUBA4A	-0.020761	0.000130623	0.0217279	0.935356
1091	202	524	GADD45A	SSTR2	0.0207605	0.00013067	0.0217331	0.935356
1092	408	581	ODC1	TUBB	0.0207579	0.000130929	0.0217617	0.935356
1093	227	352	GSN	MMP2	0.02075	0.0001317	0.0218466	0.935356
1094	166	580	ERBB2	TUBA4A	0.0207408	0.000132613	0.0219466	0.935356
1095	502	576	SLC38A3	TSG101	0.0207397	0.000132718	0.0219581	0.935356
1096	427	510	POLB	SMARCA2	-0.020739	0.00013279	0.0219659	0.935356
1097	226	534	GSK3B	STS	-0.0207365	0.000133036	0.0219928	0.935356
1098	81	517	CD44	SPTAN1	0.020734	0.000133288	0.0220202	0.935356
1099	193	503	FGFR2	SLC38A6	0.0207318	0.000133509	0.0220443	0.935356
1100	69	374	CCND2	MYH9	0.0207301	0.000133673	0.0220622	0.935356
1101	20	489	AKAP13	S100A4	-0.0207275	0.000133933	0.0220905	0.935356
1102	278	515	IGFBP3	SP110	0.0207171	0.000134976	0.0222033	0.935356
1103	123	165	CTSD	EPHX1	0.0207136	0.000135333	0.0222419	0.935356
1104	4	481	ABL1	RHOC	0.0207076	0.000135944	0.0223077	0.935356
1105	389	556	NEUROD2	THOC5	0.0207033	0.000136379	0.0223543	0.935356
1106	567	586	TOP2A	TYMS	0.0206913	0.000137604	0.0224853	0.935356
1107	451	475	PRMT1	RB1CC1	-0.0206884	0.0001379	0.0225168	0.935356
1108	348	434	MMP1	PPARA	-0.0206861	0.000138134	0.0225416	0.935356
1109	544	547	TFAP2A	TFF1	0.0206861	0.000138137	0.022542	0.935356
1110	200	413	FZR1	PCNA	0.0206858	0.000138168	0.0225453	0.935356
1111	63	143	CAV1	CYR61	0.0206838	0.000138371	0.0225669	0.935356
1112	124	166	CTTN	ERBB2	0.0206815	0.000138611	0.0225923	0.935356
1113	411	609	PBX1	YWHAH	-0.0206805	0.000138721	0.0226039	0.935356
1114	465	512	PTPRF	SOD1	-0.0206755	0.000139231	0.022658	0.935356
1115	47	234	AURKB	GSTP1	0.0206752	0.000139267	0.0226618	0.935356
1116	234	504	GSTP1	SLC45A2	0.0206752	0.000139267	0.0226618	0.935356
1117	535	610	SULT1A1	YWHAQ	-0.0206705	0.000139757	0.0227134	0.935356
1118	22	44	AKR1C1	ATN1	0.0206616	0.000140683	0.0228108	0.935356
1119	234	284	GSTP1	IL13	0.0206593	0.00014092	0.0228357	0.935356
1120	227	493	GSN	SERPINE1	0.0206471	0.000142211	0.0229706	0.935356
1121	123	588	CTSD	UCP2	0.0206459	0.000142337	0.0229837	0.935356
1122	301	578	ITGB3	TUBA1A	0.0206442	0.000142519	0.0230027	0.935356
1123	287	374	IL1B	MYH9	0.0206416	0.000142797	0.0230315	0.935356
1124	105	408	CNTNAP1	ODC1	-0.0206372	0.000143267	0.0230802	0.935356
1125	125	559	CXCL12	TIMP3	0.0206365	0.000143339	0.0230877	0.935356
1126	265	442	HSPA5	PRKACB	0.0206348	0.000143517	0.0231062	0.935356
1127	569	583	TP53	TXN	-0.0206297	0.000144064	0.0231626	0.935356
1128	524	610	SSTR2	YWHAQ	0.0206229	0.000144798	0.0232382	0.935356
1129	103	467	CLCN3	PTPRN2	0.0206197	0.000145139	0.0232733	0.935356
1130	206	247	GGCX	HIF1A	-0.0206125	0.000145918	0.023353	0.935356
1131	385	496	NEK2	SHC1	0.0206101	0.000146183	0.0233801	0.935356
1132	437	497	PPP2R1A	SHFM1	-0.0206097	0.000146227	0.0233847	0.935356
1133	294	564	IRS1	TNFRSF1B	-0.0206054	0.00014669	0.0234319	0.935356
1134	64	442	CBR1	PRKACB	-0.0206045	0.000146786	0.0234416	0.935356
1135	345	531	MGMT	STAT6	0.0205926	0.000148094	0.0235743	0.935356
1136	54	57	BIRC5	BRCA1	-0.020589	0.000148487	0.023614	0.935356
1137	143	489	CYR61	S100A4	0.020585	0.00014893	0.0236587	0.935356
1138	49	72	BAG1	CCNH	0.0205849	0.000148936	0.0236593	0.935356
1139	503	576	SLC38A6	TSG101	0.0205706	0.000150527	0.0238189	0.935356
1140	394	595	NMI	VDR	-0.0205693	0.000150671	0.0238333	0.935356
1141	37	395	APOE	NOTCH1	-0.0205679	0.000150836	0.0238497	0.935356
1142	125	404	CXCL12	NRIP1	0.0205667	0.000150971	0.0238632	0.935356
1143	348	427	MMP1	POLB	0.0205613	0.000151571	0.023923	0.935356
1144	294	467	IRS1	PTPRN2	0.020561	0.00015161	0.0239269	0.935356
1145	421	584	PIN1	TXN2	-0.0205595	0.000151769	0.0239427	0.935356
1146	230	407	GSTM3	NUP214	0.0205593	0.000151801	0.0239459	0.935356
1147	38	230	AR	GSTM3	0.020557	0.000152051	0.0239707	0.935356
1148	388	510	NEU1	SMARCA2	-0.020557	0.000152052	0.0239707	0.935356
1149	200	321	FZR1	LHCGR	-0.0205509	0.00015275	0.0240399	0.935356
1150	105	468	CNTNAP1	PXDN	0.0205497	0.000152876	0.0240523	0.935356
1151	62	444	CASP8	PRKAR1A	-0.0205493	0.000152922	0.0240568	0.935356
1152	29	587	ALDOA	UBE2I	-0.0205421	0.000153743	0.0241377	0.935356
1153	278	554	IGFBP3	TGFBR2	0.0205368	0.00015435	0.0241974	0.935356
1154	253	268	HLA-DQB1	ICAM1	0.0205333	0.000154748	0.0242364	0.935356
1155	432	554	POSTN	TGFBR2	0.0205325	0.00015484	0.0242454	0.935356
1156	112	610	COMT	YWHAQ	0.0205294	0.0001552	0.0242806	0.935356
1157	43	374	ATM	MYH9	-0.0205289	0.000155257	0.0242861	0.935356
1158	166	244	ERBB2	HDLBP	0.0205275	0.000155418	0.0243019	0.935356
1159	321	481	LHCGR	RHOC	-0.0205259	0.000155603	0.0243199	0.935356
1160	215	469	GNAS	RAD23B	-0.0205256	0.000155631	0.0243227	0.935356
1161	193	392	FGFR2	NFKBIA	0.020525	0.000155703	0.0243297	0.935356
1162	215	355	GNAS	MMP9	0.0205237	0.000155859	0.0243449	0.935356
1163	198	249	FN1	HLA-B	0.0205227	0.000155965	0.0243552	0.935356
1164	303	514	ITGB5	SORL1	0.0205198	0.000156311	0.0243888	0.935356
1165	165	505	EPHX1	SLC6A2	0.0205197	0.000156312	0.024389	0.934639
1166	398	543	NPAS2	TERT	0.0205152	0.000156839	0.0244404	0.934639
1167	374	486	MYH9	RRAS2	0.020507	0.000157797	0.0245337	0.934639
1168	584	588	TXN2	UCP2	0.0205007	0.000158526	0.0246044	0.934639
1169	54	393	BIRC5	NME1	0.020494	0.000159323	0.0246813	0.934639
1170	324	326	LPL	LRBA	-0.0204929	0.000159451	0.0246937	0.934639
1171	195	406	FLNA	NUMA1	-0.0204877	0.000160063	0.0247526	0.934639
1172	43	244	ATM	HDLBP	-0.0204858	0.000160283	0.0247736	0.934639
1173	407	514	NUP214	SORL1	0.0204839	0.000160514	0.0247958	0.934639
1174	19	186	AKAP10	FCGR2A	-0.0204818	0.000160757	0.0248191	0.934639
1175	200	300	FZR1	ITGB2	-0.0204788	0.000161123	0.0248542	0.934639
1176	294	399	IRS1	NQO1	0.0204767	0.000161373	0.0248781	0.934639
1177	251	365	HLA-DPB1	MTHFD1	-0.0204753	0.000161541	0.024894	0.934639
1178	69	277	CCND2	IGFBP2	-0.0204596	0.000163416	0.0250722	0.934639
1179	61	584	CASP10	TXN2	-0.0204577	0.000163647	0.025094	0.934639
1180	332	554	LUM	TGFBR2	0.0204566	0.000163782	0.0251068	0.934639
1181	264	399	HSP90AB1	NQO1	0.0204553	0.000163942	0.0251219	0.934639
1182	10	183	ACTG1	FASN	-0.020455	0.000163972	0.0251247	0.934639
1183	187	320	FCGR2B	LEPROT	-0.0204482	0.000164796	0.0252023	0.934639
1184	421	464	PIN1	PTPN1	0.0204476	0.000164869	0.0252091	0.934639
1185	280	583	IGFBP7	TXN	-0.0204453	0.000165149	0.0252354	0.934639
1186	108	277	COL18A1	IGFBP2	0.0204414	0.000165627	0.0252802	0.934639
1187	193	601	FGFR2	WRN	0.020441	0.000165678	0.025285	0.934639
1188	234	358	GSTP1	MRE11A	0.0204387	0.00016596	0.0253113	0.934639
1189	280	520	IGFBP7	SRD5A2	0.0204381	0.000166031	0.025318	0.934639
1190	264	393	HSP90AB1	NME1	0.0204371	0.000166156	0.0253296	0.934639
1191	414	514	PDCD11	SORL1	-0.0204365	0.000166224	0.025336	0.934639
1192	252	478	HLA-DQA1	REXO2	0.0204354	0.000166369	0.0253495	0.934639
1193	263	318	HSP90AA1	LASP1	-0.0204312	0.000166882	0.0253973	0.934639
1194	86	152	CDK2	DNMT1	0.0204301	0.000167016	0.0254098	0.934639
1195	62	393	CASP8	NME1	-0.0204294	0.0001671	0.0254175	0.926583
1196	44	581	ATN1	TUBB	0.0204202	0.000168237	0.0255304	0.926583
1197	300	481	ITGB2	RHOC	-0.0204137	0.000169044	0.0256102	0.926583
1198	29	506	ALDOA	SLC6A3	0.0204131	0.000169128	0.0256184	0.926583
1199	230	249	GSTM3	HLA-B	-0.0204055	0.000170068	0.025711	0.926583
1200	266	421	HSPB1	PIN1	0.0204034	0.000170341	0.0257377	0.926583
1201	10	126	ACTG1	CXCR4	0.0204031	0.000170368	0.0257404	0.926583
1202	18	108	AHR	COL18A1	0.0203997	0.000170804	0.0257831	0.926583
1203	478	586	REXO2	TYMS	0.0203949	0.000171401	0.0258415	0.926583
1204	430	510	PON2	SMARCA2	0.0203937	0.000171551	0.0258562	0.926583
1205	82	114	CD9	CREBBP	0.0203868	0.000172428	0.0259417	0.926583
1206	310	595	KIT	VDR	0.0203812	0.000173142	0.026011	0.926583
1207	490	512	SEPHS2	SOD1	0.0203809	0.000173186	0.0260153	0.926583
1208	198	510	FN1	SMARCA2	0.0203778	0.000173575	0.026053	0.926583
1209	75	478	CD2	REXO2	0.0203777	0.000173588	0.0260542	0.926583
1210	332	586	LUM	TYMS	-0.0203777	0.000173591	0.0260546	0.926583
1211	244	596	HDLBP	VEGFA	-0.0203757	0.00017385	0.0260796	0.926583
1212	203	244	GAPDH	HDLBP	-0.020372	0.000174319	0.0261249	0.926583
1213	10	166	ACTG1	ERBB2	0.0203711	0.000174438	0.0261364	0.926583
1214	143	326	CYR61	LRBA	-0.0203618	0.000175636	0.0262517	0.926583
1215	391	404	NFKB1	NRIP1	0.0203558	0.000176401	0.0263251	0.926583
1216	26	360	ALDH1A1	MSH2	-0.0203504	0.000177113	0.0263931	0.926583
1217	100	586	CENPF	TYMS	0.0203491	0.000177279	0.0264089	0.926583
1218	226	431	GSK3B	POR	-0.020348	0.000177414	0.0264219	0.926583
1219	88	378	CDK4	NCF2	-0.0203387	0.000178637	0.0265382	0.926583
1220	548	597	TFRC	VIM	0.0203326	0.000179434	0.0266136	0.926583
1221	202	316	GADD45A	KPNB1	-0.0203282	0.000180025	0.0266695	0.926583
1222	165	502	EPHX1	SLC38A3	0.0203278	0.000180076	0.0266742	0.926583
1223	9	581	ACE	TUBB	0.0203241	0.00018056	0.0267198	0.926583
1224	4	43	ABL1	ATM	-0.0203225	0.000180771	0.0267397	0.926583
1225	29	451	ALDOA	PRMT1	0.0203187	0.000181285	0.026788	0.926583
1226	318	423	LASP1	PLAT	0.0203185	0.000181303	0.0267897	0.926583
1227	205	287	GBA	IL1B	0.0203154	0.000181718	0.0268286	0.926583
1228	81	213	CD44	GLO1	0.020315	0.000181773	0.0268337	0.926583
1229	431	565	POR	TNFSF10	-0.0203148	0.000181792	0.0268356	0.926583
1230	165	402	EPHX1	NR4A2	0.020312	0.00018217	0.0268709	0.926583
1231	213	560	GLO1	TLK2	0.0203103	0.000182401	0.0268925	0.926583
1232	42	410	ATF1	PARP1	-0.0203096	0.000182498	0.0269015	0.926583
1233	122	492	CTNNB1	SERPINB5	0.0203069	0.000182851	0.0269345	0.926583
1234	24	172	AKT1	ERCC5	0.0203027	0.000183414	0.026987	0.926583
1235	27	490	ALDH2	SEPHS2	0.0202998	0.000183803	0.0270231	0.926583
1236	294	379	IRS1	NCF4	-0.0202955	0.000184386	0.0270772	0.926583
1237	248	411	HLA-A	PBX1	-0.0202918	0.000184892	0.0271241	0.926583
1238	67	350	CCNB1	MMP12	0.020288	0.000185404	0.0271714	0.926583
1239	50	520	BARD1	SRD5A2	-0.0202819	0.000186239	0.0272483	0.926583
1240	38	147	AR	DCN	0.0202801	0.000186478	0.0272704	0.926583
1241	61	399	CASP10	NQO1	0.02028	0.000186495	0.0272719	0.926583
1242	564	595	TNFRSF1B	VDR	-0.0202757	0.000187083	0.0273259	0.926583
1243	318	434	LASP1	PPARA	-0.0202753	0.000187137	0.0273308	0.926583
1244	323	578	LMO4	TUBA1A	0.0202751	0.000187166	0.0273335	0.926583
1245	250	310	HLA-C	KIT	0.0202724	0.000187532	0.027367	0.926583
1246	107	515	COL11A1	SP110	0.0202712	0.000187698	0.0273822	0.912889
1247	123	511	CTSD	SMARCA4	-0.0202653	0.000188521	0.0274644	0.912889
1248	68	480	CCND1	RHOA	-0.0202617	0.000189008	0.027513	0.912889
1249	224	494	GRB7	SETDB1	-0.0202509	0.000190511	0.0276622	0.912889
1250	496	587	SHC1	UBE2I	0.0202313	0.000193261	0.0279335	0.912889
1251	502	534	SLC38A3	STS	0.0202292	0.000193561	0.0279629	0.912889
1252	113	196	COX11	FLNB	0.0202284	0.000193679	0.0279745	0.912889
1253	49	560	BAG1	TLK2	0.0202229	0.00019445	0.02805	0.912889
1254	61	205	CASP10	GBA	0.0202186	0.00019506	0.0281097	0.912889
1255	123	610	CTSD	YWHAQ	-0.0202154	0.000195517	0.0281542	0.912889
1256	69	512	CCND2	SOD1	-0.0202118	0.000196039	0.028205	0.912889
1257	163	511	EMG1	SMARCA4	0.0202099	0.000196315	0.0282319	0.912889
1258	359	402	MRPL23	NR4A2	0.0202085	0.000196507	0.0282505	0.912889
1259	248	406	HLA-A	NUMA1	-0.0202061	0.000196861	0.0282849	0.912889
1260	247	328	HIF1A	LRIG3	0.0202043	0.000197111	0.0283091	0.912889
1261	485	543	RPS6KA1	TERT	0.0202042	0.000197128	0.0283107	0.912889
1262	54	251	BIRC5	HLA-DPB1	0.0202014	0.000197536	0.0283503	0.912889
1263	167	524	ERBB3	SSTR2	0.0201972	0.000198139	0.0284086	0.912889
1264	27	308	ALDH2	KIF14	0.0201916	0.000198955	0.0284874	0.912889
1265	244	554	HDLBP	TGFBR2	-0.0201906	0.000199099	0.0285013	0.912889
1266	365	610	MTHFD1	YWHAQ	-0.0201836	0.000200114	0.0285988	0.912889
1267	49	263	BAG1	HSP90AA1	-0.0201775	0.000201003	0.028684	0.912889
1268	62	368	CASP8	MUC1	0.0201769	0.000201097	0.0286931	0.912889
1269	20	360	AKAP13	MSH2	0.0201736	0.00020158	0.0287392	0.912889
1270	165	588	EPHX1	UCP2	0.0201656	0.000202756	0.0288514	0.912889
1271	411	580	PBX1	TUBA4A	-0.0201652	0.000202816	0.0288571	0.912889
1272	13	22	ADH1B	AKR1C1	0.0201597	0.000203628	0.0289342	0.912889
1273	156	410	E2F5	PARP1	0.0201553	0.000204279	0.0289959	0.912889
1274	192	428	FGFR1	POLD1	0.020155	0.000204325	0.0290003	0.912889
1275	359	510	MRPL23	SMARCA2	-0.0201548	0.000204362	0.0290038	0.912889
1276	49	272	BAG1	IGF1R	0.0201527	0.000204667	0.0290326	0.912889
1277	385	594	NEK2	UQCRFS1	0.0201495	0.000205155	0.0290787	0.912889
1278	122	494	CTNNB1	SETDB1	0.0201477	0.000205412	0.0291031	0.912889
1279	62	284	CASP8	IL13	0.0201449	0.000205837	0.0291431	0.912889
1280	203	222	GAPDH	GPX1	0.0201398	0.000206602	0.029215	0.912889
1281	75	243	CD2	HDAC2	-0.0201382	0.000206839	0.0292373	0.912889
1282	198	378	FN1	NCF2	0.0201376	0.000206931	0.029246	0.912889
1283	149	587	DHX9	UBE2I	0.0201295	0.000208155	0.0293606	0.912889
1284	265	485	HSPA5	RPS6KA1	0.0201291	0.000208217	0.0293665	0.912889
1285	211	388	GLG1	NEU1	-0.0201225	0.000209215	0.0294596	0.912889
1286	145	251	DBN1	HLA-DPB1	0.0201217	0.000209343	0.0294715	0.912889
1287	277	497	IGFBP2	SHFM1	-0.0201208	0.00020948	0.0294843	0.912889
1288	393	480	NME1	RHOA	-0.0201124	0.000210772	0.0296043	0.912889
1289	49	444	BAG1	PRKAR1A	0.0201114	0.000210925	0.0296185	0.912889
1290	448	506	PRKCA	SLC6A3	-0.020109	0.000211292	0.0296526	0.912889
1291	266	469	HSPB1	RAD23B	-0.0201017	0.000212403	0.0297552	0.912889
1292	163	234	EMG1	GSTP1	0.0201017	0.000212415	0.0297563	0.912889
1293	413	535	PCNA	SULT1A1	0.0200995	0.000212744	0.0297867	0.912889
1294	64	587	CBR1	UBE2I	0.0200991	0.000212808	0.0297925	0.912889
1295	225	515	GRIK1	SP110	-0.0200956	0.00021335	0.0298424	0.912889
1296	133	312	CYP1B1	KL	0.0200917	0.000213957	0.0298982	0.912889
1297	424	584	PLAU	TXN2	-0.0200908	0.000214107	0.0299119	0.912889
1298	186	565	FCGR2A	TNFSF10	-0.0200906	0.000214138	0.0299148	0.912889
1299	42	374	ATF1	MYH9	0.020089	0.000214376	0.0299366	0.912889
1300	98	581	CDS1	TUBB	-0.020085	0.000215005	0.0299942	0.912889
1301	193	505	FGFR2	SLC6A2	0.0200849	0.000215022	0.0299958	0.912889
1302	27	385	ALDH2	NEK2	0.0200836	0.00021522	0.0300138	0.912889
1303	475	575	RB1CC1	TRIM25	-0.0200824	0.000215417	0.0300318	0.912889
1304	302	451	ITGB4	PRMT1	0.0200792	0.000215918	0.0300776	0.912889
1305	160	365	EHMT2	MTHFD1	0.0200743	0.000216674	0.0301464	0.912889
1306	17	226	AGAP2	GSK3B	-0.0200721	0.000217027	0.0301786	0.912889
1307	44	566	ATN1	TNR	0.0200682	0.000217648	0.030235	0.912889
1308	183	368	FASN	MUC1	0.0200681	0.00021766	0.030236	0.912889
1309	574	587	TPMT	UBE2I	0.0200666	0.00021789	0.0302569	0.907157
1310	294	442	IRS1	PRKACB	0.0200499	0.000220554	0.0305053	0.907157
1311	576	578	TSG101	TUBA1A	0.020036	0.000222779	0.0307112	0.907157
1312	544	588	TFAP2A	UCP2	0.0200343	0.000223065	0.0307376	0.907157
1313	250	544	HLA-C	TFAP2A	0.0200341	0.000223093	0.0307402	0.907157
1314	108	295	COL18A1	ITGA2	0.0200282	0.000224049	0.0308281	0.907157
1315	226	519	GSK3B	SRD5A1	0.020026	0.000224406	0.0308609	0.907157
1316	134	609	CYP24A1	YWHAH	0.0200226	0.000224961	0.0309119	0.907157
1317	64	467	CBR1	PTPRN2	-0.020017	0.00022588	0.0309959	0.907157
1318	195	328	FLNA	LRIG3	-0.0200169	0.000225883	0.0309962	0.907157
1319	195	304	FLNA	JUN	0.020015	0.000226192	0.0310245	0.907157
1320	244	543	HDLBP	TERT	-0.0200138	0.000226403	0.0310437	0.907157
1321	279	316	IGFBP5	KPNB1	0.0200126	0.000226596	0.0310614	0.907157
1322	24	200	AKT1	FZR1	-0.0200125	0.000226609	0.0310625	0.907157
1323	149	469	DHX9	RAD23B	0.0200116	0.00022676	0.0310763	0.907157
1324	503	534	SLC38A6	STS	0.0200059	0.000227693	0.0311612	0.907157
1325	475	601	RB1CC1	WRN	0.0199986	0.000228898	0.0312706	0.907157
1326	24	113	AKT1	COX11	-0.0199984	0.00022893	0.0312735	0.907157
1327	22	98	AKR1C1	CDS1	-0.0199958	0.000229365	0.0313129	0.907157
1328	488	586	S100A1	TYMS	0.0199928	0.000229857	0.0313573	0.907157
1329	72	196	CCNH	FLNB	0.0199862	0.000230958	0.0314567	0.907157
1330	468	496	PXDN	SHC1	0.0199842	0.000231299	0.0314874	0.907157
1331	69	424	CCND2	PLAU	0.0199832	0.000231457	0.0315016	0.907157
1332	196	256	FLNB	HNF1A	0.0199776	0.000232401	0.0315863	0.907157
1333	165	556	EPHX1	THOC5	-0.0199718	0.00023338	0.0316741	0.907157
1334	378	535	NCF2	SULT1A1	-0.0199691	0.00023383	0.0317142	0.907157
1335	540	587	TBXAS1	UBE2I	0.0199691	0.000233836	0.0317148	0.907157
1336	29	284	ALDOA	IL13	-0.0199627	0.000234928	0.0318121	0.907157
1337	222	383	GPX1	NCOA6	-0.0199535	0.000236486	0.0319505	0.907157
1338	301	323	ITGB3	LMO4	0.0199528	0.000236601	0.0319607	0.907157
1339	253	300	HLA-DQB1	ITGB2	0.019951	0.000236912	0.0319882	0.907157
1340	62	67	CASP8	CCNB1	-0.0199502	0.000237054	0.0320008	0.907157
1341	226	394	GSK3B	NMI	0.0199372	0.000239292	0.0321982	0.907157
1342	511	513	SMARCA4	SOD2	0.0199363	0.000239444	0.0322115	0.907157
1343	385	565	NEK2	TNFSF10	-0.019936	0.0002395	0.0322164	0.907157
1344	204	512	GATA3	SOD1	0.019935	0.000239665	0.0322309	0.907157
1345	17	565	AGAP2	TNFSF10	-0.0199335	0.000239927	0.0322539	0.907157
1346	222	567	GPX1	TOP2A	0.019933	0.000240009	0.0322611	0.907157
1347	427	578	POLB	TUBA1A	-0.0199298	0.000240572	0.0323105	0.907157
1348	148	204	DHFR	GATA3	0.0199254	0.000241327	0.0323764	0.907157
1349	410	451	PARP1	PRMT1	-0.0199221	0.000241898	0.0324263	0.907157
1350	1	594	ABCA3	UQCRFS1	0.0199201	0.000242259	0.0324578	0.907157
1351	132	378	CYP1A2	NCF2	0.019916	0.000242967	0.0325194	0.907157
1352	297	560	ITGA6	TLK2	0.0199158	0.000243009	0.0325231	0.907157
1353	82	88	CD9	CDK4	0.0199017	0.000245492	0.0327382	0.907157
1354	374	506	MYH9	SLC6A3	-0.0199011	0.000245594	0.032747	0.907157
1355	27	310	ALDH2	KIT	-0.0198997	0.000245843	0.0327685	0.907157
1356	355	421	MMP9	PIN1	-0.0198942	0.000246815	0.0328522	0.907157
1357	165	503	EPHX1	SLC38A6	0.0198938	0.000246896	0.0328592	0.907157
1358	64	547	CBR1	TFF1	-0.0198894	0.000247665	0.0329252	0.907157
1359	477	569	RELA	TP53	0.0198893	0.000247686	0.032927	0.907157
1360	493	559	SERPINE1	TIMP3	0.0198856	0.000248358	0.0329846	0.907157
1361	68	556	CCND1	THOC5	-0.0198761	0.000250061	0.0331301	0.907157
1362	248	277	HLA-A	IGFBP2	-0.019875	0.000250243	0.0331456	0.907157
1363	424	597	PLAU	VIM	0.0198735	0.000250529	0.0331699	0.907157
1364	105	464	CNTNAP1	PTPN1	0.0198648	0.000252102	0.0333035	0.907157
1365	81	546	CD44	TFAP2C	-0.0198617	0.00025266	0.0333507	0.907157
1366	46	249	AURKAIP1	HLA-B	-0.0198611	0.00025277	0.0333601	0.907157
1367	17	247	AGAP2	HIF1A	-0.0198596	0.000253044	0.0333832	0.907157
1368	205	380	GBA	NCOA1	0.0198579	0.000253341	0.0334083	0.907157
1369	132	493	CYP1A2	SERPINE1	-0.0198563	0.000253642	0.0334337	0.907157
1370	430	598	PON2	WEE1	-0.0198526	0.000254323	0.033491	0.907157
1371	323	394	LMO4	NMI	0.0198522	0.000254383	0.0334961	0.907157
1372	249	411	HLA-B	PBX1	-0.0198522	0.00025439	0.0334967	0.907157
1373	14	22	ADIPOQ	AKR1C1	0.0198516	0.000254504	0.0335063	0.907157
1374	10	492	ACTG1	SERPINB5	0.0198512	0.000254578	0.0335125	0.907157
1375	201	565	GAB1	TNFSF10	-0.0198449	0.000255723	0.0336087	0.907157
1376	50	594	BARD1	UQCRFS1	-0.0198442	0.000255848	0.0336192	0.907157
1377	247	607	HIF1A	XRCC5	-0.019843	0.00025607	0.0336378	0.907157
1378	348	451	MMP1	PRMT1	-0.0198424	0.00025619	0.0336478	0.907157
1379	75	95	CD2	CDKN2A	0.0198423	0.000256213	0.0336497	0.907157
1380	172	383	ERCC5	NCOA6	-0.0198414	0.000256366	0.0336626	0.907157
1381	413	544	PCNA	TFAP2A	-0.01984	0.000256635	0.033685	0.907157
1382	82	167	CD9	ERBB3	0.019839	0.000256809	0.0336996	0.907157
1383	402	601	NR4A2	WRN	-0.0198356	0.00025745	0.0337532	0.907157
1384	394	519	NMI	SRD5A1	0.0198349	0.000257579	0.0337639	0.907157
1385	352	465	MMP2	PTPRF	0.0198295	0.000258566	0.0338461	0.907157
1386	24	243	AKT1	HDAC2	0.0198278	0.000258896	0.0338735	0.907157
1387	496	594	SHC1	UQCRFS1	0.0198271	0.000259021	0.033884	0.907157
1388	158	535	EGF	SULT1A1	0.0198267	0.000259087	0.0338894	0.907157
1389	57	465	BRCA1	PTPRF	-0.0198215	0.000260058	0.03397	0.907157
1390	222	504	GPX1	SLC45A2	-0.0198204	0.000260259	0.0339866	0.907157
1391	47	222	AURKB	GPX1	-0.0198204	0.000260259	0.0339866	0.907157
1392	49	608	BAG1	XRCC6	0.0198169	0.000260915	0.0340409	0.907157
1393	68	485	CCND1	RPS6KA1	-0.0198167	0.00026096	0.0340446	0.907157
1394	383	497	NCOA6	SHFM1	0.0198095	0.000262312	0.0341561	0.907157
1395	248	284	HLA-A	IL13	-0.0198021	0.000263714	0.0342712	0.907157
1396	1	510	ABCA3	SMARCA2	0.0197983	0.000264431	0.03433	0.907157
1397	31	476	AMFR	RBBP8	0.0197952	0.000265016	0.0343778	0.907157
1398	301	365	ITGB3	MTHFD1	0.0197951	0.000265034	0.0343793	0.907157
1399	97	225	CDKN2D	GRIK1	-0.0197933	0.000265372	0.0344069	0.907157
1400	184	351	FBN1	MMP13	0.0197924	0.000265546	0.0344211	0.907157
1401	184	404	FBN1	NRIP1	0.0197877	0.000266444	0.0344942	0.907157
1402	265	588	HSPA5	UCP2	-0.0197856	0.000266845	0.0345268	0.907157
1403	189	510	FGF3	SMARCA2	-0.0197853	0.000266894	0.0345308	0.907157
1404	187	486	FCGR2B	RRAS2	-0.0197806	0.000267811	0.0346052	0.907157
1405	225	511	GRIK1	SMARCA4	0.0197805	0.000267818	0.0346058	0.907157
1406	64	230	CBR1	GSTM3	-0.0197744	0.000268991	0.0347007	0.907157
1407	72	467	CCNH	PTPRN2	0.0197723	0.000269393	0.0347332	0.907157
1408	135	515	CYP2B6	SP110	0.0197702	0.000269797	0.0347658	0.907157
1409	489	516	S100A4	SPOCK2	0.0197671	0.000270415	0.0348155	0.907157
1410	37	528	APOE	STARD3	0.0197567	0.000272417	0.0349762	0.907157
1411	156	541	E2F5	TERF1	0.0197556	0.000272648	0.0349947	0.907157
1412	62	81	CASP8	CD44	-0.0197539	0.000272963	0.0350199	0.907157
1413	192	193	FGFR1	FGFR2	-0.0197491	0.00027391	0.0350954	0.907157
1414	200	293	FZR1	INSR	0.0197491	0.000273921	0.0350963	0.907157
1415	278	304	IGFBP3	JUN	0.0197474	0.00027424	0.0351217	0.907157
1416	82	413	CD9	PCNA	0.0197469	0.000274343	0.0351299	0.907157
1417	51	601	BCL2	WRN	0.0197338	0.000276931	0.0353352	0.907157
1418	63	554	CAV1	TGFBR2	0.0197327	0.00027715	0.0353525	0.907157
1419	368	546	MUC1	TFAP2C	0.019729	0.000277873	0.0354096	0.907157
1420	193	437	FGFR2	PPP2R1A	-0.0197278	0.00027812	0.035429	0.907157
1421	133	607	CYP1B1	XRCC5	-0.0197274	0.000278201	0.0354354	0.907157
1422	82	406	CD9	NUMA1	0.0197246	0.000278756	0.0354791	0.907157
1423	186	230	FCGR2A	GSTM3	0.0197229	0.000279101	0.0355061	0.907157
1424	24	287	AKT1	IL1B	-0.01972	0.000279679	0.0355516	0.907157
1425	175	345	ESR1	MGMT	0.0197187	0.000279933	0.0355714	0.907157
1426	161	475	EIF3E	RB1CC1	0.0197172	0.000280234	0.035595	0.907157
1427	42	100	ATF1	CENPF	-0.0197118	0.000281307	0.0356789	0.907157
1428	324	332	LPL	LUM	0.0197048	0.000282719	0.035789	0.907157
1429	105	496	CNTNAP1	SHC1	0.0197046	0.000282755	0.0357918	0.907157
1430	202	559	GADD45A	TIMP3	0.0197043	0.000282822	0.035797	0.907157
1431	230	318	GSTM3	LASP1	0.0197027	0.000283141	0.0358218	0.907157
1432	11	156	ADAM17	E2F5	0.0197023	0.000283228	0.0358286	0.907157
1433	308	595	KIF14	VDR	-0.0197008	0.000283533	0.0358523	0.907157
1434	200	243	FZR1	HDAC2	-0.0197004	0.000283603	0.0358577	0.907157
1435	132	322	CYP1A2	LIG4	0.0196973	0.000284246	0.0359076	0.907157
1436	18	86	AHR	CDK2	0.0196916	0.000285393	0.0359963	0.907157
1437	251	410	HLA-DPB1	PARP1	-0.0196883	0.000286079	0.0360492	0.907157
1438	86	277	CDK2	IGFBP2	0.019686	0.000286546	0.0360851	0.907157
1439	360	492	MSH2	SERPINB5	0.0196853	0.000286696	0.0360967	0.907157
1440	266	279	HSPB1	IGFBP5	0.0196802	0.000287738	0.0361768	0.907157
1441	93	520	CDKN1A	SRD5A2	0.019677	0.000288382	0.0362262	0.907157
1442	81	368	CD44	MUC1	-0.019677	0.000288388	0.0362266	0.907157
1443	47	293	AURKB	INSR	0.0196746	0.000288873	0.0362637	0.907157
1444	293	504	INSR	SLC45A2	0.0196746	0.000288873	0.0362637	0.907157
1445	147	578	DCN	TUBA1A	0.019673	0.000289209	0.0362894	0.907157
1446	148	534	DHFR	STS	-0.0196717	0.000289483	0.0363104	0.907157
1447	47	548	AURKB	TFRC	0.0196716	0.000289495	0.0363113	0.907157
1448	504	548	SLC45A2	TFRC	0.0196716	0.000289495	0.0363113	0.907157
1449	82	392	CD9	NFKBIA	-0.0196711	0.00028961	0.03632	0.907157
1450	226	321	GSK3B	LHCGR	0.0196696	0.000289908	0.0363428	0.893676
1451	534	560	STS	TLK2	0.019661	0.000291688	0.0364894	0.893676
1452	189	280	FGF3	IGFBP7	0.0196594	0.000292029	0.0365174	0.893676
1453	84	166	CDC34	ERBB2	0.0196587	0.000292174	0.0365293	0.893676
1454	226	583	GSK3B	TXN	0.0196577	0.00029238	0.0365462	0.893676
1455	243	464	HDAC2	PTPN1	-0.0196495	0.000294091	0.0366863	0.893676
1456	184	597	FBN1	VIM	0.019648	0.000294403	0.0367117	0.893676
1457	183	223	FASN	GPX4	0.0196469	0.000294647	0.0367317	0.893676
1458	167	450	ERBB3	PRLR	0.0196393	0.000296243	0.0368617	0.893676
1459	581	586	TUBB	TYMS	0.0196275	0.000298747	0.0370646	0.893676
1460	143	554	CYR61	TGFBR2	0.0196273	0.000298775	0.0370669	0.893676
1461	284	345	IL13	MGMT	-0.0196264	0.000298964	0.0370821	0.893676
1462	393	563	NME1	TNFRSF1A	0.0196264	0.000298965	0.0370822	0.893676
1463	35	265	APEX1	HSPA5	0.0196214	0.000300049	0.0371697	0.893676
1464	215	517	GNAS	SPTAN1	0.0196201	0.00030031	0.0371907	0.893676
1465	50	504	BARD1	SLC45A2	0.0196198	0.000300374	0.0371958	0.893676
1466	47	50	AURKB	BARD1	0.0196198	0.000300374	0.0371958	0.893676
1467	165	230	EPHX1	GSTM3	-0.0196152	0.000301355	0.0372748	0.893676
1468	68	243	CCND1	HDAC2	-0.0196135	0.000301741	0.0373057	0.893676
1469	318	383	LASP1	NCOA6	-0.0196118	0.000302098	0.0373343	0.893676
1470	112	410	COMT	PARP1	0.0196109	0.00030229	0.0373498	0.893676
1471	50	97	BARD1	CDKN2D	0.0196064	0.000303258	0.0374273	0.893676
1472	303	432	ITGB5	POSTN	0.0196038	0.000303819	0.0374721	0.893676
1473	184	273	FBN1	IGF2	0.0196028	0.000304031	0.037489	0.893676
1474	46	578	AURKAIP1	TUBA1A	-0.0196023	0.000304146	0.0374982	0.893676
1475	410	560	PARP1	TLK2	0.0196005	0.000304532	0.037529	0.880239
1476	244	358	HDLBP	MRE11A	-0.019593	0.000306168	0.0376672	0.880239
1477	61	485	CASP10	RPS6KA1	-0.0195884	0.000307153	0.0377502	0.880239
1478	166	395	ERBB2	NOTCH1	-0.0195822	0.000308513	0.0378645	0.880239
1479	354	392	MMP7	NFKBIA	0.0195804	0.000308906	0.0378974	0.880239
1480	211	364	GLG1	MTA1	-0.0195796	0.000309091	0.037913	0.880239
1481	123	196	CTSD	FLNB	-0.0195775	0.000309542	0.0379508	0.880239
1482	20	323	AKAP13	LMO4	0.0195768	0.000309712	0.037965	0.880239
1483	196	570	FLNB	TP53BP1	0.0195652	0.000312272	0.0381788	0.880239
1484	112	577	COMT	TTK	0.0195578	0.000313914	0.0383153	0.880239
1485	20	566	AKAP13	TNR	0.0195574	0.00031399	0.0383216	0.880239
1486	326	444	LRBA	PRKAR1A	0.0195535	0.000314854	0.0383933	0.880239
1487	293	520	INSR	SRD5A2	-0.0195531	0.000314964	0.0384024	0.880239
1488	188	519	FEN1	SRD5A1	0.0195448	0.000316817	0.0385555	0.880239
1489	148	326	DHFR	LRBA	0.0195435	0.000317111	0.0385798	0.880239
1490	46	320	AURKAIP1	LEPROT	-0.0195409	0.000317683	0.0386269	0.880239
1491	203	215	GAPDH	GNAS	0.019538	0.000318345	0.0386814	0.880239
1492	100	407	CENPF	NUP214	0.0195366	0.000318666	0.0387079	0.880239
1493	81	560	CD44	TLK2	0.0195267	0.000320895	0.0388907	0.880239
1494	404	476	NRIP1	RBBP8	0.0195239	0.000321544	0.0389437	0.880239
1495	1	423	ABCA3	PLAT	0.0195222	0.000321938	0.038976	0.880239
1496	388	488	NEU1	S100A1	0.0195174	0.000323013	0.0390637	0.880239
1497	490	535	SEPHS2	SULT1A1	0.0195123	0.000324195	0.0391598	0.880239
1498	320	480	LEPROT	RHOA	0.0195123	0.000324201	0.0391603	0.880239
1499	486	566	RRAS2	TNR	-0.019511	0.0003245	0.0391846	0.880239
1500	249	297	HLA-B	ITGA6	0.019506	0.000325631	0.0392764	0.880239
1501	69	147	CCND2	DCN	0.0195051	0.000325839	0.0392933	0.880239
1502	398	587	NPAS2	UBE2I	0.0194987	0.000327327	0.0394137	0.880239
1503	123	444	CTSD	PRKAR1A	-0.0194981	0.000327455	0.039424	0.880239
1504	123	265	CTSD	HSPA5	-0.0194943	0.000328344	0.0394957	0.880239
1505	234	581	GSTP1	TUBB	0.0194931	0.000328625	0.0395184	0.880239
1506	155	213	E2F2	GLO1	-0.0194927	0.000328725	0.0395264	0.880239
1507	251	268	HLA-DPB1	ICAM1	0.019492	0.000328886	0.0395394	0.880239
1508	33	491	ANTXR1	SERPINA2	0.0194918	0.00032893	0.0395429	0.880239
1509	100	393	CENPF	NME1	0.0194911	0.000329097	0.0395563	0.880239
1510	249	406	HLA-B	NUMA1	-0.0194881	0.000329792	0.0396123	0.880239
1511	247	411	HIF1A	PBX1	0.0194875	0.000329934	0.0396237	0.880239
1512	345	601	MGMT	WRN	0.0194848	0.000330551	0.0396732	0.880239
1513	124	411	CTTN	PBX1	0.0194796	0.000331782	0.0397719	0.880239
1514	54	67	BIRC5	CCNB1	0.0194777	0.000332234	0.0398081	0.880239
1515	166	294	ERBB2	IRS1	-0.0194768	0.000332424	0.0398233	0.880239
1516	358	601	MRE11A	WRN	-0.0194752	0.000332815	0.0398546	0.880239
1517	115	368	CSH1	MUC1	0.0194655	0.000335104	0.040037	0.880239
1518	418	531	PHB	STAT6	0.0194644	0.000335359	0.0400573	0.880239
1519	297	469	ITGA6	RAD23B	0.0194636	0.000335561	0.0400734	0.880239
1520	82	374	CD9	MYH9	-0.0194627	0.000335755	0.0400888	0.880239
1521	24	450	AKT1	PRLR	-0.0194565	0.000337228	0.0402056	0.880239
1522	69	250	CCND2	HLA-C	0.0194543	0.00033777	0.0402485	0.880239
1523	324	374	LPL	MYH9	0.0194536	0.000337938	0.0402618	0.880239
1524	187	248	FCGR2B	HLA-A	-0.0194515	0.000338426	0.0403003	0.880239
1525	256	581	HNF1A	TUBB	-0.0194466	0.000339595	0.0403926	0.880239
1526	140	374	CYP2E1	MYH9	-0.0194466	0.000339598	0.0403929	0.880239
1527	215	560	GNAS	TLK2	-0.0194444	0.000340135	0.0404351	0.880239
1528	1	294	ABCA3	IRS1	0.019444	0.000340226	0.0404423	0.880239
1529	247	388	HIF1A	NEU1	-0.0194428	0.000340507	0.0404644	0.880239
1530	493	548	SERPINE1	TFRC	-0.0194366	0.000342008	0.0405824	0.880239
1531	62	544	CASP8	TFAP2A	0.0194361	0.000342118	0.040591	0.880239
1532	7	531	ACADM	STAT6	-0.0194349	0.000342421	0.0406147	0.880239
1533	247	547	HIF1A	TFF1	-0.0194335	0.000342745	0.0406402	0.879493
1534	88	565	CDK4	TNFSF10	-0.0194273	0.000344261	0.0407591	0.879493
1535	349	432	MMP11	POSTN	0.0194183	0.000346454	0.0409305	0.879493
1536	95	241	CDKN2A	H2AFX	0.0194171	0.000346747	0.0409534	0.879493
1537	413	449	PCNA	PRKDC	0.0194156	0.000347114	0.040982	0.879493
1538	244	320	HDLBP	LEPROT	0.0194155	0.000347133	0.0409835	0.879493
1539	399	500	NQO1	SLC19A1	-0.0194118	0.00034805	0.0410549	0.879493
1540	365	476	MTHFD1	RBBP8	0.0194109	0.000348261	0.0410713	0.879493
1541	250	607	HLA-C	XRCC5	0.0194098	0.00034852	0.0410914	0.879493
1542	88	544	CDK4	TFAP2A	-0.0194085	0.000348849	0.041117	0.879493
1543	301	348	ITGB3	MMP1	-0.0193987	0.000351262	0.0413039	0.879493
1544	22	578	AKR1C1	TUBA1A	0.0193982	0.00035138	0.041313	0.879493
1545	24	183	AKT1	FASN	0.0193947	0.000352256	0.0413806	0.879493
1546	411	480	PBX1	RHOA	-0.0193932	0.000352629	0.0414094	0.879493
1547	149	594	DHX9	UQCRFS1	0.0193892	0.000353636	0.0414869	0.879493
1548	166	183	ERBB2	FASN	-0.0193868	0.000354225	0.0415322	0.879493
1549	368	544	MUC1	TFAP2A	0.0193843	0.000354851	0.0415803	0.879493
1550	127	497	CYP11A1	SHFM1	0.0193832	0.000355128	0.0416016	0.879493
1551	320	565	LEPROT	TNFSF10	0.0193825	0.0003553	0.0416147	0.879493
1552	364	537	MTA1	TAF1	-0.0193798	0.000355982	0.041667	0.879493
1553	112	248	COMT	HLA-A	-0.0193769	0.000356688	0.041721	0.879493
1554	24	521	AKT1	SREBF1	0.0193769	0.000356702	0.0417221	0.879493
1555	49	265	BAG1	HSPA5	0.0193669	0.000359205	0.041913	0.879493
1556	201	243	GAB1	HDAC2	0.0193663	0.000359373	0.0419258	0.879493
1557	248	368	HLA-A	MUC1	-0.0193545	0.000362371	0.0421532	0.879493
1558	421	531	PIN1	STAT6	0.0193517	0.000363085	0.0422072	0.879493
1559	200	345	FZR1	MGMT	0.0193514	0.000363146	0.0422118	0.879493
1560	211	496	GLG1	SHC1	-0.0193499	0.000363533	0.042241	0.879493
1561	268	609	ICAM1	YWHAH	0.0193465	0.000364395	0.042306	0.879493
1562	320	531	LEPROT	STAT6	-0.0193458	0.000364572	0.0423194	0.879493
1563	68	519	CCND1	SRD5A1	-0.0193426	0.000365407	0.0423822	0.879493
1564	107	548	COL11A1	TFRC	0.0193413	0.000365724	0.042406	0.879493
1565	225	284	GRIK1	IL13	0.0193374	0.000366735	0.0424819	0.879493
1566	62	406	CASP8	NUMA1	0.0193289	0.000368936	0.0426467	0.879493
1567	76	492	CD247	SERPINB5	-0.0193247	0.000370034	0.0427286	0.879493
1568	61	358	CASP10	MRE11A	-0.0193224	0.000370634	0.0427733	0.879493
1569	318	326	LASP1	LRBA	0.0193223	0.000370638	0.0427736	0.879493
1570	385	478	NEK2	REXO2	0.0193223	0.000370661	0.0427753	0.879493
1571	88	385	CDK4	NEK2	0.0193211	0.000370965	0.0427979	0.879493
1572	76	607	CD247	XRCC5	-0.0193182	0.000371721	0.0428541	0.879493
1573	63	287	CAV1	IL1B	0.0193153	0.000372469	0.0429096	0.879493
1574	233	404	GSTO1	NRIP1	-0.0193111	0.000373572	0.0429913	0.879493
1575	301	440	ITGB3	PPP2R5E	0.0193052	0.000375117	0.0431056	0.879493
1576	460	587	PTGS1	UBE2I	0.019297	0.000377282	0.043265	0.879493
1577	9	303	ACE	ITGB5	-0.0192947	0.000377895	0.0433101	0.879493
1578	277	355	IGFBP2	MMP9	0.0192925	0.000378463	0.0433517	0.879493
1579	547	567	TFF1	TOP2A	0.0192919	0.000378643	0.0433649	0.879493
1580	299	308	ITGB1BP1	KIF14	0.0192905	0.000379018	0.0433924	0.879493
1581	53	350	BIN1	MMP12	0.0192896	0.000379247	0.0434092	0.879493
1582	201	323	GAB1	LMO4	-0.0192865	0.000380078	0.04347	0.879493
1583	50	293	BARD1	INSR	0.0192852	0.000380405	0.0434939	0.879493
1584	4	117	ABL1	CSNK1D	-0.0192846	0.000380582	0.0435069	0.879493
1585	46	100	AURKAIP1	CENPF	0.0192844	0.000380631	0.0435104	0.879493
1586	227	392	GSN	NFKBIA	-0.0192836	0.000380832	0.0435251	0.879493
1587	23	132	AKR1C3	CYP1A2	0.0192824	0.000381151	0.0435484	0.879493
1588	51	205	BCL2	GBA	0.0192817	0.00038134	0.0435622	0.879493
1589	198	284	FN1	IL13	-0.0192772	0.000382555	0.0436507	0.879493
1590	189	198	FGF3	FN1	-0.0192769	0.000382629	0.0436561	0.879493
1591	65	75	CBS	CD2	0.0192763	0.000382791	0.0436678	0.879493
1592	442	521	PRKACB	SREBF1	0.0192758	0.000382928	0.0436778	0.879493
1593	22	368	AKR1C1	MUC1	-0.0192734	0.000383567	0.0437243	0.879493
1594	395	576	NOTCH1	TSG101	-0.0192674	0.000385192	0.0438421	0.879493
1595	113	610	COX11	YWHAQ	0.0192654	0.000385724	0.0438806	0.879493
1596	394	424	NMI	PLAU	0.0192574	0.000387888	0.0440368	0.879493
1597	128	559	CYP11B2	TIMP3	-0.0192527	0.000389161	0.0441284	0.879493
1598	297	464	ITGA6	PTPN1	-0.0192512	0.000389586	0.044159	0.879493
1599	312	470	KL	RAD50	-0.0192451	0.000391234	0.0442771	0.879493
1600	128	404	CYP11B2	NRIP1	-0.019242	0.000392083	0.0443379	0.879493
1601	35	437	APEX1	PPP2R1A	0.019242	0.000392091	0.0443385	0.879493
1602	1	199	ABCA3	FOXA1	0.0192404	0.000392537	0.0443703	0.879493
1603	349	350	MMP11	MMP12	0.0192398	0.000392691	0.0443813	0.879493
1604	103	265	CLCN3	HSPA5	0.0192372	0.000393411	0.0444327	0.879493
1605	4	20	ABL1	AKAP13	-0.0192313	0.000395032	0.0445481	0.879493
1606	249	517	HLA-B	SPTAN1	-0.0192313	0.000395034	0.0445482	0.879493
1607	279	345	IGFBP5	MGMT	0.0192307	0.000395205	0.0445603	0.879493
1608	108	324	COL18A1	LPL	0.0192295	0.000395549	0.0445848	0.879493
1609	394	468	NMI	PXDN	-0.0192293	0.000395592	0.0445879	0.879493
1610	203	234	GAPDH	GSTP1	0.0192259	0.000396535	0.0446547	0.879493
1611	411	578	PBX1	TUBA1A	-0.0192168	0.000399062	0.0448334	0.879493
1612	200	510	FZR1	SMARCA2	-0.0192154	0.000399465	0.0448618	0.879493
1613	161	308	EIF3E	KIF14	0.019214	0.000399837	0.0448881	0.879493
1614	264	373	HSP90AB1	MYCL1	-0.0192094	0.00040112	0.0449784	0.879493
1615	62	580	CASP8	TUBA4A	-0.0192076	0.000401644	0.0450152	0.879493
1616	183	488	FASN	S100A1	-0.0192071	0.000401762	0.0450234	0.879493
1617	445	519	PRKAR1B	SRD5A1	0.0192053	0.00040227	0.0450591	0.879493
1618	186	530	FCGR2A	STAT1	-0.019205	0.000402369	0.045066	0.879493
1619	19	43	AKAP10	ATM	-0.0192	0.000403774	0.0451644	0.879493
1620	50	160	BARD1	EHMT2	-0.019198	0.000404346	0.0452044	0.879493
1621	86	114	CDK2	CREBBP	0.0191974	0.000404514	0.0452161	0.879493
1622	514	565	SORL1	TNFSF10	0.0191955	0.000405026	0.0452519	0.879493
1623	565	586	TNFSF10	TYMS	-0.0191931	0.000405725	0.0453006	0.879493
1624	586	598	TYMS	WEE1	0.0191928	0.000405795	0.0453055	0.879493
1625	17	220	AGAP2	GPC1	-0.0191889	0.000406911	0.0453832	0.879493
1626	379	610	NCF4	YWHAQ	-0.0191808	0.000409198	0.0455419	0.879493
1627	27	247	ALDH2	HIF1A	0.01918	0.000409441	0.0455587	0.879493
1628	223	502	GPX4	SLC38A3	0.0191798	0.0004095	0.0455627	0.879493
1629	140	287	CYP2E1	IL1B	-0.0191771	0.000410266	0.0456157	0.879493
1630	97	300	CDKN2D	ITGB2	0.0191756	0.000410686	0.0456447	0.879493
1631	394	548	NMI	TFRC	0.0191751	0.000410839	0.0456553	0.879493
1632	82	134	CD9	CYP24A1	-0.0191732	0.000411374	0.0456922	0.879493
1633	215	340	GNAS	MC1R	0.0191732	0.000411391	0.0456934	0.879493
1634	91	547	CDK7	TFF1	0.0191713	0.000411937	0.045731	0.879493
1635	368	399	MUC1	NQO1	0.0191711	0.000412	0.0457353	0.879493
1636	223	503	GPX4	SLC38A6	0.01917	0.000412299	0.0457559	0.879493
1637	203	563	GAPDH	TNFRSF1A	0.0191699	0.000412326	0.0457578	0.879493
1638	134	303	CYP24A1	ITGB5	0.0191689	0.000412607	0.0457771	0.879493
1639	323	597	LMO4	VIM	0.0191646	0.000413868	0.0458638	0.879493
1640	493	586	SERPINE1	TYMS	-0.0191642	0.000413987	0.0458719	0.879493
1641	135	380	CYP2B6	NCOA1	0.0191629	0.000414345	0.0458965	0.851362
1642	1	72	ABCA3	CCNH	0.0191535	0.000417086	0.0461059	0.851362
1643	122	489	CTNNB1	S100A4	-0.019153	0.000417209	0.0461153	0.851362
1644	360	394	MSH2	NMI	0.0191515	0.000417653	0.0461492	0.851362
1645	18	63	AHR	CAV1	0.019146	0.000419243	0.0462702	0.851362
1646	135	384	CYP2B6	NCOR2	0.019139	0.00042129	0.0464256	0.851362
1647	183	567	FASN	TOP2A	-0.0191369	0.000421905	0.0464721	0.851362
1648	225	567	GRIK1	TOP2A	-0.0191352	0.000422432	0.046512	0.851362
1649	38	528	AR	STARD3	0.0191337	0.000422866	0.0465448	0.851362
1650	297	594	ITGA6	UQCRFS1	0.0191335	0.000422931	0.0465497	0.851362
1651	143	253	CYR61	HLA-DQB1	-0.0191269	0.00042486	0.0466954	0.851362
1652	252	253	HLA-DQA1	HLA-DQB1	0.0191233	0.000425922	0.0467754	0.851362
1653	187	515	FCGR2B	SP110	-0.0191171	0.000427783	0.0469152	0.851362
1654	195	402	FLNA	NR4A2	-0.019108	0.000430498	0.0471186	0.851362
1655	123	297	CTSD	ITGA6	-0.0191054	0.000431253	0.047175	0.851362
1656	392	520	NFKBIA	SRD5A2	-0.0191025	0.000432123	0.0472399	0.851362
1657	240	543	GZMB	TERT	-0.0190982	0.00043341	0.0473358	0.851362
1658	95	240	CDKN2A	GZMB	0.0190964	0.000433978	0.0473781	0.851362
1659	287	488	IL1B	S100A1	0.0190881	0.000436463	0.0475625	0.851362
1660	199	521	FOXA1	SREBF1	0.0190866	0.000436929	0.0475971	0.851362
1661	211	565	GLG1	TNFSF10	0.0190856	0.000437242	0.0476202	0.851362
1662	68	220	CCND1	GPC1	0.0190837	0.000437817	0.0476628	0.851362
1663	427	465	POLB	PTPRF	-0.0190828	0.000438074	0.0476818	0.851362
1664	293	534	INSR	STS	0.0190805	0.000438799	0.0477353	0.851362
1665	123	505	CTSD	SLC6A2	0.0190791	0.000439225	0.0477668	0.851362
1666	265	544	HSPA5	TFAP2A	-0.0190777	0.000439648	0.047798	0.851362
1667	112	308	COMT	KIF14	0.0190766	0.00043996	0.047821	0.851362
1668	411	588	PBX1	UCP2	0.0190759	0.000440174	0.0478368	0.851362
1669	226	424	GSK3B	PLAU	0.0190735	0.000440908	0.0478908	0.851362
1670	95	268	CDKN2A	ICAM1	0.0190707	0.000441772	0.0479544	0.851362
1671	175	204	ESR1	GATA3	0.0190689	0.000442345	0.0479965	0.851362
1672	20	374	AKAP13	MYH9	0.0190644	0.000443722	0.0480976	0.851362
1673	213	576	GLO1	TSG101	0.019064	0.000443847	0.0481068	0.851362
1674	69	359	CCND2	MRPL23	-0.0190629	0.000444183	0.0481314	0.851362
1675	244	534	HDLBP	STS	0.0190613	0.000444669	0.0481669	0.851362
1676	512	600	SOD1	WRB	0.0190594	0.00044526	0.0482102	0.851362
1677	266	410	HSPB1	PARP1	-0.0190552	0.000446542	0.0483039	0.851362
1678	496	610	SHC1	YWHAQ	-0.0190543	0.000446835	0.0483253	0.851362
1679	240	577	GZMB	TTK	0.0190532	0.000447183	0.0483507	0.851362
1680	279	402	IGFBP5	NR4A2	-0.0190508	0.000447908	0.0484036	0.851362
1681	24	187	AKT1	FCGR2B	0.0190501	0.000448123	0.0484193	0.851362
1682	413	512	PCNA	SOD1	0.0190476	0.000448918	0.0484771	0.851362
1683	345	510	MGMT	SMARCA2	-0.0190463	0.000449329	0.048507	0.851362
1684	345	515	MGMT	SP110	0.0190457	0.000449506	0.0485199	0.851055
1685	126	517	CXCR4	SPTAN1	-0.0190395	0.000451447	0.0486609	0.851055
1686	112	365	COMT	MTHFD1	-0.0190271	0.000455329	0.0489419	0.851055
1687	203	359	GAPDH	MRPL23	0.0190267	0.000455448	0.0489505	0.851055
1688	126	374	CXCR4	MYH9	0.0190246	0.000456127	0.0489995	0.851055
1689	321	575	LHCGR	TRIM25	-0.0190228	0.000456675	0.049039	0.851055
1690	167	569	ERBB3	TP53	-0.0190222	0.000456883	0.0490539	0.851055
1691	383	512	NCOA6	SOD1	0.0190186	0.000458018	0.0491355	0.851055
1692	250	404	HLA-C	NRIP1	0.0190181	0.000458169	0.0491464	0.851055
1693	423	444	PLAT	PRKAR1A	0.0190166	0.00045865	0.049181	0.851055
1694	349	360	MMP11	MSH2	-0.019016	0.000458847	0.0491951	0.851055
1695	297	430	ITGA6	PON2	0.0190153	0.000459068	0.049211	0.851055
1696	325	394	LPPR3	NMI	-0.0190144	0.000459339	0.0492305	0.84985
1697	29	222	ALDOA	GPX1	0.0190102	0.000460688	0.0493275	0.84985
1698	378	402	NCF2	NR4A2	-0.0189962	0.000465171	0.0496488	0.84985
1699	122	301	CTNNB1	ITGB3	0.0189927	0.000466305	0.0497297	0.84985
1700	129	584	CYP17A1	TXN2	-0.0189922	0.000466441	0.0497395	0.84985
1701	195	576	FLNA	TSG101	-0.018992	0.000466516	0.0497448	0.84985
1702	125	147	CXCL12	DCN	0.01899	0.000467169	0.0497914	0.84985
1703	24	129	AKT1	CYP17A1	-0.0189897	0.000467249	0.049797	0.84985
1704	160	215	EHMT2	GNAS	-0.0189814	0.000469964	0.0499901	0.84985
1705	97	534	CDKN2D	STS	-0.0189765	0.000471532	0.0501012	0.84985
1706	91	594	CDK7	UQCRFS1	0.0189748	0.000472089	0.0501406	0.84985
1707	69	107	CCND2	COL11A1	0.0189743	0.000472277	0.050154	0.84985
1708	26	528	ALDH1A1	STARD3	0.018974	0.000472348	0.050159	0.84985
1709	67	251	CCNB1	HLA-DPB1	0.0189715	0.00047319	0.0502184	0.84985
1710	265	490	HSPA5	SEPHS2	-0.0189713	0.00047323	0.0502213	0.84985
1711	143	427	CYR61	POLB	-0.0189708	0.000473394	0.0502329	0.84985
1712	132	390	CYP1A2	NF2	0.018962	0.000476276	0.050436	0.84985
1713	364	598	MTA1	WEE1	-0.0189619	0.00047632	0.0504391	0.84985
1714	489	587	S100A4	UBE2I	-0.018955	0.000478582	0.0505979	0.84985
1715	578	597	TUBA1A	VIM	0.0189533	0.000479157	0.0506381	0.84985
1716	356	393	MPG	NME1	0.018951	0.000479915	0.0506912	0.84985
1717	148	524	DHFR	SSTR2	0.0189495	0.000480408	0.0507257	0.84985
1718	75	451	CD2	PRMT1	0.0189445	0.000482087	0.0508429	0.84985
1719	248	304	HLA-A	JUN	-0.0189435	0.000482421	0.0508663	0.84985
1720	165	511	EPHX1	SMARCA4	-0.0189386	0.000484051	0.0509798	0.84985
1721	204	266	GATA3	HSPB1	0.018926	0.000488251	0.0512711	0.84985
1722	252	388	HLA-DQA1	NEU1	-0.0189257	0.000488363	0.0512788	0.84985
1723	168	548	ERCC1	TFRC	-0.0189237	0.000489029	0.0513248	0.84985
1724	40	81	ARHGAP25	CD44	0.0189206	0.00049007	0.0513967	0.84985
1725	163	394	EMG1	NMI	0.0189202	0.000490229	0.0514076	0.84985
1726	234	492	GSTP1	SERPINB5	0.0189197	0.000490396	0.0514192	0.84985
1727	123	468	CTSD	PXDN	0.0189162	0.000491569	0.0514999	0.84985
1728	29	427	ALDOA	POLB	-0.0189162	0.000491573	0.0515002	0.84985
1729	356	358	MPG	MRE11A	-0.018915	0.000491972	0.0515277	0.84985
1730	324	327	LPL	LRIG1	-0.0189143	0.000492199	0.0515433	0.84985
1731	69	143	CCND2	CYR61	0.0189088	0.000494077	0.0516723	0.84985
1732	91	427	CDK7	POLB	0.018907	0.000494679	0.0517136	0.84985
1733	165	233	EPHX1	GSTO1	-0.0189066	0.000494841	0.0517247	0.84985
1734	7	421	ACADM	PIN1	-0.0189064	0.000494914	0.0517297	0.84985
1735	126	251	CXCR4	HLA-DPB1	0.0189022	0.000496344	0.0518276	0.84985
1736	205	318	GBA	LASP1	0.0188997	0.000497177	0.0518845	0.84985
1737	349	493	MMP11	SERPINE1	0.0188994	0.000497286	0.051892	0.84985
1738	348	575	MMP1	TRIM25	-0.0188985	0.000497601	0.0519134	0.84985
1739	492	515	SERPINB5	SP110	-0.0188972	0.000498038	0.0519432	0.84985
1740	535	587	SULT1A1	UBE2I	0.0188968	0.000498177	0.0519527	0.84985
1741	320	609	LEPROT	YWHAH	0.0188957	0.000498573	0.0519797	0.84985
1742	230	340	GSTM3	MC1R	-0.018893	0.000499487	0.052042	0.84985
1743	75	565	CD2	TNFSF10	0.0188929	0.00049951	0.0520435	0.84985
1744	277	600	IGFBP2	WRB	0.0188911	0.000500128	0.0520856	0.84985
1745	226	350	GSK3B	MMP12	-0.018886	0.00050189	0.0522053	0.84985
1746	125	352	CXCL12	MMP2	0.0188859	0.000501917	0.0522071	0.84985
1747	52	481	BGN	RHOC	0.0188801	0.000503924	0.0523431	0.84985
1748	62	437	CASP8	PPP2R1A	-0.0188745	0.000505879	0.0524752	0.84985
1749	166	560	ERBB2	TLK2	0.0188732	0.000506324	0.0525053	0.84985
1750	449	531	PRKDC	STAT6	0.0188729	0.000506453	0.0525139	0.84985
1751	149	430	DHX9	PON2	0.0188711	0.000507054	0.0525544	0.84985
1752	67	393	CCNB1	NME1	0.0188689	0.000507837	0.0526072	0.84985
1753	253	379	HLA-DQB1	NCF4	0.018868	0.000508153	0.0526284	0.84985
1754	225	492	GRIK1	SERPINB5	0.0188676	0.00050829	0.0526376	0.84985
1755	280	493	IGFBP7	SERPINE1	0.0188666	0.000508649	0.0526618	0.84985
1756	20	492	AKAP13	SERPINB5	0.0188586	0.000511447	0.0528495	0.84985
1757	264	442	HSP90AB1	PRKACB	0.0188551	0.000512666	0.052931	0.84985
1758	13	147	ADH1B	DCN	0.0188477	0.000515265	0.0531045	0.84985
1759	31	464	AMFR	PTPN1	0.018846	0.000515886	0.0531459	0.84985
1760	38	332	AR	LUM	0.0188444	0.000516451	0.0531834	0.84985
1761	241	516	H2AFX	SPOCK2	0.0188343	0.000520042	0.0534217	0.84985
1762	195	227	FLNA	GSN	0.0188339	0.000520188	0.0534313	0.84985
1763	186	586	FCGR2A	TYMS	0.0188324	0.000520727	0.053467	0.84985
1764	149	233	DHX9	GSTO1	0.0188296	0.000521704	0.0535316	0.84985
1765	253	354	HLA-DQB1	MMP7	0.0188278	0.000522372	0.0535756	0.84985
1766	266	490	HSPB1	SEPHS2	0.0188229	0.000524105	0.0536898	0.84985
1767	112	303	COMT	ITGB5	0.0188229	0.000524115	0.0536905	0.84985
1768	196	444	FLNB	PRKAR1A	0.0188222	0.000524369	0.0537072	0.84985
1769	126	199	CXCR4	FOXA1	-0.0188215	0.000524629	0.0537243	0.84985
1770	103	196	CLCN3	FLNB	0.0188212	0.00052474	0.0537316	0.84985
1771	148	610	DHFR	YWHAQ	0.0188211	0.000524784	0.0537344	0.84985
1772	368	588	MUC1	UCP2	0.0188197	0.000525269	0.0537663	0.84985
1773	243	451	HDAC2	PRMT1	-0.0188188	0.000525612	0.0537889	0.84985
1774	320	597	LEPROT	VIM	0.0188185	0.000525717	0.0537958	0.84985
1775	97	489	CDKN2D	S100A4	0.0188172	0.000526184	0.0538264	0.84985
1776	421	478	PIN1	REXO2	0.0188172	0.000526187	0.0538266	0.84985
1777	244	560	HDLBP	TLK2	0.0188135	0.000527516	0.0539137	0.84985
1778	250	492	HLA-C	SERPINB5	0.0188121	0.00052802	0.0539468	0.84985
1779	127	274	CYP11A1	IGF2R	0.0188114	0.000528258	0.0539623	0.84985
1780	27	452	ALDH2	PRPF4B	-0.0188101	0.000528727	0.053993	0.839392
1781	81	165	CD44	EPHX1	-0.0188039	0.000530993	0.0541464	0.839392
1782	265	610	HSPA5	YWHAQ	0.0188011	0.000531998	0.0542143	0.839392
1783	22	304	AKR1C1	JUN	0.0188001	0.000532373	0.0542396	0.839392
1784	404	467	NRIP1	PTPRN2	0.0187972	0.000533418	0.0543101	0.839392
1785	132	564	CYP1A2	TNFRSF1B	0.0187908	0.000535792	0.0544698	0.839392
1786	50	515	BARD1	SP110	0.0187893	0.000536347	0.0545071	0.839392
1787	205	565	GBA	TNFSF10	-0.0187829	0.000538674	0.0546631	0.839392
1788	192	352	FGFR1	MMP2	0.018781	0.0005394	0.0547117	0.839392
1789	248	513	HLA-A	SOD2	0.0187801	0.000539732	0.0547339	0.839392
1790	114	192	CREBBP	FGFR1	0.018779	0.000540123	0.05476	0.839392
1791	108	517	COL18A1	SPTAN1	0.0187756	0.00054137	0.0548432	0.839392
1792	247	424	HIF1A	PLAU	0.0187734	0.000542193	0.0548981	0.839392
1793	11	19	ADAM17	AKAP10	-0.0187694	0.000543697	0.0549982	0.839392
1794	410	511	PARP1	SMARCA4	-0.0187678	0.000544268	0.0550362	0.839392
1795	46	149	AURKAIP1	DHX9	0.0187663	0.000544845	0.0550746	0.839392
1796	42	522	ATF1	SST	-0.0187628	0.000546129	0.0551597	0.839392
1797	163	587	EMG1	UBE2I	0.0187625	0.000546244	0.0551674	0.839392
1798	249	609	HLA-B	YWHAH	0.0187608	0.000546888	0.0552101	0.839392
1799	213	569	GLO1	TP53	-0.0187603	0.000547071	0.0552222	0.839392
1800	388	583	NEU1	TXN	-0.0187592	0.000547483	0.0552495	0.839392
1801	360	544	MSH2	TFAP2A	-0.0187571	0.000548296	0.0553033	0.839392
1802	215	432	GNAS	POSTN	-0.0187547	0.000549191	0.0553624	0.839392
1803	157	183	EFNB2	FASN	-0.0187545	0.00054927	0.0553676	0.839392
1804	249	250	HLA-B	HLA-C	0.0187482	0.000551638	0.0555238	0.839392
1805	268	512	ICAM1	SOD1	-0.0187441	0.000553158	0.0556238	0.839392
1806	230	481	GSTM3	RHOC	0.018741	0.000554359	0.0557027	0.839392
1807	114	560	CREBBP	TLK2	-0.0187387	0.000555225	0.0557595	0.839392
1808	318	388	LASP1	NEU1	0.0187383	0.00055535	0.0557677	0.839392
1809	547	568	TFF1	TOPBP1	-0.0187361	0.000556187	0.0558225	0.839392
1810	226	323	GSK3B	LMO4	0.0187339	0.000557042	0.0558785	0.839392
1811	17	332	AGAP2	LUM	-0.0187299	0.000558564	0.0559779	0.839392
1812	464	476	PTPN1	RBBP8	0.0187297	0.000558632	0.0559824	0.839392
1813	250	597	HLA-C	VIM	0.0187294	0.000558738	0.0559893	0.839392
1814	213	567	GLO1	TOP2A	0.0187264	0.000559912	0.0560659	0.839392
1815	107	186	COL11A1	FCGR2A	-0.0187244	0.000560667	0.0561151	0.839392
1816	277	494	IGFBP2	SETDB1	-0.0187239	0.000560846	0.0561267	0.839392
1817	326	521	LRBA	SREBF1	0.0187218	0.000561672	0.0561805	0.839392
1818	86	297	CDK2	ITGA6	-0.0187189	0.000562765	0.0562515	0.839392
1819	279	583	IGFBP5	TXN	0.0187178	0.000563186	0.0562789	0.834763
1820	304	598	JUN	WEE1	0.0187105	0.000566014	0.0564649	0.834763
1821	356	505	MPG	SLC6A2	0.0187095	0.000566409	0.0564908	0.834763
1822	68	524	CCND1	SSTR2	0.018708	0.000566953	0.0565266	0.834763
1823	7	279	ACADM	IGFBP5	-0.0187017	0.000569401	0.0566869	0.834763
1824	124	266	CTTN	HSPB1	-0.018701	0.000569678	0.056705	0.834763
1825	213	450	GLO1	PRLR	0.0186972	0.000571152	0.0568013	0.834763
1826	64	514	CBR1	SORL1	-0.0186964	0.000571486	0.0568231	0.834763
1827	248	444	HLA-A	PRKAR1A	0.018691	0.000573595	0.0569605	0.834763
1828	248	442	HLA-A	PRKACB	0.0186769	0.000579137	0.0573199	0.834763
1829	492	586	SERPINB5	TYMS	0.0186767	0.000579207	0.0573245	0.834763
1830	393	594	NME1	UQCRFS1	0.0186726	0.000580809	0.0574279	0.834763
1831	215	485	GNAS	RPS6KA1	0.0186682	0.000582543	0.0575396	0.834763
1832	227	520	GSN	SRD5A2	0.0186673	0.000582915	0.0575636	0.834763
1833	205	358	GBA	MRE11A	-0.0186657	0.000583541	0.0576038	0.834763
1834	326	406	LRBA	NUMA1	0.0186645	0.00058401	0.057634	0.834763
1835	249	364	HLA-B	MTA1	-0.0186629	0.000584654	0.0576754	0.834763
1836	407	542	NUP214	TERF2	-0.0186629	0.000584671	0.0576764	0.834763
1837	205	601	GBA	WRN	0.0186627	0.000584743	0.0576811	0.834763
1838	348	353	MMP1	MMP3	0.0186566	0.00058716	0.057836	0.834763
1839	273	597	IGF2	VIM	0.0186552	0.000587723	0.0578721	0.834763
1840	253	506	HLA-DQB1	SLC6A3	0.018648	0.000590633	0.0580579	0.834763
1841	215	244	GNAS	HDLBP	-0.0186473	0.000590891	0.0580744	0.834763
1842	163	350	EMG1	MMP12	0.0186465	0.00059124	0.0580966	0.834763
1843	75	448	CD2	PRKCA	-0.0186454	0.000591667	0.0581238	0.834763
1844	61	385	CASP10	NEK2	0.0186431	0.000592611	0.0581839	0.834763
1845	189	300	FGF3	ITGB2	-0.0186422	0.000592958	0.058206	0.834763
1846	126	297	CXCR4	ITGA6	0.0186395	0.000594051	0.0582754	0.834763
1847	287	609	IL1B	YWHAH	0.0186341	0.000596249	0.0584148	0.834763
1848	348	360	MMP1	MSH2	-0.0186318	0.000597162	0.0584726	0.834763
1849	22	360	AKR1C1	MSH2	0.0186304	0.000597738	0.0585091	0.834763
1850	62	227	CASP8	GSN	-0.0186289	0.000598326	0.0585462	0.834763
1851	222	402	GPX1	NR4A2	-0.0186283	0.000598579	0.0585622	0.834763
1852	7	297	ACADM	ITGA6	0.018628	0.000598703	0.05857	0.834763
1853	206	437	GGCX	PPP2R1A	0.0186234	0.000600586	0.0586888	0.834763
1854	365	489	MTHFD1	S100A4	-0.0186222	0.000601062	0.0587188	0.834763
1855	133	345	CYP1B1	MGMT	-0.0186189	0.000602421	0.0588043	0.834763
1856	112	506	COMT	SLC6A3	-0.0186179	0.000602842	0.0588308	0.834763
1857	165	378	EPHX1	NCF2	-0.018617	0.000603204	0.0588535	0.834763
1858	63	324	CAV1	LPL	0.0186167	0.000603317	0.0588606	0.834763
1859	122	448	CTNNB1	PRKCA	0.0186116	0.000605432	0.0589933	0.834763
1860	469	506	RAD23B	SLC6A3	-0.0186113	0.000605525	0.0589991	0.834763
1861	105	365	CNTNAP1	MTHFD1	0.0186107	0.00060578	0.0590151	0.834763
1862	61	321	CASP10	LHCGR	-0.0186092	0.000606399	0.0590538	0.834763
1863	122	607	CTNNB1	XRCC5	0.0186076	0.000607062	0.0590953	0.834763
1864	67	595	CCNB1	VDR	-0.0186068	0.000607387	0.0591156	0.834763
1865	556	580	THOC5	TUBA4A	0.0186052	0.000608067	0.0591581	0.834763
1866	29	62	ALDOA	CASP8	-0.018598	0.000611051	0.0593441	0.834763
1867	187	368	FCGR2B	MUC1	0.0185955	0.000612073	0.0594077	0.834763
1868	99	100	CENPE	CENPF	0.0185939	0.00061275	0.0594498	0.834763
1869	103	243	CLCN3	HDAC2	0.0185891	0.000614712	0.0595715	0.834763
1870	439	459	PPP2R2A	PTGIS	-0.0185888	0.000614846	0.0595799	0.834763
1871	61	546	CASP10	TFAP2C	0.0185886	0.000614931	0.0595851	0.834763
1872	126	226	CXCR4	GSK3B	-0.0185866	0.000615754	0.0596361	0.834763
1873	356	399	MPG	NQO1	0.0185856	0.000616199	0.0596636	0.834763
1874	492	566	SERPINB5	TNR	0.0185809	0.000618143	0.0597837	0.834763
1875	50	544	BARD1	TFAP2A	0.0185769	0.000619821	0.0598872	0.834763
1876	243	348	HDAC2	MMP1	0.0185714	0.000622159	0.060031	0.834763
1877	75	577	CD2	TTK	0.0185707	0.000622435	0.060048	0.834763
1878	196	294	FLNB	IRS1	0.0185697	0.00062287	0.0600747	0.834763
1879	50	485	BARD1	RPS6KA1	-0.0185676	0.000623768	0.0601298	0.834763
1880	285	556	IL18	THOC5	0.0185672	0.000623932	0.0601398	0.834763
1881	26	393	ALDH1A1	NME1	-0.0185671	0.000623964	0.0601418	0.834763
1882	395	489	NOTCH1	S100A4	-0.0185663	0.000624311	0.0601631	0.834763
1883	22	299	AKR1C1	ITGB1BP1	0.0185632	0.000625621	0.0602433	0.834763
1884	349	559	MMP11	TIMP3	0.0185622	0.000626031	0.0602684	0.834763
1885	75	554	CD2	TGFBR2	-0.0185586	0.000627567	0.0603622	0.834763
1886	129	556	CYP17A1	THOC5	-0.0185582	0.000627722	0.0603717	0.834763
1887	75	445	CD2	PRKAR1B	0.0185567	0.000628361	0.0604106	0.834763
1888	31	583	AMFR	TXN	-0.0185558	0.000628775	0.0604359	0.834763
1889	42	534	ATF1	STS	-0.0185537	0.000629643	0.0604888	0.834763
1890	356	464	MPG	PTPN1	0.0185533	0.000629821	0.0604996	0.834763
1891	107	597	COL11A1	VIM	0.0185452	0.000633296	0.0607108	0.834763
1892	440	478	PPP2R5E	REXO2	-0.0185438	0.000633897	0.0607472	0.834763
1893	248	475	HLA-A	RB1CC1	-0.0185423	0.000634527	0.0607854	0.834763
1894	404	421	NRIP1	PIN1	0.0185357	0.00063737	0.0609572	0.834763
1895	57	535	BRCA1	SULT1A1	0.018534	0.000638113	0.0610021	0.834763
1896	155	496	E2F2	SHC1	-0.0185312	0.000639325	0.0610751	0.834763
1897	326	378	LRBA	NCF2	-0.018529	0.000640256	0.0611311	0.834763
1898	10	597	ACTG1	VIM	0.018527	0.000641154	0.0611851	0.834763
1899	147	554	DCN	TGFBR2	0.0185254	0.000641846	0.0612267	0.834763
1900	243	410	HDAC2	PARP1	0.0185248	0.000642107	0.0612424	0.834763
1901	72	442	CCNH	PRKACB	0.0185242	0.000642366	0.0612579	0.834763
1902	253	481	HLA-DQB1	RHOC	-0.0185227	0.000643	0.0612959	0.834763
1903	123	502	CTSD	SLC38A3	0.0185226	0.000643044	0.0612986	0.834763
1904	26	166	ALDH1A1	ERBB2	0.0185161	0.000645903	0.0614697	0.834763
1905	268	350	ICAM1	MMP12	0.0185144	0.000646637	0.0615136	0.834763
1906	244	300	HDLBP	ITGB2	-0.0185142	0.000646692	0.0615169	0.834763
1907	576	580	TSG101	TUBA4A	0.0185124	0.000647498	0.061565	0.834763
1908	168	497	ERCC1	SHFM1	-0.0185122	0.000647595	0.0615708	0.834763
1909	497	563	SHFM1	TNFRSF1A	0.0185121	0.000647613	0.0615719	0.834763
1910	359	440	MRPL23	PPP2R5E	0.0185117	0.000647786	0.0615822	0.834763
1911	112	424	COMT	PLAU	0.0185108	0.000648196	0.0616066	0.834763
1912	119	531	CSTF1	STAT6	0.0185086	0.000649185	0.0616655	0.834763
1913	22	280	AKR1C1	IGFBP7	0.0185085	0.000649217	0.0616674	0.834763
1914	279	444	IGFBP5	PRKAR1A	-0.0185077	0.000649544	0.0616869	0.822484
1915	124	532	CTTN	STIP1	0.0184998	0.000653023	0.0619021	0.822484
1916	264	360	HSP90AB1	MSH2	0.0184967	0.000654416	0.061988	0.822484
1917	230	399	GSTM3	NQO1	0.0184911	0.000656865	0.0621388	0.822484
1918	152	586	DNMT1	TYMS	0.0184885	0.000658051	0.0622117	0.822484
1919	33	506	ANTXR1	SLC6A3	-0.0184877	0.000658392	0.0622326	0.822484
1920	491	506	SERPINA2	SLC6A3	-0.0184877	0.000658392	0.0622326	0.822484
1921	230	244	GSTM3	HDLBP	0.0184865	0.000658934	0.0622659	0.822484
1922	241	584	H2AFX	TXN2	0.018484	0.000660022	0.0623326	0.822484
1923	439	535	PPP2R2A	SULT1A1	0.0184832	0.000660396	0.0623555	0.822484
1924	40	580	ARHGAP25	TUBA4A	0.0184755	0.000663842	0.0625662	0.822484
1925	402	521	NR4A2	SREBF1	0.0184753	0.000663904	0.06257	0.822484
1926	251	575	HLA-DPB1	TRIM25	0.0184713	0.000665735	0.0626816	0.822484
1927	297	348	ITGA6	MMP1	0.0184599	0.000670842	0.0629918	0.822484
1928	263	459	HSP90AA1	PTGIS	-0.0184597	0.000670965	0.0629993	0.822484
1929	206	226	GGCX	GSK3B	-0.0184557	0.000672754	0.0631075	0.822484
1930	50	62	BARD1	CASP8	0.0184531	0.000673938	0.0631791	0.822484
1931	183	521	FASN	SREBF1	0.018451	0.000674872	0.0632355	0.822484
1932	240	497	GZMB	SHFM1	0.0184496	0.000675518	0.0632744	0.822484
1933	123	431	CTSD	POR	0.0184487	0.00067592	0.0632986	0.822484
1934	213	301	GLO1	ITGB3	-0.0184464	0.000677007	0.0633641	0.822484
1935	95	451	CDKN2A	PRMT1	0.0184424	0.000678798	0.0634718	0.822484
1936	105	476	CNTNAP1	RBBP8	0.018442	0.000678993	0.0634835	0.822484
1937	88	360	CDK4	MSH2	0.018439	0.000680355	0.0635652	0.822484
1938	24	117	AKT1	CSNK1D	-0.0184372	0.000681186	0.0636151	0.822484
1939	22	447	AKR1C1	PRKAR2B	0.0184362	0.000681632	0.0636418	0.822484
1940	10	81	ACTG1	CD44	0.018433	0.000683114	0.0637305	0.822484
1941	49	264	BAG1	HSP90AB1	0.0184318	0.000683654	0.0637628	0.822484
1942	374	410	MYH9	PARP1	-0.0184317	0.000683705	0.0637658	0.822484
1943	114	430	CREBBP	PON2	-0.0184301	0.000684445	0.06381	0.822484
1944	303	565	ITGB5	TNFSF10	0.0184285	0.000685202	0.0638552	0.822484
1945	168	493	ERCC1	SERPINE1	0.0184281	0.000685375	0.0638655	0.822484
1946	427	607	POLB	XRCC5	0.0184267	0.000686009	0.0639033	0.822484
1947	318	609	LASP1	YWHAH	0.0184184	0.000689864	0.0641327	0.822484
1948	10	487	ACTG1	RRP1B	0.0184162	0.000690871	0.0641924	0.822484
1949	265	288	HSPA5	IL1RN	-0.0184098	0.000693892	0.0643713	0.822484
1950	243	350	HDAC2	MMP12	0.0184067	0.000695337	0.0644567	0.822484
1951	224	556	GRB7	THOC5	0.0184066	0.000695377	0.0644591	0.822484
1952	277	394	IGFBP2	NMI	-0.0184029	0.000697099	0.0645607	0.822484
1953	76	122	CD247	CTNNB1	-0.0183991	0.00069889	0.0646661	0.822484
1954	442	488	PRKACB	S100A1	0.0183983	0.000699274	0.0646887	0.822484
1955	330	350	LSP1	MMP12	-0.0183941	0.000701249	0.0648047	0.822484
1956	201	549	GAB1	TG	-0.0183928	0.000701867	0.064841	0.822484
1957	4	294	ABL1	IRS1	-0.0183913	0.000702553	0.0648812	0.822484
1958	263	266	HSP90AA1	HSPB1	0.0183889	0.000703709	0.0649488	0.822484
1959	167	202	ERBB3	GADD45A	0.0183879	0.000704178	0.0649763	0.822484
1960	215	516	GNAS	SPOCK2	0.0183851	0.000705485	0.0650527	0.822484
1961	408	444	ODC1	PRKAR1A	-0.0183839	0.000706048	0.0650856	0.822484
1962	318	547	LASP1	TFF1	0.018379	0.000708395	0.0652225	0.822484
1963	81	490	CD44	SEPHS2	-0.0183789	0.000708439	0.065225	0.822484
1964	352	392	MMP2	NFKBIA	-0.018376	0.000709829	0.0653059	0.822484
1965	240	312	GZMB	KL	0.0183755	0.000710068	0.0653198	0.822484
1966	383	560	NCOA6	TLK2	0.0183733	0.000711112	0.0653804	0.822484
1967	329	364	LRP1	MTA1	0.0183731	0.000711192	0.0653851	0.822484
1968	38	299	AR	ITGB1BP1	-0.0183724	0.000711536	0.0654051	0.822484
1969	20	45	AKAP13	ATRX	0.0183718	0.000711822	0.0654217	0.822484
1970	225	427	GRIK1	POLB	0.0183714	0.000712009	0.0654326	0.822484
1971	512	535	SOD1	SULT1A1	0.0183689	0.000713211	0.0655022	0.822484
1972	215	554	GNAS	TGFBR2	0.018366	0.000714597	0.0655825	0.822484
1973	91	519	CDK7	SRD5A1	-0.0183602	0.0007174	0.0657445	0.822484
1974	18	248	AHR	HLA-A	-0.0183585	0.000718182	0.0657896	0.822484
1975	379	519	NCF4	SRD5A1	0.0183551	0.000719859	0.0658862	0.822484
1976	399	502	NQO1	SLC38A3	0.0183546	0.000720073	0.0658985	0.822484
1977	413	565	PCNA	TNFSF10	-0.0183527	0.000721004	0.0659521	0.822484
1978	352	554	MMP2	TGFBR2	0.0183526	0.000721029	0.0659535	0.822484
1979	243	399	HDAC2	NQO1	-0.0183497	0.00072246	0.0660357	0.822484
1980	581	597	TUBB	VIM	0.0183494	0.000722577	0.0660424	0.822484
1981	123	503	CTSD	SLC38A6	0.0183485	0.000723049	0.0660695	0.822484
1982	195	349	FLNA	MMP11	0.0183476	0.000723481	0.0660943	0.822484
1983	63	264	CAV1	HSP90AB1	-0.0183473	0.000723606	0.0661015	0.822484
1984	46	112	AURKAIP1	COMT	0.0183473	0.000723614	0.0661019	0.822484
1985	19	455	AKAP10	PSEN2	0.0183431	0.000725676	0.06622	0.822484
1986	61	126	CASP10	CXCR4	0.0183418	0.000726294	0.0662554	0.822484
1987	263	431	HSP90AA1	POR	-0.0183405	0.000726942	0.0662924	0.822484
1988	117	408	CSNK1D	ODC1	-0.0183385	0.000727902	0.0663472	0.822484
1989	268	510	ICAM1	SMARCA2	0.0183371	0.000728563	0.0663849	0.822484
1990	193	312	FGFR2	KL	-0.018336	0.00072912	0.0664167	0.822484
1991	11	436	ADAM17	PPP1CB	0.0183318	0.000731166	0.0665332	0.822484
1992	50	505	BARD1	SLC6A2	0.0183245	0.000734769	0.0667378	0.822484
1993	443	584	PRKACG	TXN2	0.0183232	0.000735387	0.0667728	0.822484
1994	584	587	TXN2	UBE2I	-0.0183227	0.000735635	0.0667869	0.822484
1995	223	510	GPX4	SMARCA2	-0.0183226	0.000735715	0.0667914	0.822484
1996	165	496	EPHX1	SHC1	0.0183222	0.000735895	0.0668016	0.822484
1997	432	578	POSTN	TUBA1A	0.0183217	0.000736125	0.0668146	0.822484
1998	252	451	HLA-DQA1	PRMT1	0.0183211	0.000736417	0.0668311	0.822484
[truncated: 3,720 more rows]

## Sheet: Sheet3
Gene Network, Set1 : ER-
Index	Source.node	Sink.node	Source.gene.name	Sink.gene.name	pcor	pval	qval	prob
1	393	415	NME1	PEMT	0.0511805	2.22044604925031e-16	4.08184512564124e-11	1
2	415	418	PEMT	PHB	0.0453758	1.37667655053519e-14	1.26537198894878e-09	1
3	393	418	NME1	PHB	0.0424512	5.93747273569534e-13	3.63828462198822e-08	1
4	502	503	SLC38A3	SLC38A6	0.0411793	2.8297364451646e-12	1.29377127475553e-07	1
5	47	504	AURKB	SLC45A2	0.0407102	4.97490937334533e-12	1.82907480079984e-07	0.999999
6	23	557	AKR1C3	THRA	0.0401916	9.21618337201835e-12	2.63389380334591e-07	0.999999
7	382	449	NCOA3	PRKDC	0.0400496	1.08970610313008e-11	2.86172330551385e-07	0.999999
8	194	415	FGFR4	PEMT	0.0396212	1.79987136306181e-11	3.84326837875987e-07	0.999999
9	214	521	GLYAT	SREBF1	0.0392625	2.72910583021257e-11	4.68234332637117e-07	0.999999
10	166	528	ERBB2	STARD3	0.039254	2.755995431869e-11	4.70174239613142e-07	0.999999
11	65	548	CBS	TFRC	0.0392234	2.85509393904704e-11	4.77138009041092e-07	0.999998
12	26	88	ALDH1A1	CDK4	0.0390011	3.68738373168753e-11	5.64876342324677e-07	0.999994
13	224	528	GRB7	STARD3	0.0381854	9.31630328437905e-11	1.25465416657275e-06	0.999994
14	279	588	IGFBP5	UCP2	0.0378756	1.31822330828868e-10	1.63919762552611e-06	0.999994
15	251	252	HLA-DPB1	HLA-DQA1	0.0378267	1.39211531191563e-10	1.7060833647041e-06	0.99999
16	81	214	CD44	GLYAT	0.0375248	1.94647631346356e-10	2.23637916550875e-06	0.999973
17	166	224	ERBB2	GRB7	0.0370132	3.41505934642328e-10	3.69288370253352e-06	0.999969
18	194	418	FGFR4	PHB	0.0366401	5.12191622448199e-10	5.23089813465966e-06	0.999961
19	26	593	ALDH1A1	UGT2B7	0.0363171	7.25126403366971e-10	7.01578732003103e-06	0.999952
20	503	505	SLC38A6	SLC6A2	0.0358244	1.22554055792534e-09	1.07754704960413e-05	0.999952
21	381	562	NCOA2	TNF	0.0357183	1.37093869589933e-09	1.17425500394052e-05	0.999952
22	502	505	SLC38A3	SLC6A2	0.0356253	1.5120353857867e-09	1.26344276051167e-05	0.999947
23	88	318	CDK4	LASP1	0.035349	2.02025263185135e-09	1.56327335266692e-05	0.999947
24	194	393	FGFR4	NME1	0.0352449	2.25201257642027e-09	1.68576227849646e-05	0.999947
25	423	442	PLAT	PRKACB	0.0351918	2.37991670815063e-09	1.74999999083548e-05	0.99986
26	346	350	MKI67	MMP12	0.0348326	3.45169604010209e-09	2.40257442541891e-05	0.99986
27	88	593	CDK4	UGT2B7	0.0347139	3.89993570770741e-09	2.65527789791245e-05	0.9998
28	26	318	ALDH1A1	LASP1	0.0343034	5.93062043918735e-09	3.77640291086195e-05	0.9998
29	81	521	CD44	SREBF1	0.0342801	6.07246142259044e-09	3.84931155779667e-05	0.999728
30	166	318	ERBB2	LASP1	0.033945	8.51792525402573e-09	5.10792153540888e-05	0.999728
31	82	279	CD9	IGFBP5	0.0338872	9.02712704586861e-09	5.35308522781161e-05	0.999388
32	134	521	CYP24A1	SREBF1	0.0331384	1.89878415213229e-08	0.00010269	0.999388
33	214	503	GLYAT	SLC38A6	0.0330273	2.11733262034386e-08	0.00011234	0.999388
34	294	442	IRS1	PRKACB	0.0327498	2.77556919670019e-08	0.000139317	0.999388
35	23	208	AKR1C3	GHR	-0.0326116	3.1734981087439e-08	0.000154257	0.999388
36	439	442	PPP2R2A	PRKACB	0.0326046	3.19505699675204e-08	0.00015504	0.999388
37	193	324	FGFR2	LPL	0.0325171	3.47713897674851e-08	0.000165038	0.999388
38	118	193	CSNK1E	FGFR2	0.0325127	3.49184816617054e-08	0.000165547	0.999388
39	26	247	ALDH1A1	HIF1A	0.0324907	3.56683802493762e-08	0.000168126	0.999387
40	107	352	COL11A1	MMP2	0.0323979	3.90013188411586e-08	0.00017924	0.999317
41	214	502	GLYAT	SLC38A3	0.0323032	4.27144060122231e-08	0.000191517	0.999046
42	134	214	CYP24A1	GLYAT	0.0321509	4.9416248648626e-08	0.000214801	0.999046
43	65	354	CBS	MMP7	0.0320383	5.50152008393923e-08	0.000233191	0.999046
44	503	521	SLC38A6	SREBF1	0.0318523	6.5639753632496e-08	0.000265685	0.999046
45	447	588	PRKAR2B	UCP2	0.0317612	7.15425698682992e-08	0.000282504	0.999046
46	88	247	CDK4	HIF1A	0.0317054	7.54033029348733e-08	0.000293066	0.999046
47	82	588	CD9	UCP2	0.0316662	7.82403515309227e-08	0.000300619	0.999046
48	23	63	AKR1C3	CAV1	0.0316289	8.10356488578634e-08	0.000307893	0.999046
49	193	273	FGFR2	IGF2	0.0315449	8.76882941813761e-08	0.000324572	0.999046
50	318	593	LASP1	UGT2B7	0.0315138	9.02824124349166e-08	0.000330845	0.999046
51	502	521	SLC38A3	SREBF1	0.0314637	9.46196831996815e-08	0.000341058	0.997057
52	463	547	PTHLH	TFF1	0.0312404	1.16511040815226e-07	0.000408998	0.997057
53	291	354	IL8	MMP7	0.0309664	1.50144268129537e-07	0.000506732	0.997057
54	372	523	MYC	SSTR1	-0.030807	1.73838697659079e-07	0.000571177	0.997057
55	346	519	MKI67	SRD5A1	0.0306527	2.00210420242541e-07	0.00063901	0.997057
56	499	536	SKP2	SULT1E1	-0.0306301	2.04373528100987e-07	0.000649365	0.997057
57	126	499	CXCR4	SKP2	0.0305273	2.2443986047449e-07	0.000697999	0.997057
58	13	27	ADH1B	ALDH2	0.0305265	2.24590525288448e-07	0.000698356	0.997057
59	268	355	ICAM1	MMP9	0.030525	2.24905200019165e-07	0.000699102	0.997057
60	318	528	LASP1	STARD3	0.0303954	2.52966506408825e-07	0.000763691	0.997057
61	208	557	GHR	THRA	-0.0303001	2.75730763110715e-07	0.000813418	0.997057
62	354	548	MMP7	TFRC	0.0302984	2.76165287971253e-07	0.000814345	0.997057
63	81	134	CD44	CYP24A1	0.0301725	3.09335613124517e-07	0.000882812	0.997057
64	93	535	CDKN1A	SULT1A1	0.0301483	3.1616454787553e-07	0.000896365	0.997057
65	330	494	LSP1	SETDB1	0.0300728	3.38323262072393e-07	0.000939137	0.997057
66	88	166	CDK4	ERBB2	0.0300597	3.42320794599615e-07	0.000946664	0.997057
67	382	386	NCOA3	NELL1	0.0299878	3.65066594953944e-07	0.000988437	0.997057
68	268	552	ICAM1	TGFB2	0.029904	3.93437575629818e-07	0.00103815	0.997057
69	354	586	MMP7	TYMS	0.0298883	3.99000005035788e-07	0.0010476	0.997057
70	243	449	HDAC2	PRKDC	0.0298507	4.12604631794267e-07	0.00107033	0.997057
71	370	393	MUC6	NME1	0.0298228	4.22951388578952e-07	0.00108726	0.997057
72	382	583	NCOA3	TXN	0.0298022	4.30772562065584e-07	0.00109985	0.996784
73	51	476	BCL2	RBBP8	0.0297232	4.62075583351762e-07	0.00115116	0.996784
74	173	330	ERCC6	LSP1	0.0296788	4.80645757416909e-07	0.00118044	0.996784
75	393	465	NME1	PTPRF	0.029638	4.98312532126732e-07	0.00120753	0.996784
76	91	502	CDK7	SLC38A3	0.0296325	5.00741617726064e-07	0.0012112	0.995851
77	291	295	IL8	ITGA2	0.029576	5.26360641739387e-07	0.00125444	0.995851
78	251	253	HLA-DPB1	HLA-DQB1	0.0294723	5.76749751957095e-07	0.00133586	0.995851
79	29	418	ALDOA	PHB	0.0294105	6.08958967029949e-07	0.00138555	0.995851
80	370	415	MUC6	PEMT	0.0294051	6.11816056261816e-07	0.00138988	0.995851
81	91	503	CDK7	SLC38A6	0.0293553	6.39170663729871e-07	0.0014306	0.995851
82	29	393	ALDOA	NME1	0.0293527	6.40595054779425e-07	0.00143268	0.995851
83	26	166	ALDH1A1	ERBB2	0.0293208	6.58746653003917e-07	0.001459	0.99316
84	250	251	HLA-C	HLA-DPB1	0.0292055	7.28626904811236e-07	0.00157807	0.99316
85	166	399	ERBB2	NQO1	0.0291711	7.50779296954107e-07	0.00161472	0.99316
86	29	415	ALDOA	PEMT	0.0291416	7.7036876522385e-07	0.00164671	0.992691
87	107	349	COL11A1	MMP11	0.0290118	8.62321642536301e-07	0.00179499	0.992691
88	23	340	AKR1C3	MC1R	0.0289809	8.85752812651575e-07	0.00183154	0.992691
89	28	291	ALDH3A1	IL8	0.0289683	8.95409835166561e-07	0.00184647	0.992691
90	247	593	HIF1A	UGT2B7	0.0288884	9.59533268396484e-07	0.00194354	0.992691
91	252	253	HLA-DQA1	HLA-DQB1	0.0288768	9.69173050036076e-07	0.00195784	0.987625
92	135	165	CYP2B6	EPHX1	0.0286372	1.19085866256974e-06	0.00232165	0.987625
93	45	88	ATRX	CDK4	0.0286039	1.22538832347807e-06	0.00237604	0.987625
94	442	476	PRKACB	RBBP8	0.0285445	1.289121210446e-06	0.0024749	0.987625
95	381	499	NCOA2	SKP2	-0.0285409	1.29309321317272e-06	0.002481	0.987625
96	93	490	CDKN1A	SEPHS2	0.0285295	1.30575490508988e-06	0.00250038	0.987399
97	415	465	PEMT	PTPRF	0.0283561	1.51348054111544e-06	0.00280947	0.987399
98	63	208	CAV1	GHR	-0.02827	1.62810272552605e-06	0.00297206	0.987399
99	118	324	CSNK1E	LPL	0.0282315	1.68200944550279e-06	0.00304667	0.987399
100	68	535	CCND1	SULT1A1	0.0282302	1.68379911080763e-06	0.00304912	0.987399
101	255	448	HMOX1	PRKCA	0.0280721	1.92392027353883e-06	0.00336774	0.987399
102	330	477	LSP1	RELA	0.0280564	1.94944763753924e-06	0.00340036	0.987399
103	57	442	BRCA1	PRKACB	0.0280166	2.01570994140532e-06	0.00348398	0.987399
104	447	504	PRKAR2B	SLC45A2	0.0279751	2.08713409866057e-06	0.00357244	0.987399
105	47	447	AURKB	PRKAR2B	0.0279751	2.08713409866057e-06	0.00357244	0.987399
106	51	204	BCL2	GATA3	0.0279261	2.17447696959638e-06	0.00367829	0.987399
107	71	193	CCNE1	FGFR2	0.0278699	2.27918125550453e-06	0.00380197	0.987399
108	50	350	BARD1	MMP12	0.0278294	2.35742233645198e-06	0.00389217	0.987399
109	243	382	HDAC2	NCOA3	0.0278191	2.37789078672002e-06	0.00391546	0.987399
110	20	107	AKAP13	COL11A1	0.0278067	2.40257744277272e-06	0.00394339	0.987399
111	427	583	POLB	TXN	0.0278019	2.4122510107194e-06	0.00395429	0.987399
112	166	593	ERBB2	UGT2B7	0.0277672	2.48299836291821e-06	0.00403314	0.987399
113	251	280	HLA-DPB1	IGFBP7	0.0277548	2.50866154161145e-06	0.00406139	0.987399
114	23	265	AKR1C3	HSPA5	0.0277389	2.54201926286335e-06	0.00409783	0.987399
115	167	279	ERBB3	IGFBP5	0.0276877	2.65254681219851e-06	0.00421638	0.987399
116	65	586	CBS	TYMS	0.0276624	2.70884730979581e-06	0.00427551	0.987399
117	252	280	HLA-DQA1	IGFBP7	0.0276463	2.74520162801828e-06	0.00431325	0.984248
118	273	324	IGF2	LPL	0.0276053	2.84003979400538e-06	0.00442044	0.984248
119	349	352	MMP11	MMP2	0.0274357	3.26691002028312e-06	0.00487906	0.984248
120	91	214	CDK7	GLYAT	0.0273933	3.38281962641851e-06	0.00499725	0.984248
121	63	557	CAV1	THRA	0.0273916	3.38757886075847e-06	0.00500205	0.984248
122	279	447	IGFBP5	PRKAR2B	0.0273841	3.40872789594826e-06	0.00502332	0.984248
123	31	165	AMFR	EPHX1	0.0273742	3.43640438549286e-06	0.00505103	0.984248
124	347	393	MLH1	NME1	0.0273647	3.46348003832375e-06	0.00507799	0.984248
125	81	505	CD44	SLC6A2	0.0273509	3.50295044837523e-06	0.00511707	0.984248
126	81	503	CD44	SLC38A6	0.0273462	3.51639639606383e-06	0.00513031	0.978422
127	490	535	SEPHS2	SULT1A1	0.0272663	3.75422188447772e-06	0.00539061	0.978422
128	273	384	IGF2	NCOR2	0.0272064	3.94293045058447e-06	0.00559136	0.978422
129	318	399	LASP1	NQO1	0.0271703	4.06069419778277e-06	0.00571413	0.978422
130	382	413	NCOA3	PCNA	0.0271419	4.15586875468499e-06	0.00581199	0.978422
131	399	528	NQO1	STARD3	0.0270769	4.381823118349e-06	0.00603954	0.978422
132	91	505	CDK7	SLC6A2	0.0269566	4.83104303650173e-06	0.00647297	0.978422
133	244	272	HDLBP	IGF1R	-0.0269146	4.9979713370174e-06	0.00662794	0.978422
134	118	273	CSNK1E	IGF2	0.0269122	5.00801835312537e-06	0.00663716	0.978422
135	214	404	GLYAT	NRIP1	0.0268611	5.21888912952129e-06	0.00682819	0.978422
136	432	552	POSTN	TGFB2	0.0268519	5.25783412141934e-06	0.00686294	0.978422
137	143	489	CYR61	S100A4	0.0268427	5.29681272731786e-06	0.00689756	0.978422
138	255	396	HMOX1	NOTCH2	0.0268222	5.38543917061318e-06	0.00697566	0.978422
139	26	45	ALDH1A1	ATRX	0.026801	5.477988128888e-06	0.00705633	0.978422
140	71	118	CCNE1	CSNK1E	0.0267413	5.74759648097611e-06	0.00728635	0.978422
141	65	348	CBS	MMP1	0.0267388	5.75926211965339e-06	0.00729614	0.978422
142	350	519	MMP12	SRD5A1	0.0267045	5.92021416689903e-06	0.00742984	0.978422
143	31	51	AMFR	BCL2	0.0267027	5.92891313000443e-06	0.00743699	0.978422
144	318	444	LASP1	PRKAR1A	0.0266976	5.95286723714672e-06	0.00745666	0.978422
145	82	447	CD9	PRKAR2B	0.0266862	6.00758203073148e-06	0.00750137	0.978422
146	81	502	CD44	SLC38A3	0.0266679	6.09663819051143e-06	0.00757354	0.978422
147	88	528	CDK4	STARD3	0.0266497	6.18623480264091e-06	0.0076454	0.978422
148	26	528	ALDH1A1	STARD3	0.0266431	6.21927509381059e-06	0.00767172	0.978422
149	3	499	ABCC2	SKP2	0.0266364	6.2527640991572e-06	0.00769829	0.978422
150	20	352	AKAP13	MMP2	0.026588	6.49944610398023e-06	0.00789094	0.978422
151	47	588	AURKB	UCP2	0.0265647	6.62157160968846e-06	0.00798435	0.978422
152	504	588	SLC45A2	UCP2	0.0265647	6.62157160968846e-06	0.00798435	0.978422
153	247	318	HIF1A	LASP1	0.0265374	6.76738649296738e-06	0.00809422	0.978422
154	250	252	HLA-C	HLA-DQA1	0.0265223	6.84987761490063e-06	0.00815559	0.978422
155	107	231	COL11A1	GSTM4	0.0265094	6.92045897232596e-06	0.00820766	0.978051
156	295	461	ITGA2	PTGS2	0.0264668	7.15977030285586e-06	0.00838308	0.978051
157	393	534	NME1	STS	0.0264387	7.32138188941356e-06	0.00849903	0.978051
158	10	220	ACTG1	GPC1	-0.0264327	7.35676903707017e-06	0.00852416	0.978051
159	413	581	PCNA	TUBB	0.026399	7.55607070757058e-06	0.00866393	0.978051
160	368	547	MUC1	TFF1	0.0263606	7.79038636022911e-06	0.00882458	0.978051
161	30	350	ALOX5AP	MMP12	0.026359	7.80028551194967e-06	0.00883128	0.978051
162	291	548	IL8	TFRC	0.0263537	7.83270398141411e-06	0.00885318	0.978051
163	11	90	ADAM17	CDK6	0.0263273	7.99832427356151e-06	0.00896393	0.978051
164	10	420	ACTG1	PIK3CB	0.0263102	8.10785976734785e-06	0.00903615	0.978051
165	54	418	BIRC5	PHB	0.0263092	8.11442176917865e-06	0.00904045	0.969249
166	431	494	POR	SETDB1	0.0262208	8.70181311074525e-06	0.00949285	0.969249
167	71	273	CCNE1	IGF2	0.0261909	8.90909848805244e-06	0.00964803	0.969249
168	268	432	ICAM1	POSTN	0.0261882	8.92852072142958e-06	0.00966245	0.969249
169	170	193	ERCC3	FGFR2	0.0260676	9.81740470562542e-06	0.0103021	0.969249
170	118	170	CSNK1E	ERCC3	0.0260634	9.84989452468277e-06	0.0103248	0.969249
171	370	418	MUC6	PHB	0.0260553	9.91275645589873e-06	0.0103685	0.969249
172	123	214	CTSD	GLYAT	0.026009	1.02794468475054e-05	0.0106195	0.969249
173	52	434	BGN	PPARA	-0.0259904	1.04301242460636e-05	0.0107209	0.969249
174	134	503	CYP24A1	SLC38A6	0.0259772	1.05379373398495e-05	0.0107929	0.969249
175	340	557	MC1R	THRA	0.025975	1.05565061490065e-05	0.0108052	0.969249
176	224	399	GRB7	NQO1	0.0259715	1.05856470125065e-05	0.0108245	0.969249
177	75	572	CD2	TPD52	-0.0259647	1.06419951790837e-05	0.0108618	0.969249
178	532	593	STIP1	UGT2B7	0.0259621	1.06632289869069e-05	0.0108758	0.969249
179	124	442	CTTN	PRKACB	0.0259513	1.07537085258791e-05	0.0109353	0.969249
180	123	562	CTSD	TNF	0.0259502	1.07632220194276e-05	0.0109415	0.969249
181	280	554	IGFBP7	TGFBR2	0.0259469	1.07908708404381e-05	0.0109596	0.965715
182	193	384	FGFR2	NCOR2	0.025925	1.09773774330524e-05	0.0110878	0.959435
183	23	524	AKR1C3	SSTR2	0.0258752	1.14122909873338e-05	0.0114035	0.959435
184	347	415	MLH1	PEMT	0.0258685	1.14721581805366e-05	0.0114465	0.959435
185	88	444	CDK4	PRKAR1A	0.0258475	1.16614100991175e-05	0.0115814	0.959435
186	274	606	IGF2R	XRCC4	-0.0258138	1.19720938496215e-05	0.0118002	0.959435
187	294	423	IRS1	PLAT	0.0257682	1.24038226416712e-05	0.0120988	0.959435
188	45	247	ATRX	HIF1A	0.0257669	1.24160703252052e-05	0.0121072	0.959435
189	269	284	ICAM5	IL13	0.0257256	1.28208583918266e-05	0.0123814	0.959435
190	193	387	FGFR2	NELL2	0.0257184	1.28928189657707e-05	0.0124296	0.959435
191	259	384	HRAS	NCOR2	0.0257084	1.2993510847048e-05	0.0124968	0.959435
192	69	251	CCND2	HLA-DPB1	0.0256896	1.31840163104524e-05	0.012623	0.945109
193	404	439	NRIP1	PPP2R2A	0.0255957	1.41777568130053e-05	0.0133432	0.945109
194	528	593	STARD3	UGT2B7	0.0255601	1.45717025614722e-05	0.0136219	0.945109
195	231	352	GSTM4	MMP2	0.0255529	1.46535817249216e-05	0.0136794	0.945109
196	255	269	HMOX1	ICAM5	0.0255356	1.48498584668921e-05	0.0138165	0.945109
197	90	310	CDK6	KIT	0.0254796	1.55039919134126e-05	0.0142669	0.945109
198	255	284	HMOX1	IL13	0.0254424	1.59532560122244e-05	0.0145706	0.945109
199	134	502	CYP24A1	SLC38A3	0.0254079	1.63816008109663e-05	0.0148559	0.945109
200	82	338	CD9	MAT2A	0.0254027	1.64467712513439e-05	0.014899	0.945109
201	93	223	CDKN1A	GPX4	0.0253721	1.68377278881859e-05	0.0151554	0.945109
202	101	255	CFLAR	HMOX1	0.0253652	1.69266671823376e-05	0.0152133	0.945109
203	90	523	CDK6	SSTR1	-0.0253392	1.72671195595164e-05	0.0154332	0.945109
204	348	548	MMP1	TFRC	0.0253366	1.73011130348844e-05	0.015455	0.945109
205	291	461	IL8	PTGS2	0.0252808	1.80550639705679e-05	0.015933	0.945109
206	153	392	DPYD	NFKBIA	0.0252728	1.81657344524577e-05	0.0160022	0.945109
207	81	359	CD44	MRPL23	0.0252424	1.85916235311279e-05	0.0162662	0.945109
208	372	449	MYC	PRKDC	0.0252065	1.91083290774774e-05	0.0165817	0.945109
209	88	532	CDK4	STIP1	0.0251843	1.94342539339143e-05	0.0167781	0.945109
210	167	406	ERBB3	NUMA1	0.0251638	1.97387372895541e-05	0.0169598	0.945109
211	70	131	CCND3	CYP1A1	-0.0250686	2.12186526826752e-05	0.0178186	0.945109
212	523	569	SSTR1	TP53	-0.0250295	2.18558890350273e-05	0.0181765	0.945109
213	9	521	ACE	SREBF1	-0.025023	2.19625522770439e-05	0.0182357	0.945109
214	51	326	BCL2	LRBA	0.025022	2.19795741922546e-05	0.0182452	0.945109
215	310	523	KIT	SSTR1	-0.0250116	2.21532298150251e-05	0.0183411	0.945109
216	268	304	ICAM1	JUN	0.0249966	2.24067574707831e-05	0.0184804	0.945109
217	215	252	GNAS	HLA-DQA1	0.0249465	2.32707226397455e-05	0.018947	0.945109
218	28	295	ALDH3A1	ITGA2	0.0249404	2.33774361746431e-05	0.0190038	0.945109
219	4	407	ABL1	NUP214	0.0249379	2.34209325433721e-05	0.0190269	0.945109
220	26	444	ALDH1A1	PRKAR1A	0.0249287	2.35836900528419e-05	0.0191131	0.945109
221	170	324	ERCC3	LPL	0.0249215	2.37121408339647e-05	0.0191808	0.945109
222	346	569	MKI67	TP53	0.024911	2.39015557521594e-05	0.0192802	0.945109
223	134	404	CYP24A1	NRIP1	0.0249026	2.4052501289562e-05	0.019359	0.945109
224	404	442	NRIP1	PRKACB	0.0248978	2.41391024040638e-05	0.0194041	0.945109
225	112	393	COMT	NME1	0.024876	2.45398181990542e-05	0.0196111	0.945109
226	23	496	AKR1C3	SHC1	0.024855	2.49300930532659e-05	0.0198104	0.945109
227	524	569	SSTR2	TP53	0.0248501	2.50224725923953e-05	0.0198573	0.945109
228	145	275	DBN1	IGFALS	0.0248319	2.53660009452705e-05	0.0200304	0.945109
229	310	579	KIT	TUBA3C	0.0248204	2.5586185531834e-05	0.0201405	0.945109
230	50	346	BARD1	MKI67	0.0248095	2.57966762016171e-05	0.0202451	0.945109
231	91	521	CDK7	SREBF1	0.0248059	2.58665219750043e-05	0.0202796	0.945109
232	415	534	PEMT	STS	0.0247999	2.59828189528299e-05	0.020337	0.945109
233	69	252	CCND2	HLA-DQA1	0.024767	2.66320591379987e-05	0.020654	0.945109
234	200	535	FZR1	SULT1A1	0.0247567	2.68393417557355e-05	0.020754	0.945109
235	90	579	CDK6	TUBA3C	0.0247353	2.72725228973592e-05	0.020961	0.945109
236	214	505	GLYAT	SLC6A2	0.0247177	2.76329819723919e-05	0.0211314	0.945109
237	280	589	IGFBP7	UGT1A1	-0.0247128	2.77347435773123e-05	0.0211792	0.945109
238	123	521	CTSD	SREBF1	0.0247075	2.78455583817561e-05	0.0212311	0.945109
239	45	318	ATRX	LASP1	0.0246976	2.80525387286179e-05	0.0213276	0.945109
240	412	430	PCDHGB4	PON2	0.0246884	2.82457808278291e-05	0.0214172	0.945109
241	26	566	ALDH1A1	TNR	0.0246873	2.82681907746163e-05	0.0214275	0.945109
242	449	583	PRKDC	TXN	0.0246726	2.85812752105485e-05	0.0215716	0.945109
243	142	252	CYP3A7	HLA-DQA1	-0.0246415	2.92527064553738e-05	0.0218764	0.945109
244	223	490	GPX4	SEPHS2	0.0246363	2.93647218794213e-05	0.0219267	0.945109
245	98	318	CDS1	LASP1	0.0246068	3.00191806739125e-05	0.0222176	0.945109
246	279	406	IGFBP5	NUMA1	0.0245948	3.02871764952251e-05	0.0223352	0.945109
247	406	588	NUMA1	UCP2	0.0245916	3.03605652836048e-05	0.0223673	0.945109
248	523	579	SSTR1	TUBA3C	-0.0245703	3.08442869461079e-05	0.0225771	0.945109
249	406	447	NUMA1	PRKAR2B	0.0245664	3.09340290209903e-05	0.0226157	0.945109
250	193	362	FGFR2	MSH6	0.0245586	3.1115903748713e-05	0.0226937	0.945109
251	118	384	CSNK1E	NCOR2	0.024542	3.15010476419353e-05	0.0228576	0.945109
252	51	72	BCL2	CCNH	0.0245085	3.22941478472227e-05	0.02319	0.945109
253	27	350	ALDH2	MMP12	0.0245047	3.2386088034464e-05	0.0232281	0.945109
254	59	547	CALCR	TFF1	0.0245039	3.24063230914273e-05	0.0232364	0.945109
255	36	279	APOC2	IGFBP5	0.0245023	3.24434836787013e-05	0.0232518	0.945109
256	99	568	CENPE	TOPBP1	0.0244986	3.25321707783655e-05	0.0232884	0.945109
257	295	585	ITGA2	TXNRD1	-0.024496	3.25966969376701e-05	0.023315	0.945109
258	204	326	GATA3	LRBA	0.024479	3.30097639473781e-05	0.023484	0.945109
259	69	253	CCND2	HLA-DQB1	0.0244716	3.31900308667699e-05	0.0235572	0.931537
260	224	318	GRB7	LASP1	0.0244566	3.35624555425351e-05	0.0237299	0.929891
261	31	476	AMFR	RBBP8	0.0244122	3.46823413897024e-05	0.0242479	0.929891
262	243	386	HDAC2	NELL1	0.0243664	3.58783585323597e-05	0.0247884	0.929891
263	81	531	CD44	STAT6	0.0243655	3.59006685206609e-05	0.0247984	0.929891
264	535	567	SULT1A1	TOP2A	0.0243626	3.59792335544729e-05	0.0248334	0.929891
265	562	591	TNF	UGT2B15	0.0243618	3.59994395566776e-05	0.0248424	0.929891
266	26	514	ALDH1A1	SORL1	0.024346	3.64207042375941e-05	0.0250294	0.929891
267	123	499	CTSD	SKP2	-0.0243397	3.65905987917969e-05	0.0251043	0.929891
268	60	562	CAMK4	TNF	-0.0243359	3.66928638244612e-05	0.0251493	0.929891
269	106	490	COASY	SEPHS2	0.0243248	3.69948539593601e-05	0.0252816	0.928511
270	442	464	PRKACB	PTPN1	0.0242874	3.80303032565532e-05	0.0257345	0.928511
271	120	472	CTCF	RAD52	0.0242854	3.80856244242e-05	0.0257585	0.928511
272	252	300	HLA-DQA1	ITGB2	0.0242827	3.81615114648515e-05	0.0257913	0.926348
273	347	380	MLH1	NCOA1	0.0242321	3.96066012711138e-05	0.0264176	0.926348
274	354	385	MMP7	NEK2	0.0242174	4.00367216641939e-05	0.0266009	0.926348
275	318	337	LASP1	MAPK9	0.0242151	4.0104065559099e-05	0.0266295	0.926348
276	101	350	CFLAR	MMP12	0.0241941	4.07276078797647e-05	0.0268923	0.926348
277	215	340	GNAS	MC1R	0.024193	4.0761152294122e-05	0.0269064	0.926348
278	310	408	KIT	ODC1	0.0241865	4.09555747535872e-05	0.0269877	0.926348
279	31	326	AMFR	LRBA	0.0241687	4.14925331970739e-05	0.0272108	0.926348
280	265	557	HSPA5	THRA	0.0241601	4.17547439446331e-05	0.027319	0.926348
281	326	476	LRBA	RBBP8	0.0241316	4.26364930292689e-05	0.0276791	0.926348
282	11	541	ADAM17	TERF1	-0.0241258	4.28189268801837e-05	0.0277529	0.926348
283	310	569	KIT	TP53	0.0241213	4.29589816615117e-05	0.0278094	0.926348
284	551	569	TGFB1	TP53	-0.0240989	4.36688293132814e-05	0.0280936	0.926348
285	107	184	COL11A1	FBN1	0.0240709	4.4572576645141e-05	0.0284505	0.926348
286	468	541	PXDN	TERF1	-0.0240689	4.46370755247116e-05	0.0284757	0.926348
287	404	521	NRIP1	SREBF1	0.0240672	4.46921630894437e-05	0.0284972	0.926348
288	519	524	SRD5A1	SSTR2	0.0240601	4.49230953278867e-05	0.0285873	0.926348
289	193	297	FGFR2	ITGA6	0.0240586	4.49725921778388e-05	0.0286066	0.917693
290	248	249	HLA-A	HLA-B	0.0240378	4.5661729937585e-05	0.0288911	0.917693
291	255	260	HMOX1	HSD11B1	0.0240135	4.64759127820624e-05	0.0292233	0.917693
292	548	586	TFRC	TYMS	0.024008	4.66618567669386e-05	0.0292986	0.917693
293	372	408	MYC	ODC1	0.0240051	4.67635309278069e-05	0.0293397	0.916383
294	13	427	ADH1B	POLB	0.0239587	4.83668731596776e-05	0.0299849	0.916383
295	11	499	ADAM17	SKP2	-0.0239311	4.93473330409611e-05	0.030372	0.916383
296	114	528	CREBBP	STARD3	-0.0239209	4.97145049915826e-05	0.0305155	0.916383
297	166	247	ERBB2	HIF1A	0.0239067	5.02282201519932e-05	0.030715	0.916383
298	337	444	MAPK9	PRKAR1A	0.0239017	5.04115138582062e-05	0.0307858	0.916383
299	27	57	ALDH2	BRCA1	-0.0238983	5.05352855693086e-05	0.0308335	0.916383
300	81	91	CD44	CDK7	0.0238636	5.18250459864422e-05	0.0313257	0.916383
301	200	472	FZR1	RAD52	0.0238575	5.20531709704564e-05	0.0314117	0.916383
302	93	567	CDKN1A	TOP2A	0.023848	5.24150789720235e-05	0.0315477	0.916383
303	555	578	THBS3	TUBA1A	0.0238445	5.25481973303599e-05	0.0315976	0.916383
304	450	588	PRLR	UCP2	0.0238413	5.26669232803201e-05	0.031642	0.916383
305	505	521	SLC6A2	SREBF1	0.0238307	5.30734660533216e-05	0.0317933	0.916383
306	52	280	BGN	IGFBP7	0.0238262	5.32453007195954e-05	0.0318571	0.916383
307	88	566	CDK4	TNR	0.0238231	5.33663692086073e-05	0.0319019	0.916383
308	255	516	HMOX1	SPOCK2	0.0238014	5.42095734281656e-05	0.0322117	0.916383
309	494	596	SETDB1	VEGFA	0.0237915	5.45995034704205e-05	0.0323538	0.916383
310	122	324	CTNNB1	LPL	0.0237858	5.48262876662875e-05	0.0324361	0.916383
311	242	330	HDAC1	LSP1	0.0237826	5.49510586362878e-05	0.0324812	0.91419
312	106	204	COASY	GATA3	0.023762	5.57761990727101e-05	0.0327826	0.91419
313	499	562	SKP2	TNF	-0.023734	5.69120026725489e-05	0.0331919	0.91419
314	10	117	ACTG1	CSNK1D	0.023724	5.73232621090547e-05	0.0333386	0.91419
315	118	387	CSNK1E	NELL2	0.0237081	5.79834152196756e-05	0.0335723	0.91419
316	78	131	CD3E	CYP1A1	0.0236728	5.9477910245409e-05	0.0340939	0.91419
317	184	352	FBN1	MMP2	0.0236711	5.95511278496108e-05	0.0341191	0.91419
318	85	346	CDK1	MKI67	0.0236406	6.08722118331517e-05	0.0345711	0.91419
319	251	551	HLA-DPB1	TGFB1	0.0236351	6.11093194839984e-05	0.0346514	0.91419
320	192	486	FGFR1	RRAS2	-0.0236289	6.13858108511334e-05	0.0347447	0.91419
321	214	359	GLYAT	MRPL23	0.0236193	6.18087128343436e-05	0.0348867	0.91419
322	423	439	PLAT	PPP2R2A	0.0236166	6.19269854627014e-05	0.0349263	0.91419
323	304	552	JUN	TGFB2	0.023599	6.27133503248167e-05	0.035188	0.91419
324	107	424	COL11A1	PLAU	0.023587	6.32578449901722e-05	0.0353675	0.91419
325	26	532	ALDH1A1	STIP1	0.0235763	6.37458349670439e-05	0.0355274	0.91419
326	166	532	ERBB2	STIP1	0.0235709	6.39912909525808e-05	0.0356075	0.91419
327	156	372	E2F5	MYC	0.0235612	6.4438257901589e-05	0.0357525	0.91419
328	81	404	CD44	NRIP1	0.0235586	6.45585145699901e-05	0.0357914	0.91419
329	109	524	COL19A1	SSTR2	0.0235551	6.47195328435934e-05	0.0358434	0.91419
330	128	381	CYP11B2	NCOA2	0.0235409	6.53823035468015e-05	0.0360562	0.91419
331	557	567	THRA	TOP2A	0.0235389	6.54757575455633e-05	0.0360861	0.91419
332	359	521	MRPL23	SREBF1	0.0235348	6.56662751692405e-05	0.0361469	0.91419
333	54	85	BIRC5	CDK1	0.0235327	6.57655001012891e-05	0.0361785	0.91419
334	192	225	FGFR1	GRIK1	0.0235291	6.59332840349247e-05	0.0362318	0.91419
335	370	606	MUC6	XRCC4	0.0235178	6.64686650608814e-05	0.0364012	0.91419
336	147	332	DCN	LUM	0.0235067	6.69986787811272e-05	0.0365678	0.91419
337	102	585	CFP	TXNRD1	0.0235035	6.71551685582639e-05	0.0366167	0.91419
338	50	163	BARD1	EMG1	0.023429	7.08208933715149e-05	0.0377365	0.91419
339	363	488	MT2A	S100A1	0.0234224	7.11548050478239e-05	0.037836	0.91419
340	82	167	CD9	ERBB3	0.0234117	7.16985300672768e-05	0.0379971	0.91419
341	185	379	FCER1A	NCF4	0.0234082	7.18774234584885e-05	0.0380498	0.91419
342	324	362	LPL	MSH6	0.0233939	7.2612802324068e-05	0.0382655	0.91419
343	23	596	AKR1C3	VEGFA	0.0233849	7.30775506054826e-05	0.0384008	0.91419
344	123	302	CTSD	ITGB4	0.0233837	7.31427131950291e-05	0.0384198	0.91419
345	13	145	ADH1B	DBN1	-0.0233745	7.36222124331221e-05	0.0385584	0.91419
346	13	467	ADH1B	PTPRN2	0.02336	7.43819985671301e-05	0.0387766	0.91419
347	60	284	CAMK4	IL13	-0.0233562	7.45837957227824e-05	0.0388341	0.91419
348	294	464	IRS1	PTPN1	0.0233498	7.49253305791786e-05	0.0389313	0.91419
349	272	346	IGF1R	MKI67	-0.0233498	7.49256882601745e-05	0.0389314	0.91419
350	21	412	AKAP9	PCDHGB4	0.0233356	7.56859932702358e-05	0.0391462	0.91419
351	398	476	NPAS2	RBBP8	0.0233327	7.58399056226544e-05	0.0391895	0.91419
352	165	581	EPHX1	TUBB	-0.0233317	7.58962752880343e-05	0.0392053	0.91419
353	30	287	ALOX5AP	IL1B	0.02331	7.70727004566485e-05	0.039533	0.91419
354	71	324	CCNE1	LPL	0.0233006	7.75900578964261e-05	0.0396757	0.91419
355	349	424	MMP11	PLAU	0.0232975	7.77604977895141e-05	0.0397225	0.91419
356	124	220	CTTN	GPC1	0.0232963	7.78223335358152e-05	0.0397395	0.91419
357	326	442	LRBA	PRKACB	0.0232731	7.9112101510237e-05	0.0400904	0.91419
358	354	492	MMP7	SERPINB5	0.0232669	7.94614989809705e-05	0.0401845	0.91419
359	355	412	MMP9	PCDHGB4	0.0232484	8.05124716680705e-05	0.0404654	0.91419
360	183	521	FASN	SREBF1	0.0232385	8.10785985101425e-05	0.0406152	0.91419
361	242	512	HDAC1	SOD1	0.023232	8.14516917033714e-05	0.0407135	0.91419
362	528	557	STARD3	THRA	0.0232021	8.31879732130503e-05	0.041165	0.91419
363	20	85	AKAP13	CDK1	-0.0232016	8.32181257701681e-05	0.0411728	0.91419
364	51	165	BCL2	EPHX1	0.0231894	8.39392301537067e-05	0.0413576	0.91419
365	290	536	IL6	SULT1E1	0.0231871	8.40760427716081e-05	0.0413925	0.91419
366	234	415	GSTP1	PEMT	0.0231826	8.43423907321839e-05	0.0414602	0.91419
367	45	593	ATRX	UGT2B7	0.0231808	8.44473833843118e-05	0.0414869	0.91419
368	59	463	CALCR	PTHLH	0.0231804	8.44736237062271e-05	0.0414936	0.91419
369	47	82	AURKB	CD9	0.0231796	8.4519353954482e-05	0.0415052	0.91419
370	82	504	CD9	SLC45A2	0.0231796	8.4519353954482e-05	0.0415052	0.91419
371	332	432	LUM	POSTN	0.0231778	8.46267654834865e-05	0.0415324	0.91419
372	173	503	ERCC6	SLC38A6	-0.0231766	8.47003637993726e-05	0.041551	0.91419
373	96	466	CDKN2B	PTPRJ	0.023168	8.52184254276356e-05	0.0416817	0.91419
374	184	349	FBN1	MMP11	0.0231601	8.56932645743047e-05	0.0418008	0.91419
375	3	381	ABCC2	NCOA2	-0.0231504	8.62812668056545e-05	0.0419474	0.91419
376	279	504	IGFBP5	SLC45A2	0.0231388	8.69910036276345e-05	0.0421231	0.91419
377	47	279	AURKB	IGFBP5	0.0231388	8.69910036276345e-05	0.0421231	0.91419
378	51	427	BCL2	POLB	0.0231376	8.70603957414673e-05	0.0421402	0.91419
379	244	382	HDLBP	NCOA3	-0.023135	8.72234017730289e-05	0.0421803	0.91419
380	408	445	ODC1	PRKAR1B	0.0231301	8.75259231114534e-05	0.0422546	0.91419
381	101	519	CFLAR	SRD5A1	0.0231284	8.76265454679004e-05	0.0422792	0.890139
382	524	557	SSTR2	THRA	0.0231176	8.82996755604548e-05	0.0424784	0.890139
383	268	412	ICAM1	PCDHGB4	0.0231012	8.93202583338581e-05	0.0427782	0.890139
384	339	547	MBD3	TFF1	0.0230889	9.00995350257006e-05	0.0430053	0.890139
385	125	512	CXCL12	SOD1	-0.0230761	9.09112312010851e-05	0.0432403	0.890139
386	59	206	CALCR	GGCX	-0.0230711	9.12309547793644e-05	0.0433324	0.890139
387	166	337	ERBB2	MAPK9	0.0230573	9.21224044825308e-05	0.0435878	0.890139
388	436	610	PPP1CB	YWHAQ	0.023042	9.31149421681265e-05	0.0438699	0.890139
389	75	562	CD2	TNF	0.0230288	9.39833127100442e-05	0.0441147	0.890139
390	342	588	MDM2	UCP2	-0.0230205	9.45327585817335e-05	0.0442687	0.890139
391	100	340	CENPF	MC1R	0.0230189	9.4640365538412e-05	0.0442988	0.890139
392	369	538	MUC5AC	TBP	-0.0230176	9.47260954300422e-05	0.0443227	0.890139
393	82	135	CD9	CYP2B6	0.0230098	9.52423035054384e-05	0.0444665	0.890139
394	385	586	NEK2	TYMS	0.023	9.5897628852315e-05	0.0446481	0.890139
395	259	406	HRAS	NUMA1	0.0229986	9.59932807635955e-05	0.0446745	0.854753
396	242	244	HDAC1	HDLBP	-0.0229742	9.7645881063313e-05	0.0452043	0.854753
397	251	300	HLA-DPB1	ITGB2	0.0229314	0.000100615	0.0461421	0.854753
398	63	242	CAV1	HDAC1	-0.022919	0.000101491	0.0464154	0.854753
399	106	535	COASY	SULT1A1	0.0229064	0.000102391	0.0466947	0.854753
400	135	279	CYP2B6	IGFBP5	0.0228762	0.000104567	0.0473635	0.854753
401	512	608	SOD1	XRCC6	0.022875	0.00010466	0.0473919	0.854753
402	123	381	CTSD	NCOA2	0.0228561	0.000106046	0.0478128	0.854753
403	156	488	E2F5	S100A1	0.0228335	0.000107726	0.0483183	0.854753
404	191	607	FGF8	XRCC5	0.0228234	0.00010849	0.0485467	0.854753
405	538	562	TBP	TNF	-0.0228202	0.000108729	0.0486178	0.854753
406	86	431	CDK2	POR	-0.0228045	0.000109922	0.0489713	0.854753
407	427	467	POLB	PTPRN2	0.0227996	0.000110299	0.0490823	0.854753
408	242	302	HDAC1	ITGB4	0.0227865	0.000111308	0.0493789	0.854753
409	449	475	PRKDC	RB1CC1	0.0227741	0.000112268	0.0496592	0.854753
410	152	193	DNMT1	FGFR2	0.0227709	0.000112521	0.0497326	0.854753
411	100	519	CENPF	SRD5A1	0.0227615	0.000113257	0.0499462	0.854753
412	200	480	FZR1	RHOA	-0.0227602	0.00011336	0.0499758	0.854753
413	224	557	GRB7	THRA	0.0227529	0.000113934	0.0501415	0.854753
414	385	609	NEK2	YWHAH	0.0227421	0.000114791	0.0503879	0.854753
415	14	365	ADIPOQ	MTHFD1	0.0227289	0.000115849	0.0506902	0.854753
416	365	536	MTHFD1	SULT1E1	0.0227234	0.000116293	0.0508166	0.854753
417	4	272	ABL1	IGF1R	-0.022717	0.000116805	0.0509618	0.854753
418	4	302	ABL1	ITGB4	-0.0227098	0.000117393	0.051128	0.854753
419	571	606	TP73	XRCC4	-0.0226997	0.000118215	0.0513595	0.854753
420	194	370	FGFR4	MUC6	0.0226955	0.000118564	0.0514574	0.854753
421	386	449	NELL1	PRKDC	0.0226904	0.00011898	0.0515737	0.854753
422	287	350	IL1B	MMP12	0.0226779	0.000120017	0.051863	0.854753
423	225	486	GRIK1	RRAS2	-0.02267	0.000120672	0.0520444	0.854753
424	302	466	ITGB4	PTPRJ	0.022669	0.000120755	0.0520674	0.854753
425	299	472	ITGB1BP1	RAD52	-0.0226685	0.0001208	0.0520799	0.854753
426	82	450	CD9	PRLR	0.0226593	0.000121572	0.0522929	0.854753
427	86	398	CDK2	NPAS2	0.0226466	0.00012264	0.0525858	0.854753
428	411	494	PBX1	SETDB1	0.0226455	0.000122731	0.0526108	0.854753
429	65	385	CBS	NEK2	0.0226405	0.00012316	0.052728	0.854753
430	173	502	ERCC6	SLC38A3	-0.022614	0.000125435	0.0533441	0.854753
431	242	382	HDAC1	NCOA3	0.0226064	0.000126092	0.0535207	0.854753
432	382	513	NCOA3	SOD2	0.0226046	0.00012625	0.053563	0.854753
433	64	223	CBR1	GPX4	-0.0225986	0.00012677	0.0537019	0.854753
434	242	316	HDAC1	KPNB1	0.0225957	0.000127024	0.0537699	0.854753
435	31	204	AMFR	GATA3	0.0225719	0.000129128	0.0543274	0.854753
436	274	315	IGF2R	KPNA5	0.0225638	0.000129854	0.0545182	0.854753
437	52	551	BGN	TGFB1	0.0225466	0.000131399	0.0549216	0.854753
438	75	591	CD2	UGT2B15	0.0225453	0.000131518	0.0549523	0.854753
439	156	523	E2F5	SSTR1	-0.0225355	0.00013241	0.0551835	0.854753
440	490	570	SEPHS2	TP53BP1	0.0225296	0.000132948	0.0553223	0.854753
441	173	608	ERCC6	XRCC6	0.0225137	0.000134409	0.0556971	0.854753
442	442	535	PRKACB	SULT1A1	0.0225123	0.000134532	0.0557286	0.854753
443	279	527	IGFBP5	SSTR5	0.0225077	0.000134959	0.0558375	0.854753
444	90	408	CDK6	ODC1	0.0225039	0.000135314	0.0559277	0.854753
445	521	531	SREBF1	STAT6	0.0224997	0.00013571	0.0560283	0.854753
446	293	363	INSR	MT2A	-0.0224885	0.000136755	0.0562925	0.854753
447	538	585	TBP	TXNRD1	0.0224741	0.000138112	0.0566332	0.854753
448	20	231	AKAP13	GSTM4	0.0224715	0.000138363	0.0566961	0.854753
449	523	551	SSTR1	TGFB1	0.0224683	0.000138659	0.0567701	0.836514
450	14	310	ADIPOQ	KIT	0.022451	0.000140317	0.0572112	0.836514
451	49	94	BAG1	CDKN1B	-0.0224265	0.000142691	0.0578368	0.836514
452	135	547	CYP2B6	TFF1	0.0224096	0.000144358	0.0582716	0.836514
453	173	544	ERCC6	TFAP2A	-0.0223771	0.0001476	0.0591071	0.836514
454	152	324	DNMT1	LPL	0.0223765	0.000147665	0.0591238	0.836514
455	114	224	CREBBP	GRB7	-0.0223752	0.000147797	0.0591575	0.836514
456	167	478	ERBB3	REXO2	-0.0223578	0.000149567	0.0596076	0.836514
457	232	523	GSTM5	SSTR1	0.0223444	0.000150936	0.0599531	0.836514
458	59	572	CALCR	TPD52	0.0223369	0.000151714	0.0601485	0.836514
459	142	193	CYP3A7	FGFR2	0.0223349	0.000151919	0.0601999	0.836514
460	28	354	ALDH3A1	MMP7	0.0223315	0.000152273	0.0602885	0.836514
461	205	242	GBA	HDAC1	-0.0223259	0.000152861	0.0604351	0.836514
462	18	324	AHR	LPL	0.0223152	0.000153973	0.0607114	0.836514
463	169	346	ERCC2	MKI67	0.0223072	0.000154822	0.0609214	0.836514
464	272	519	IGF1R	SRD5A1	-0.0223024	0.000155331	0.0610469	0.836514
465	196	214	FLNB	GLYAT	0.0223019	0.000155375	0.0610579	0.836514
466	365	483	MTHFD1	RNASEL	-0.0222996	0.000155619	0.0611179	0.836514
467	60	381	CAMK4	NCOA2	-0.0222972	0.000155877	0.0611812	0.836514
468	228	242	GSR	HDAC1	-0.0222658	0.000159247	0.0620023	0.836514
469	152	362	DNMT1	MSH6	0.022261	0.000159764	0.0621272	0.836514
470	90	500	CDK6	SLC19A1	0.0222575	0.00016015	0.0622202	0.836514
471	241	324	H2AFX	LPL	0.0222448	0.000161544	0.0625545	0.836514
472	385	568	NEK2	TOPBP1	0.0222419	0.000161855	0.0626288	0.836514
473	65	578	CBS	TUBA1A	0.0222275	0.000163447	0.0630074	0.836514
474	231	320	GSTM4	LEPROT	0.0222204	0.000164237	0.0631941	0.836514
475	382	475	NCOA3	RB1CC1	0.0222068	0.000165769	0.0635545	0.836514
476	85	352	CDK1	MMP2	-0.0222044	0.000166031	0.063616	0.836514
477	65	215	CBS	GNAS	-0.0221978	0.000166783	0.0637915	0.836514
478	352	424	MMP2	PLAU	0.0221956	0.000167026	0.0638483	0.836514
479	417	566	PGR	TNR	-0.0221943	0.000167172	0.0638823	0.836514
480	274	589	IGF2R	UGT1A1	-0.0221743	0.000169467	0.0644137	0.836514
481	369	585	MUC5AC	TXNRD1	-0.0221699	0.000169968	0.0645289	0.836514
482	99	560	CENPE	TLK2	0.0221685	0.000170133	0.0645668	0.836514
483	53	350	BIN1	MMP12	0.0221681	0.000170172	0.0645757	0.836514
484	37	255	APOE	HMOX1	0.0221629	0.000170778	0.0647148	0.836514
485	57	496	BRCA1	SHC1	0.0221404	0.000173402	0.0653119	0.836514
486	247	528	HIF1A	STARD3	0.0221403	0.000173414	0.0653145	0.836514
487	23	70	AKR1C3	CCND3	0.0221391	0.000173556	0.0653467	0.836514
488	510	581	SMARCA2	TUBB	-0.0221372	0.000173779	0.0653971	0.836514
489	365	480	MTHFD1	RHOA	-0.0221333	0.000174233	0.0654994	0.826885
490	35	502	APEX1	SLC38A3	0.0221153	0.000176373	0.0659973	0.826885
491	408	523	ODC1	SSTR1	-0.022112	0.00017676	0.0660868	0.826885
492	412	501	PCDHGB4	SLC38A1	0.0221066	0.000177415	0.0662379	0.826885
493	27	30	ALDH2	ALOX5AP	0.0220947	0.000178845	0.0665666	0.826885
494	167	588	ERBB3	UCP2	0.0220929	0.00017907	0.066618	0.826885
495	220	423	GPC1	PLAT	0.0220714	0.000181679	0.0672119	0.826885
496	48	363	AXIN1	MT2A	-0.0220491	0.000184444	0.0678339	0.826885
497	324	387	LPL	NELL2	0.0220356	0.000186129	0.0682094	0.826885
498	10	437	ACTG1	PPP2R1A	0.0220356	0.000186133	0.0682104	0.826885
499	324	477	LPL	RELA	0.0220112	0.00018922	0.0688915	0.826885
500	382	468	NCOA3	PXDN	-0.0220053	0.000189969	0.0690553	0.826885
501	37	310	APOE	KIT	0.0219998	0.00019067	0.0692083	0.826885
502	295	603	ITGA2	XPC	0.0219935	0.000191488	0.0693862	0.826885
503	48	286	AXIN1	IL1A	-0.0219814	0.000193056	0.0697254	0.826885
504	220	384	GPC1	NCOR2	0.0219747	0.000193918	0.069911	0.826885
505	462	499	PTH	SKP2	-0.0219745	0.000193951	0.0699182	0.826885
506	30	222	ALOX5AP	GPX1	0.0219444	0.000197915	0.0707631	0.826885
507	447	450	PRKAR2B	PRLR	0.0219408	0.000198388	0.0708631	0.826885
508	107	111	COL11A1	COL7A1	0.0219386	0.00019869	0.0709266	0.826885
509	241	327	H2AFX	LRIG1	0.0219375	0.000198829	0.0709559	0.826885
510	35	503	APEX1	SLC38A6	0.0219334	0.000199385	0.0710729	0.826885
511	215	531	GNAS	STAT6	0.0219294	0.000199915	0.0711841	0.826885
512	454	511	PRRC2A	SMARCA4	0.0219293	0.00019993	0.0711872	0.826885
513	71	384	CCNE1	NCOR2	0.0219272	0.000200208	0.0712455	0.826885
514	126	536	CXCR4	SULT1E1	-0.0219264	0.000200325	0.07127	0.826885
515	147	198	DCN	FN1	0.0219257	0.000200417	0.0712893	0.826885
516	23	224	AKR1C3	GRB7	0.0219242	0.000200622	0.0713322	0.826885
517	310	372	KIT	MYC	0.0219225	0.000200846	0.0713789	0.826885
518	324	384	LPL	NCOR2	0.0219125	0.000202201	0.0716612	0.826885
519	432	559	POSTN	TIMP3	0.0219104	0.000202484	0.0717199	0.81477
520	3	496	ABCC2	SHC1	0.0218834	0.000206183	0.0725172	0.81477
521	332	559	LUM	TIMP3	0.0218834	0.000206189	0.0725184	0.81477
522	304	580	JUN	TUBA4A	-0.0218801	0.000206638	0.0726145	0.81477
523	135	588	CYP2B6	UCP2	0.0218747	0.000207385	0.0727739	0.81477
524	29	398	ALDOA	NPAS2	-0.0218715	0.000207836	0.0728697	0.81477
525	123	134	CTSD	CYP24A1	0.0218665	0.00020853	0.0730172	0.785753
526	204	476	GATA3	RBBP8	0.0218444	0.000211633	0.0737299	0.785753
527	439	440	PPP2R2A	PPP2R5E	0.0218395	0.000212339	0.0738909	0.785753
528	51	467	BCL2	PTPRN2	0.0218364	0.000212779	0.0739912	0.785753
529	318	388	LASP1	NEU1	0.0218323	0.000213354	0.074122	0.785753
530	220	442	GPC1	PRKACB	0.0217969	0.000218468	0.0752744	0.785753
531	143	172	CYR61	ERCC5	0.0217868	0.00021994	0.0756026	0.785753
532	436	606	PPP1CB	XRCC4	-0.021775	0.000221685	0.0759898	0.785753
533	165	204	EPHX1	GATA3	0.0217662	0.000222986	0.076277	0.785753
534	400	494	NQO2	SETDB1	0.0217442	0.000226282	0.0769993	0.785753
535	29	465	ALDOA	PTPRF	0.0217192	0.000230087	0.0778237	0.785753
536	118	142	CSNK1E	CYP3A7	0.0217118	0.000231222	0.0780676	0.785753
537	64	488	CBR1	S100A1	0.0217065	0.000232044	0.0782437	0.785753
538	224	418	GRB7	PHB	0.0216975	0.000233429	0.0785397	0.785753
539	253	300	HLA-DQB1	ITGB2	0.0216957	0.00023371	0.0785995	0.785753
540	52	554	BGN	TGFBR2	0.021693	0.000234132	0.0786892	0.785753
541	355	430	MMP9	PON2	0.0216882	0.000234882	0.0788485	0.785753
542	340	519	MC1R	SRD5A1	0.0216716	0.000237488	0.0793993	0.785753
543	13	387	ADH1B	NELL2	0.0216712	0.000237546	0.0794115	0.785753
544	63	468	CAV1	PXDN	0.0216696	0.000237796	0.079464	0.785753
545	372	382	MYC	NCOA3	0.0216542	0.000240243	0.0799765	0.785753
546	30	346	ALOX5AP	MKI67	0.0216509	0.000240778	0.080088	0.785753
547	496	557	SHC1	THRA	0.0216461	0.000241542	0.080247	0.785753
548	30	253	ALOX5AP	HLA-DQB1	0.0216194	0.000245858	0.0811378	0.785753
549	94	232	CDKN1B	GSTM5	0.021606	0.000248057	0.0815872	0.785753
550	173	505	ERCC6	SLC6A2	-0.0216036	0.000248454	0.081668	0.785753
551	348	354	MMP1	MMP7	0.0216032	0.000248509	0.0816791	0.785753
552	195	348	FLNA	MMP1	0.0216011	0.000248865	0.0817516	0.785753
553	524	589	SSTR2	UGT1A1	0.0215783	0.000252645	0.0825149	0.785753
554	20	252	AKAP13	HLA-DQA1	0.0215778	0.000252721	0.0825303	0.785753
555	37	60	APOE	CAMK4	-0.0215728	0.000253574	0.0827013	0.785753
556	28	165	ALDH3A1	EPHX1	0.0215697	0.000254088	0.0828042	0.785753
557	36	284	APOC2	IL13	0.0215611	0.000255533	0.0830923	0.785753
558	293	373	INSR	MYCL1	0.0215595	0.000255815	0.0831484	0.785753
559	273	387	IGF2	NELL2	0.0215551	0.000256552	0.083295	0.785753
560	34	589	APC	UGT1A1	-0.0215512	0.000257217	0.0834267	0.785753
561	265	304	HSPA5	JUN	0.0215503	0.00025737	0.0834571	0.785753
562	72	326	CCNH	LRBA	0.0215436	0.000258507	0.0836817	0.785753
563	167	447	ERBB3	PRKAR2B	0.0215376	0.000259534	0.083884	0.785753
564	403	494	NRAS	SETDB1	-0.0215329	0.000260339	0.0840422	0.785753
565	203	318	GAPDH	LASP1	0.0215302	0.000260812	0.0841349	0.785753
566	276	466	IGFBP1	PTPRJ	0.0215241	0.000261858	0.0843395	0.785753
567	88	399	CDK4	NQO1	0.0215174	0.000263024	0.0845669	0.785753
568	107	457	COL11A1	PTEN	0.02151	0.000264307	0.084816	0.785753
569	318	532	LASP1	STIP1	0.0214973	0.000266537	0.0852468	0.785753
570	203	398	GAPDH	NPAS2	-0.0214783	0.000269902	0.0858917	0.785753
571	3	302	ABCC2	ITGB4	-0.0214721	0.000271001	0.0861008	0.785753
572	418	465	PHB	PTPRF	0.0214715	0.000271106	0.0861208	0.785753
573	34	347	APC	MLH1	-0.0214535	0.000274351	0.0867344	0.785753
574	222	436	GPX1	PPP1CB	-0.021451	0.00027479	0.0868168	0.785753
575	220	420	GPC1	PIK3CB	-0.0214443	0.000276007	0.0870451	0.785753
576	18	118	AHR	CSNK1E	0.0214421	0.000276414	0.0871212	0.785753
577	303	432	ITGB5	POSTN	0.0214378	0.000277188	0.0872658	0.785753
578	107	320	COL11A1	LEPROT	0.0214328	0.000278108	0.0874373	0.785753
579	234	370	GSTP1	MUC6	0.02143	0.000278622	0.087533	0.785753
580	189	284	FGF3	IL13	-0.0214249	0.000279562	0.0877073	0.785753
581	436	571	PPP1CB	TP73	0.0214154	0.000281307	0.0880298	0.785753
582	131	203	CYP1A1	GAPDH	0.0214148	0.000281416	0.08805	0.785753
583	224	596	GRB7	VEGFA	0.021408	0.000282691	0.0882844	0.785753
584	206	415	GGCX	PEMT	0.0214051	0.000283222	0.088382	0.785753
585	198	332	FN1	LUM	0.0213991	0.000284348	0.0885879	0.785753
586	234	393	GSTP1	NME1	0.0213869	0.000286634	0.0890042	0.785753
587	392	412	NFKBIA	PCDHGB4	0.02138	0.000287936	0.0892402	0.785753
588	9	571	ACE	TP73	0.0213776	0.000288391	0.0893224	0.785753
589	118	477	CSNK1E	RELA	0.0213757	0.000288742	0.0893859	0.785753
590	118	362	CSNK1E	MSH6	0.0213755	0.000288782	0.089393	0.785753
591	303	559	ITGB5	TIMP3	0.0213727	0.000289305	0.0894872	0.785753
592	98	444	CDS1	PRKAR1A	0.0213672	0.00029036	0.0896769	0.785753
593	278	408	IGFBP3	ODC1	0.0213615	0.000291439	0.0898705	0.785753
594	88	514	CDK4	SORL1	0.0213595	0.000291827	0.08994	0.785753
595	35	447	APEX1	PRKAR2B	0.0213564	0.000292428	0.0900472	0.785753
596	123	591	CTSD	UGT2B15	0.0213548	0.000292734	0.0901019	0.785753
597	88	203	CDK4	GAPDH	0.0213301	0.000297511	0.090948	0.785753
598	47	569	AURKB	TP53	0.0213221	0.000299068	0.0912213	0.785753
599	504	569	SLC45A2	TP53	0.0213221	0.000299068	0.0912213	0.785753
600	88	98	CDK4	CDS1	0.0212942	0.000304593	0.0921814	0.785753
601	60	527	CAMK4	SSTR5	-0.0212842	0.00030658	0.0925231	0.785753
602	224	415	GRB7	PEMT	0.0212801	0.000307404	0.0926643	0.785753
603	166	393	ERBB2	NME1	0.0212681	0.000309817	0.0930757	0.785753
604	291	568	IL8	TOPBP1	0.0212655	0.000310356	0.0931671	0.785753
605	173	249	ERCC6	HLA-B	0.0212604	0.000311396	0.0933433	0.785753
606	53	519	BIN1	SRD5A1	0.0212551	0.000312464	0.0935237	0.785753
607	340	488	MC1R	S100A1	0.0212542	0.000312646	0.0935544	0.785753
608	57	404	BRCA1	NRIP1	0.0212419	0.000315168	0.0939781	0.785753
609	355	392	MMP9	NFKBIA	0.0212371	0.000316172	0.094146	0.785753
610	13	453	ADH1B	PRPS1	-0.0212243	0.000318811	0.0945847	0.785753
611	114	488	CREBBP	S100A1	0.0212194	0.000319842	0.0947554	0.785753
612	63	524	CAV1	SSTR2	0.0212108	0.000321635	0.0950508	0.785753
613	167	175	ERBB3	ESR1	0.0212039	0.000323083	0.0952885	0.785753
614	359	502	MRPL23	SLC38A3	0.0211979	0.000324345	0.0954947	0.785753
615	85	350	CDK1	MMP12	0.0211953	0.000324908	0.0955866	0.785753
616	496	609	SHC1	YWHAH	0.0211821	0.000327698	0.0960395	0.785753
617	59	276	CALCR	IGFBP1	0.0211787	0.00032843	0.0961577	0.785753
618	53	101	BIN1	CFLAR	0.0211753	0.000329151	0.096274	0.785753
619	248	252	HLA-A	HLA-DQA1	0.0211751	0.000329195	0.0962811	0.785753
620	38	502	AR	SLC38A3	0.0211743	0.000329366	0.0963086	0.785753
621	70	524	CCND3	SSTR2	0.0211714	0.000330004	0.0964111	0.785753
622	200	490	FZR1	SEPHS2	0.0211709	0.000330092	0.0964252	0.785753
623	161	269	EIF3E	ICAM5	-0.0211663	0.000331094	0.096586	0.785753
624	36	412	APOC2	PCDHGB4	0.0211583	0.00033282	0.0968619	0.785753
625	225	517	GRIK1	SPTAN1	0.0211573	0.000333037	0.0968966	0.785753
626	9	145	ACE	DBN1	0.0211425	0.000336256	0.0974074	0.785753
627	291	304	IL8	JUN	0.0211384	0.000337164	0.0975506	0.785753
628	381	538	NCOA2	TBP	-0.021138	0.000337241	0.0975626	0.785753
629	342	366	MDM2	MTHFR	0.0211295	0.000339119	0.0978579	0.785753
630	16	537	ADRB3	TAF1	0.0211281	0.000339424	0.0979057	0.785753
631	505	531	SLC6A2	STAT6	0.0211145	0.000342424	0.0983737	0.785753
632	169	350	ERCC2	MMP12	0.021093	0.000347247	0.0991183	0.785753
633	208	265	GHR	HSPA5	-0.021091	0.000347701	0.0991879	0.785753
634	514	593	SORL1	UGT2B7	0.0210874	0.000348499	0.0993099	0.785753
635	472	511	RAD52	SMARCA4	0.0210837	0.000349341	0.0994385	0.785753
636	413	566	PCNA	TNR	0.0210763	0.000351014	0.0996932	0.785753
637	274	436	IGF2R	PPP1CB	0.0210739	0.00035156	0.099776	0.785753
638	330	472	LSP1	RAD52	0.0210715	0.000352124	0.0998615	0.785753
639	474	593	RB1	UGT2B7	0.0210714	0.000352146	0.0998648	0.785753
640	145	536	DBN1	SULT1E1	-0.0210694	0.000352594	0.0999326	0.785753
641	156	310	E2F5	KIT	0.0210686	0.000352789	0.099962	0.785753
642	53	326	BIN1	LRBA	-0.0210615	0.00035441	0.100207	0.785753
643	568	586	TOPBP1	TYMS	0.0210603	0.00035468	0.100247	0.785753
644	81	196	CD44	FLNB	0.0210481	0.000357485	0.100667	0.785753
645	515	602	SP110	XDH	-0.0210418	0.000358945	0.100885	0.785753
646	359	503	MRPL23	SLC38A6	0.0210379	0.000359869	0.101022	0.785753
647	280	537	IGFBP7	TAF1	-0.0210265	0.000362528	0.101415	0.785753
648	347	583	MLH1	TXN	-0.0210253	0.000362797	0.101455	0.785753
649	95	572	CDKN2A	TPD52	0.0210253	0.000362811	0.101457	0.785753
650	61	203	CASP10	GAPDH	0.0210222	0.000363534	0.101563	0.785753
651	24	194	AKT1	FGFR4	0.0210138	0.000365509	0.101853	0.785753
652	95	486	CDKN2A	RRAS2	-0.0210094	0.000366558	0.102006	0.785753
653	385	578	NEK2	TUBA1A	0.0210086	0.000366743	0.102033	0.785753
654	287	346	IL1B	MKI67	0.0210062	0.000367329	0.102118	0.785753
655	295	463	ITGA2	PTHLH	0.0210014	0.00036846	0.102283	0.785753
656	203	476	GAPDH	RBBP8	-0.0209828	0.000372903	0.102923	0.785753
657	49	230	BAG1	GSTM3	0.0209823	0.000373021	0.10294	0.785753
658	98	326	CDS1	LRBA	0.0209795	0.000373701	0.103038	0.785753
659	112	415	COMT	PEMT	0.0209711	0.000375748	0.10333	0.785753
660	100	346	CENPF	MKI67	0.0209683	0.000376416	0.103425	0.785753
661	200	582	FZR1	TWIST1	0.0209571	0.000379154	0.103813	0.785753
662	242	468	HDAC1	PXDN	-0.0209487	0.000381207	0.104102	0.785753
663	108	468	COL18A1	PXDN	0.0209483	0.000381316	0.104117	0.785753
664	165	510	EPHX1	SMARCA2	0.020939	0.000383599	0.104437	0.785753
665	5	578	ABP1	TUBA1A	-0.020939	0.000383604	0.104437	0.785753
666	215	476	GNAS	RBBP8	-0.0209281	0.000386302	0.104812	0.785753
667	300	392	ITGB2	NFKBIA	0.0209251	0.000387045	0.104915	0.785753
668	112	347	COMT	MLH1	0.0209248	0.000387135	0.104928	0.785753
669	9	275	ACE	IGFALS	0.0209181	0.000388791	0.105156	0.785753
670	38	588	AR	UCP2	0.0209149	0.000389609	0.105269	0.785753
671	11	310	ADAM17	KIT	0.0209043	0.000392269	0.105633	0.785753
672	50	216	BARD1	GNB3	0.0209003	0.000393285	0.105772	0.785753
673	20	211	AKAP13	GLG1	0.0208987	0.00039369	0.105827	0.785753
674	59	135	CALCR	CYP2B6	0.0208942	0.000394834	0.105982	0.785753
675	295	354	ITGA2	MMP7	0.0208902	0.000395844	0.106119	0.785753
676	59	78	CALCR	CD3E	0.0208817	0.000398017	0.106412	0.785753
677	91	134	CDK7	CYP24A1	0.0208786	0.00039882	0.10652	0.785753
678	37	396	APOE	NOTCH2	0.0208768	0.000399267	0.10658	0.785753
679	45	347	ATRX	MLH1	-0.0208727	0.000400331	0.106723	0.785753
680	96	363	CDKN2B	MT2A	0.0208663	0.000401965	0.106941	0.785753
681	172	489	ERCC5	S100A4	0.0208652	0.000402261	0.10698	0.785753
682	200	587	FZR1	UBE2I	0.0208637	0.00040265	0.107032	0.785753
683	75	554	CD2	TGFBR2	0.0208563	0.000404552	0.107284	0.785753
684	81	565	CD44	TNFSF10	0.0208527	0.000405504	0.10741	0.785753
685	198	291	FN1	IL8	0.0208434	0.000407937	0.107731	0.785753
686	215	251	GNAS	HLA-DPB1	0.020842	0.000408284	0.107776	0.785753
687	99	586	CENPE	TYMS	0.020842	0.000408287	0.107777	0.785753
688	90	567	CDK6	TOP2A	-0.020842	0.000408309	0.10778	0.785753
689	88	413	CDK4	PCNA	0.0208266	0.00041235	0.108307	0.785753
690	38	503	AR	SLC38A6	0.0208265	0.00041237	0.10831	0.785753
691	366	565	MTHFR	TNFSF10	0.0208254	0.000412669	0.108349	0.785753
692	220	273	GPC1	IGF2	0.0208242	0.000412981	0.108389	0.785753
693	163	582	EMG1	TWIST1	0.0208237	0.000413116	0.108407	0.785753
694	404	496	NRIP1	SHC1	0.0208184	0.000414521	0.108588	0.785753
695	247	364	HIF1A	MTA1	0.0208096	0.000416858	0.108889	0.785753
696	381	591	NCOA2	UGT2B15	0.0208067	0.000417656	0.108992	0.785753
697	560	586	TLK2	TYMS	0.0208057	0.000417903	0.109023	0.785753
698	93	259	CDKN1A	HRAS	0.0208033	0.000418564	0.109108	0.785753
699	28	215	ALDH3A1	GNAS	-0.020803	0.000418625	0.109116	0.785753
700	32	463	AMPH	PTHLH	0.020801	0.00041917	0.109185	0.785753
701	95	577	CDKN2A	TTK	0.0207898	0.000422181	0.109569	0.785753
702	275	363	IGFALS	MT2A	-0.0207835	0.000423912	0.109788	0.785753
703	57	343	BRCA1	MDM4	0.0207833	0.000423944	0.109792	0.785753
704	68	93	CCND1	CDKN1A	0.020781	0.000424589	0.109873	0.785753
705	346	373	MKI67	MYCL1	0.0207726	0.000426871	0.11016	0.785753
706	477	587	RELA	UBE2I	-0.0207629	0.000429529	0.110492	0.785753
707	9	570	ACE	TP53BP1	-0.0207606	0.000430146	0.110569	0.785753
708	95	225	CDKN2A	GRIK1	0.0207594	0.000430476	0.11061	0.785753
709	135	277	CYP2B6	IGFBP2	0.0207456	0.000434293	0.111082	0.785753
710	23	304	AKR1C3	JUN	0.0207446	0.000434583	0.111118	0.785753
711	206	569	GGCX	TP53	0.0207374	0.000436581	0.111363	0.785753
712	90	340	CDK6	MC1R	-0.0207367	0.000436788	0.111389	0.785753
713	47	489	AURKB	S100A4	0.020733	0.000437811	0.111514	0.785753
714	489	504	S100A4	SLC45A2	0.020733	0.000437811	0.111514	0.785753
715	347	481	MLH1	RHOC	0.0207317	0.000438168	0.111557	0.785753
716	302	591	ITGB4	UGT2B15	0.0207317	0.000438189	0.11156	0.785753
717	20	184	AKAP13	FBN1	0.0207192	0.000441692	0.111986	0.785753
718	330	544	LSP1	TFAP2A	-0.0207097	0.000444366	0.112308	0.785753
719	63	316	CAV1	KPNB1	-0.0207093	0.00044449	0.112323	0.785753
720	142	280	CYP3A7	IGFBP7	-0.0207059	0.000445456	0.112439	0.785753
721	166	415	ERBB2	PEMT	0.0207018	0.000446626	0.112579	0.785753
722	249	330	HLA-B	LSP1	0.0206975	0.000447841	0.112724	0.785753
723	18	193	AHR	FGFR2	0.0206975	0.00044786	0.112727	0.785753
724	206	228	GGCX	GSR	0.0206968	0.000448065	0.112751	0.785753
725	81	483	CD44	RNASEL	0.0206943	0.000448756	0.112833	0.785753
726	50	63	BARD1	CAV1	-0.0206941	0.000448823	0.112841	0.785753
727	191	567	FGF8	TOP2A	0.0206829	0.000452043	0.113223	0.785753
728	340	596	MC1R	VEGFA	0.0206791	0.000453124	0.113351	0.785753
729	47	380	AURKB	NCOA1	0.0206791	0.000453152	0.113354	0.785753
730	380	504	NCOA1	SLC45A2	0.0206791	0.000453152	0.113354	0.785753
731	47	527	AURKB	SSTR5	0.0206771	0.000453729	0.113422	0.785753
732	504	527	SLC45A2	SSTR5	0.0206771	0.000453729	0.113422	0.785753
733	445	532	PRKAR1B	STIP1	0.0206746	0.000454429	0.113504	0.785753
734	279	338	IGFBP5	MAT2A	0.0206725	0.00045504	0.113576	0.785753
735	32	547	AMPH	TFF1	0.0206722	0.000455145	0.113588	0.785753
736	449	513	PRKDC	SOD2	0.0206708	0.000455542	0.113635	0.785753
737	474	588	RB1	UCP2	-0.0206706	0.000455609	0.113642	0.715257
738	12	274	ADH1A	IGF2R	0.0206637	0.000457615	0.113943	0.715257
739	135	463	CYP2B6	PTHLH	0.0206577	0.000459361	0.114203	0.715257
740	279	478	IGFBP5	REXO2	-0.0206513	0.000461244	0.114483	0.715257
741	36	462	APOC2	PTH	-0.0206457	0.000462895	0.114728	0.715257
742	197	219	FLNC	GP1BA	0.0206407	0.000464357	0.114944	0.715257
743	253	494	HLA-DQB1	SETDB1	-0.0206354	0.00046593	0.115176	0.715257
744	36	364	APOC2	MTA1	0.0206315	0.000467082	0.115345	0.715257
745	124	326	CTTN	LRBA	0.0206237	0.000469414	0.115687	0.715257
746	36	82	APOC2	CD9	0.0205986	0.000476968	0.116785	0.715257
747	292	339	INS	MBD3	0.0205955	0.000477898	0.116919	0.715257
748	263	551	HSP90AA1	TGFB1	-0.0205907	0.000479365	0.117131	0.715257
749	27	163	ALDH2	EMG1	0.0205789	0.000482961	0.117646	0.715257
750	440	588	PPP2R5E	UCP2	0.020566	0.000486939	0.118213	0.715257
751	90	219	CDK6	GP1BA	-0.0205614	0.000488364	0.118415	0.715257
752	326	423	LRBA	PLAT	0.0205575	0.000489554	0.118583	0.715257
753	106	223	COASY	GPX4	0.0205536	0.000490783	0.118757	0.715257
754	431	596	POR	VEGFA	0.0205535	0.000490795	0.118759	0.715257
755	344	591	MEF2C	UGT2B15	0.0205499	0.000491933	0.118919	0.715257
756	37	284	APOE	IL13	0.0205465	0.000492985	0.119067	0.715257
757	72	204	CCNH	GATA3	0.0205391	0.000495318	0.119394	0.715257
758	68	490	CCND1	SEPHS2	0.0205293	0.000498406	0.119825	0.715257
759	505	585	SLC6A2	TXNRD1	-0.0205128	0.000503615	0.120547	0.715257
760	31	124	AMFR	CTTN	0.0205051	0.000506085	0.120888	0.715257
761	123	503	CTSD	SLC38A6	0.0205041	0.00050642	0.120934	0.715257
762	5	569	ABP1	TP53	0.0205033	0.00050666	0.120967	0.715257
763	355	466	MMP9	PTPRJ	-0.0205027	0.000506853	0.120993	0.715257
764	147	312	DCN	KL	0.0204857	0.000512335	0.121742	0.715257
765	175	204	ESR1	GATA3	0.0204776	0.000514947	0.122097	0.715257
766	467	581	PTPRN2	TUBB	-0.0204715	0.000516945	0.122367	0.715257
767	252	379	HLA-DQA1	NCF4	0.0204693	0.000517665	0.122464	0.715257
768	50	85	BARD1	CDK1	0.0204682	0.000518024	0.122512	0.715257
769	365	582	MTHFD1	TWIST1	0.0204656	0.000518886	0.122629	0.715257
770	380	583	NCOA1	TXN	-0.0204647	0.000519174	0.122667	0.715257
771	295	462	ITGA2	PTH	0.0204605	0.00052055	0.122852	0.715257
772	291	385	IL8	NEK2	0.0204558	0.000522104	0.12306	0.715257
773	60	75	CAMK4	CD2	-0.0204545	0.000522541	0.123119	0.715257
774	106	124	COASY	CTTN	0.0204502	0.000523966	0.123309	0.715257
775	418	422	PHB	PKMYT1	0.020443	0.000526337	0.123625	0.715257
776	135	338	CYP2B6	MAT2A	0.0204409	0.000527049	0.123719	0.715257
777	444	593	PRKAR1A	UGT2B7	0.0204391	0.000527629	0.123796	0.715257
778	205	496	GBA	SHC1	0.0204319	0.000530027	0.124114	0.715257
779	71	387	CCNE1	NELL2	0.0204309	0.000530376	0.12416	0.715257
780	4	466	ABL1	PTPRJ	-0.0204211	0.000533645	0.12459	0.715257
781	71	362	CCNE1	MSH6	0.0204097	0.000537511	0.125096	0.715257
782	423	440	PLAT	PPP2R5E	0.0204081	0.000538062	0.125168	0.715257
783	243	610	HDAC2	YWHAQ	0.0204047	0.000539221	0.125319	0.715257
784	28	572	ALDH3A1	TPD52	0.0204002	0.000540748	0.125518	0.715257
785	4	496	ABL1	SHC1	0.0204	0.000540803	0.125525	0.715257
786	242	537	HDAC1	TAF1	0.0203958	0.000542253	0.125713	0.715257
787	102	369	CFP	MUC5AC	-0.0203853	0.000545831	0.126175	0.715257
788	247	337	HIF1A	MAPK9	0.0203825	0.000546787	0.126298	0.715257
789	68	223	CCND1	GPX4	0.0203814	0.00054717	0.126347	0.715257
790	398	442	NPAS2	PRKACB	0.0203773	0.000548597	0.12653	0.715257
791	123	127	CTSD	CYP11A1	-0.0203653	0.000552739	0.127059	0.715257
792	184	332	FBN1	LUM	0.0203637	0.000553294	0.12713	0.715257
793	226	538	GSK3B	TBP	-0.0203506	0.000557891	0.127712	0.715257
794	560	568	TLK2	TOPBP1	0.0203483	0.000558688	0.127813	0.715257
795	189	448	FGF3	PRKCA	-0.0203482	0.000558706	0.127815	0.715257
796	101	253	CFLAR	HLA-DQB1	0.0203411	0.000561235	0.128133	0.715257
797	102	206	CFP	GGCX	0.0203404	0.000561474	0.128163	0.715257
798	304	432	JUN	POSTN	0.0203394	0.000561825	0.128207	0.715257
799	388	528	NEU1	STARD3	0.0203354	0.000563245	0.128385	0.715257
800	12	571	ADH1A	TP73	0.0203337	0.000563835	0.128459	0.715257
801	291	495	IL8	SHBG	0.0203336	0.000563867	0.128463	0.715257
802	277	339	IGFBP2	MBD3	0.020328	0.000565872	0.128713	0.715257
803	169	312	ERCC2	KL	-0.0203259	0.00056662	0.128806	0.715257
804	81	302	CD44	ITGB4	0.0203219	0.000568033	0.128982	0.715257
805	166	418	ERBB2	PHB	0.0203215	0.000568178	0.129	0.715257
806	85	107	CDK1	COL11A1	-0.0203189	0.000569114	0.129116	0.715257
807	392	501	NFKBIA	SLC38A1	0.0203128	0.000571291	0.129386	0.715257
808	94	463	CDKN1B	PTHLH	0.0203126	0.000571363	0.129395	0.715257
809	488	489	S100A1	S100A4	0.0202998	0.000575966	0.129961	0.715257
810	101	326	CFLAR	LRBA	-0.0202962	0.000577264	0.13012	0.715257
811	118	497	CSNK1E	SHFM1	0.0202933	0.000578311	0.130248	0.715257
812	275	538	IGFALS	TBP	0.0202858	0.000581021	0.130579	0.715257
813	252	554	HLA-DQA1	TGFBR2	0.0202783	0.000583789	0.130915	0.715257
814	362	384	MSH6	NCOR2	0.0202755	0.000584785	0.131035	0.715257
815	1	496	ABCA3	SHC1	0.0202659	0.000588331	0.131463	0.715257
816	23	131	AKR1C3	CYP1A1	-0.0202642	0.000588936	0.131536	0.715257
817	249	250	HLA-B	HLA-C	0.0202634	0.000589241	0.131573	0.715257
818	99	385	CENPE	NEK2	0.0202625	0.000589563	0.131611	0.715257
819	124	476	CTTN	RBBP8	0.0202617	0.000589864	0.131647	0.715257
820	274	571	IGF2R	TP73	0.0202604	0.000590356	0.131706	0.715257
821	94	102	CDKN1B	CFP	-0.0202563	0.000591862	0.131887	0.715257
822	68	464	CCND1	PTPN1	0.0202528	0.000593164	0.132042	0.715257
823	477	544	RELA	TFAP2A	-0.0202491	0.000594548	0.132207	0.715257
824	242	477	HDAC1	RELA	0.0202481	0.000594907	0.13225	0.715257
825	326	576	LRBA	TSG101	0.0202468	0.000595393	0.132308	0.715257
826	13	57	ADH1B	BRCA1	-0.0202459	0.000595724	0.132347	0.715257
827	279	450	IGFBP5	PRLR	0.0202359	0.000599495	0.132794	0.715257
828	348	394	MMP1	NMI	0.0202256	0.000603353	0.133249	0.715257
829	412	580	PCDHGB4	TUBA4A	-0.0202252	0.000603497	0.133266	0.715257
830	189	255	FGF3	HMOX1	-0.0202245	0.000603749	0.133296	0.715257
831	68	106	CCND1	COASY	0.020224	0.000603938	0.133318	0.715257
832	251	554	HLA-DPB1	TGFBR2	0.0202219	0.000604749	0.133413	0.715257
833	466	604	PTPRJ	XRCC1	-0.0202113	0.000608768	0.133883	0.715257
834	381	462	NCOA2	PTH	0.0202102	0.00060917	0.13393	0.715257
835	201	571	GAB1	TP73	0.0202046	0.000611325	0.13418	0.715257
836	9	339	ACE	MBD3	0.0202042	0.000611481	0.134198	0.715257
837	352	457	MMP2	PTEN	0.0202006	0.000612851	0.134357	0.715257
838	368	463	MUC1	PTHLH	0.0201993	0.000613345	0.134414	0.715257
839	71	297	CCNE1	ITGA6	0.0201986	0.000613601	0.134444	0.713089
840	312	483	KL	RNASEL	-0.0201864	0.000618312	0.13499	0.713089
841	279	474	IGFBP5	RB1	-0.0201861	0.000618414	0.135002	0.713089
842	347	370	MLH1	MUC6	0.0201797	0.000620907	0.13529	0.713089
843	22	191	AKR1C1	FGF8	0.020177	0.000621956	0.13541	0.713089
844	69	250	CCND2	HLA-C	0.0201625	0.000627577	0.136054	0.713089
845	227	374	GSN	MYH9	0.0201613	0.000628054	0.136108	0.713089
846	108	185	COL18A1	FCER1A	-0.0201593	0.000628847	0.136198	0.713089
847	70	113	CCND3	COX11	-0.020156	0.000630127	0.136344	0.713089
848	265	596	HSPA5	VEGFA	0.0201545	0.000630731	0.136413	0.713089
849	366	590	MTHFR	UGT1A6	-0.0201529	0.000631378	0.136486	0.713089
850	394	610	NMI	YWHAQ	0.0201524	0.000631543	0.136505	0.713089
851	95	192	CDKN2A	FGFR1	0.0201502	0.000632429	0.136605	0.713089
852	28	65	ALDH3A1	CBS	0.0201465	0.000633891	0.13677	0.698395
853	224	393	GRB7	NME1	0.0201346	0.000638602	0.137324	0.698395
854	147	184	DCN	FBN1	0.0201304	0.000640283	0.13752	0.698395
855	86	476	CDK2	RBBP8	0.0201297	0.000640537	0.13755	0.698395
856	255	414	HMOX1	PDCD11	0.0201266	0.000641806	0.137698	0.698395
857	439	476	PPP2R2A	RBBP8	0.0201233	0.000643118	0.137851	0.698395
858	236	347	GSTZ1	MLH1	0.020119	0.000644826	0.13805	0.698395
859	172	560	ERCC5	TLK2	0.0201098	0.00064855	0.138481	0.698395
860	88	224	CDK4	GRB7	0.0201039	0.000650917	0.138754	0.698395
861	566	593	TNR	UGT2B7	0.0200913	0.000656025	0.13934	0.698395
862	35	173	APEX1	ERCC6	-0.0200901	0.000656538	0.139398	0.698395
863	9	314	ACE	KLKB1	0.0200876	0.000657543	0.139513	0.698395
864	185	530	FCER1A	STAT1	0.0200866	0.000657943	0.139558	0.698395
865	114	483	CREBBP	RNASEL	0.0200863	0.000658066	0.139572	0.698395
866	184	231	FBN1	GSTM4	0.0200799	0.000660717	0.139874	0.698395
867	193	220	FGFR2	GPC1	0.0200678	0.000665682	0.140436	0.698395
868	145	538	DBN1	TBP	0.0200665	0.000666201	0.140494	0.698395
869	90	161	CDK6	EIF3E	0.0200664	0.000666263	0.140501	0.698395
870	37	579	APOE	TUBA3C	0.020064	0.000667269	0.140614	0.698395
871	114	166	CREBBP	ERBB2	-0.0200593	0.000669192	0.14083	0.698395
872	116	585	CSK	TXNRD1	0.0200574	0.000669987	0.140919	0.698395
873	475	578	RB1CC1	TUBA1A	0.0200573	0.000670037	0.140925	0.698395
874	116	200	CSK	FZR1	0.0200553	0.000670878	0.141019	0.698395
875	233	302	GSTO1	ITGB4	-0.0200484	0.000673753	0.14134	0.698395
876	368	432	MUC1	POSTN	0.0200466	0.000674484	0.141422	0.698395
877	338	480	MAT2A	RHOA	-0.0200432	0.000675931	0.141583	0.698395
878	274	370	IGF2R	MUC6	-0.0200355	0.000679174	0.141942	0.698395
879	273	362	IGF2	MSH6	0.0200349	0.000679409	0.141968	0.698395
880	88	337	CDK4	MAPK9	0.0200318	0.000680697	0.142111	0.698395
881	9	93	ACE	CDKN1A	-0.0200248	0.000683672	0.142438	0.698395
882	4	560	ABL1	TLK2	-0.0200206	0.00068545	0.142634	0.698395
883	23	528	AKR1C3	STARD3	0.0200124	0.000688964	0.143018	0.698395
884	54	305	BIRC5	KAT2B	0.0200072	0.000691185	0.14326	0.698395
885	170	387	ERCC3	NELL2	0.0200041	0.000692485	0.143402	0.698395
886	412	552	PCDHGB4	TGFB2	0.020004	0.000692546	0.143408	0.698395
887	99	354	CENPE	MMP7	0.0199937	0.000696956	0.143886	0.698395
888	134	439	CYP24A1	PPP2R2A	0.0199851	0.000700697	0.144289	0.698395
889	102	165	CFP	EPHX1	-0.019985	0.000700715	0.14429	0.698395
890	477	581	RELA	TUBB	-0.0199827	0.000701728	0.144399	0.698395
891	423	476	PLAT	RBBP8	0.0199826	0.000701754	0.144402	0.698395
892	355	424	MMP9	PLAU	0.0199757	0.000704773	0.144725	0.698395
893	265	496	HSPA5	SHC1	0.0199689	0.00070773	0.14504	0.698395
894	243	394	HDAC2	NMI	0.0199588	0.000712197	0.145514	0.698395
895	161	528	EIF3E	STARD3	-0.019956	0.000713425	0.145644	0.698395
896	3	330	ABCC2	LSP1	-0.0199524	0.000714999	0.14581	0.698395
897	64	596	CBR1	VEGFA	0.0199449	0.000718327	0.14616	0.698395
898	165	521	EPHX1	SREBF1	-0.0199436	0.000718905	0.14622	0.698395
899	170	273	ERCC3	IGF2	0.0199431	0.000719111	0.146242	0.698395
900	363	466	MT2A	PTPRJ	0.0199262	0.000726644	0.147027	0.698395
901	514	538	SORL1	TBP	-0.0199258	0.000726834	0.147047	0.698395
902	250	253	HLA-C	HLA-DQB1	0.019921	0.00072899	0.14727	0.698395
903	107	373	COL11A1	MYCL1	-0.0199117	0.000733184	0.147702	0.698395
904	64	406	CBR1	NUMA1	-0.0199109	0.00073353	0.147738	0.698395
905	126	381	CXCR4	NCOA2	-0.0199066	0.000735476	0.147938	0.698395
906	160	275	EHMT2	IGFALS	0.0198866	0.000744622	0.148869	0.698395
907	125	332	CXCL12	LUM	0.0198862	0.000744801	0.148887	0.698395
908	138	466	CYP2C9	PTPRJ	0.0198769	0.000749095	0.149321	0.698395
909	14	141	ADIPOQ	CYP3A4	-0.0198765	0.000749281	0.149339	0.698395
910	122	383	CTNNB1	NCOA6	0.0198761	0.000749447	0.149356	0.698395
911	274	379	IGF2R	NCF4	-0.0198751	0.000749892	0.149401	0.698395
912	356	547	MPG	TFF1	0.0198747	0.000750107	0.149422	0.698395
913	169	219	ERCC2	GP1BA	0.0198685	0.000752968	0.149709	0.698395
914	95	461	CDKN2A	PTGS2	0.0198611	0.000756396	0.150052	0.698395
915	81	123	CD44	CTSD	0.0198602	0.000756822	0.150094	0.698395
916	35	330	APEX1	LSP1	-0.0198554	0.000759044	0.150315	0.698395
917	36	480	APOC2	RHOA	-0.0198531	0.000760134	0.150424	0.698395
918	535	587	SULT1A1	UBE2I	0.0198487	0.000762214	0.15063	0.698395
919	60	582	CAMK4	TWIST1	0.0198442	0.000764295	0.150835	0.698395
920	49	123	BAG1	CTSD	0.0198383	0.000767064	0.151108	0.698395
921	302	531	ITGB4	STAT6	0.0198344	0.000768944	0.151292	0.698395
922	14	536	ADIPOQ	SULT1E1	0.0198224	0.000774611	0.151846	0.698395
923	93	206	CDKN1A	GGCX	-0.0198196	0.000775956	0.151977	0.698395
924	263	494	HSP90AA1	SETDB1	0.0198152	0.00077804	0.152179	0.698395
925	326	444	LRBA	PRKAR1A	0.0198139	0.000778656	0.152239	0.698395
926	380	382	NCOA1	NCOA3	-0.0198128	0.00077918	0.15229	0.698395
927	267	518	HSPB2	SRC	0.0198114	0.00077984	0.152353	0.698395
928	578	609	TUBA1A	YWHAH	0.0198101	0.000780468	0.152414	0.698395
929	98	442	CDS1	PRKACB	0.0198101	0.000780499	0.152417	0.698395
930	208	588	GHR	UCP2	0.0198083	0.000781357	0.1525	0.698395
931	197	276	FLNC	IGFBP1	-0.0198068	0.000782085	0.15257	0.698395
932	354	511	MMP7	SMARCA4	0.0198055	0.000782683	0.152628	0.698395
933	49	276	BAG1	IGFBP1	-0.0198055	0.000782714	0.152631	0.698395
934	206	393	GGCX	NME1	0.0197935	0.000788487	0.153185	0.698395
935	4	126	ABL1	CXCR4	0.0197919	0.00078923	0.153256	0.698395
936	22	244	AKR1C1	HDLBP	0.0197885	0.000790882	0.153413	0.698395
937	499	591	SKP2	UGT2B15	-0.0197866	0.00079184	0.153505	0.698395
938	29	392	ALDOA	NFKBIA	0.019786	0.000792096	0.153529	0.698395
939	442	478	PRKACB	REXO2	0.0197858	0.000792227	0.153541	0.698395
940	52	171	BGN	ERCC4	0.019785	0.00079261	0.153578	0.698395
941	27	153	ALDH2	DPYD	0.0197829	0.000793632	0.153675	0.698395
942	142	324	CYP3A7	LPL	0.0197799	0.000795101	0.153814	0.698395
943	37	516	APOE	SPOCK2	0.0197721	0.000798912	0.154175	0.698395
944	30	101	ALOX5AP	CFLAR	0.0197685	0.000800653	0.154339	0.698395
945	222	253	GPX1	HLA-DQB1	0.0197613	0.000804173	0.154669	0.698395
946	145	565	DBN1	TNFSF10	0.0197608	0.000804463	0.154697	0.698395
947	330	608	LSP1	XRCC6	0.0197603	0.000804685	0.154717	0.698395
948	156	382	E2F5	NCOA3	0.0197508	0.000809376	0.155155	0.698395
949	463	561	PTHLH	TLR4	0.0197503	0.000809619	0.155178	0.698395
950	90	131	CDK6	CYP1A1	0.0197473	0.000811135	0.155319	0.698395
951	263	411	HSP90AA1	PBX1	0.0197438	0.000812883	0.155481	0.698395
952	347	572	MLH1	TPD52	-0.0197393	0.000815114	0.155687	0.698395
953	22	523	AKR1C1	SSTR1	0.0197392	0.000815171	0.155693	0.698395
954	26	337	ALDH1A1	MAPK9	0.0197382	0.000815635	0.155736	0.698395
955	260	284	HSD11B1	IL13	0.0197377	0.000815885	0.155759	0.698395
956	326	398	LRBA	NPAS2	0.019728	0.000820753	0.156207	0.698395
957	78	276	CD3E	IGFBP1	0.0197246	0.000822453	0.156363	0.698395
958	28	283	ALDH3A1	IL12RB2	-0.0197216	0.000823987	0.156503	0.698395
959	252	551	HLA-DQA1	TGFB1	0.0197194	0.000825069	0.156602	0.698395
960	200	567	FZR1	TOP2A	0.0197129	0.000828372	0.156902	0.698395
961	194	465	FGFR4	PTPRF	0.0196971	0.000836389	0.157627	0.698395
962	90	372	CDK6	MYC	0.019692	0.000838999	0.157862	0.698395
963	206	572	GGCX	TPD52	-0.0196899	0.000840111	0.157961	0.698395
964	359	481	MRPL23	RHOC	0.01968	0.000845195	0.158415	0.698395
965	354	609	MMP7	YWHAH	0.0196794	0.00084552	0.158444	0.698395
966	123	502	CTSD	SLC38A3	0.0196783	0.000846068	0.158493	0.698395
967	23	519	AKR1C3	SRD5A1	0.0196768	0.000846832	0.158561	0.698395
968	112	530	COMT	STAT1	0.0196765	0.000846972	0.158573	0.698395
969	514	566	SORL1	TNR	0.0196754	0.000847539	0.158623	0.698395
970	337	528	MAPK9	STARD3	0.0196706	0.000850073	0.158848	0.698395
971	215	291	GNAS	IL8	-0.0196698	0.000850469	0.158883	0.698395
972	156	449	E2F5	PRKDC	0.0196673	0.000851768	0.158998	0.698395
973	96	215	CDKN2B	GNAS	0.0196635	0.000853741	0.159172	0.698395
974	248	250	HLA-A	HLA-C	0.0196634	0.000853767	0.159174	0.698395
975	25	355	AKT2	MMP9	0.0196611	0.000854987	0.159281	0.698395
976	21	430	AKAP9	PON2	0.0196592	0.000855993	0.15937	0.698395
977	566	581	TNR	TUBB	0.0196557	0.000857816	0.15953	0.698395
978	412	472	PCDHGB4	RAD52	-0.0196548	0.000858305	0.159572	0.698395
979	138	344	CYP2C9	MEF2C	0.0196532	0.000859097	0.159642	0.698395
980	354	568	MMP7	TOPBP1	0.0196505	0.000860538	0.159768	0.698395
981	180	312	FANCA	KL	-0.0196484	0.000861621	0.159862	0.698395
982	185	364	FCER1A	MTA1	-0.0196476	0.000862078	0.159902	0.698395
983	203	399	GAPDH	NQO1	0.0196446	0.000863613	0.160036	0.698395
984	9	355	ACE	MMP9	-0.019644	0.000863925	0.160063	0.698395
985	166	388	ERBB2	NEU1	0.0196406	0.000865766	0.160223	0.698395
986	330	359	LSP1	MRPL23	-0.0196372	0.000867541	0.160376	0.698395
987	165	469	EPHX1	RAD23B	0.0196273	0.000872798	0.16083	0.698395
988	215	326	GNAS	LRBA	-0.0196244	0.000874343	0.160963	0.698395
989	116	185	CSK	FCER1A	0.0196222	0.000875489	0.161061	0.698395
990	195	205	FLNA	GBA	0.0196219	0.000875633	0.161073	0.698395
991	102	538	CFP	TBP	0.019621	0.000876152	0.161118	0.698395
992	48	195	AXIN1	FLNA	0.0196167	0.000878447	0.161314	0.698395
993	93	117	CDKN1A	CSNK1D	0.0196077	0.00088325	0.161723	0.698395
994	511	586	SMARCA4	TYMS	0.0196065	0.0008839	0.161778	0.698395
995	214	531	GLYAT	STAT6	0.0195966	0.000889225	0.162229	0.698395
996	380	591	NCOA1	UGT2B15	0.0195934	0.000890969	0.162376	0.698395
997	496	578	SHC1	TUBA1A	0.0195872	0.000894353	0.16266	0.698395
998	118	297	CSNK1E	ITGA6	0.0195801	0.000898189	0.16298	0.698395
999	338	505	MAT2A	SLC6A2	0.01958	0.00089827	0.162987	0.698395
1000	267	433	HSPB2	POU1F1	-0.019574	0.000901539	0.163259	0.698395
1001	506	562	SLC6A3	TNF	0.0195647	0.000906626	0.163681	0.698395
1002	363	380	MT2A	NCOA1	0.0195576	0.000910559	0.164005	0.698395
1003	134	221	CYP24A1	GPER	-0.0195572	0.00091078	0.164023	0.698395
1004	82	314	CD9	KLKB1	0.019557	0.000910871	0.16403	0.698395
1005	112	442	COMT	PRKACB	0.0195547	0.000912176	0.164137	0.698395
1006	13	141	ADH1B	CYP3A4	-0.0195526	0.000913334	0.164232	0.698395
1007	37	116	APOE	CSK	0.0195524	0.000913421	0.164239	0.698395
1008	320	587	LEPROT	UBE2I	-0.0195514	0.000914004	0.164287	0.698395
1009	26	399	ALDH1A1	NQO1	0.0195484	0.000915656	0.164422	0.698395
1010	248	359	HLA-A	MRPL23	-0.019546	0.000916998	0.164532	0.698395
1011	109	232	COL19A1	GSTM5	0.0195454	0.000917351	0.16456	0.698395
1012	94	561	CDKN1B	TLR4	0.019543	0.000918682	0.164669	0.698395
1013	37	126	APOE	CXCR4	0.0195381	0.000921378	0.164888	0.698395
1014	440	442	PPP2R5E	PRKACB	0.019536	0.000922581	0.164985	0.698395
1015	385	548	NEK2	TFRC	0.0195354	0.000922892	0.165011	0.698395
1016	60	189	CAMK4	FGF3	0.019535	0.00092315	0.165031	0.698395
1017	32	569	AMPH	TP53	-0.0195347	0.000923288	0.165043	0.698395
1018	297	362	ITGA6	MSH6	0.0195293	0.000926339	0.165289	0.698395
1019	408	579	ODC1	TUBA3C	0.0195292	0.000926385	0.165293	0.698395
1020	224	265	GRB7	HSPA5	0.0195286	0.000926709	0.165319	0.698395
1021	277	466	IGFBP2	PTPRJ	0.0195275	0.000927375	0.165373	0.698395
1022	85	305	CDK1	KAT2B	0.0195269	0.000927699	0.165399	0.698395
1023	567	581	TOP2A	TUBB	0.0195251	0.000928704	0.16548	0.698395
1024	28	31	ALDH3A1	AMFR	0.0195197	0.00093176	0.165725	0.698395
1025	365	414	MTHFD1	PDCD11	-0.0195194	0.0009319	0.165736	0.698395
1026	466	488	PTPRJ	S100A1	0.0195191	0.000932091	0.165751	0.698395
1027	27	200	ALDH2	FZR1	-0.0195148	0.000934518	0.165946	0.698395
1028	20	593	AKAP13	UGT2B7	0.0195124	0.000935866	0.166053	0.698395
1029	280	332	IGFBP7	LUM	0.0195095	0.000937545	0.166187	0.698395
1030	75	381	CD2	NCOA2	0.019505	0.000940098	0.16639	0.698395
1031	456	591	PTCH1	UGT2B15	0.0195039	0.000940716	0.166439	0.698395
1032	382	581	NCOA3	TUBB	0.0195008	0.000942492	0.166579	0.698395
1033	494	569	SETDB1	TP53	0.019488	0.000949779	0.167154	0.698395
1034	76	96	CD247	CDKN2B	0.0194702	0.000960062	0.167956	0.698395
1035	26	538	ALDH1A1	TBP	-0.0194696	0.000960432	0.167984	0.698395
1036	250	280	HLA-C	IGFBP7	0.0194678	0.000961479	0.168065	0.698395
1037	302	488	ITGB4	S100A1	0.0194621	0.0009648	0.168322	0.698395
1038	317	454	KRAS	PRRC2A	-0.0194608	0.000965532	0.168378	0.698395
1039	432	580	POSTN	TUBA4A	-0.0194591	0.000966562	0.168458	0.698395
1040	65	122	CBS	CTNNB1	0.0194541	0.000969494	0.168683	0.698395
1041	19	483	AKAP10	RNASEL	0.0194516	0.000970924	0.168792	0.698395
1042	222	610	GPX1	YWHAQ	-0.0194487	0.00097263	0.168923	0.698395
1043	436	589	PPP1CB	UGT1A1	-0.0194477	0.000973226	0.168968	0.698395
1044	568	609	TOPBP1	YWHAH	0.0194456	0.000974478	0.169064	0.698395
1045	267	462	HSPB2	PTH	0.0194439	0.000975451	0.169138	0.698395
1046	106	570	COASY	TP53BP1	0.0194437	0.000975581	0.169148	0.698395
1047	96	407	CDKN2B	NUP214	-0.019442	0.000976577	0.169224	0.698395
1048	74	433	CCR7	POU1F1	0.0194416	0.000976819	0.169242	0.698395
1049	278	494	IGFBP3	SETDB1	0.0194413	0.000976988	0.169255	0.698395
1050	470	565	RAD50	TNFSF10	0.0194327	0.000982075	0.16964	0.698395
1051	250	300	HLA-C	ITGB2	0.0194299	0.000983768	0.169768	0.698395
1052	64	302	CBR1	ITGB4	0.0194263	0.000985874	0.169927	0.698395
1053	579	580	TUBA3C	TUBA4A	0.0194257	0.000986223	0.169953	0.698395
1054	461	486	PTGS2	RRAS2	-0.0194247	0.000986853	0.170001	0.698395
1055	86	596	CDK2	VEGFA	-0.0194245	0.000986975	0.17001	0.698395
1056	57	241	BRCA1	H2AFX	0.0194193	0.000990074	0.170242	0.698395
1057	575	579	TRIM25	TUBA3C	-0.019417	0.000991457	0.170346	0.698395
1058	71	142	CCNE1	CYP3A7	0.0194128	0.000993941	0.170531	0.698395
1059	528	532	STARD3	STIP1	0.0194115	0.000994735	0.17059	0.698395
1060	28	135	ALDH3A1	CYP2B6	0.0194011	0.00100097	0.171053	0.698395
1061	75	128	CD2	CYP11B2	0.0193982	0.00100274	0.171184	0.698395
1062	14	121	ADIPOQ	CTLA4	0.019392	0.00100651	0.171462	0.698395
1063	127	510	CYP11A1	SMARCA2	0.0193814	0.00101297	0.171935	0.698395
1064	431	442	POR	PRKACB	0.0193809	0.00101323	0.171954	0.698395
1065	27	44	ALDH2	ATN1	-0.0193795	0.00101409	0.172017	0.698395
1066	434	464	PPARA	PTPN1	-0.0193794	0.00101415	0.172021	0.698395
1067	81	588	CD44	UCP2	-0.0193762	0.00101614	0.172166	0.698395
1068	1	54	ABCA3	BIRC5	-0.0193754	0.00101661	0.1722	0.698395
1069	173	440	ERCC6	PPP2R5E	-0.0193743	0.0010173	0.17225	0.698395
1070	284	314	IL13	KLKB1	0.0193721	0.00101861	0.172345	0.698395
1071	294	439	IRS1	PPP2R2A	0.0193695	0.00102023	0.172463	0.698395
1072	95	347	CDKN2A	MLH1	-0.0193692	0.00102041	0.172475	0.698395
1073	60	90	CAMK4	CDK6	-0.0193689	0.00102058	0.172488	0.698395
1074	37	156	APOE	E2F5	0.0193688	0.00102067	0.172494	0.698395
1075	123	572	CTSD	TPD52	-0.0193641	0.00102355	0.172703	0.698395
1076	220	476	GPC1	RBBP8	0.0193638	0.00102372	0.172715	0.698395
1077	165	467	EPHX1	PTPRN2	0.0193621	0.00102479	0.172792	0.698395
1078	13	85	ADH1B	CDK1	-0.0193616	0.00102511	0.172815	0.698395
1079	330	610	LSP1	YWHAQ	-0.0193614	0.00102518	0.17282	0.698395
1080	412	432	PCDHGB4	POSTN	0.0193607	0.00102562	0.172852	0.698395
1081	35	47	APEX1	AURKB	0.0193535	0.00103012	0.173175	0.698395
1082	35	504	APEX1	SLC45A2	0.0193535	0.00103012	0.173175	0.698395
1083	125	562	CXCL12	TNF	0.0193533	0.00103021	0.173181	0.698395
1084	279	323	IGFBP5	LMO4	0.0193506	0.00103191	0.173302	0.698395
1085	314	521	KLKB1	SREBF1	-0.0193499	0.00103232	0.173332	0.698395
1086	589	606	UGT1A1	XRCC4	0.0193492	0.00103277	0.173364	0.698395
1087	267	590	HSPB2	UGT1A6	0.0193488	0.00103299	0.173379	0.698395
1088	242	494	HDAC1	SETDB1	0.019347	0.00103416	0.173463	0.698395
1089	99	410	CENPE	PARP1	0.0193469	0.00103421	0.173467	0.698395
1090	393	530	NME1	STAT1	0.0193455	0.00103506	0.173527	0.698395
1091	224	388	GRB7	NEU1	0.0193453	0.00103522	0.173539	0.698395
1092	387	477	NELL2	RELA	0.0193433	0.00103642	0.173624	0.698395
1093	273	297	IGF2	ITGA6	0.0193402	0.00103838	0.173763	0.698395
1094	116	511	CSK	SMARCA4	0.0193388	0.00103925	0.173825	0.698395
1095	205	206	GBA	GGCX	0.0193372	0.00104024	0.173895	0.698395
1096	354	461	MMP7	PTGS2	0.0193365	0.00104071	0.173928	0.698395
1097	263	472	HSP90AA1	RAD52	0.0193344	0.00104199	0.174019	0.698395
1098	142	242	CYP3A7	HDAC1	0.0193325	0.00104319	0.174104	0.698395
1099	223	437	GPX4	PPP2R1A	0.019331	0.00104411	0.174168	0.698395
1100	253	445	HLA-DQB1	PRKAR1B	-0.0193309	0.00104418	0.174173	0.698395
1101	142	259	CYP3A7	HRAS	0.0193273	0.00104645	0.174333	0.698395
1102	241	273	H2AFX	IGF2	0.0193261	0.00104722	0.174387	0.698395
1103	14	427	ADIPOQ	POLB	0.0193257	0.00104747	0.174405	0.698395
1104	262	310	HSD17B2	KIT	0.019324	0.00104852	0.174478	0.698395
1105	512	597	SOD1	VIM	-0.0193233	0.00104898	0.174511	0.663325
1106	82	527	CD9	SSTR5	0.0193193	0.00105152	0.174714	0.663325
1107	27	222	ALDH2	GPX1	0.0193056	0.00106016	0.175402	0.663325
1108	28	548	ALDH3A1	TFRC	0.019299	0.0010644	0.175737	0.663325
1109	20	349	AKAP13	MMP11	0.0192983	0.00106485	0.175772	0.663325
1110	14	533	ADIPOQ	STMN1	0.0192978	0.00106515	0.175796	0.663325
1111	65	291	CBS	IL8	0.0192959	0.00106639	0.175894	0.663325
1112	244	302	HDLBP	ITGB4	-0.0192922	0.00106876	0.17608	0.663325
1113	391	572	NFKB1	TPD52	-0.0192911	0.00106948	0.176137	0.663325
1114	86	215	CDK2	GNAS	-0.0192909	0.00106954	0.176142	0.663325
1115	111	349	COL7A1	MMP11	0.019289	0.00107083	0.176242	0.663325
1116	124	535	CTTN	SULT1A1	0.0192889	0.00107083	0.176243	0.663325
1117	195	492	FLNA	SERPINB5	0.0192849	0.00107343	0.176446	0.663325
1118	293	346	INSR	MKI67	0.0192819	0.00107538	0.176599	0.663325
1119	54	393	BIRC5	NME1	0.0192809	0.001076	0.176647	0.663325
1120	224	532	GRB7	STIP1	0.0192795	0.00107692	0.176719	0.663325
1121	524	581	SSTR2	TUBB	-0.0192774	0.00107828	0.176825	0.632121
1122	204	223	GATA3	GPX4	0.0192576	0.00109112	0.177912	0.632121
1123	142	273	CYP3A7	IGF2	0.0192569	0.0010916	0.177953	0.632121
1124	72	303	CCNH	ITGB5	0.019255	0.00109287	0.178059	0.632121
1125	147	352	DCN	MMP2	0.0192543	0.00109332	0.178098	0.632121
1126	52	251	BGN	HLA-DPB1	0.019244	0.00110004	0.17866	0.632121
1127	28	53	ALDH3A1	BIN1	0.0192433	0.00110052	0.1787	0.632121
1128	20	26	AKAP13	ALDH1A1	0.019243	0.00110073	0.178718	0.632121
1129	145	590	DBN1	UGT1A6	-0.0192415	0.0011017	0.178799	0.632121
1130	267	366	HSPB2	MTHFR	-0.0192388	0.00110352	0.17895	0.632121
1131	65	609	CBS	YWHAH	0.0192367	0.00110485	0.179061	0.632121
1132	78	127	CD3E	CYP11A1	0.0192349	0.00110607	0.179162	0.632121
1133	28	521	ALDH3A1	SREBF1	-0.0192347	0.00110618	0.179172	0.632121
1134	109	193	COL19A1	FGFR2	0.0192275	0.001111	0.179572	0.632121
1135	332	349	LUM	MMP11	0.019227	0.0011113	0.179596	0.632121
1136	47	510	AURKB	SMARCA2	0.0192197	0.00111618	0.179999	0.632121
1137	504	510	SLC45A2	SMARCA2	0.0192197	0.00111618	0.179999	0.632121
1138	222	350	GPX1	MMP12	0.0192186	0.0011169	0.180058	0.632121
1139	122	124	CTNNB1	CTTN	0.0192157	0.00111887	0.18022	0.632121
1140	227	280	GSN	IGFBP7	0.0192133	0.00112045	0.18035	0.632121
1141	284	396	IL13	NOTCH2	0.0192107	0.00112219	0.180493	0.632121
1142	370	534	MUC6	STS	0.0192073	0.00112444	0.180677	0.632121
1143	249	350	HLA-B	MMP12	0.0192008	0.00112886	0.181037	0.632121
1144	415	515	PEMT	SP110	0.0191976	0.00113098	0.18121	0.632121
1145	126	462	CXCR4	PTH	-0.0191976	0.00113099	0.181211	0.632121
1146	413	449	PCNA	PRKDC	0.0191918	0.00113491	0.181529	0.632121
1147	293	418	INSR	PHB	-0.0191913	0.00113527	0.181558	0.632121
1148	64	570	CBR1	TP53BP1	-0.0191886	0.00113712	0.181708	0.632121
1149	134	505	CYP24A1	SLC6A2	0.0191861	0.0011388	0.181844	0.632121
1150	364	580	MTA1	TUBA4A	-0.0191858	0.00113904	0.181863	0.632121
1151	499	554	SKP2	TGFBR2	-0.0191789	0.00114368	0.182237	0.632121
1152	52	569	BGN	TP53	-0.0191762	0.00114557	0.182389	0.632121
1153	208	340	GHR	MC1R	-0.0191754	0.00114611	0.182432	0.632121
1154	290	317	IL6	KRAS	0.0191753	0.00114616	0.182436	0.632121
1155	295	547	ITGA2	TFF1	0.0191666	0.00115214	0.182915	0.632121
1156	13	255	ADH1B	HMOX1	-0.0191621	0.0011552	0.183159	0.632121
1157	379	534	NCF4	STS	0.0191615	0.00115567	0.183196	0.632121
1158	16	348	ADRB3	MMP1	-0.0191614	0.00115569	0.183197	0.632121
1159	243	413	HDAC2	PCNA	0.0191589	0.00115741	0.183334	0.632121
1160	51	235	BCL2	GSTT1	0.0191575	0.00115843	0.183415	0.632121
1161	63	310	CAV1	KIT	0.019155	0.00116013	0.18355	0.632121
1162	225	515	GRIK1	SP110	0.0191489	0.00116439	0.183888	0.632121
1163	203	531	GAPDH	STAT6	0.0191477	0.00116522	0.183953	0.632121
1164	379	571	NCF4	TP73	-0.0191432	0.00116834	0.184199	0.632121
1165	97	579	CDKN2D	TUBA3C	-0.0191418	0.00116933	0.184276	0.632121
1166	50	53	BARD1	BIN1	0.0191383	0.00117174	0.184466	0.632121
1167	297	323	ITGA6	LMO4	0.019135	0.00117406	0.184648	0.632121
1168	26	413	ALDH1A1	PCNA	0.0191347	0.00117425	0.184663	0.632121
1169	373	594	MYCL1	UQCRFS1	0.0191321	0.00117606	0.184805	0.632121
1170	221	365	GPER	MTHFD1	0.0191305	0.00117722	0.184895	0.632121
1171	108	244	COL18A1	HDLBP	0.0191256	0.00118061	0.18516	0.632121
1172	291	547	IL8	TFF1	0.0191254	0.00118076	0.185171	0.632121
1173	168	382	ERCC1	NCOA3	-0.0191167	0.00118689	0.185648	0.632121
1174	220	338	GPC1	MAT2A	-0.0191135	0.00118917	0.185824	0.632121
1175	272	569	IGF1R	TP53	-0.0191105	0.00119129	0.185988	0.632121
1176	54	194	BIRC5	FGFR4	0.0191075	0.00119342	0.186152	0.632121
1177	19	590	AKAP10	UGT1A6	-0.0191067	0.00119401	0.186197	0.632121
1178	57	423	BRCA1	PLAT	0.0191067	0.00119402	0.186198	0.632121
1179	160	231	EHMT2	GSTM4	-0.0191062	0.00119435	0.186224	0.617493
1180	20	226	AKAP13	GSK3B	0.0191003	0.00119852	0.186557	0.617493
1181	117	131	CSNK1D	CYP1A1	0.0190978	0.00120034	0.186702	0.617493
1182	3	591	ABCC2	UGT2B15	-0.019096	0.00120158	0.1868	0.617493
1183	348	586	MMP1	TYMS	0.0190934	0.00120349	0.186953	0.617493
1184	106	326	COASY	LRBA	0.0190909	0.00120528	0.187094	0.617493
1185	15	439	ADRB2	PPP2R2A	0.0190887	0.00120684	0.187218	0.613187
1186	272	432	IGF1R	POSTN	0.0190791	0.00121374	0.187769	0.613187
1187	284	591	IL13	UGT2B15	0.0190745	0.00121707	0.188033	0.613187
1188	366	433	MTHFR	POU1F1	0.0190708	0.00121971	0.188243	0.613187
1189	13	359	ADH1B	MRPL23	0.0190685	0.00122139	0.188376	0.613187
1190	59	60	CALCR	CAMK4	0.0190681	0.0012217	0.188401	0.613187
1191	223	535	GPX4	SULT1A1	0.0190559	0.00123061	0.189102	0.613187
1192	105	478	CNTNAP1	REXO2	0.0190548	0.0012314	0.189165	0.613187
1193	26	224	ALDH1A1	GRB7	0.019054	0.00123196	0.189209	0.613187
1194	166	444	ERBB2	PRKAR1A	0.0190437	0.00123954	0.189801	0.613187
1195	28	463	ALDH3A1	PTHLH	0.0190421	0.00124068	0.189891	0.613187
1196	364	412	MTA1	PCDHGB4	0.0190418	0.00124091	0.189909	0.613187
1197	463	589	PTHLH	UGT1A1	0.0190397	0.00124246	0.190029	0.613187
1198	166	203	ERBB2	GAPDH	0.0190364	0.00124488	0.190217	0.613187
1199	37	253	APOE	HLA-DQB1	0.0190265	0.00125223	0.190786	0.613187
1200	203	220	GAPDH	GPC1	-0.0190211	0.00125627	0.191098	0.613187
1201	4	536	ABL1	SULT1E1	-0.0190192	0.00125765	0.191204	0.613187
1202	3	105	ABCC2	CNTNAP1	0.0190192	0.00125767	0.191205	0.613187
1203	214	480	GLYAT	RHOA	0.0190125	0.00126267	0.191589	0.613187
1204	125	608	CXCL12	XRCC6	-0.0190104	0.00126427	0.191712	0.613187
1205	277	302	IGFBP2	ITGB4	0.0189994	0.00127249	0.192338	0.613187
1206	131	476	CYP1A1	RBBP8	-0.0189964	0.00127473	0.192508	0.613187
1207	143	424	CYR61	PLAU	0.018993	0.00127733	0.192705	0.613187
1208	305	524	KAT2B	SSTR2	-0.0189916	0.0012784	0.192786	0.613187
1209	464	535	PTPN1	SULT1A1	0.0189913	0.0012786	0.192801	0.613187
1210	268	580	ICAM1	TUBA4A	-0.0189906	0.00127915	0.192843	0.613187
1211	31	427	AMFR	POLB	0.0189894	0.00128005	0.192911	0.613187
1212	231	457	GSTM4	PTEN	0.0189886	0.00128066	0.192957	0.613187
1213	170	220	ERCC3	GPC1	0.018985	0.00128338	0.193163	0.613187
1214	18	384	AHR	NCOR2	0.0189845	0.00128375	0.19319	0.613187
1215	295	437	ITGA2	PPP2R1A	0.0189807	0.00128666	0.193409	0.613187
1216	252	291	HLA-DQA1	IL8	-0.0189783	0.0012885	0.193548	0.613187
1217	82	505	CD9	SLC6A2	0.0189757	0.00129048	0.193696	0.613187
1218	372	579	MYC	TUBA3C	0.0189694	0.00129527	0.194054	0.613187
1219	258	557	HP	THRA	0.0189676	0.00129668	0.194159	0.613187
1220	47	164	AURKB	EP300	0.018963	0.00130022	0.194423	0.613187
1221	164	504	EP300	SLC45A2	0.018963	0.00130022	0.194423	0.613187
1222	31	86	AMFR	CDK2	0.0189611	0.00130168	0.194531	0.613187
1223	414	536	PDCD11	SULT1E1	-0.0189583	0.00130383	0.194691	0.613187
1224	161	166	EIF3E	ERBB2	-0.018958	0.00130401	0.194704	0.613187
1225	468	537	PXDN	TAF1	-0.0189528	0.00130806	0.195004	0.613187
1226	98	206	CDS1	GGCX	-0.0189525	0.00130827	0.19502	0.613187
1227	111	496	COL7A1	SHC1	0.0189524	0.0013084	0.195029	0.613187
1228	28	59	ALDH3A1	CALCR	0.0189511	0.00130939	0.195103	0.613187
1229	122	586	CTNNB1	TYMS	0.0189459	0.00131341	0.195399	0.613187
1230	373	571	MYCL1	TP73	0.0189314	0.0013247	0.196226	0.613187
1231	9	559	ACE	TIMP3	-0.0189299	0.00132585	0.19631	0.613187
1232	101	396	CFLAR	NOTCH2	0.0189299	0.00132586	0.196311	0.613187
1233	22	108	AKR1C1	COL18A1	0.0189249	0.00132975	0.196594	0.613187
1234	511	536	SMARCA4	SULT1E1	-0.0189244	0.00133016	0.196624	0.613187
1235	59	86	CALCR	CDK2	-0.0189224	0.00133174	0.196739	0.613187
1236	274	544	IGF2R	TFAP2A	0.0189221	0.001332	0.196758	0.613187
1237	127	381	CYP11A1	NCOA2	-0.0189194	0.00133409	0.196909	0.613187
1238	95	524	CDKN2A	SSTR2	-0.0189143	0.00133811	0.1972	0.613187
1239	454	468	PRRC2A	PXDN	0.0189136	0.0013387	0.197243	0.613187
1240	204	408	GATA3	ODC1	-0.0189134	0.00133884	0.197253	0.613187
1241	198	607	FN1	XRCC5	-0.0189074	0.0013436	0.197596	0.613187
1242	521	570	SREBF1	TP53BP1	0.0189073	0.00134368	0.197602	0.613187
1243	394	413	NMI	PCNA	0.0189044	0.00134595	0.197765	0.613187
1244	385	410	NEK2	PARP1	0.0189005	0.00134904	0.197987	0.613187
1245	406	437	NUMA1	PPP2R1A	0.0189003	0.00134924	0.198001	0.613187
1246	292	536	INS	SULT1E1	-0.0188977	0.00135128	0.198147	0.613187
1247	268	512	ICAM1	SOD1	-0.0188931	0.00135498	0.198411	0.613187
1248	194	228	FGFR4	GSR	0.0188895	0.00135785	0.198616	0.613187
1249	249	406	HLA-B	NUMA1	-0.0188888	0.00135841	0.198655	0.613187
1250	488	504	S100A1	SLC45A2	0.0188847	0.00136167	0.198887	0.613187
1251	47	488	AURKB	S100A1	0.0188847	0.00136167	0.198887	0.613187
1252	185	411	FCER1A	PBX1	-0.0188776	0.00136734	0.199289	0.613187
1253	363	536	MT2A	SULT1E1	0.0188762	0.00136853	0.199372	0.613187
1254	447	502	PRKAR2B	SLC38A3	0.0188741	0.00137017	0.199488	0.613187
1255	247	532	HIF1A	STIP1	0.0188733	0.00137084	0.199536	0.613187
1256	23	567	AKR1C3	TOP2A	0.0188684	0.00137478	0.199813	0.613187
1257	260	396	HSD11B1	NOTCH2	0.0188648	0.00137774	0.20002	0.613187
1258	350	417	MMP12	PGR	-0.0188582	0.00138304	0.200391	0.613187
1259	483	531	RNASEL	STAT6	0.0188572	0.00138386	0.200449	0.613187
1260	196	521	FLNB	SREBF1	0.0188558	0.00138499	0.200527	0.613187
1261	82	175	CD9	ESR1	0.0188537	0.00138676	0.200651	0.613187
1262	168	293	ERCC1	INSR	0.0188522	0.00138799	0.200736	0.613187
1263	80	226	CD4	GSK3B	0.0188521	0.00138806	0.200741	0.613187
1264	42	418	ATF1	PHB	0.0188471	0.00139215	0.201025	0.613187
1265	90	278	CDK6	IGFBP3	0.0188465	0.00139265	0.20106	0.613187
1266	124	423	CTTN	PLAT	0.0188441	0.00139455	0.201191	0.613187
1267	267	284	HSPB2	IL13	-0.018843	0.00139552	0.201259	0.613187
1268	340	489	MC1R	S100A4	0.0188386	0.0013991	0.201506	0.613187
1269	403	413	NRAS	PCNA	0.0188385	0.00139921	0.201514	0.613187
1270	499	572	SKP2	TPD52	0.0188306	0.00140574	0.201963	0.613187
1271	52	464	BGN	PTPN1	0.0188295	0.00140664	0.202025	0.613187
1272	47	551	AURKB	TGFB1	-0.0188243	0.00141094	0.202319	0.613187
1273	504	551	SLC45A2	TGFB1	-0.0188243	0.00141094	0.202319	0.613187
1274	201	591	GAB1	UGT2B15	0.0188235	0.00141156	0.202362	0.613187
1275	48	57	AXIN1	BRCA1	0.0188233	0.00141172	0.202373	0.613187
1276	61	386	CASP10	NELL1	-0.018823	0.00141199	0.202391	0.613187
1277	23	100	AKR1C3	CENPF	0.0188142	0.00141929	0.202889	0.613187
1278	48	259	AXIN1	HRAS	-0.0188131	0.0014202	0.202951	0.613187
1279	214	316	GLYAT	KPNB1	0.0188098	0.00142297	0.203139	0.613187
1280	10	11	ACTG1	ADAM17	-0.0188092	0.00142349	0.203174	0.613187
1281	299	330	ITGB1BP1	LSP1	-0.0188073	0.00142507	0.203281	0.613187
1282	303	521	ITGB5	SREBF1	0.0188065	0.00142575	0.203327	0.613187
1283	404	423	NRIP1	PLAT	0.0188039	0.00142789	0.203472	0.613187
1284	342	603	MDM2	XPC	0.0187985	0.00143247	0.203781	0.613187
1285	199	492	FOXA1	SERPINB5	-0.0187935	0.00143668	0.204063	0.613187
1286	423	466	PLAT	PTPRJ	-0.0187884	0.00144092	0.204347	0.613187
1287	363	373	MT2A	MYCL1	-0.0187864	0.00144267	0.204464	0.613187
1288	49	439	BAG1	PPP2R2A	0.0187809	0.00144726	0.20477	0.613187
1289	305	604	KAT2B	XRCC1	-0.0187795	0.00144846	0.204851	0.613187
1290	147	559	DCN	TIMP3	0.0187784	0.00144943	0.204915	0.613187
1291	198	512	FN1	SOD1	-0.0187763	0.00145116	0.20503	0.613187
1292	338	588	MAT2A	UCP2	0.0187738	0.0014533	0.205171	0.613187
1293	29	347	ALDOA	MLH1	0.0187723	0.00145462	0.205259	0.613187
1294	250	465	HLA-C	PTPRF	0.0187716	0.00145524	0.2053	0.613187
1295	305	589	KAT2B	UGT1A1	-0.0187707	0.00145601	0.205351	0.613187
1296	12	433	ADH1A	POU1F1	0.0187654	0.00146046	0.205645	0.613187
1297	386	579	NELL1	TUBA3C	-0.0187653	0.00146055	0.205651	0.613187
1298	188	418	FEN1	PHB	0.0187618	0.00146361	0.205853	0.613187
1299	244	511	HDLBP	SMARCA4	-0.0187594	0.00146567	0.205988	0.613187
1300	278	310	IGFBP3	KIT	0.0187584	0.00146649	0.206042	0.613187
1301	35	338	APEX1	MAT2A	0.0187565	0.00146814	0.20615	0.613187
1302	267	585	HSPB2	TXNRD1	-0.0187539	0.00147033	0.206294	0.613187
1303	142	216	CYP3A7	GNB3	0.0187527	0.00147143	0.206366	0.613187
1304	431	569	POR	TP53	0.0187523	0.00147172	0.206385	0.613187
1305	183	214	FASN	GLYAT	0.0187505	0.00147332	0.206489	0.613187
1306	214	302	GLYAT	ITGB4	0.0187469	0.00147641	0.206691	0.613187
1307	348	552	MMP1	TGFB2	0.0187464	0.00147687	0.206721	0.613187
1308	291	512	IL8	SOD1	-0.0187458	0.00147733	0.206751	0.613187
1309	505	514	SLC6A2	SORL1	0.0187416	0.00148097	0.206988	0.613187
1310	259	349	HRAS	MMP11	0.0187324	0.001489	0.207508	0.613187
1311	256	386	HNF1A	NELL1	-0.018731	0.00149021	0.207586	0.613187
1312	10	193	ACTG1	FGFR2	-0.0187293	0.00149171	0.207683	0.613187
1313	407	551	NUP214	TGFB1	-0.018725	0.0014954	0.207921	0.613187
1314	129	387	CYP17A1	NELL2	-0.0187243	0.00149603	0.207961	0.613187
1315	355	607	MMP9	XRCC5	-0.018719	0.00150068	0.20826	0.613187
1316	29	86	ALDOA	CDK2	-0.0187165	0.00150291	0.208402	0.613187
1317	37	90	APOE	CDK6	0.0187162	0.00150316	0.208418	0.613187
1318	126	272	CXCR4	IGF1R	-0.0187158	0.00150346	0.208437	0.613187
1319	434	585	PPARA	TXNRD1	-0.0187148	0.00150436	0.208495	0.613187
1320	200	368	FZR1	MUC1	-0.0187136	0.00150543	0.208563	0.613187
1321	13	223	ADH1B	GPX4	0.0187134	0.00150557	0.208572	0.613187
1322	13	314	ADH1B	KLKB1	-0.0187119	0.0015069	0.208657	0.613187
1323	167	194	ERBB3	FGFR4	0.0187103	0.00150838	0.208751	0.613187
1324	215	548	GNAS	TFRC	-0.0187082	0.00151018	0.208866	0.613187
1325	386	437	NELL1	PPP2R1A	-0.0186985	0.00151875	0.209409	0.613187
1326	578	586	TUBA1A	TYMS	0.0186983	0.00151899	0.209425	0.613187
1327	163	350	EMG1	MMP12	0.0186961	0.0015209	0.209546	0.613187
1328	503	531	SLC38A6	STAT6	0.0186941	0.00152268	0.209658	0.613187
1329	205	284	GBA	IL13	-0.0186919	0.00152463	0.209781	0.613187
1330	439	503	PPP2R2A	SLC38A6	0.0186887	0.00152746	0.209959	0.613187
1331	11	408	ADAM17	ODC1	0.0186885	0.00152764	0.20997	0.613187
1332	315	606	KPNA5	XRCC4	-0.0186839	0.00153174	0.210227	0.613187
1333	51	576	BCL2	TSG101	0.0186822	0.00153327	0.210323	0.613187
1334	142	251	CYP3A7	HLA-DPB1	-0.0186738	0.00154082	0.210794	0.613187
1335	234	418	GSTP1	PHB	0.0186738	0.00154087	0.210797	0.613187
1336	14	215	ADIPOQ	GNAS	-0.0186706	0.00154371	0.210974	0.613187
1337	126	591	CXCR4	UGT2B15	-0.0186706	0.00154373	0.210975	0.613187
1338	161	427	EIF3E	POLB	0.0186685	0.00154556	0.211089	0.613187
1339	189	268	FGF3	ICAM1	-0.0186677	0.00154627	0.211133	0.613187
1340	93	585	CDKN1A	TXNRD1	0.0186627	0.00155085	0.211416	0.613187
1341	316	488	KPNB1	S100A1	0.0186627	0.00155087	0.211418	0.613187
1342	156	472	E2F5	RAD52	-0.0186581	0.00155495	0.21167	0.613187
1343	536	540	SULT1E1	TBXAS1	-0.0186563	0.00155663	0.211773	0.613187
1344	11	373	ADAM17	MYCL1	0.0186562	0.00155676	0.211781	0.613187
1345	427	453	POLB	PRPS1	-0.0186543	0.00155846	0.211886	0.613187
1346	264	567	HSP90AB1	TOP2A	0.0186462	0.0015658	0.212336	0.613187
1347	38	175	AR	ESR1	0.0186454	0.0015665	0.212378	0.613187
1348	244	344	HDLBP	MEF2C	-0.0186445	0.00156734	0.21243	0.613187
1349	86	124	CDK2	CTTN	0.0186412	0.00157038	0.212615	0.613187
1350	106	122	COASY	CTNNB1	0.0186375	0.00157372	0.212819	0.613187
1351	14	531	ADIPOQ	STAT6	-0.0186372	0.00157402	0.212837	0.613187
1352	201	344	GAB1	MEF2C	0.0186337	0.00157729	0.213036	0.613187
1353	196	365	FLNB	MTHFD1	-0.0186331	0.00157784	0.213069	0.613187
1354	30	268	ALOX5AP	ICAM1	0.0186319	0.00157893	0.213135	0.613187
1355	275	536	IGFALS	SULT1E1	-0.0186304	0.0015803	0.213218	0.613187
1356	363	402	MT2A	NR4A2	0.0186249	0.00158535	0.213523	0.613187
1357	70	109	CCND3	COL19A1	0.0186241	0.0015861	0.213569	0.613187
1358	118	152	CSNK1E	DNMT1	0.0186233	0.0015868	0.213611	0.613187
1359	18	71	AHR	CCNE1	0.0186191	0.00159075	0.213848	0.613187
1360	269	537	ICAM5	TAF1	0.0186175	0.00159216	0.213933	0.613187
1361	364	432	MTA1	POSTN	0.0186165	0.00159314	0.213992	0.613187
1362	167	468	ERBB3	PXDN	0.0186098	0.00159937	0.214365	0.613187
1363	502	531	SLC38A3	STAT6	0.018608	0.00160101	0.214463	0.613187
1364	554	562	TGFBR2	TNF	0.018607	0.00160194	0.214518	0.613187
1365	263	264	HSP90AA1	HSP90AB1	0.0186047	0.00160413	0.214649	0.613187
1366	5	382	ABP1	NCOA3	-0.0186042	0.00160452	0.214672	0.613187
1367	123	480	CTSD	RHOA	0.0186036	0.00160509	0.214706	0.613187
1368	355	493	MMP9	SERPINE1	0.018603	0.00160565	0.21474	0.613187
1369	193	477	FGFR2	RELA	0.018601	0.00160758	0.214854	0.613187
1370	263	372	HSP90AA1	MYC	0.0185995	0.00160899	0.214938	0.613187
1371	193	551	FGFR2	TGFB1	0.0185972	0.00161114	0.215065	0.613187
1372	304	412	JUN	PCDHGB4	0.0185915	0.00161643	0.215378	0.613187
1373	125	554	CXCL12	TGFBR2	0.0185907	0.00161717	0.215422	0.613187
1374	406	490	NUMA1	SEPHS2	0.0185902	0.00161768	0.215452	0.613187
1375	70	208	CCND3	GHR	-0.0185896	0.0016182	0.215483	0.613187
1376	167	495	ERBB3	SHBG	-0.0185876	0.00162007	0.215593	0.613187
1377	222	483	GPX1	RNASEL	0.0185858	0.00162185	0.215698	0.613187
1378	62	466	CASP8	PTPRJ	0.0185826	0.00162482	0.215873	0.613187
1379	86	122	CDK2	CTNNB1	0.0185816	0.00162575	0.215927	0.613187
1380	71	497	CCNE1	SHFM1	0.01858	0.00162725	0.216015	0.613187
1381	131	220	CYP1A1	GPC1	-0.018576	0.00163111	0.216241	0.613187
1382	243	475	HDAC2	RB1CC1	0.0185754	0.00163166	0.216273	0.613187
1383	127	582	CYP11A1	TWIST1	0.0185752	0.00163178	0.21628	0.613187
1384	411	551	PBX1	TGFB1	-0.0185724	0.00163446	0.216437	0.613187
1385	170	477	ERCC3	RELA	0.0185718	0.00163506	0.216472	0.613187
1386	143	374	CYR61	MYH9	0.0185696	0.00163711	0.216591	0.613187
1387	9	392	ACE	NFKBIA	-0.018566	0.00164052	0.21679	0.613187
1388	316	399	KPNB1	NQO1	-0.0185657	0.00164084	0.216808	0.613187
1389	97	226	CDKN2D	GSK3B	0.0185614	0.00164492	0.217045	0.613187
1390	82	165	CD9	EPHX1	0.0185613	0.00164508	0.217054	0.613187
1391	304	596	JUN	VEGFA	0.0185579	0.00164832	0.217241	0.613187
1392	269	414	ICAM5	PDCD11	0.0185514	0.00165454	0.2176	0.613187
1393	4	57	ABL1	BRCA1	0.0185489	0.00165691	0.217736	0.613187
1394	393	472	NME1	RAD52	-0.018546	0.0016597	0.217896	0.613187
1395	199	439	FOXA1	PPP2R2A	0.018544	0.00166163	0.218007	0.613187
1396	433	590	POU1F1	UGT1A6	-0.0185431	0.00166249	0.218056	0.613187
1397	284	496	IL13	SHC1	-0.0185403	0.00166518	0.21821	0.613187
1398	248	406	HLA-A	NUMA1	-0.0185396	0.00166585	0.218248	0.613187
1399	355	364	MMP9	MTA1	0.0185376	0.00166781	0.21836	0.613187
1400	232	431	GSTM5	POR	-0.0185361	0.00166922	0.21844	0.613187
1401	370	589	MUC6	UGT1A1	0.0185356	0.0016697	0.218468	0.613187
1402	35	91	APEX1	CDK7	0.0185349	0.00167043	0.21851	0.613187
1403	166	595	ERBB2	VDR	0.018533	0.00167227	0.218614	0.613187
1404	364	588	MTA1	UCP2	0.0185325	0.00167277	0.218642	0.613187
1405	494	512	SETDB1	SOD1	0.0185318	0.00167337	0.218677	0.613187
1406	29	194	ALDOA	FGFR4	0.0185313	0.00167389	0.218706	0.613187
1407	152	297	DNMT1	ITGA6	0.0185292	0.00167592	0.218821	0.613187
1408	420	439	PIK3CB	PPP2R2A	-0.0185273	0.0016778	0.218928	0.613187
1409	571	589	TP73	UGT1A1	-0.0185249	0.00168013	0.219059	0.613187
1410	155	437	E2F2	PPP2R1A	0.0185236	0.00168137	0.21913	0.613187
1411	30	269	ALOX5AP	ICAM5	0.0185217	0.00168324	0.219235	0.613187
1412	65	568	CBS	TOPBP1	0.0185204	0.00168449	0.219306	0.573413
1413	9	117	ACE	CSNK1D	-0.0185151	0.00168969	0.219634	0.573413
1414	404	503	NRIP1	SLC38A6	0.018509	0.0016957	0.220012	0.573413
1415	81	114	CD44	CREBBP	0.0185053	0.00169928	0.220237	0.573413
1416	163	403	EMG1	NRAS	0.0185037	0.00170083	0.220334	0.573413
1417	101	269	CFLAR	ICAM5	0.0185009	0.00170364	0.22051	0.573413
1418	19	28	AKAP10	ALDH3A1	-0.0185006	0.00170392	0.220527	0.573413
1419	64	305	CBR1	KAT2B	0.0184981	0.00170639	0.220682	0.573413
1420	31	521	AMFR	SREBF1	-0.0184823	0.00172208	0.221656	0.573413
1421	24	105	AKT1	CNTNAP1	-0.0184822	0.00172216	0.221662	0.573413
1422	59	284	CALCR	IL13	-0.0184806	0.00172377	0.221761	0.573413
1423	338	496	MAT2A	SHC1	-0.0184805	0.00172382	0.221764	0.573413
1424	548	568	TFRC	TOPBP1	0.0184795	0.00172483	0.221826	0.573413
1425	232	407	GSTM5	NUP214	-0.0184785	0.00172588	0.221891	0.573413
1426	205	555	GBA	THBS3	0.0184762	0.00172812	0.22203	0.573413
1427	305	470	KAT2B	RAD50	-0.018476	0.00172832	0.222042	0.573413
1428	65	99	CBS	CENPE	0.0184752	0.00172913	0.222092	0.573413
1429	170	384	ERCC3	NCOR2	0.0184731	0.00173124	0.222221	0.573413
1430	320	352	LEPROT	MMP2	0.0184725	0.00173184	0.222258	0.573413
1431	72	603	CCNH	XPC	0.0184714	0.00173298	0.222328	0.573413
1432	9	490	ACE	SEPHS2	-0.0184659	0.0017385	0.222667	0.573413
1433	225	461	GRIK1	PTGS2	0.0184647	0.00173971	0.222741	0.573413
1434	318	413	LASP1	PCNA	0.0184627	0.00174167	0.222861	0.573413
1435	54	541	BIRC5	TERF1	0.0184597	0.00174472	0.223047	0.573413
1436	537	607	TAF1	XRCC5	-0.0184582	0.00174625	0.22314	0.573413
1437	91	173	CDK7	ERCC6	-0.0184579	0.00174649	0.223155	0.573413
1438	114	143	CREBBP	CYR61	0.0184568	0.00174765	0.223226	0.573413
1439	185	293	FCER1A	INSR	-0.0184557	0.00174868	0.223288	0.573413
1440	86	368	CDK2	MUC1	-0.018453	0.00175144	0.223456	0.573413
1441	153	511	DPYD	SMARCA4	-0.0184463	0.0017582	0.223866	0.573413
1442	145	571	DBN1	TP73	0.0184461	0.00175843	0.22388	0.573413
1443	126	197	CXCR4	FLNC	-0.0184419	0.00176274	0.22414	0.573413
1444	279	314	IGFBP5	KLKB1	0.0184419	0.00176275	0.224141	0.573413
1445	200	293	FZR1	INSR	-0.0184367	0.00176797	0.224456	0.573413
1446	125	147	CXCL12	DCN	0.0184361	0.00176861	0.224494	0.573413
1447	275	454	IGFALS	PRRC2A	0.0184338	0.00177096	0.224635	0.573413
1448	35	527	APEX1	SSTR5	0.0184334	0.0017714	0.224661	0.573413
1449	224	593	GRB7	UGT2B7	0.01843	0.00177481	0.224866	0.573413
1450	28	123	ALDH3A1	CTSD	-0.0184252	0.00177974	0.225161	0.573413
1451	95	569	CDKN2A	TP53	-0.018425	0.00177999	0.225176	0.573413
1452	35	587	APEX1	UBE2I	0.0184155	0.00178975	0.225757	0.573413
1453	59	514	CALCR	SORL1	-0.0184138	0.0017915	0.225861	0.573413
1454	291	586	IL8	TYMS	0.0184122	0.00179318	0.225961	0.573413
1455	160	229	EHMT2	GSTA2	0.0184121	0.00179329	0.225967	0.573413
1456	430	552	PON2	TGFB2	0.0184112	0.00179419	0.226021	0.573413
1457	236	492	GSTZ1	SERPINB5	-0.0184091	0.00179633	0.226148	0.573413
1458	404	502	NRIP1	SLC38A3	0.0184081	0.00179743	0.226212	0.573413
1459	24	418	AKT1	PHB	0.0184076	0.00179791	0.226241	0.573413
1460	44	152	ATN1	DNMT1	0.0184047	0.00180089	0.226417	0.573413
1461	9	194	ACE	FGFR4	0.0183954	0.00181061	0.226989	0.573413
1462	457	544	PTEN	TFAP2A	0.0183888	0.00181745	0.227389	0.573413
1463	111	352	COL7A1	MMP2	0.0183846	0.00182189	0.227648	0.573413
1464	90	499	CDK6	SKP2	-0.018381	0.00182567	0.227868	0.573413
1465	117	263	CSNK1D	HSP90AA1	0.0183797	0.00182708	0.22795	0.573413
1466	410	568	PARP1	TOPBP1	0.0183787	0.00182808	0.228008	0.573413
1467	269	396	ICAM5	NOTCH2	0.0183755	0.00183148	0.228205	0.573413
1468	165	326	EPHX1	LRBA	0.0183744	0.00183262	0.228271	0.573413
1469	36	314	APOC2	KLKB1	0.0183729	0.00183414	0.228359	0.573413
1470	291	609	IL8	YWHAH	0.0183724	0.00183469	0.228391	0.573413
1471	208	596	GHR	VEGFA	-0.0183718	0.00183535	0.228429	0.573413
1472	222	269	GPX1	ICAM5	0.0183701	0.00183712	0.228531	0.573413
1473	418	608	PHB	XRCC6	0.0183668	0.00184061	0.228733	0.573413
1474	59	61	CALCR	CASP10	0.0183658	0.00184168	0.228794	0.573413
1475	283	295	IL12RB2	ITGA2	-0.0183657	0.00184178	0.2288	0.573413
1476	268	466	ICAM1	PTPRJ	-0.0183613	0.00184645	0.229069	0.573413
[truncated: 484 more rows]
