# Supplementary material for: Two-layer modular analysis of gene and protein networks in breast cancer
Source: BMC Syst Biol. 2014 Jul 5;8:81. doi: 10.1186/1752-0509-8-81 (PMC4105126; doi:10.1186/1752-0509-8-81)
Supplement: Additional file 3: Table S3 — Gene network analysis for Set 2. [file 1752-0509-8-81-S3.xls]

## Sheet: Sheet1
Gene Network, Set2 : all
Index	Source.node	Sink.node	Source.gene.name	Sink.gene.name	pcor	pval	qval	prob
1	140	535	GSTM1	GSTM2	0.891688	2.22044604925031e-16	6.9417159347409e-13	1
2	68	129	CSH1	GH1	0.882194	2.22044604925031e-16	6.9417159347409e-13	1
3	13	14	AKR1C1	AKR1C2	0.864243	2.22044604925031e-16	6.9417159347409e-13	1
4	456	472	CNTN6	CYP24A1	0.738991	2.22044604925031e-16	6.9417159347409e-13	1
5	321	322	SULT1A1	SULT1A2	0.708088	2.22044604925031e-16	6.9417159347409e-13	1
6	458	557	COASY	HSD17B1	0.632784	2.22044604925031e-16	6.9417159347409e-13	1
7	2	372	ACACA	AATF	0.591387	2.22044604925031e-16	6.9417159347409e-13	1
8	148	149	HLA-B	HLA-C	0.531096	2.22044604925031e-16	6.9417159347409e-13	1
9	54	352	CDS1	TRIOBP	0.455174	2.22044604925031e-16	6.9417159347409e-13	1
10	614	618	MMP1	MMP3	0.452825	2.22044604925031e-16	6.9417159347409e-13	1
11	102	241	ERBB2	PGAP3	0.394713	2.22044604925031e-16	6.9417159347409e-13	1
12	87	179	CYR61	JUN	0.393018	2.22044604925031e-16	6.9417159347409e-13	1
13	209	624	MSH6	MSH2	0.378195	2.22044604925031e-16	6.9417159347409e-13	1
14	28	72	AURKA	CSTF1	0.375889	2.22044604925031e-16	6.9417159347409e-13	1
15	354	677	TUBD1	PPM1D	0.368464	2.22044604925031e-16	6.9417159347409e-13	1
16	304	554	SLC6A2	HP	0.359928	2.22044604925031e-16	6.9417159347409e-13	1
17	7	385	ADH1B	ADIPOQ	0.357118	2.22044604925031e-16	6.9417159347409e-13	1
18	409	651	BCAS2	NRAS	0.35512	2.22044604925031e-16	6.9417159347409e-13	1
19	241	735	PGAP3	STARD3	0.347803	2.22044604925031e-16	6.9417159347409e-13	1
20	328	329	TFAP2A	TFAP2B	-0.335511	2.22044604925031e-16	6.9417159347409e-13	1
21	315	476	SSTR2	DIRAS3	0.331246	2.22044604925031e-16	6.9417159347409e-13	1
22	48	797	CDK1	ZWINT	0.330324	2.22044604925031e-16	6.9417159347409e-13	1
23	180	386	KDM5B	ADIPOR1	0.319807	2.22044604925031e-16	6.9417159347409e-13	1
24	435	437	CD2	CD3D	0.319449	2.22044604925031e-16	6.9417159347409e-13	1
25	277	300	RAD1	SKP2	0.319292	2.22044604925031e-16	6.9417159347409e-13	1
26	503	771	FANCF	TSG101	0.314412	2.22044604925031e-16	6.9417159347409e-13	1
27	200	766	MBD4	TOPBP1	0.308729	2.22044604925031e-16	6.9417159347409e-13	1
28	147	149	HLA-A	HLA-C	0.304006	2.22044604925031e-16	6.9417159347409e-13	1
29	102	529	ERBB2	GRB7	0.301496	2.22044604925031e-16	6.9417159347409e-13	1
30	359	621	UBE2I	MPG	0.300819	2.22044604925031e-16	6.9417159347409e-13	1
31	96	490	EBAG9	EIF3E	0.299078	2.22044604925031e-16	6.9417159347409e-13	1
32	121	248	FN1	POSTN	0.298205	2.22044604925031e-16	6.9417159347409e-13	1
33	431	779	CCNE1	UQCRFS1	0.296623	2.22044604925031e-16	6.9417159347409e-13	1
34	175	620	ITGB3	MMP9	0.296323	2.22044604925031e-16	6.9417159347409e-13	1
35	310	316	SP110	STAT1	0.294714	2.22044604925031e-16	6.9417159347409e-13	1
36	43	448	CCND1	CDKN1B	0.294446	2.22044604925031e-16	6.9417159347409e-13	1
37	225	337	NF2	THOC5	0.285255	2.22044604925031e-16	6.9417159347409e-13	1
38	210	391	MTA1	AKT1	0.283557	2.22044604925031e-16	6.9417159347409e-13	1
39	314	384	SRD5A1	ADH1C	0.282841	2.22044604925031e-16	6.9417159347409e-13	1
40	151	688	HMMR	PTTG1	0.281613	2.22044604925031e-16	6.9417159347409e-13	1
41	147	148	HLA-A	HLA-B	0.278762	2.22044604925031e-16	6.9417159347409e-13	1
42	306	480	SMARCA4	DNMT1	0.277676	2.22044604925031e-16	6.9417159347409e-13	1
43	529	735	GRB7	STARD3	0.277069	2.22044604925031e-16	6.9417159347409e-13	1
44	166	686	IL1RN	PTH	0.276866	2.22044604925031e-16	6.9417159347409e-13	1
45	51	449	CDKN2A	CDKN2B	0.273731	2.22044604925031e-16	6.9417159347409e-13	1
46	729	777	SST	UGT2B4	0.270396	2.22044604925031e-16	6.9417159347409e-13	1
47	87	294	CYR61	SERPINE1	0.269414	2.22044604925031e-16	6.9417159347409e-13	1
48	169	496	ING1	ERCC5	0.268833	2.22044604925031e-16	6.9417159347409e-13	1
49	74	198	CTIF	MBD2	0.26778	2.22044604925031e-16	6.9417159347409e-13	1
50	99	263	EHMT2	PRRC2A	0.266843	2.22044604925031e-16	6.9417159347409e-13	1
51	259	287	PRKDC	RB1CC1	0.265998	2.22044604925031e-16	6.9417159347409e-13	1
52	38	324	BUB3	TACC2	0.265775	2.22044604925031e-16	6.9417159347409e-13	1
53	53	586	CDKN2D	KEAP1	0.264818	2.22044604925031e-16	6.9417159347409e-13	1
54	626	681	MTHFD1	PPP2R5E	0.264641	2.22044604925031e-16	6.9417159347409e-13	1
55	63	121	COL1A1	FN1	0.264514	2.22044604925031e-16	6.9417159347409e-13	1
56	19	616	ANTXR1	MMP13	0.263802	2.22044604925031e-16	6.9417159347409e-13	1
57	141	536	GSTM4	GSTM3	0.255822	2.22044604925031e-16	6.9417159347409e-13	1
58	342	680	TNFRSF10B	PPP2R2A	0.2555	2.22044604925031e-16	6.9417159347409e-13	1
59	442	735	CDK12	STARD3	0.2546	2.22044604925031e-16	6.9417159347409e-13	1
60	23	221	ARFGEF2	NCOA3	0.253431	2.22044604925031e-16	6.9417159347409e-13	1
61	679	684	PPP2R1A	PRMT1	0.253355	2.22044604925031e-16	6.9417159347409e-13	1
62	143	482	H2AFX	DPAGT1	0.25163	2.22044604925031e-16	6.9417159347409e-13	1
63	367	406	XRCC5	BARD1	0.249916	2.22044604925031e-16	6.9417159347409e-13	1
64	188	385	LPL	ADIPOQ	0.249663	2.22044604925031e-16	6.9417159347409e-13	1
65	440	491	CD9	EMG1	0.247525	2.22044604925031e-16	6.9417159347409e-13	1
66	61	114	COL11A1	FBN1	0.246942	2.22044604925031e-16	6.9417159347409e-13	1
67	264	656	PSEN2	PARP1	0.246931	2.22044604925031e-16	6.9417159347409e-13	1
68	7	188	ADH1B	LPL	0.246402	2.22044604925031e-16	6.9417159347409e-13	1
69	242	581	PHB	ITGA3	0.245645	2.22044604925031e-16	6.9417159347409e-13	1
70	338	346	THRA	TOP2A	0.24378	2.22044604925031e-16	6.9417159347409e-13	1
71	451	604	CENPE	MAD2L1	0.242571	2.22044604925031e-16	6.9417159347409e-13	1
72	75	163	CTTN	IGHMBP2	0.242406	2.22044604925031e-16	6.9417159347409e-13	1
73	90	392	DCN	ALDH1A1	0.24163	2.22044604925031e-16	6.9417159347409e-13	1
74	427	654	CCL1	OTOF	0.241478	2.22044604925031e-16	6.9417159347409e-13	1
75	215	629	MUC5AC	MUC6	0.239111	2.22044604925031e-16	6.9417159347409e-13	1
76	43	75	CCND1	CTTN	0.238792	2.22044604925031e-16	6.9417159347409e-13	1
77	65	357	COMT	TXNRD2	0.238667	2.22044604925031e-16	6.9417159347409e-13	1
78	117	505	FGFR2	FANCL	0.237301	2.22044604925031e-16	6.9417159347409e-13	1
79	384	662	ADH1C	PGC	0.236781	2.22044604925031e-16	6.9417159347409e-13	1
80	345	680	TNKS	PPP2R2A	0.236564	2.22044604925031e-16	6.9417159347409e-13	1
81	416	630	BRMS1	MUS81	0.236513	2.22044604925031e-16	6.9417159347409e-13	1
82	55	224	CENPF	NEK2	0.236039	2.22044604925031e-16	6.9417159347409e-13	1
83	201	401	MDM2	ATF1	0.234025	2.22044604925031e-16	6.9417159347409e-13	1
84	487	787	EGF	XDH	0.233549	2.22044604925031e-16	6.9417159347409e-13	1
85	113	728	FASN	SREBF1	0.233097	2.22044604925031e-16	6.9417159347409e-13	1
86	198	721	MBD2	SMAD7	0.232991	2.22044604925031e-16	6.9417159347409e-13	1
87	292	785	RRP1B	WRB	0.231009	2.22044604925031e-16	6.9417159347409e-13	1
88	222	298	NCOR1	SHMT1	0.229828	2.22044604925031e-16	6.9417159347409e-13	1
89	509	510	FCGR2A	FCGR2B	0.229826	2.22044604925031e-16	6.9417159347409e-13	1
90	42	596	CAV1	LEP	0.229662	2.22044604925031e-16	6.9417159347409e-13	1
91	60	189	CLCN3	LRBA	0.226073	2.22044604925031e-16	6.9417159347409e-13	1
92	117	693	FGFR2	REXO2	0.225647	2.22044604925031e-16	6.9417159347409e-13	1
93	78	288	CYP1A2	RECK	0.223841	2.22044604925031e-16	6.9417159347409e-13	1
94	7	392	ADH1B	ALDH1A1	0.223181	2.22044604925031e-16	6.9417159347409e-13	1
95	5	114	ADAM12	FBN1	0.220967	2.22044604925031e-16	6.9417159347409e-13	1
96	22	743	AR	TCAP	0.220757	2.22044604925031e-16	6.9417159347409e-13	1
97	182	706	KLK10	SERPINB5	0.220699	2.22044604925031e-16	6.9417159347409e-13	1
98	672	684	POLD1	PRMT1	0.220502	2.22044604925031e-16	6.9417159347409e-13	1
99	47	336	CD93	TGFBR2	0.218547	2.22044604925031e-16	6.9417159347409e-13	1
100	278	445	RAD17	CDK7	0.21848	2.22044604925031e-16	6.9417159347409e-13	1
101	49	339	CDK2	TIMELESS	0.218422	4.44089209850063e-16	1.33494537206556e-12	1
102	159	740	IGF2R	TBP	0.21811	4.44089209850063e-16	1.33494537206556e-12	1
103	279	355	RAD23B	TXN	0.217773	4.44089209850063e-16	1.33494537206556e-12	1
104	248	603	POSTN	LUM	0.217168	4.44089209850063e-16	1.33494537206556e-12	1
105	111	414	FANCI	BLM	0.216823	6.66133814775094e-16	1.96463658530403e-12	1
106	292	301	RRP1B	SLC19A1	0.215884	6.66133814775094e-16	1.96463658530403e-12	1
107	289	712	RELA	SIPA1	0.214903	1.11022302462516e-15	3.19894743536447e-12	1
108	652	656	NUP133	PARP1	0.213847	1.33226762955019e-15	3.79501554518865e-12	1
109	62	648	COL18A1	NOTCH1	0.213596	1.55431223447522e-15	4.37765869758435e-12	1
110	70	352	CSNK1E	TRIOBP	0.213455	1.55431223447522e-15	4.37765869758435e-12	1
111	418	508	C1QA	FCGR1B	0.213437	1.55431223447522e-15	4.37765869758435e-12	1
112	64	294	COL7A1	SERPINE1	0.211322	3.10862446895044e-15	8.62730231053961e-12	1
113	165	396	IL1B	ALOX5AP	0.210399	3.99680288865056e-15	1.10003370068913e-11	1
114	38	480	BUB3	DNMT1	0.209823	4.88498130835069e-15	1.33343695921577e-11	1
115	220	327	NCOA2	TERF1	0.209468	5.32907051820075e-15	1.4487059342068e-11	1
116	188	596	LPL	LEP	0.206627	1.26565424807268e-14	3.30821422439237e-11	1
117	338	442	THRA	CDK12	0.206419	1.35447209004269e-14	3.52392508163836e-11	1
118	556	636	HSD11B1	NCF2	0.205847	1.59872115546023e-14	4.10692767704144e-11	1
119	6	369	ADAM17	YWHAQ	0.205689	1.68753899743024e-14	4.31529915821443e-11	1
120	554	755	HP	TLR2	0.205581	1.73194791841524e-14	4.41877305847808e-11	1
121	679	793	PPP2R1A	ZNF350	0.205356	1.84297022087776e-14	4.67540746765244e-11	1
122	539	743	GSTP1	TCAP	0.205337	1.86517468137026e-14	4.72638604265488e-11	1
123	293	725	SEPT4	SNAI2	0.205296	1.88737914186277e-14	4.77724943353003e-11	1
124	104	678	ERCC1	PPP1R13L	0.205105	1.99840144432528e-14	5.02985221259077e-11	1
125	428	688	CCNB1	PTTG1	0.204585	2.33146835171283e-14	5.77091648782088e-11	1
126	533	786	GSR	WRN	0.204549	2.35367281220533e-14	5.81944845145283e-11	1
127	117	667	FGFR2	PLAT	0.204415	2.44249065417534e-14	6.01250986473622e-11	1
128	555	622	HRAS	MRPL23	0.203649	3.06421554796543e-14	7.43370511376806e-11	1
129	49	302	CDK2	SLC45A2	0.203598	3.10862446895044e-14	7.533645200494e-11	1
130	127	356	GGA1	TXN2	0.202177	4.72955008490317e-14	1.13415637880996e-10	1
131	238	257	PBRM1	PRKAR2A	0.201337	6.03961325396085e-14	1.43612605761516e-10	1
132	204	244	MMP11	PLAU	0.20045	7.8159700933611e-14	1.83755142622959e-10	1
133	428	445	CCNB1	CDK7	0.199902	9.14823772291129e-14	2.13272704333576e-10	1
134	191	402	LRRFIP1	ATP8B1	0.199615	9.9475983006414e-14	2.30746706641731e-10	1
135	50	737	CDK6	STEAP1	0.19952	1.02140518265514e-13	2.36532542961542e-10	1
136	480	665	DNMT1	PIN1	0.197423	1.86295423532101e-13	4.25322677883875e-10	1
137	306	586	SMARCA4	KEAP1	0.19668	2.30038210702332e-13	5.21363023688692e-10	1
138	576	685	IL6	PTGS2	0.196432	2.4669155607171e-13	5.57559770973199e-10	1
139	306	520	SMARCA4	GIPC1	0.195917	2.85327317328665e-13	6.40769864513045e-10	1
140	35	458	BRCA1	COASY	0.194985	3.71036534829727e-13	8.21626625739078e-10	1
141	5	276	ADAM12	PXDN	0.194444	4.32098801184111e-13	9.47427726674707e-10	1
142	429	720	CCNB2	SLTM	0.194135	4.70956607045991e-13	1.02620190659178e-09	1
143	667	671	PLAT	POLB	0.193916	5.00932628710871e-13	1.08630385941393e-09	1
144	244	614	PLAU	MMP1	0.193708	5.30686605770825e-13	1.14539535486792e-09	1
145	273	323	PTPRF	SZT2	0.193664	5.37347943918576e-13	1.15854845255676e-09	1
146	26	754	ATN1	TLN1	0.193172	6.16395823271887e-13	1.31987694759183e-09	1
147	59	183	CLCA2	KLK2	0.192119	8.25561841111266e-13	1.73929600684344e-09	1
148	71	217	CSPP1	NBN	0.191888	8.79962769317899e-13	1.84617651530999e-09	1
149	333	511	TGFA	FGF3	0.191799	9.01945185205477e-13	1.88911249820078e-09	1
150	329	330	TFAP2B	TFAP2C	-0.191548	9.66560165238661e-13	2.01448596426181e-09	1
151	496	602	ERCC5	LTA	0.19025	1.38133948723862e-12	2.82886473965253e-09	1
152	435	452	CD2	CFP	-0.189294	1.7936763185844e-12	3.61083375383012e-09	1
153	75	416	CTTN	BRMS1	0.189096	1.89337434619574e-12	3.79592835182898e-09	1
154	646	756	NMI	TLR3	0.189095	1.89381843540559e-12	3.7967494358049e-09	1
155	131	532	GLG1	GSK3B	0.188854	2.02193817244734e-12	4.032387971447e-09	1
156	633	743	MYH1	TCAP	0.188711	2.1023183194302e-12	4.17896843522288e-09	1
157	586	665	KEAP1	PIN1	0.188597	2.16826556709293e-12	4.29851454799493e-09	1
158	578	686	INS	PTH	0.188512	2.21866969241091e-12	4.38945395063643e-09	1
159	183	380	KLK2	ACADM	0.188266	2.37188046980918e-12	4.66361066760392e-09	1
160	95	349	E2F5	TPD52	0.187838	2.66342503607575e-12	5.20411766482607e-09	1
161	491	762	EMG1	TNFRSF1A	0.187379	3.01469960106715e-12	5.85389299664455e-09	1
162	311	333	SPOCK2	TGFA	0.186409	3.91398025101353e-12	7.52804243821372e-09	1
163	111	462	FANCI	CSK	0.185442	5.06861219662369e-12	9.63158004385358e-09	1
164	63	617	COL1A1	MMP2	0.185429	5.08726394343739e-12	9.66514506306212e-09	1
165	287	327	RB1CC1	TERF1	0.185241	5.34883248803908e-12	1.01344845546651e-08	1
166	319	441	STK11	CDC34	0.184612	6.32205399142549e-12	1.18802211301581e-08	1
167	161	569	IGFBP5	IGFBP2	0.184351	6.77546907468241e-12	1.26838035947715e-08	1
168	34	69	BIRC5	CSNK1D	0.183657	8.14259770720582e-12	1.50866982794322e-08	1
169	203	611	MKI67	MGMT	0.183144	9.32187660396266e-12	1.71201611237969e-08	1
170	343	519	TNFRSF10C	GHSR	0.182907	9.92317339409965e-12	1.81433211926099e-08	1
171	90	603	DCN	LUM	0.182903	9.9342756243459e-12	1.8162126954404e-08	1
172	17	705	ALDOA	SEPHS2	0.182504	1.10302877942559e-11	2.00067408081007e-08	1
173	199	319	MBD3	STK11	0.182078	1.23343557589806e-11	2.21639403315932e-08	1
174	174	369	ITGB1BP1	YWHAQ	0.181909	1.28921318065522e-11	2.30744118202058e-08	1
175	574	659	IL17RB	PDZK1	0.181831	1.31572530648327e-11	2.35046501550327e-08	1
176	132	596	GLYAT	LEP	0.181438	1.45794487593776e-11	2.58713796338127e-08	1
177	431	649	CCNE1	NOTCH4	0.180572	1.82645010227134e-11	3.18592448208215e-08	1
178	67	359	CREBBP	UBE2I	0.18032	1.95026217397753e-11	3.38256164060729e-08	1
179	89	778	DBN1	UIMC1	0.180253	1.98407956730762e-11	3.43588214347919e-08	1
180	128	197	GGCX	MAT2A	0.180164	2.03066452542089e-11	3.50906344578684e-08	1
181	546	692	HDAC2	REV3L	0.180144	2.0409895995499e-11	3.52524113419621e-08	0.999999
182	72	330	CSTF1	TFAP2C	0.179522	2.39694930570522e-11	4.10145853389039e-08	0.999999
183	643	760	NFKBIA	TNF	0.179413	2.46551667970607e-11	4.21122132196184e-08	0.999999
184	213	680	MTUS1	PPP2R2A	0.179107	2.66782151925327e-11	4.53278959851766e-08	0.999999
185	342	343	TNFRSF10B	TNFRSF10C	0.178616	3.02644576066768e-11	5.10215431160652e-08	0.999999
186	261	697	PRPF4B	RIPK1	0.17826	3.31581428980599e-11	5.5551556053959e-08	0.999999
187	188	675	LPL	PPARG	0.178146	3.4144020943927e-11	5.70820642246547e-08	0.999999
188	745	746	TERF2	TERF2IP	0.177471	4.05755429255805e-11	6.71318570181007e-08	0.999999
189	350	546	TPD52L1	HDAC2	0.17742	4.11006784162282e-11	6.79432420464418e-08	0.999999
190	96	158	EBAG9	IGF1R	0.176901	4.69044802997587e-11	7.68202189388992e-08	0.999999
191	316	646	STAT1	NMI	0.176869	4.72988315181055e-11	7.74174284988329e-08	0.999999
192	17	125	ALDOA	GAPDH	0.176529	5.15578690851726e-11	8.38198736280211e-08	0.999999
193	131	746	GLG1	TERF2IP	0.176336	5.41420241972901e-11	8.76626466467204e-08	0.999999
194	273	631	PTPRF	MUTYH	0.176031	5.84849946250188e-11	9.40508582443635e-08	0.999999
195	201	370	MDM2	ZFP64	0.175901	6.04394312375689e-11	9.68974548131692e-08	0.999999
196	32	62	BGN	COL18A1	0.175623	6.48392450841584e-11	1.03300482475185e-07	0.999999
197	216	446	NAA16	CDK8	0.175415	6.83304524073947e-11	1.08324451067223e-07	0.999999
198	282	748	RAD51C	TEX14	0.175253	7.11832814914715e-11	1.12393042226019e-07	0.999998
199	242	354	PHB	TUBD1	0.17492	7.73989761171379e-11	1.21458544086301e-07	0.999998
200	616	704	MMP13	S100A4	0.174721	8.13697997870122e-11	1.27192019814867e-07	0.999998
201	267	556	PTGDS	HSD11B1	0.173665	1.05979891529273e-10	1.63143574561531e-07	0.999998
202	116	777	FGFR1	UGT2B4	0.173423	1.12558184994782e-10	1.72569133378083e-07	0.999998
203	434	436	CCR7	CD247	0.173248	1.17587273251729e-10	1.79723671130168e-07	0.999998
204	87	576	CYR61	IL6	0.172793	1.3165335488452e-10	1.99502260275628e-07	0.999998
205	157	618	IGF1	MMP3	0.172683	1.35306432724747e-10	2.04583723354287e-07	0.999998
206	510	615	FCGR2B	MMP12	0.172676	1.35520927813104e-10	2.04881388134469e-07	0.999998
207	63	248	COL1A1	POSTN	0.1725	1.41572531475731e-10	2.1324768498908e-07	0.999998
208	45	418	CD4	C1QA	0.17185	1.66249680688679e-10	2.46739572755473e-07	0.999998
209	233	521	NRXN2	GLI1	0.17171	1.72104552831343e-10	2.54541890529036e-07	0.999998
210	402	790	ATP8B1	XRCC2	0.171704	1.72356129368723e-10	2.54875932055863e-07	0.999998
211	154	430	HSP90AB1	CCND3	0.171672	1.73747904952393e-10	2.56722121863256e-07	0.999998
212	104	493	ERCC1	ERCC2	0.171469	1.82638348888986e-10	2.68443802890626e-07	0.999998
213	365	622	WEE1	MRPL23	0.171352	1.87983850707951e-10	2.75432659169018e-07	0.999998
214	23	370	ARFGEF2	ZFP64	0.171245	1.93014271232528e-10	2.81969581855932e-07	0.999997
215	273	545	PTPRF	HDAC1	0.171032	2.03361993911244e-10	2.95704506870127e-07	0.999996
216	25	145	ATM	HFE	0.170633	2.24263718706652e-10	3.23626243467158e-07	0.999996
217	153	562	HSP90AA1	HSPB1	0.170299	2.43408626587893e-10	3.48832378125536e-07	0.999996
218	153	154	HSP90AA1	HSP90AB1	0.170022	2.60443000499322e-10	3.70969434554587e-07	0.999996
219	314	704	SRD5A1	S100A4	0.169704	2.81453305106538e-10	3.97904479034456e-07	0.999996
220	183	793	KLK2	ZNF350	0.16958	2.90076185294197e-10	4.08842952106067e-07	0.999996
221	101	368	EP300	XRCC6	0.169504	2.95455659937716e-10	4.15633264016718e-07	0.999996
222	275	290	PTPRN2	RIMS2	0.169385	3.04183567223504e-10	4.26595420147777e-07	0.999996
223	61	603	COL11A1	LUM	0.169259	3.13632453341484e-10	4.38387367342882e-07	0.999996
224	91	428	DHFR	CCNB1	0.169203	3.1795321930872e-10	4.43753529700772e-07	0.999995
225	220	259	NCOA2	PRKDC	0.168737	3.56020546377067e-10	4.91934917045159e-07	0.999995
226	156	165	ICAM1	IL1B	0.168614	3.66791041983561e-10	5.05393360148974e-07	0.999995
227	183	662	KLK2	PGC	0.168543	3.73126862740492e-10	5.1327511868453e-07	0.999995
228	258	725	PRKCA	SNAI2	0.168407	3.85543375003294e-10	5.28646072548968e-07	0.99999
229	76	90	CXCL12	DCN	0.16809	4.16281897841486e-10	5.68301308202026e-07	0.999983
230	90	114	DCN	FBN1	0.166783	5.69895464153092e-10	7.68750123600198e-07	0.999983
231	202	633	MEF2C	MYH1	0.166636	5.90302029479517e-10	7.9501990331479e-07	0.999983
232	125	440	GAPDH	CD9	0.166237	6.49403197883203e-10	8.70636100766496e-07	0.999983
233	165	576	IL1B	IL6	0.166001	6.87039758417995e-10	9.18431938508372e-07	0.999983
234	109	620	F5	MMP9	0.16592	7.00348223858782e-10	9.35266714023185e-07	0.999983
235	536	537	GSTM3	GSTM5	-0.165267	8.17993006663187e-10	1.08260175526351e-06	0.999983
236	486	699	ECHDC1	RNF146	0.165024	8.66528626630725e-10	1.14262118560318e-06	0.999983
237	430	616	CCND3	MMP13	0.164641	9.48827683089348e-10	1.24339022264409e-06	0.999983
238	267	560	PTGDS	HSD17B7	0.164409	1.00218522369744e-09	1.30805796397103e-06	0.999983
239	185	491	KRAS	EMG1	0.164308	1.02625374864829e-09	1.33705924338227e-06	0.999983
240	97	160	EFNB2	IGFBP3	0.164298	1.02873110030544e-09	1.34003838890179e-06	0.99998
241	342	447	TNFRSF10B	CDKN1A	0.163824	1.15032472436383e-09	1.48647391059878e-06	0.99998
242	496	598	ERCC5	LIG4	0.1635	1.2413048366966e-09	1.59452245653016e-06	0.99998
243	557	793	HSD17B1	ZNF350	0.163083	1.36851396881355e-09	1.74346467880576e-06	0.99998
244	583	601	ITGB2	LSP1	0.162883	1.43437506316957e-09	1.81961890397467e-06	0.99998
245	169	327	ING1	TERF1	0.162671	1.50716772395754e-09	1.90303983467415e-06	0.99998
246	104	789	ERCC1	XRCC1	0.162588	1.53650692169549e-09	1.93644304152997e-06	0.99998
247	131	186	GLG1	LEPROT	0.162533	1.55624357844886e-09	1.95884310781974e-06	0.99998
248	323	631	SZT2	MUTYH	0.16238	1.61287361244433e-09	2.02280267468928e-06	0.99998
249	96	604	EBAG9	MAD2L1	0.162193	1.68468439198932e-09	2.10324749396444e-06	0.99998
250	91	208	DHFR	MSH3	0.161802	1.8451948857745e-09	2.28043546343442e-06	0.99998
251	116	671	FGFR1	POLB	0.16174	1.87194393319601e-09	2.3096174265408e-06	0.99998
252	51	755	CDKN2A	TLR2	0.161737	1.87306303800483e-09	2.31083618647107e-06	0.99998
253	504	754	FANCG	TLN1	0.161718	1.88144388957312e-09	2.31995791576717e-06	0.99998
254	42	294	CAV1	SERPINE1	0.161651	1.91074467359442e-09	2.35177382958246e-06	0.999979
255	242	645	PHB	NME1	0.161448	2.00279992590424e-09	2.45211431257924e-06	0.999979
256	57	482	CHEK1	DPAGT1	0.161223	2.11003947647725e-09	2.56768309712917e-06	0.999979
257	333	604	TGFA	MAD2L1	0.161146	2.14814055432555e-09	2.60840537556515e-06	0.999979
258	202	725	MEF2C	SNAI2	0.16098	2.23188911796512e-09	2.69730052306268e-06	0.999979
259	364	585	VEGFA	KDR	0.160905	2.27093965854408e-09	2.73846445572305e-06	0.999979
260	16	188	ALDH1L1	LPL	0.160809	2.32209984574183e-09	2.79212047831003e-06	0.99997
261	51	431	CDKN2A	CCNE1	0.16043	2.5340787246364e-09	3.02150778579059e-06	0.99997
262	86	394	CYP3A5	ALDH3A1	0.160175	2.68727751162601e-09	3.18491220689609e-06	0.99997
263	480	586	DNMT1	KEAP1	0.160161	2.69586175605241e-09	3.19401020029263e-06	0.99997
264	435	439	CD2	CD3G	0.16011	2.72733013950699e-09	3.22730956448317e-06	0.99997
265	100	604	EIF4E	MAD2L1	0.159988	2.80515455308716e-09	3.30931061608871e-06	0.999964
266	311	511	SPOCK2	FGF3	0.159781	2.94174395953917e-09	3.45488533576617e-06	0.999964
267	434	602	CCR7	LTA	0.159573	3.08505043733476e-09	3.60622202224407e-06	0.999964
268	221	313	NCOA3	SRC	0.159461	3.16565595959162e-09	3.69072308562463e-06	0.999964
269	429	504	CCNB2	FANCG	0.159328	3.26283866591837e-09	3.79201400355587e-06	0.999962
270	548	681	HIF1A	PPP2R5E	0.159167	3.38534333899077e-09	3.91981498805336e-06	0.999948
271	456	715	CNTN6	SLC26A4	0.158812	3.67125019273828e-09	4.22411256659162e-06	0.999948
272	327	349	TERF1	TPD52	0.158713	3.75460418311491e-09	4.31210858176726e-06	0.999948
273	193	222	MAP2K4	NCOR1	0.158414	4.0196943551507e-09	4.58983199479754e-06	0.999948
274	57	693	CHEK1	REXO2	0.158271	4.15259848729477e-09	4.7278630371671e-06	0.999948
275	154	522	HSP90AB1	GLO1	0.157924	4.49209647257476e-09	5.07685671522476e-06	0.999948
276	47	162	CD93	IGFBP7	0.157859	4.55890747375065e-09	5.14493403129939e-06	0.999948
277	237	788	OGG1	XPC	0.157835	4.58407312109443e-09	5.17052577580125e-06	0.999948
278	341	677	TLK2	PPM1D	0.157511	4.93219154407143e-09	5.52170863628472e-06	0.999948
279	69	113	CSNK1D	FASN	0.157467	4.98171992546759e-09	5.57124800324472e-06	0.999948
280	281	417	RAD51	BUB1B	0.157354	5.11099740307941e-09	5.70006093749599e-06	0.999948
281	154	364	HSP90AB1	VEGFA	0.157164	5.33493560439524e-09	5.92152114792948e-06	0.999948
282	87	231	CYR61	NR4A2	0.157106	5.40499400791816e-09	5.99037250959866e-06	0.999948
283	44	311	CCND2	SPOCK2	0.156981	5.55931056744896e-09	6.14131131314339e-06	0.999947
284	436	437	CD247	CD3D	0.156847	5.72954728106367e-09	6.30708348772441e-06	0.999928
285	86	164	CYP3A5	IL1A	0.156507	6.18446249767146e-09	6.76113350166297e-06	0.999928
286	169	172	ING1	IRS2	0.156501	6.19315887462335e-09	6.76975264082355e-06	0.999908
287	20	280	APC	RAD50	0.156001	6.92848822758663e-09	7.50818908468264e-06	0.999908
288	307	782	SMURF1	WDR91	0.15588	7.11880954185062e-09	7.69724309638098e-06	0.999908
289	64	581	COL7A1	ITGA3	0.15579	7.26255144911647e-09	7.83947029345607e-06	0.999908
290	180	652	KDM5B	NUP133	0.155573	7.62356888728277e-09	8.19458463803433e-06	0.999908
291	296	755	SH3GLB1	TLR2	0.155419	7.8910455947323e-09	8.45576893430628e-06	0.999908
292	58	725	CHST3	SNAI2	0.15501	8.64271787470727e-09	9.18115279740066e-06	0.999908
293	255	722	PRKAR1A	SMURF2	0.15484	8.97643803732251e-09	9.49919595541244e-06	0.999908
294	169	523	ING1	GMNN	0.154784	9.08896091722511e-09	9.60588522157538e-06	0.999908
295	626	718	MTHFD1	SLC38A6	0.154738	9.18217168965896e-09	9.69405571866483e-06	0.999908
296	622	713	MRPL23	SLC22A18	0.154683	9.295904934703e-09	9.80138475248364e-06	0.999908
297	200	532	MBD4	GSK3B	0.154612	9.44235534205973e-09	9.93917879252161e-06	0.999843
298	46	488	CD44	EHF	0.154164	1.04287207758347e-08	1.09052731132162e-05	0.999843
299	179	231	JUN	NR4A2	0.153969	1.08874502746659e-08	1.13502606427582e-05	0.999843
300	10	298	AKAP10	SHMT1	0.153321	1.25615275958779e-08	1.29514265233228e-05	0.999843
301	261	650	PRPF4B	NQO2	0.153248	1.27646859748864e-08	1.31433427074051e-05	0.999843
302	4	69	ACTG1	CSNK1D	0.153064	1.32901478711034e-08	1.36373615121759e-05	0.999843
303	264	652	PSEN2	NUP133	0.153018	1.34250717209738e-08	1.37636642412953e-05	0.999843
304	41	56	CASP8	CFLAR	0.152935	1.36733890876428e-08	1.39955338671287e-05	0.999843
305	109	168	F5	IL8	0.152935	1.36737854372626e-08	1.39959033632911e-05	0.999843
306	677	722	PPM1D	SMURF2	0.15278	1.41469305159347e-08	1.44356334084797e-05	0.999843
307	452	602	CFP	LTA	0.152602	1.47078580425841e-08	1.495345296853e-05	0.999843
308	47	585	CD93	KDR	0.152325	1.56292097042154e-08	1.57958759250989e-05	0.999843
309	217	349	NBN	TPD52	0.15217	1.61679383214874e-08	1.62838366286633e-05	0.999843
310	99	640	EHMT2	NEU1	0.151895	1.71656171499279e-08	1.7178641322743e-05	0.999843
311	429	796	CCNB2	ZWILCH	0.151799	1.7528770435149e-08	1.75015278257392e-05	0.999843
312	199	441	MBD3	CDC34	0.151785	1.75835099813781e-08	1.75500684054127e-05	0.999843
313	635	792	MYH9	YWHAH	0.151706	1.78882646473255e-08	1.78196943368671e-05	0.999843
314	369	591	YWHAQ	KLF11	0.151637	1.81588919456743e-08	1.8058253474351e-05	0.999843
315	112	544	FASLG	GZMB	0.151519	1.86298292348397e-08	1.84714411908667e-05	0.999843
316	437	602	CD3D	LTA	0.151434	1.8977202254078e-08	1.87746442196146e-05	0.999787
317	314	662	SRD5A1	PGC	0.150961	2.10292445679272e-08	2.06084784819815e-05	0.999787
318	162	603	IGFBP7	LUM	0.150954	2.10649926390971e-08	2.06401185735133e-05	0.999787
319	441	528	CDC34	GPX4	0.150836	2.16063911206987e-08	2.11180341075611e-05	0.999787
320	439	452	CD3G	CFP	0.150767	2.19337066287295e-08	2.14058201061486e-05	0.999787
321	247	711	PON2	SHFM1	0.150632	2.25833258760133e-08	2.19744380828934e-05	0.999787
322	24	436	ARHGAP25	CD247	0.150534	2.30675942791692e-08	2.23961333581074e-05	0.999685
323	424	425	CBR1	CBR3	0.150157	2.50213323393922e-08	2.41474296714474e-05	0.999685
324	312	373	SPTAN1	ABCA3	0.149943	2.62039951959281e-08	2.51973866445866e-05	0.999685
325	27	720	ATRX	SLTM	0.149771	2.71888913605522e-08	2.6065993589297e-05	0.999685
326	196	423	MAPK9	CATSPERB	0.149736	2.7394718715712e-08	2.624686022843e-05	0.999685
327	365	555	WEE1	HRAS	0.149618	2.80999912227742e-08	2.68648885885672e-05	0.999596
328	103	421	ERBB3	CALCOCO1	0.148929	3.25733522377192e-08	3.08155400503717e-05	0.999596
329	278	428	RAD17	CCNB1	0.148903	3.27567828417585e-08	3.0975771809007e-05	0.999596
330	25	56	ATM	CFLAR	0.14876	3.37723431442782e-08	3.18604093176358e-05	0.999596
331	28	330	AURKA	TFAP2C	0.148705	3.41669588177496e-08	3.22030219511245e-05	0.999596
332	19	244	ANTXR1	PLAU	0.148651	3.45638369037005e-08	3.25469634129424e-05	0.99957
333	156	619	ICAM1	MMP7	0.148405	3.64280368092551e-08	3.41629355068979e-05	0.99957
334	562	673	HSPB1	POR	0.147929	4.03121520609062e-08	3.74880098211058e-05	0.99957
335	158	504	IGF1R	FANCG	0.147888	4.06621321058509e-08	3.7784876170918e-05	0.99957
336	665	743	PIN1	TCAP	0.147812	4.13209371163958e-08	3.8342483220721e-05	0.99957
337	622	632	MRPL23	MYC	0.147749	4.18834493753906e-08	3.8817335777256e-05	0.99957
338	590	637	KL	NCOA6	0.147559	4.36057316921534e-08	4.02640921039651e-05	0.99957
339	289	630	RELA	MUS81	0.147178	4.72640617754649e-08	4.33019470766407e-05	0.99957
340	45	601	CD4	LSP1	0.147117	4.78776027712513e-08	4.38067972482185e-05	0.99957
341	366	401	XRCC4	ATF1	0.146955	4.95409038236971e-08	4.51688324732646e-05	0.99957
342	620	753	MMP9	TIMP2	0.14682	5.09765976097754e-08	4.63367851489574e-05	0.99957
343	42	47	CAV1	CD93	0.146806	5.111886203224e-08	4.64521329378328e-05	0.99957
344	303	411	SLC4A7	BCAS4	0.146777	5.14387870076405e-08	4.6711274491625e-05	0.99957
345	291	442	RRAS2	CDK12	0.146685	5.24468763973829e-08	4.7525549285439e-05	0.999562
346	120	600	FLNB	LRIG1	0.146512	5.43885552151124e-08	4.90877904748083e-05	0.999562
347	255	341	PRKAR1A	TLK2	0.146391	5.57873569562162e-08	5.02055155211297e-05	0.999562
348	36	288	BRCA2	RECK	0.146318	5.66488713715785e-08	5.08907240716501e-05	0.999556
349	672	679	POLD1	PPP2R1A	0.146088	5.94515232599235e-08	5.31075715957991e-05	0.999556
350	516	663	GADD45A	PGR	0.145936	6.13867345844454e-08	5.4623765679706e-05	0.999556
351	523	589	GMNN	KIT	0.145921	6.15762927314023e-08	5.47716484824218e-05	0.999556
352	677	777	PPM1D	UGT2B4	0.14584	6.26310796558727e-08	5.55924895493759e-05	0.999556
353	73	746	CTCF	TERF2IP	0.145719	6.42333830569441e-08	5.68328136440205e-05	0.999556
354	183	537	KLK2	GSTM5	-0.14565	6.51767111392587e-08	5.75593382283023e-05	0.999526
355	6	174	ADAM17	ITGB1BP1	0.14545	6.79581799722939e-08	5.97061557234267e-05	0.999526
356	645	677	NME1	PPM1D	0.145432	6.82075012026218e-08	5.98975079205924e-05	0.999428
357	655	705	PALB2	SEPHS2	0.145218	7.13272827468359e-08	6.23387153722577e-05	0.999428
358	196	442	MAPK9	CDK12	0.145071	7.35404819263152e-08	6.40564691541279e-05	0.999428
359	3	24	ACAP1	ARHGAP25	0.145061	7.36983576388184e-08	6.4178560738984e-05	0.999408
360	231	239	NR4A2	PBX1	0.144841	7.71605839222644e-08	6.68531227245556e-05	0.999408
361	460	728	CROT	SREBF1	-0.144655	8.02000916788614e-08	6.91788943221915e-05	0.999408
362	425	726	CBR3	SOD1	0.144459	8.35204168048165e-08	7.16961144324589e-05	0.999408
363	583	636	ITGB2	NCF2	0.144401	8.45323808729148e-08	7.24584973268013e-05	0.999408
364	271	663	PTHLH	PGR	0.144296	8.63944513707082e-08	7.38555031415602e-05	0.999408
365	725	754	SNAI2	TLN1	0.144194	8.82369395327487e-08	7.523044319177e-05	0.999408
366	30	505	BCL11A	FANCL	0.144064	9.06563126790161e-08	7.70248364815141e-05	0.999408
367	410	677	BCAS3	PPM1D	0.144054	9.08419386380643e-08	7.71619964476113e-05	0.999408
368	7	384	ADH1B	ADH1C	0.143997	9.19212450600781e-08	7.7958056426099e-05	0.999408
369	116	512	FGFR1	FGF4	0.143959	9.26367027531683e-08	7.84843986017863e-05	0.999302
370	431	451	CCNE1	CENPE	0.143704	9.76584066947339e-08	8.22379845568315e-05	0.999302
371	362	706	USP1	SERPINB5	0.143556	1.00690049853469e-07	8.44821320934718e-05	0.999302
372	318	428	STIP1	CCNB1	0.143539	1.01044587141885e-07	8.47435081516099e-05	0.999302
373	21	418	APOE	C1QA	0.143457	1.02758231035338e-07	8.60037294585311e-05	0.999302
374	119	635	FLNA	MYH9	0.143352	1.0500526315127e-07	8.76483851276042e-05	0.999302
375	523	649	GMNN	NOTCH4	0.143268	1.06829485924109e-07	8.89770944929324e-05	0.999302
376	103	317	ERBB3	STAT6	0.143203	1.08275669319369e-07	9.00263503689019e-05	0.999194
377	46	771	CD44	TSG101	0.143089	1.10854269985694e-07	9.19258572120722e-05	0.998967
378	173	488	ITGA6	EHF	0.142831	1.16890628953925e-07	9.64639911296959e-05	0.998967
379	243	766	PIK3CB	TOPBP1	0.142807	1.17461723014856e-07	9.68910738823075e-05	0.998699
380	379	794	ACAD10	ZNF646	0.142546	1.2390184056521e-07	0.000101788	0.998699
381	120	232	FLNB	NRIP1	0.142231	1.32173544775682e-07	0.000108019	0.998699
382	156	418	ICAM1	C1QA	0.141684	1.4775980017312e-07	0.000119586	0.998699
383	288	597	RECK	LHCGR	0.141653	1.48705465052856e-07	0.00012028	0.998699
384	301	426	SLC19A1	CBS	0.14154	1.52167711986451e-07	0.000122817	0.998699
385	214	297	MUC1	SHC1	0.141418	1.55986806138486e-07	0.000125601	0.998699
386	288	351	RECK	TPMT	0.141316	1.59232921070895e-07	0.000127958	0.998699
387	519	690	GHSR	RBBP8	0.141248	1.61457350600358e-07	0.000129568	0.998699
388	399	643	APEX1	NFKBIA	0.141232	1.6200044061776e-07	0.00012996	0.998699
389	207	277	MRPS30	RAD1	0.141194	1.63240181816349e-07	0.000130854	0.998699
390	64	580	COL7A1	ITGA2	0.140918	1.7262031648535e-07	0.000137578	0.998699
391	260	277	PRLR	RAD1	0.140778	1.7760861359406e-07	0.000141123	0.998699
392	291	503	RRAS2	FANCF	0.140681	1.81101641683057e-07	0.000143592	0.998699
393	435	438	CD2	CD3E	0.14043	1.90544375167079e-07	0.000150214	0.998699
394	29	254	BAG1	PRKACB	0.140393	1.91967373108781e-07	0.000151206	0.998699
395	150	549	HLA-DQB1	HLA-DPB1	0.140364	1.9307206655661e-07	0.000151974	0.998699
396	183	392	KLK2	ALDH1A1	0.140309	1.95237401801052e-07	0.000153478	0.998699
397	66	645	COX11	NME1	0.140303	1.95475026387726e-07	0.000153642	0.998699
398	190	601	LRP1	LSP1	0.140276	1.96529005069834e-07	0.000154373	0.998308
399	272	411	PTPN1	BCAS4	0.140031	2.06473524277939e-07	0.000161439	0.998308
400	35	151	BRCA1	HMMR	0.139994	2.0803725875318e-07	0.000162544	0.998308
401	404	670	AURKB	PLK1	0.139882	2.1276906969625e-07	0.000165879	0.998116
402	234	545	NTRK3	HDAC1	0.139594	2.25469491743624e-07	0.000174861	0.998116
403	54	100	CDS1	EIF4E	0.139501	2.2967184065692e-07	0.000177812	0.998116
404	96	349	EBAG9	TPD52	0.13944	2.3252720815492e-07	0.000179812	0.998116
405	440	762	CD9	TNFRSF1A	0.139224	2.42813564366173e-07	0.000186977	0.998116
406	478	505	DMTF1	FANCL	0.139188	2.44549602346211e-07	0.00018818	0.998116
407	628	638	MTUS2	NELL1	0.139066	2.50591680739376e-07	0.000192355	0.998116
408	59	329	CLCA2	TFAP2B	0.138939	2.57057117813986e-07	0.000196799	0.998116
409	246	706	PON1	SERPINB5	0.138863	2.6096985017432e-07	0.000199477	0.9974
410	409	781	BCAS2	VTCN1	0.138571	2.76597602377748e-07	0.000210456	0.9974
411	263	522	PRRC2A	GLO1	0.138429	2.84536544548075e-07	0.000215994	0.9974
412	366	432	XRCC4	CCNH	0.138003	3.09717200552839e-07	0.000233393	0.9974
413	27	262	ATRX	PRPS1	0.13792	3.14862897088375e-07	0.000236917	0.9974
414	42	385	CAV1	ADIPOQ	0.137607	3.34961815839918e-07	0.000250583	0.9974
415	4	121	ACTG1	FN1	0.137426	3.47149706536598e-07	0.000258793	0.9974
416	579	743	IRS1	TCAP	0.137419	3.47650037202385e-07	0.000259129	0.9974
417	94	290	DRD2	RIMS2	0.137376	3.5059906200452e-07	0.000261106	0.9974
418	72	133	CSTF1	GNAS	0.137142	3.6718924745216e-07	0.000272168	0.9974
419	726	785	SOD1	WRB	0.137051	3.73838805911575e-07	0.000276572	0.9974
420	283	491	RAD52	EMG1	0.136879	3.86753483683222e-07	0.000285079	0.9974
421	42	336	CAV1	TGFBR2	0.136572	4.10843638221081e-07	0.000300782	0.9974
422	70	127	CSNK1E	GGA1	0.136483	4.18039411753668e-07	0.000305431	0.9974
423	157	471	IGF1	CYP1A1	0.136462	4.19739065726787e-07	0.000306526	0.9974
424	418	583	C1QA	ITGB2	0.136415	4.23709154429019e-07	0.000309081	0.9974
425	165	508	IL1B	FCGR1B	0.136335	4.30331859258004e-07	0.000313329	0.9974
426	195	764	MAPK8	TNKS2	0.136117	4.49110379996398e-07	0.000325291	0.9974
427	512	739	FGF4	SULT1E1	0.136114	4.49391854173697e-07	0.00032547	0.9974
428	102	735	ERBB2	STARD3	0.136045	4.55499092888445e-07	0.000329332	0.9974
429	372	458	AATF	COASY	0.135762	4.8143714503901e-07	0.000345593	0.9974
430	182	183	KLK10	KLK2	0.135736	4.83850644661388e-07	0.000347094	0.9974
431	210	713	MTA1	SLC22A18	0.135666	4.90521752105622e-07	0.000351233	0.9974
432	341	410	TLK2	BCAS3	0.135656	4.91470482533174e-07	0.00035182	0.9974
433	80	108	CYP2B6	ESRRG	0.135592	4.97722519643418e-07	0.000355684	0.9974
434	404	660	AURKB	PELP1	0.135549	5.01842409850184e-07	0.000358222	0.9974
435	381	746	ACD	TERF2IP	0.13546	5.10630086658637e-07	0.000363617	0.9974
436	10	222	AKAP10	NCOR1	0.135416	5.15082267282807e-07	0.000366341	0.9974
437	587	772	KIF14	TTK	0.135374	5.19315587199642e-07	0.000368925	0.9974
438	206	758	MRE11A	TMEM123	0.13535	5.21716274404227e-07	0.000370387	0.9974
439	270	396	PTGS1	ALOX5AP	0.135308	5.26032765790774e-07	0.000373012	0.9974
440	22	460	AR	CROT	0.135222	5.34844388555555e-07	0.000378351	0.9974
441	388	787	ADRB2	XDH	0.135191	5.38126754490165e-07	0.000380333	0.9974
442	24	434	ARHGAP25	CCR7	0.135156	5.41818423238638e-07	0.000382558	0.9974
443	30	173	BCL11A	ITGA6	0.135138	5.43691816234926e-07	0.000383686	0.994838
444	172	176	IRS2	ITGB4	0.134939	5.65158685184031e-07	0.000397668	0.994838
445	104	395	ERCC1	ALOX12B	0.134834	5.76712072541952e-07	0.000405159	0.994823
446	153	210	HSP90AA1	MTA1	0.134282	6.41868282080793e-07	0.000446981	0.994823
447	73	381	CTCF	ACD	0.134272	6.43024530733172e-07	0.000447717	0.994823
448	402	708	ATP8B1	SH2B2	0.134142	6.59388363910551e-07	0.000458102	0.994823
449	308	487	SNCG	EGF	0.134071	6.68474670728614e-07	0.000463849	0.994823
450	405	621	AXIN1	MPG	0.134026	6.74401745781594e-07	0.00046759	0.994823
451	615	636	MMP12	NCF2	0.133956	6.83542155099914e-07	0.000473348	0.994823
452	228	745	NQO1	TERF2	0.133881	6.93511230664967e-07	0.000479612	0.994823
453	213	342	MTUS1	TNFRSF10B	0.133765	7.09180113078745e-07	0.000489424	0.994802
454	141	535	GSTM4	GSTM2	0.133586	7.33923494422584e-07	0.000504841	0.994802
455	59	296	CLCA2	SH3GLB1	0.13332	7.72458486508754e-07	0.000528653	0.994802
456	105	339	ESPL1	TIMELESS	0.133212	7.88595217571242e-07	0.000538552	0.994802
457	104	432	ERCC1	CCNH	0.133181	7.93408237553805e-07	0.000541497	0.994802
458	137	294	GREM1	SERPINE1	0.13304	8.15006513832373e-07	0.000554664	0.994802
459	546	772	HDAC2	TTK	0.132971	8.25950526639474e-07	0.000561308	0.994802
460	549	550	HLA-DPB1	HLA-DQA1	0.132961	8.27509350154187e-07	0.000562253	0.994802
461	269	617	PTGIS	MMP2	0.132816	8.50711424638106e-07	0.00057627	0.994802
462	482	693	DPAGT1	REXO2	0.132743	8.62695717085415e-07	0.000583477	0.994802
463	430	522	CCND3	GLO1	0.132515	9.01064128200346e-07	0.0006064	0.994802
464	385	554	ADIPOQ	HP	0.132422	9.17254077581475e-07	0.000616004	0.994802
465	61	204	COL11A1	MMP11	0.132192	9.58327553757243e-07	0.000640191	0.994802
466	433	435	CCR5	CD2	0.132151	9.65733593316642e-07	0.000644525	0.994802
467	123	520	FZR1	GIPC1	0.132131	9.69487150559445e-07	0.000646719	0.994802
468	55	652	CENPF	NUP133	0.132107	9.73862628761424e-07	0.000649273	0.994802
469	353	640	TUBB	NEU1	0.132063	9.82025925688745e-07	0.000654031	0.994802
470	14	390	AKR1C2	AKR1C3	0.131918	1.00947485215386e-06	0.000669956	0.994802
471	66	777	COX11	UGT2B4	-0.131849	1.02286664382945e-06	0.000677685	0.994802
472	328	579	TFAP2A	IRS1	0.131838	1.02510618571472e-06	0.000678975	0.993096
473	35	557	BRCA1	HSD17B1	-0.131635	1.06518044651338e-06	0.000702815	0.993096
474	225	453	NF2	CHEK2	0.131615	1.06927185483663e-06	0.000705239	0.99244
475	125	491	GAPDH	EMG1	0.131443	1.10466946146026e-06	0.000726343	0.99244
476	342	584	TNFRSF10B	KAT2B	0.131283	1.13865323903006e-06	0.000746481	0.99244
477	407	647	BCAR3	NOD2	0.131135	1.17086673068201e-06	0.000765462	0.99244
478	99	353	EHMT2	TUBB	0.130982	1.20525479441191e-06	0.000785607	0.99244
479	5	190	ADAM12	LRP1	0.130693	1.27284297080088e-06	0.000824856	0.99244
480	311	577	SPOCK2	INHBE	0.130523	1.31414448190093e-06	0.000848616	0.99244
481	111	346	FANCI	TOP2A	0.130483	1.32408035846687e-06	0.000854307	0.99244
482	98	737	EGFR	STEAP1	0.130445	1.33354831732824e-06	0.000859722	0.99244
483	370	517	ZFP64	GHR	0.130411	1.342126968229e-06	0.00086462	0.99244
484	10	661	AKAP10	PEMT	0.130377	1.35055135430662e-06	0.000869423	0.99244
485	36	216	BRCA2	NAA16	0.130347	1.35820410585019e-06	0.00087378	0.99244
486	738	773	STMN1	TUBA1A	0.130322	1.36476475431913e-06	0.000877511	0.99244
487	102	423	ERBB2	CATSPERB	0.130248	1.38364791557599e-06	0.000888226	0.98955
488	34	753	BIRC5	TIMP2	0.12997	1.45775225179889e-06	0.000931556	0.98955
489	434	438	CCR7	CD3E	0.129862	1.48766437746417e-06	0.000948935	0.98955
490	508	509	FCGR1B	FCGR2A	0.129798	1.50554147526627e-06	0.000959292	0.98955
491	659	690	PDZK1	RBBP8	0.129756	1.51735826947608e-06	0.000966125	0.989253
492	178	324	IVNS1ABP	TACC2	0.129495	1.5930605321568e-06	0.0010098	0.989253
493	316	756	STAT1	TLR3	0.129423	1.6146787620297e-06	0.0010222	0.989253
494	302	538	SLC45A2	GSTO1	0.129386	1.62581953211394e-06	0.00102857	0.989253
495	118	778	FGFR4	UIMC1	0.12888	1.78641963466397e-06	0.00111959	0.989253
496	312	398	SPTAN1	ANAPC2	0.128779	1.82010103388919e-06	0.00113847	0.989253
497	120	659	FLNB	PDZK1	0.128663	1.85984060641076e-06	0.00116064	0.989253
498	232	687	NRIP1	PTPRT	-0.128626	1.87250155514462e-06	0.00116768	0.989253
499	100	189	EIF4E	LRBA	0.12852	1.90989376180895e-06	0.00118842	0.989253
500	360	423	UCP2	CATSPERB	0.128385	1.9581872918728e-06	0.00121507	0.989253
501	686	750	PTH	TG	0.128266	2.00157801688583e-06	0.00123889	0.989253
502	52	132	CDKN2C	GLYAT	0.12823	2.01511120900832e-06	0.0012463	0.989253
503	247	737	PON2	STEAP1	0.128212	2.02191641185401e-06	0.00125002	0.989253
504	537	662	GSTM5	PGC	0.128097	2.06534182045637e-06	0.00127368	0.989253
505	125	548	GAPDH	HIF1A	0.128016	2.09645819504445e-06	0.00129057	0.989253
506	47	90	CD93	DCN	-0.128014	2.09700642783694e-06	0.00129086	0.989253
507	56	498	CFLAR	ETV6	0.127924	2.13228553547218e-06	0.00130993	0.989253
508	418	633	C1QA	MYH1	0.127793	2.18430121656787e-06	0.00133791	0.989253
509	5	617	ADAM12	MMP2	0.127771	2.19323298011886e-06	0.0013427	0.989253
510	204	617	MMP11	MMP2	0.127764	2.19620349328764e-06	0.00134429	0.989253
511	193	675	MAP2K4	PPARG	0.127742	2.20487774060807e-06	0.00134893	0.988084
512	102	242	ERBB2	PHB	0.127609	2.25973085044018e-06	0.00137861	0.988084
513	47	576	CD93	IL6	0.127498	2.30619640073648e-06	0.00140362	0.988084
514	299	687	SIK3	PTPRT	0.127459	2.32261197630201e-06	0.00141242	0.988084
515	156	640	ICAM1	NEU1	0.127317	2.38425128440412e-06	0.00144536	0.988084
516	442	503	CDK12	FANCF	0.127088	2.48649051770578e-06	0.00149954	0.988084
517	55	517	CENPF	GHR	0.127076	2.49192989643099e-06	0.00150241	0.988084
518	172	275	IRS2	PTPRN2	0.126982	2.53508087522114e-06	0.00152509	0.988084
519	181	339	KITLG	TIMELESS	0.126952	2.54906636820706e-06	0.00153242	0.988084
520	633	722	MYH1	SMURF2	0.126941	2.55408354088438e-06	0.00153505	0.988084
521	373	690	ABCA3	RBBP8	0.126806	2.61813186952509e-06	0.00156848	0.988084
522	735	743	STARD3	TCAP	0.126684	2.67707479784107e-06	0.00159905	0.988084
523	76	244	CXCL12	PLAU	0.126565	2.73612429269043e-06	0.0016295	0.988084
524	275	472	PTPRN2	CYP24A1	0.126542	2.74761906027265e-06	0.00163541	0.988084
525	136	663	GREB1	PGR	0.126434	2.80233842020472e-06	0.00166343	0.988084
526	362	409	USP1	BCAS2	0.126432	2.80315381395724e-06	0.00166384	0.988084
527	681	718	PPP2R5E	SLC38A6	0.126382	2.82868286061166e-06	0.00167687	0.988084
528	30	117	BCL11A	FGFR2	0.126336	2.85282077205906e-06	0.00168915	0.987728
529	240	538	PDCD11	GSTO1	0.126173	2.93890160629751e-06	0.00173292	0.987728
530	64	269	COL7A1	PTGIS	-0.126172	2.93895306158198e-06	0.00173294	0.987728
531	106	120	ESR1	FLNB	0.126093	2.98201494675077e-06	0.0017547	0.987728
532	356	368	TXN2	XRCC6	0.126041	3.0098348111629e-06	0.00176871	0.983784
533	67	220	CREBBP	NCOA2	0.125855	3.11379169315451e-06	0.00182294	0.983784
534	430	472	CCND3	CYP24A1	0.125731	3.18439607993604e-06	0.00185953	0.983784
535	298	728	SHMT1	SREBF1	0.125686	3.2105450715747e-06	0.00187304	0.983784
536	67	389	CREBBP	AHR	0.125556	3.28728004128642e-06	0.00191252	0.983784
537	283	523	RAD52	GMNN	0.125419	3.3698914498892e-06	0.00195479	0.983784
538	409	511	BCAS2	FGF3	0.125382	3.39214410693955e-06	0.00196614	0.983784
539	293	648	SEPT4	NOTCH1	0.125374	3.39735743892788e-06	0.00196879	0.983784
540	188	787	LPL	XDH	0.125302	3.44143748720604e-06	0.0019912	0.983784
541	168	394	IL8	ALDH3A1	0.125024	3.61862224629306e-06	0.00208056	0.983784
542	340	603	TIMP3	LUM	0.125022	3.62031494582915e-06	0.00208141	0.983784
543	148	316	HLA-B	STAT1	0.124972	3.6530090243847e-06	0.00209778	0.983784
544	342	537	TNFRSF10B	GSTM5	0.124763	3.79304510755851e-06	0.00216745	0.983784
545	510	731	FCGR2B	SSTR3	0.124759	3.79571408948287e-06	0.00216877	0.983784
546	338	735	THRA	STARD3	0.124714	3.82671349630215e-06	0.00218409	0.983784
547	222	660	NCOR1	PELP1	0.124577	3.92200040866264e-06	0.002231	0.983784
548	527	528	GPX1	GPX4	0.124571	3.92628627587932e-06	0.0022331	0.983784
549	156	586	ICAM1	KEAP1	0.124553	3.93947873500444e-06	0.00223957	0.983784
550	97	496	EFNB2	ERCC5	0.124521	3.96213582321003e-06	0.00225066	0.983784
551	397	620	AMPH	MMP9	0.124474	3.99536839190695e-06	0.0022669	0.983423
552	26	123	ATN1	FZR1	0.124251	4.15851387125521e-06	0.00234636	0.983423
553	120	689	FLNB	RASSF1	0.124201	4.19638859994187e-06	0.00236468	0.983423
554	2	645	ACACA	NME1	0.12419	4.20459175232146e-06	0.00236864	0.983423
555	212	314	MTRR	SRD5A1	0.124118	4.25945147775053e-06	0.00239508	0.983423
556	96	201	EBAG9	MDM2	0.12403	4.32676137807064e-06	0.00242739	0.983423
557	417	767	BUB1B	TP53BP1	0.123978	4.36709725781803e-06	0.00244668	0.983423
558	385	675	ADIPOQ	PPARG	0.123901	4.42800832600732e-06	0.00247571	0.983423
559	623	791	MRPL41	XRCC3	0.123806	4.50397844065087e-06	0.00251175	0.983423
560	338	548	THRA	HIF1A	0.123779	4.52519638249882e-06	0.00252178	0.983423
561	45	175	CD4	ITGB3	0.123726	4.56862299547112e-06	0.00254227	0.983423
562	71	415	CSPP1	BRAF	0.123432	4.81493831738788e-06	0.00265736	0.983423
563	191	790	LRRFIP1	XRCC2	0.123411	4.83261651273992e-06	0.00266555	0.983423
564	223	272	NCOR2	PTPN1	0.123384	4.85643941661174e-06	0.00267657	0.983423
565	452	544	CFP	GZMB	0.123297	4.93162360526433e-06	0.00271123	0.983423
566	26	491	ATN1	EMG1	0.123057	5.14685803421067e-06	0.0028095	0.983423
567	76	160	CXCL12	IGFBP3	-0.123038	5.16451759469128e-06	0.0028175	0.983423
568	71	327	CSPP1	TERF1	0.122955	5.2408178505825e-06	0.00285197	0.983423
569	251	369	PPP1CB	YWHAQ	0.122949	5.24633619880532e-06	0.00285445	0.983423
570	95	217	E2F5	NBN	0.122925	5.26909579767754e-06	0.0028647	0.983423
571	92	351	DHX9	TPMT	0.122834	5.35450248473346e-06	0.002903	0.983423
572	206	543	MRE11A	GTF2E1	0.122729	5.45573301713453e-06	0.00294812	0.983423
573	391	791	AKT1	XRCC3	0.122672	5.51117613656338e-06	0.00297271	0.983423
574	292	426	RRP1B	CBS	0.122641	5.54097654026364e-06	0.00298589	0.983423
575	341	555	TLK2	HRAS	0.122602	5.57947920865054e-06	0.00300288	0.983423
576	329	559	TFAP2B	HSD17B2	0.122598	5.58348701584777e-06	0.00300464	0.983423
577	300	480	SKP2	DNMT1	0.122549	5.63246573537235e-06	0.00302619	0.983423
578	706	725	SERPINB5	SNAI2	0.122483	5.69867533251056e-06	0.0030552	0.983423
579	466	486	CYB5R4	ECHDC1	0.122482	5.69924586568682e-06	0.00305545	0.983423
580	12	247	AKAP9	PON2	0.122413	5.76977314814542e-06	0.00308623	0.983423
581	45	620	CD4	MMP9	0.122372	5.81134532207095e-06	0.0031043	0.983423
582	262	279	PRPS1	RAD23B	0.12232	5.86500301924531e-06	0.00312755	0.983423
583	108	584	ESRRG	KAT2B	0.122302	5.88342094132166e-06	0.00313552	0.983423
584	417	429	BUB1B	CCNB2	0.122226	5.96348442516437e-06	0.00317003	0.983423
585	102	595	ERBB2	LASP1	0.122154	6.0400005115202e-06	0.00320284	0.983423
586	254	519	PRKACB	GHSR	0.122124	6.07178316802681e-06	0.00321642	0.983423
587	157	204	IGF1	MMP11	-0.122017	6.18744941283111e-06	0.00326563	0.983423
588	487	589	EGF	KIT	0.121987	6.21992088767342e-06	0.00327937	0.983423
589	121	157	FN1	IGF1	-0.121899	6.31767391334748e-06	0.00332059	0.983423
590	34	372	BIRC5	AATF	0.12188	6.33881653322454e-06	0.00332947	0.983423
591	625	774	MT2A	TUBA4A	0.121834	6.38956346810104e-06	0.00335074	0.983423
592	363	430	VDR	CCND3	0.121817	6.40929164585913e-06	0.00335899	0.983423
593	392	676	ALDH1A1	PPARGC1A	0.121807	6.42086089253091e-06	0.00336382	0.983423
594	158	579	IGF1R	IRS1	0.121778	6.45268650401043e-06	0.0033771	0.983423
595	396	544	ALOX5AP	GZMB	0.12173	6.50766769139111e-06	0.00339997	0.983423
596	466	522	CYB5R4	GLO1	0.121668	6.57975295914603e-06	0.00342984	0.983423
597	632	670	MYC	PLK1	0.121543	6.72504333332213e-06	0.00348963	0.983423
598	363	774	VDR	TUBA4A	0.121539	6.73067393708315e-06	0.00349194	0.983423
599	239	387	PBX1	ADIPOR2	0.121521	6.75147045448021e-06	0.00350045	0.983423
600	29	81	BAG1	CYP2C8	0.121441	6.84671309070239e-06	0.00353928	0.983423
601	225	792	NF2	YWHAH	0.121372	6.93018353570274e-06	0.00357313	0.983423
602	616	725	MMP13	SNAI2	0.121353	6.9535057392045e-06	0.00358256	0.983423
603	100	451	EIF4E	CENPE	0.121347	6.96109978037818e-06	0.00358562	0.983423
604	187	683	LMO4	PRKAR2B	0.121301	7.01680344272759e-06	0.00360807	0.983423
605	51	266	CDKN2A	PTEN	0.121289	7.03251877598454e-06	0.00361439	0.983423
606	217	709	NBN	SHARPIN	0.121279	7.04451501332137e-06	0.00361921	0.983423
607	228	355	NQO1	TXN	0.121206	7.13456974876792e-06	0.00365528	0.983423
608	27	722	ATRX	SMURF2	0.121174	7.17475957956459e-06	0.00367131	0.983423
609	236	398	NUP214	ANAPC2	0.121156	7.19722295094982e-06	0.00368025	0.983423
610	135	144	GPC1	HDLBP	0.121136	7.22319812784811e-06	0.00369057	0.983423
611	249	444	POT1	CDK5	0.121119	7.24500112303517e-06	0.00369923	0.983423
612	170	455	INSR	CNNM4	0.121096	7.27315751336555e-06	0.00371039	0.983423
613	44	292	CCND2	RRP1B	0.121016	7.37628128089085e-06	0.00375109	0.983423
614	166	226	IL1RN	NOTCH2	0.121009	7.38539557376683e-06	0.00375468	0.983423
615	195	797	MAPK8	ZWINT	0.121006	7.38893167984145e-06	0.00375607	0.977427
616	299	482	SIK3	DPAGT1	0.120915	7.50719135234057e-06	0.00380605	0.977427
617	194	353	MAPK13	TUBB	0.120867	7.57127067552155e-06	0.00383302	0.977427
618	258	300	PRKCA	SKP2	-0.120841	7.60554541834324e-06	0.00384741	0.976612
619	95	291	E2F5	RRAS2	0.120701	7.79339513368171e-06	0.00392648	0.976612
620	81	639	CYP2C8	NELL2	0.120622	7.9020013292741e-06	0.00397191	0.976612
621	113	145	FASN	HFE	0.120554	7.9961385559546e-06	0.00401111	0.976612
622	309	793	SORL1	ZNF350	0.120492	8.0828061577165e-06	0.00404706	0.976612
623	346	350	TOP2A	TPD52L1	0.120441	8.15507050866415e-06	0.00407694	0.976612
624	563	704	HSPB2	S100A4	0.120414	8.19277982611055e-06	0.00409249	0.976612
625	328	330	TFAP2A	TFAP2C	-0.120272	8.39762679327727e-06	0.00417654	0.976612
626	141	296	GSTM4	SH3GLB1	0.120259	8.41663142203686e-06	0.00418431	0.976612
627	86	408	CYP3A5	BCAS1	0.120254	8.42499552122788e-06	0.00418772	0.976612
628	279	764	RAD23B	TNKS2	0.120241	8.44296267099587e-06	0.00419505	0.976612
629	38	665	BUB3	PIN1	0.119988	8.8230953743107e-06	0.0043488	0.976612
630	143	450	H2AFX	CDT1	0.11995	8.88094781936744e-06	0.00437199	0.976612
631	164	394	IL1A	ALDH3A1	0.119936	8.90282217258509e-06	0.00438074	0.976612
632	181	272	KITLG	PTPN1	0.119913	8.93867058082698e-06	0.00439506	0.976612
633	113	739	FASN	SULT1E1	0.119873	9.00056158670282e-06	0.00441974	0.976612
634	64	577	COL7A1	INHBE	0.119869	9.00702504891271e-06	0.00442232	0.976612
635	355	726	TXN	SOD1	0.119831	9.06675704870352e-06	0.00444607	0.976612
636	160	619	IGFBP3	MMP7	0.119796	9.12114299045363e-06	0.00446765	0.976612
637	144	547	HDLBP	HDAC4	0.11971	9.25857931211027e-06	0.00452195	0.976612
638	630	712	MUS81	SIPA1	0.119659	9.34114412021181e-06	0.00455442	0.976612
639	117	632	FGFR2	MYC	-0.119557	9.50609658167956e-06	0.00461896	0.976612
640	299	312	SIK3	SPTAN1	0.119505	9.59223424046307e-06	0.00465249	0.976612
641	300	517	SKP2	GHR	0.119468	9.65479309922301e-06	0.00467676	0.976612
642	341	354	TLK2	TUBD1	0.119453	9.67995878720096e-06	0.00468651	0.976612
643	51	504	CDKN2A	FANCG	0.119442	9.69696679686827e-06	0.00469309	0.976612
644	137	616	GREM1	MMP13	-0.119337	9.8748724637332e-06	0.00476167	0.976612
645	231	387	NR4A2	ADIPOR2	0.119314	9.91451085963213e-06	0.00477688	0.976612
646	193	687	MAP2K4	PTPRT	0.119281	9.97143072956064e-06	0.00479867	0.976612
647	302	432	SLC45A2	CCNH	0.119266	9.99618814323533e-06	0.00480814	0.976612
648	17	655	ALDOA	PALB2	0.119166	1.01704706594319e-05	0.0048745	0.976612
649	12	737	AKAP9	STEAP1	0.119147	1.02042385223822e-05	0.0048873	0.976612
650	20	278	APC	RAD17	0.119118	1.02551078691171e-05	0.00490655	0.976612
651	183	390	KLK2	AKR1C3	0.119028	1.04147333559457e-05	0.0049667	0.976612
652	178	180	IVNS1ABP	KDM5B	0.119027	1.0417877689628e-05	0.00496788	0.976612
653	247	413	PON2	BID	0.118971	1.0517913265895e-05	0.00500538	0.976612
654	154	318	HSP90AB1	STIP1	0.118959	1.05397385441464e-05	0.00501354	0.976612
655	93	547	DIP2C	HDAC4	0.118959	1.05407028592186e-05	0.0050139	0.976612
656	414	462	BLM	CSK	0.118889	1.06686259435662e-05	0.00506158	0.976612
657	1	21	ABCA1	APOE	0.11888	1.06845949274792e-05	0.00506751	0.976612
658	380	537	ACADM	GSTM5	0.11886	1.07217585922914e-05	0.00508131	0.976612
659	146	616	HGF	MMP13	0.118843	1.07532191879756e-05	0.00509297	0.976612
660	629	690	MUC6	RBBP8	0.118813	1.08073188829216e-05	0.00511299	0.976612
661	139	792	GSN	YWHAH	0.118779	1.08722704592612e-05	0.00513697	0.976612
662	88	648	DAPK1	NOTCH1	0.118715	1.09914472776751e-05	0.00518081	0.976612
663	384	737	ADH1C	STEAP1	0.118706	1.10086969540291e-05	0.00518714	0.976612
664	47	202	CD93	MEF2C	0.118686	1.10467969669514e-05	0.0052011	0.961877
665	76	452	CXCL12	CFP	0.11849	1.14239604307453e-05	0.00535374	0.961877
666	213	345	MTUS1	TNKS	0.118446	1.15104709583758e-05	0.00538855	0.961877
667	259	616	PRKDC	MMP13	-0.118231	1.19433592560281e-05	0.00556164	0.961877
668	54	70	CDS1	CSNK1E	-0.118075	1.2265885517948e-05	0.00568941	0.961877
669	21	166	APOE	IL1RN	0.118038	1.23437463888099e-05	0.00572011	0.961877
670	103	324	ERBB3	TACC2	-0.117997	1.24290029170915e-05	0.00575365	0.961877
671	123	328	FZR1	TFAP2A	0.117861	1.27219628829334e-05	0.0058684	0.961877
672	38	586	BUB3	KEAP1	-0.117824	1.28016819849197e-05	0.00589948	0.961877
673	112	566	FASLG	IFNG	0.117821	1.28083630157594e-05	0.00590208	0.961877
674	386	399	ADIPOR1	APEX1	-0.117803	1.28486227286562e-05	0.00591775	0.961877
675	316	633	STAT1	MYH1	-0.117786	1.28858760373163e-05	0.00593224	0.961877
676	343	447	TNFRSF10C	CDKN1A	0.117764	1.29344239143681e-05	0.0059511	0.961877
677	310	646	SP110	NMI	0.117713	1.30477096149662e-05	0.00599503	0.961877
678	450	586	CDT1	KEAP1	0.117632	1.32280996827383e-05	0.00606473	0.961877
679	138	361	GRIK1	UGT2B15	0.11759	1.33220734381823e-05	0.00610092	0.961877
680	492	569	EPHX1	IGFBP2	0.11744	1.36678150555181e-05	0.00623336	0.961877
681	528	640	GPX4	NEU1	0.117412	1.37326277187544e-05	0.00625807	0.961877
682	11	131	AKAP13	GLG1	0.117372	1.38264545028743e-05	0.00629377	0.961877
683	130	302	GHRHR	SLC45A2	0.117335	1.39134627443749e-05	0.0063268	0.961877
684	18	625	AMFR	MT2A	0.117327	1.39327465167316e-05	0.00633411	0.961877
685	188	703	LPL	S100A1	0.117309	1.39747047886996e-05	0.00635001	0.961877
686	265	725	PTCH1	SNAI2	0.117301	1.39940217724899e-05	0.00635732	0.961877
687	207	517	MRPS30	GHR	0.117295	1.40090924403147e-05	0.00636303	0.961877
688	226	284	NOTCH2	RARB	0.117284	1.40347162014276e-05	0.00637272	0.961877
689	650	776	NQO2	TXNRD1	0.117259	1.40953960379164e-05	0.00639565	0.956436
690	31	254	BCL2	PRKACB	0.117126	1.44166708293536e-05	0.00651961	0.956436
691	329	582	TFAP2B	ITGAV	-0.116974	1.47924411528777e-05	0.00666355	0.956436
692	36	604	BRCA2	MAD2L1	0.116912	1.49494785817161e-05	0.00672337	0.956436
693	228	492	NQO1	EPHX1	0.116886	1.50133867473645e-05	0.00674766	0.956436
694	242	372	PHB	AATF	0.116885	1.50181399198868e-05	0.00674947	0.956436
695	294	340	SERPINE1	TIMP3	0.116823	1.51741682519191e-05	0.00680863	0.956436
696	64	135	COL7A1	GPC1	0.116786	1.52698913202798e-05	0.00684483	0.956436
697	407	706	BCAR3	SERPINB5	0.116739	1.5391534823328e-05	0.00689074	0.956436
698	410	777	BCAS3	UGT2B4	0.116695	1.55068752152321e-05	0.00693415	0.956436
699	508	620	FCGR1B	MMP9	-0.116657	1.56077611115357e-05	0.00697205	0.956436
700	178	787	IVNS1ABP	XDH	0.116619	1.57082998919478e-05	0.00700973	0.956436
701	268	517	PTGES	GHR	0.116519	1.59756801265676e-05	0.00710958	0.956436
702	366	445	XRCC4	CDK7	0.116458	1.61394431508199e-05	0.00717046	0.956436
703	660	668	PELP1	PLD2	0.11643	1.62169564852377e-05	0.00719921	0.956436
704	18	390	AMFR	AKR1C3	0.11643	1.6218026205328e-05	0.0071996	0.956436
705	412	423	BCCIP	CATSPERB	0.11637	1.63821262582076e-05	0.00726031	0.956436
706	361	567	UGT2B15	IGFALS	0.11634	1.64643117470664e-05	0.00729064	0.954389
707	244	340	PLAU	TIMP3	0.116221	1.67980455134664e-05	0.0074144	0.954389
708	726	739	SOD1	SULT1E1	0.116155	1.69872539808047e-05	0.00748421	0.954389
709	596	661	LEP	PEMT	0.116124	1.70757440574043e-05	0.00751677	0.954389
710	185	558	KRAS	HSD17B12	0.11611	1.7115621242958e-05	0.00753142	0.954389
711	544	566	GZMB	IFNG	0.11602	1.73749367868847e-05	0.00762645	0.954389
712	21	24	APOE	ARHGAP25	0.115976	1.75055585103223e-05	0.00767414	0.954389
713	17	214	ALDOA	MUC1	0.115852	1.78738041980431e-05	0.00780794	0.954389
714	201	302	MDM2	SLC45A2	0.115757	1.81610028910928e-05	0.00791163	0.954389
715	600	781	LRIG1	VTCN1	0.115747	1.81903433682518e-05	0.0079222	0.954389
716	412	541	BCCIP	GSTZ1	0.115744	1.82012672114151e-05	0.00792613	0.954389
717	468	592	CYP11B2	KLKB1	0.115729	1.8245034538511e-05	0.00794187	0.954389
718	51	151	CDKN2A	HMMR	-0.115687	1.83760731933269e-05	0.00798892	0.954389
719	55	587	CENPF	KIF14	0.115652	1.84815780996939e-05	0.00802671	0.954389
720	417	604	BUB1B	MAD2L1	0.115644	1.85068690397028e-05	0.00803576	0.951407
721	166	725	IL1RN	SNAI2	0.11556	1.87687976744844e-05	0.00813046	0.951407
722	63	157	COL1A1	IGF1	0.115545	1.88177358346753e-05	0.00814811	0.937263
723	361	388	UGT2B15	ADRB2	0.115387	1.93213522452496e-05	0.0083372	0.937263
724	338	344	THRA	TNFSF10	0.115339	1.94762755341138e-05	0.0083951	0.937263
725	76	157	CXCL12	IGF1	0.115229	1.98393528387797e-05	0.00853032	0.937263
726	544	763	GZMB	TNFRSF1B	0.115188	1.99757438206216e-05	0.00858094	0.937263
727	228	775	NQO1	TWIST1	0.115165	2.00502031757477e-05	0.00860854	0.937263
728	103	309	ERBB3	SORL1	0.114973	2.07047936731097e-05	0.00884994	0.937263
729	117	324	FGFR2	TACC2	0.114972	2.07089999468835e-05	0.00885149	0.937263
730	240	594	PDCD11	LAMA1	0.114786	2.1358839366048e-05	0.009089	0.937263
731	324	720	TACC2	SLTM	0.114576	2.21171244212393e-05	0.00936352	0.937263
732	294	596	SERPINE1	LEP	-0.114517	2.23363844653601e-05	0.00944238	0.937263
733	59	739	CLCA2	SULT1E1	0.114484	2.24576828702361e-05	0.0094859	0.937263
734	372	653	AATF	ODC1	0.114452	2.25773151041331e-05	0.00952876	0.937263
735	91	111	DHFR	FANCI	0.11445	2.25855950617415e-05	0.00953172	0.937263
736	114	121	FBN1	FN1	0.114415	2.27188445101056e-05	0.00957937	0.937263
737	468	471	CYP11B2	CYP1A1	0.114359	2.29303124519298e-05	0.00965481	0.937263
738	66	787	COX11	XDH	0.114349	2.29676158411962e-05	0.0096681	0.937263
739	116	491	FGFR1	EMG1	0.114345	2.29810706944278e-05	0.00967289	0.937263
740	96	282	EBAG9	RAD51C	0.11434	2.29997671594706e-05	0.00967955	0.937263
741	468	571	CYP11B2	IL10	-0.114317	2.30884975909174e-05	0.00971111	0.937263
742	339	520	TIMELESS	GIPC1	-0.114312	2.31070477365591e-05	0.0097177	0.937263
743	76	267	CXCL12	PTGDS	0.114285	2.32131780542044e-05	0.00975539	0.937263
744	298	661	SHMT1	PEMT	0.114215	2.3483260107815e-05	0.00985107	0.937263
745	182	292	KLK10	RRP1B	0.114146	2.37531284927872e-05	0.00994633	0.937263
746	382	635	ACE	MYH9	0.114114	2.38803532668364e-05	0.00999112	0.937263
747	267	544	PTGDS	GZMB	0.114044	2.41572247738908e-05	0.0100883	0.937263
748	113	309	FASN	SORL1	-0.113986	2.43883838260128e-05	0.0101692	0.937263
749	253	516	PRDM2	GADD45A	0.113983	2.44023632576251e-05	0.0101741	0.937263
750	162	585	IGFBP7	KDR	0.113974	2.44366790238537e-05	0.0101861	0.929061
751	22	482	AR	DPAGT1	0.113902	2.47324909663504e-05	0.0102915	0.929061
752	602	669	LTA	PLG	0.113805	2.51292865278696e-05	0.0104323	0.929061
753	340	616	TIMP3	MMP13	0.113767	2.52883147295879e-05	0.0104886	0.929061
754	452	556	CFP	HSD11B1	-0.11362	2.59100624646624e-05	0.0107075	0.929061
755	30	544	BCL11A	GZMB	0.113581	2.60767502697767e-05	0.010766	0.929061
756	62	162	COL18A1	IGFBP7	0.113522	2.63292063542586e-05	0.0108543	0.929061
757	48	203	CDK1	MKI67	0.113483	2.6501708303206e-05	0.0109144	0.929061
758	146	157	HGF	IGF1	0.113448	2.66522160887739e-05	0.0109668	0.929061
759	2	102	ACACA	ERBB2	0.113428	2.67426359514822e-05	0.0109983	0.929061
760	264	386	PSEN2	ADIPOR1	0.113299	2.73133206589726e-05	0.0111959	0.929061
761	96	705	EBAG9	SEPHS2	0.113297	2.73237953647421e-05	0.0111995	0.929061
762	359	538	UBE2I	GSTO1	-0.113277	2.74141845928444e-05	0.0112307	0.929061
763	347	411	TOX3	BCAS4	0.113275	2.74246189981842e-05	0.0112343	0.929061
764	105	143	ESPL1	H2AFX	0.113163	2.79310229518437e-05	0.0114084	0.929061
765	447	576	CDKN1A	IL6	0.113156	2.79663468838454e-05	0.0114205	0.929061
766	19	137	ANTXR1	GREM1	0.113134	2.80673004826593e-05	0.0114551	0.921944
767	203	412	MKI67	BCCIP	0.112853	2.93872169616627e-05	0.0119116	0.921944
768	143	215	H2AFX	MUC5AC	0.112839	2.9456136394268e-05	0.0119352	0.921944
769	22	517	AR	GHR	0.112832	2.94888569554175e-05	0.0119465	0.921944
770	377	529	ABCC4	GRB7	0.112765	2.9813471991158e-05	0.0120577	0.921944
771	545	712	HDAC1	SIPA1	0.112665	3.03076056500373e-05	0.0122262	0.921944
772	176	625	ITGB4	MT2A	0.112657	3.0344804745619e-05	0.0122389	0.921944
773	100	251	EIF4E	PPP1CB	0.112656	3.03524709741598e-05	0.0122415	0.921944
774	15	289	AKT2	RELA	0.112637	3.04466551495075e-05	0.0122735	0.921944
775	214	344	MUC1	TNFSF10	0.112611	3.05747715345639e-05	0.012317	0.921944
776	438	793	CD3E	ZNF350	-0.112529	3.09877076858367e-05	0.0124568	0.921944
777	113	136	FASN	GREB1	0.112453	3.13730207011087e-05	0.0125867	0.921944
778	340	512	TIMP3	FGF4	0.112403	3.16335046621763e-05	0.0126742	0.921944
779	44	262	CCND2	PRPS1	0.112362	3.18431535328845e-05	0.0127445	0.921944
780	25	575	ATM	IL18	0.112288	3.22324528259088e-05	0.0128746	0.921944
781	32	616	BGN	MMP13	-0.112265	3.2350383680102e-05	0.0129139	0.921944
782	465	568	CTSD	IGFBP1	0.112229	3.25424778018224e-05	0.0129779	0.921944
783	160	364	IGFBP3	VEGFA	0.112216	3.26133111554494e-05	0.0130014	0.921944
784	583	615	ITGB2	MMP12	0.112209	3.26499093559196e-05	0.0130136	0.921944
785	104	347	ERCC1	TOX3	0.112179	3.28111457659208e-05	0.0130671	0.912663
786	36	796	BRCA2	ZWILCH	0.112087	3.33056458310388e-05	0.0132342	0.912663
787	529	570	GRB7	IKZF3	0.112024	3.36456785041683e-05	0.0133486	0.912663
788	70	191	CSNK1E	LRRFIP1	0.111997	3.37962889942478e-05	0.0133992	0.912663
789	212	277	MTRR	RAD1	0.111968	3.39567407217078e-05	0.013453	0.912663
790	152	700	HNF1A	RNF2	0.111887	3.44079203800085e-05	0.0136039	0.912663
791	100	642	EIF4E	NFKB1	0.11182	3.47789792811692e-05	0.0137276	0.912663
792	125	762	GAPDH	TNFRSF1A	0.111629	3.58764582784055e-05	0.0140909	0.912663
793	235	360	NUMA1	UCP2	0.111591	3.61007362024157e-05	0.0141647	0.912663
794	509	755	FCGR2A	TLR2	0.111566	3.62440090300176e-05	0.0142117	0.912663
795	42	585	CAV1	KDR	0.111516	3.65401200290716e-05	0.0143088	0.912663
796	106	136	ESR1	GREB1	-0.111444	3.69666732891183e-05	0.0144482	0.912663
797	350	783	TPD52L1	WISP3	0.111435	3.7025000523272e-05	0.0144673	0.912663
798	91	432	DHFR	CCNH	0.111428	3.70654146801819e-05	0.0144804	0.912663
799	204	269	MMP11	PTGIS	-0.111413	3.71519348201232e-05	0.0145086	0.912663
800	31	198	BCL2	MBD2	0.111279	3.79689040770348e-05	0.0147737	0.912663
801	77	574	CXCR4	IL17RB	0.111188	3.8531944024589e-05	0.0149553	0.912663
802	5	248	ADAM12	POSTN	0.11115	3.87663939087624e-05	0.0150306	0.912663
803	164	168	IL1A	IL8	0.111142	3.88155134825041e-05	0.0150464	0.912663
804	339	443	TIMELESS	CDK4	0.111136	3.88556255312977e-05	0.0150592	0.912663
805	381	745	ACD	TERF2	0.111061	3.93269688245823e-05	0.0152101	0.912663
806	21	392	APOE	ALDH1A1	0.11105	3.93987647420158e-05	0.015233	0.912663
807	581	645	ITGA3	NME1	0.110993	3.97620650458563e-05	0.0153488	0.912663
808	204	248	MMP11	POSTN	0.11094	4.01013107176329e-05	0.0154566	0.912663
809	106	671	ESR1	POLB	0.110852	4.06793549652118e-05	0.0156395	0.912663
810	583	602	ITGB2	LTA	0.110845	4.07201192456075e-05	0.0156523	0.912663
811	57	615	CHEK1	MMP12	0.110833	4.08025368381359e-05	0.0156783	0.912663
812	444	782	CDK5	WDR91	0.110743	4.13949205153585e-05	0.0158646	0.912663
813	228	377	NQO1	ABCC4	0.110733	4.14654257963054e-05	0.0158867	0.912663
814	62	204	COL18A1	MMP11	0.11053	4.28381072674622e-05	0.0163144	0.912663
815	23	637	ARFGEF2	NCOA6	0.110465	4.32855895780015e-05	0.0164527	0.912663
816	333	589	TGFA	KIT	0.1104	4.3742840245109e-05	0.0165935	0.912663
817	581	644	ITGA3	NLRP2	0.110364	4.39985281155408e-05	0.016672	0.912663
818	209	505	MSH6	FANCL	0.110342	4.41516923792573e-05	0.0167189	0.912663
819	527	696	GPX1	RHOA	0.110301	4.44430047539246e-05	0.016808	0.912663
820	62	276	COL18A1	PXDN	0.1103	4.44488373489982e-05	0.0168098	0.912663
821	65	213	COMT	MTUS1	-0.110228	4.49663876667117e-05	0.0169675	0.912663
822	543	569	GTF2E1	IGFBP2	0.110223	4.50025889691119e-05	0.0169785	0.912663
823	186	362	LEPROT	USP1	0.110201	4.51635365343872e-05	0.0170273	0.912663
824	460	478	CROT	DMTF1	0.110119	4.57574790351245e-05	0.0172071	0.912663
825	310	406	SP110	BARD1	0.109996	4.66666771703483e-05	0.0174806	0.912663
826	664	739	PIK3CA	SULT1E1	0.109992	4.66957779026167e-05	0.0174893	0.912663
827	75	116	CTTN	FGFR1	0.109953	4.69859922254123e-05	0.0175762	0.912663
828	214	465	MUC1	CTSD	0.109952	4.69963722673494e-05	0.0175793	0.912663
829	36	434	BRCA2	CCR7	0.109951	4.70007070292322e-05	0.0175806	0.912663
830	49	272	CDK2	PTPN1	0.109927	4.71831518231713e-05	0.017635	0.912663
831	54	327	CDS1	TERF1	0.109892	4.74484500669892e-05	0.0177141	0.912663
832	554	596	HP	LEP	-0.109824	4.79702178066699e-05	0.017869	0.912663
833	65	413	COMT	BID	0.109819	4.80088902987674e-05	0.0178805	0.912663
834	51	79	CDKN2A	CYP1B1	0.109814	4.80459880838335e-05	0.0178914	0.912663
835	116	290	FGFR1	RIMS2	0.109774	4.83516581422094e-05	0.0179818	0.912663
836	38	416	BUB3	BRMS1	0.109767	4.84095341104496e-05	0.0179989	0.912663
837	479	718	DNASE1	SLC38A6	0.109752	4.85250982398266e-05	0.018033	0.912663
838	110	450	FANCA	CDT1	0.109699	4.89312673590536e-05	0.0181526	0.912663
839	60	310	CLCN3	SP110	-0.109649	4.93249642905536e-05	0.0182681	0.912663
840	451	633	CENPE	MYH1	0.109629	4.94815849101382e-05	0.0183139	0.912663
841	693	758	REXO2	TMEM123	0.10961	4.96323273657673e-05	0.018358	0.912663
842	437	452	CD3D	CFP	0.109599	4.97228255864623e-05	0.0183844	0.912663
843	35	553	BRCA1	HOXB13	0.109597	4.97351129931101e-05	0.018388	0.912663
844	467	702	CYP11A1	RPS6KA1	-0.109563	5.00088401149679e-05	0.0184678	0.912663
845	86	244	CYP3A5	PLAU	0.109421	5.11519656756221e-05	0.0187991	0.912663
846	505	693	FANCL	REXO2	-0.109409	5.12470053521952e-05	0.0188265	0.912663
847	591	653	KLF11	ODC1	0.109333	5.18714128472375e-05	0.019006	0.912663
848	258	704	PRKCA	S100A4	0.109326	5.19290454665811e-05	0.0190225	0.912663
849	515	656	FOXA1	PARP1	0.10932	5.19823907099148e-05	0.0190378	0.912663
850	280	432	RAD50	CCNH	0.109298	5.21650504730076e-05	0.01909	0.912663
851	6	591	ADAM17	KLF11	0.109228	5.27473975646675e-05	0.0192562	0.912663
852	38	517	BUB3	GHR	0.109159	5.33258721828744e-05	0.0194204	0.912663
853	113	687	FASN	PTPRT	0.109147	5.34303808383818e-05	0.01945	0.912663
854	175	704	ITGB3	S100A4	0.109142	5.34710655804016e-05	0.0194615	0.912663
855	139	549	GSN	HLA-DPB1	0.10914	5.34914327092739e-05	0.0194672	0.912663
856	588	769	KISS1	TP73	0.109123	5.3635283875586e-05	0.0195079	0.912663
857	364	774	VEGFA	TUBA4A	0.109122	5.36408177138625e-05	0.0195095	0.912663
858	350	423	TPD52L1	CATSPERB	0.108987	5.47984917711464e-05	0.0198349	0.912663
859	127	635	GGA1	MYH9	0.108902	5.55412651566112e-05	0.0200421	0.912663
860	85	402	CYP3A4	ATP8B1	0.108899	5.55674638160752e-05	0.0200493	0.912663
861	514	579	FLNC	IRS1	0.108891	5.56436263743354e-05	0.0200705	0.912663
862	35	346	BRCA1	TOP2A	0.10887	5.58242618502458e-05	0.0201206	0.912663
863	544	614	GZMB	MMP1	0.108841	5.6080737052433e-05	0.0201917	0.912663
864	135	703	GPC1	S100A1	0.108837	5.61203165225788e-05	0.0202027	0.912663
865	684	793	PRMT1	ZNF350	0.108818	5.62910948040951e-05	0.0202499	0.912663
866	311	553	SPOCK2	HOXB13	0.108768	5.67341359525297e-05	0.0203721	0.912663
867	531	769	GRIN2D	TP73	0.108763	5.67787683354304e-05	0.0203844	0.912663
868	166	392	IL1RN	ALDH1A1	0.108736	5.70275183995328e-05	0.0204528	0.912663
869	36	446	BRCA2	CDK8	0.108727	5.71084583702586e-05	0.020475	0.912663
870	709	718	SHARPIN	SLC38A6	0.108719	5.71795439712197e-05	0.0204945	0.912663
871	585	649	KDR	NOTCH4	0.108629	5.79976888253064e-05	0.0207182	0.912663
872	49	143	CDK2	H2AFX	0.10861	5.8173550292917e-05	0.0207661	0.912663
873	11	506	AKAP13	FBXW7	0.108592	5.83388005928054e-05	0.020811	0.912663
874	70	356	CSNK1E	TXN2	0.108558	5.86482884299411e-05	0.020895	0.912663
875	246	416	PON1	BRMS1	0.108541	5.88067433675565e-05	0.0209379	0.912663
876	616	620	MMP13	MMP9	0.108516	5.90459038640745e-05	0.0210026	0.912663
877	272	455	PTPN1	CNNM4	0.108512	5.90769243113964e-05	0.021011	0.912663
878	137	204	GREM1	MMP11	0.108498	5.92093575895181e-05	0.0210467	0.912663
879	48	572	CDK1	IL12RB2	-0.10847	5.94736065229196e-05	0.0211179	0.912663
880	493	678	ERCC2	PPP1R13L	0.10846	5.95680688442179e-05	0.0211433	0.912663
881	182	582	KLK10	ITGAV	0.108435	5.9804034795885e-05	0.0212068	0.912663
882	76	336	CXCL12	TGFBR2	0.108404	6.00997780317858e-05	0.0212861	0.912663
883	133	411	GNAS	BCAS4	0.108394	6.01888627544955e-05	0.0213099	0.911771
884	6	251	ADAM17	PPP1CB	0.108339	6.07176272564569e-05	0.0214516	0.911771
885	380	584	ACADM	KAT2B	0.108322	6.08754209023843e-05	0.0214938	0.911771
886	105	414	ESPL1	BLM	0.108304	6.10541386123487e-05	0.0215415	0.911771
887	428	429	CCNB1	CCNB2	0.108206	6.20037004099849e-05	0.0217938	0.911771
888	399	711	APEX1	SHFM1	-0.108151	6.25365022086655e-05	0.0219345	0.911771
889	120	257	FLNB	PRKAR2A	0.108116	6.28887423292923e-05	0.0220272	0.911771
890	216	286	NAA16	RB1	0.108107	6.29730048318233e-05	0.0220493	0.911771
891	79	715	CYP1B1	SLC26A4	0.108102	6.30247517079408e-05	0.0220629	0.911771
892	30	632	BCL11A	MYC	0.108064	6.34048683521016e-05	0.0221625	0.911771
893	288	402	RECK	ATP8B1	-0.108029	6.37539499326323e-05	0.0222538	0.911771
894	330	663	TFAP2C	PGR	0.10802	6.38422067633648e-05	0.0222768	0.911771
895	589	632	KIT	MYC	0.107925	6.48079391107892e-05	0.0225278	0.911771
896	61	340	COL11A1	TIMP3	0.107922	6.48358105541647e-05	0.022535	0.911771
897	395	769	ALOX12B	TP73	0.107906	6.49979484825813e-05	0.0225769	0.911771
898	200	243	MBD4	PIK3CB	0.107843	6.56381900776548e-05	0.022742	0.911771
899	12	226	AKAP9	NOTCH2	0.10781	6.59799379352233e-05	0.0228297	0.911771
900	481	637	DNMT3B	NCOA6	0.107763	6.64773008545172e-05	0.022957	0.911771
901	320	347	STS	TOX3	0.10775	6.66051068072271e-05	0.0229897	0.911771
902	197	691	MAT2A	REV1	0.10774	6.67114292209892e-05	0.0230168	0.911771
903	341	622	TLK2	MRPL23	-0.107666	6.74924706600688e-05	0.0232154	0.911771
904	232	327	NRIP1	TERF1	0.107644	6.77194842426676e-05	0.0232729	0.911771
905	93	695	DIP2C	RGL1	0.107626	6.79124987854607e-05	0.0233217	0.911771
906	403	555	AURKAIP1	HRAS	0.107625	6.79309448683441e-05	0.0233263	0.911771
907	585	606	KDR	MAP3K8	0.107582	6.83853365248677e-05	0.0234409	0.911771
908	294	554	SERPINE1	HP	0.107581	6.83924048170415e-05	0.0234427	0.911771
909	234	512	NTRK3	FGF4	0.107556	6.86661213946671e-05	0.0235115	0.911771
910	252	276	PPP2R1B	PXDN	0.107546	6.8770904122939e-05	0.0235378	0.911771
911	65	354	COMT	TUBD1	0.107518	6.90728653098827e-05	0.0236135	0.911771
912	270	567	PTGS1	IGFALS	0.107491	6.93722875899638e-05	0.0236884	0.911771
913	33	153	BIN1	HSP90AA1	-0.107476	6.95258103866614e-05	0.0237267	0.911771
914	343	448	TNFRSF10C	CDKN1B	-0.107437	6.99526670562278e-05	0.023833	0.911771
915	144	754	HDLBP	TLN1	0.107403	7.03278419351694e-05	0.0239262	0.911771
916	162	248	IGFBP7	POSTN	0.107398	7.03828192738509e-05	0.0239398	0.911771
917	238	389	PBRM1	AHR	0.107396	7.041093602278e-05	0.0239468	0.911771
918	226	781	NOTCH2	VTCN1	0.107393	7.04409601188782e-05	0.0239542	0.911771
919	207	255	MRPS30	PRKAR1A	0.10738	7.05853586286942e-05	0.02399	0.911771
920	90	336	DCN	TGFBR2	0.107319	7.12642862024104e-05	0.0241575	0.911771
921	477	488	DMBT1	EHF	0.107302	7.14439704243564e-05	0.0242017	0.911771
922	238	288	PBRM1	RECK	-0.107288	7.16104270270801e-05	0.0242426	0.911771
923	659	675	PDZK1	PPARG	0.107209	7.24894598735926e-05	0.0244577	0.911771
924	308	528	SNCG	GPX4	-0.107193	7.26730594766689e-05	0.0245025	0.911771
925	169	639	ING1	NELL2	0.107182	7.27986499651223e-05	0.024533	0.911771
926	316	566	STAT1	IFNG	0.10718	7.28258590456665e-05	0.0245397	0.911771
927	84	726	CYP2E1	SOD1	-0.107176	7.28676116465987e-05	0.0245498	0.911771
928	118	477	FGFR4	DMBT1	0.107174	7.2888660381798e-05	0.0245549	0.90477
929	367	652	XRCC5	NUP133	0.107109	7.36360283075665e-05	0.0247413	0.90477
930	90	780	DCN	VIM	0.107096	7.37801314645292e-05	0.0247771	0.90477
931	369	773	YWHAQ	TUBA1A	0.107004	7.48550797329273e-05	0.0250432	0.90477
932	164	165	IL1A	IL1B	0.106956	7.54130371762862e-05	0.0251805	0.90477
933	91	658	DHFR	PCNA	0.106934	7.56685341165575e-05	0.0252432	0.90477
934	255	696	PRKAR1A	RHOA	0.106905	7.60193698174927e-05	0.0253291	0.90477
935	59	539	CLCA2	GSTP1	0.106898	7.60938504154041e-05	0.0253473	0.90477
936	194	491	MAPK13	EMG1	0.10684	7.67842889293213e-05	0.0255157	0.90477
937	555	713	HRAS	SLC22A18	0.106806	7.7194961824123e-05	0.0256154	0.90477
938	228	232	NQO1	NRIP1	-0.106766	7.76715050756493e-05	0.0257308	0.90477
939	216	432	NAA16	CCNH	0.106758	7.77785107985984e-05	0.0257567	0.90477
940	44	711	CCND2	SHFM1	0.106689	7.86164594983596e-05	0.0259585	0.90477
941	222	661	NCOR1	PEMT	0.106654	7.90385782123426e-05	0.0260598	0.90477
942	295	297	SETDB1	SHC1	0.106608	7.96069010859934e-05	0.0261956	0.90477
943	447	686	CDKN1A	PTH	0.106571	8.00701807672777e-05	0.0263059	0.90477
944	251	652	PPP1CB	NUP133	0.10655	8.03287771748984e-05	0.0263674	0.90477
945	201	771	MDM2	TSG101	0.106487	8.11243375360426e-05	0.0265557	0.90477
946	391	423	AKT1	CATSPERB	0.106467	8.13749263934849e-05	0.0266148	0.90477
947	294	364	SERPINE1	VEGFA	0.106466	8.13804359933723e-05	0.0266161	0.90477
948	328	488	TFAP2A	EHF	-0.106465	8.14013460259666e-05	0.026621	0.90477
949	706	777	SERPINB5	UGT2B4	0.10646	8.14629480188067e-05	0.0266355	0.90477
950	503	776	FANCF	TXNRD1	0.106428	8.18655124614764e-05	0.0267302	0.90477
951	307	444	SMURF1	CDK5	0.106421	8.19585805500456e-05	0.0267521	0.90477
952	228	350	NQO1	TPD52L1	0.1064	8.22212132480793e-05	0.0268137	0.90477
953	703	704	S100A1	S100A4	0.106395	8.22791982493243e-05	0.0268272	0.90477
954	312	663	SPTAN1	PGR	0.106388	8.23690900764174e-05	0.0268483	0.90477
955	117	477	FGFR2	DMBT1	0.10637	8.25990009629685e-05	0.0269021	0.90477
956	142	399	GTF2F1	APEX1	0.10637	8.26038409502683e-05	0.0269032	0.90477
957	242	255	PHB	PRKAR1A	0.106344	8.2939513652569e-05	0.0269815	0.90477
958	281	666	RAD51	PKMYT1	0.106312	8.3350872426502e-05	0.0270773	0.90477
959	239	312	PBX1	SPTAN1	-0.106307	8.34164189176256e-05	0.0270925	0.90477
960	301	785	SLC19A1	WRB	0.106291	8.36202377902939e-05	0.0271399	0.90477
961	119	358	FLNA	TYMS	0.106283	8.37207108221882e-05	0.0271632	0.90477
962	504	766	FANCG	TOPBP1	0.106276	8.38198827677328e-05	0.0271862	0.90477
963	29	309	BAG1	SORL1	-0.106267	8.39299712529495e-05	0.0272117	0.90477
964	67	621	CREBBP	MPG	0.106256	8.40757266518111e-05	0.0272454	0.90477
965	61	157	COL11A1	IGF1	-0.106218	8.45727166591814e-05	0.0273602	0.90477
966	370	637	ZFP64	NCOA6	0.106193	8.48957636319092e-05	0.0274346	0.90477
967	170	306	INSR	SMARCA4	0.106179	8.50781999681693e-05	0.0274765	0.90477
968	619	763	MMP7	TNFRSF1B	0.106132	8.57085526435597e-05	0.0276211	0.90477
969	115	358	FEN1	TYMS	0.106116	8.59174863903078e-05	0.0276688	0.90477
970	144	191	HDLBP	LRRFIP1	0.106109	8.60144208720826e-05	0.027691	0.90477
971	202	757	MEF2C	TLR4	0.106089	8.62747888781268e-05	0.0277504	0.90477
972	311	780	SPOCK2	VIM	0.106088	8.6291602654498e-05	0.0277542	0.86234
973	30	311	BCL11A	SPOCK2	0.106053	8.67648424525136e-05	0.0278756	0.86234
974	120	696	FLNB	RHOA	0.106008	8.73583680378598e-05	0.0280275	0.86234
975	73	131	CTCF	GLG1	0.105956	8.80667782006128e-05	0.0282082	0.86234
976	314	737	SRD5A1	STEAP1	0.105852	8.95004010244005e-05	0.0285721	0.86234
977	153	652	HSP90AA1	NUP133	0.105828	8.98318851292323e-05	0.0286559	0.86234
978	444	673	CDK5	POR	0.105758	9.08009024807033e-05	0.0289001	0.86234
979	264	625	PSEN2	MT2A	-0.105643	9.24322285624779e-05	0.0293087	0.86234
980	227	251	NPAS2	PPP1CB	0.10564	9.24662362158379e-05	0.0293172	0.86234
981	184	705	KPNB1	SEPHS2	-0.105621	9.27473279261903e-05	0.0293873	0.86234
982	77	707	CXCR4	SETD8	0.105598	9.30762053570344e-05	0.0294692	0.86234
983	737	774	STEAP1	TUBA4A	0.105557	9.3661907692999e-05	0.0296148	0.86234
984	212	773	MTRR	TUBA1A	-0.105556	9.36761863516988e-05	0.0296183	0.86234
985	361	673	UGT2B15	POR	0.105534	9.39870930172226e-05	0.0296954	0.86234
986	12	478	AKAP9	DMTF1	0.105487	9.46706350670734e-05	0.0298645	0.86234
987	97	615	EFNB2	MMP12	0.105484	9.47204187036199e-05	0.0298768	0.86234
988	362	364	USP1	VEGFA	0.105483	9.4730950640054e-05	0.0298794	0.86234
989	371	488	ZFYVE26	EHF	0.105475	9.48506327196341e-05	0.029909	0.86234
990	135	706	GPC1	SERPINB5	0.105454	9.51548701970673e-05	0.029984	0.86234
991	88	449	DAPK1	CDKN2B	0.105437	9.54063493348034e-05	0.030046	0.86234
992	56	145	CFLAR	HFE	0.105425	9.55791515879767e-05	0.0300885	0.86234
993	524	736	GNB3	STARD8	0.105373	9.6342807876626e-05	0.030276	0.86234
994	135	294	GPC1	SERPINE1	0.105367	9.64383275250391e-05	0.0302994	0.86234
995	79	479	CYP1B1	DNASE1	0.105357	9.65833699262397e-05	0.0303349	0.86234
996	73	425	CTCF	CBR3	-0.105328	9.70156703121727e-05	0.0304407	0.86234
997	261	691	PRPF4B	REV1	0.105287	9.76360439250978e-05	0.0305921	0.86234
998	176	692	ITGB4	REV3L	0.10528	9.77402479207523e-05	0.0306175	0.840849
999	29	275	BAG1	PTPRN2	0.105152	9.96777410864347e-05	0.0311058	0.840849
1000	166	168	IL1RN	IL8	0.105111	0.000100306	0.0312634	0.840849
1001	538	636	GSTO1	NCF2	0.10501	0.000101863	0.0316522	0.840849
1002	242	622	PHB	MRPL23	0.105	0.000102027	0.031693	0.840849
1003	289	447	RELA	CDKN1A	0.104992	0.000102149	0.0317234	0.840849
1004	182	565	KLK10	ICAM5	0.104989	0.000102196	0.031735	0.840849
1005	556	575	HSD11B1	IL18	0.104982	0.000102304	0.0317619	0.840849
1006	330	397	TFAP2C	AMPH	0.104947	0.000102853	0.0318981	0.840849
1007	360	520	UCP2	GIPC1	0.104925	0.000103205	0.0319854	0.840849
1008	108	138	ESRRG	GRIK1	0.104901	0.000103587	0.0320799	0.840849
1009	126	328	GATA3	TFAP2A	0.104867	0.000104128	0.0322135	0.840849
1010	158	407	IGF1R	BCAR3	0.104796	0.000105254	0.0324907	0.840849
1011	503	523	FANCF	GMNN	-0.104796	0.000105257	0.0324914	0.840849
1012	288	415	RECK	BRAF	0.104794	0.000105288	0.0324989	0.840849
1013	306	665	SMARCA4	PIN1	0.104754	0.000105935	0.0326577	0.840849
1014	232	726	NRIP1	SOD1	0.104618	0.00010816	0.0332005	0.840849
1015	150	484	HLA-DQB1	DPYD	0.104592	0.000108596	0.0333064	0.840849
1016	58	572	CHST3	IL12RB2	0.104582	0.000108755	0.0333451	0.840849
1017	158	651	IGF1R	NRAS	0.104553	0.000109234	0.0334609	0.840849
1018	269	593	PTGIS	KPNA5	0.104456	0.000110874	0.0338563	0.840849
1019	454	698	CIC	RNASEL	0.104447	0.000111029	0.0338936	0.840849
1020	543	595	GTF2E1	LASP1	0.104439	0.000111151	0.0339231	0.840849
1021	427	541	CCL1	GSTZ1	0.104413	0.000111594	0.0340293	0.840849
1022	461	785	CRY2	WRB	-0.104409	0.000111659	0.034045	0.840849
1023	160	521	IGFBP3	GLI1	0.104334	0.000112956	0.0343549	0.840849
1024	454	711	CIC	SHFM1	-0.104248	0.000114439	0.0347076	0.840849
1025	58	173	CHST3	ITGA6	0.104236	0.000114646	0.0347568	0.840849
1026	636	718	NCF2	SLC38A6	0.104209	0.000115123	0.0348695	0.840849
1027	123	441	FZR1	CDC34	0.104188	0.000115491	0.0349567	0.840849
1028	434	437	CCR7	CD3D	0.104183	0.000115581	0.0349779	0.840849
1029	227	476	NPAS2	DIRAS3	0.104153	0.000116109	0.0351025	0.840849
1030	109	711	F5	SHFM1	0.104114	0.000116802	0.0352654	0.840849
1031	17	562	ALDOA	HSPB1	0.104109	0.000116884	0.0352847	0.840849
1032	359	655	UBE2I	PALB2	0.104088	0.000117252	0.0353712	0.840849
1033	246	728	PON1	SREBF1	0.104068	0.000117614	0.0354561	0.840849
1034	586	766	KEAP1	TOPBP1	0.104045	0.000118021	0.0355514	0.840849
1035	182	306	KLK10	SMARCA4	0.104011	0.000118643	0.0356966	0.840849
1036	65	723	COMT	SMYD3	-0.103946	0.000119807	0.0359678	0.840849
1037	682	769	PRKACG	TP73	0.103942	0.000119892	0.0359875	0.840849
1038	328	365	TFAP2A	WEE1	0.103928	0.000120135	0.0360439	0.840849
1039	186	296	LEPROT	SH3GLB1	0.103918	0.000120323	0.0360875	0.840849
1040	18	29	AMFR	BAG1	0.103916	0.000120356	0.0360952	0.840849
1041	127	177	GGA1	ITGB5	0.103845	0.000121655	0.0363958	0.840849
1042	156	348	ICAM1	TP53	0.103842	0.00012172	0.0364107	0.840849
1043	196	198	MAPK9	MBD2	0.103826	0.000122007	0.036477	0.840849
1044	684	796	PRMT1	ZWILCH	0.103814	0.000122235	0.0365294	0.840849
1045	97	100	EFNB2	EIF4E	0.103813	0.000122245	0.0365317	0.840849
1046	47	649	CD93	NOTCH4	0.10379	0.00012269	0.036634	0.840849
1047	196	553	MAPK9	HOXB13	-0.10374	0.000123617	0.0368467	0.840849
1048	246	247	PON1	PON2	0.103728	0.000123844	0.0368988	0.840849
1049	326	585	TBX2	KDR	0.103721	0.000123973	0.0369282	0.840849
1050	362	676	USP1	PPARGC1A	0.103698	0.000124399	0.0370257	0.840849
1051	156	426	ICAM1	CBS	0.103678	0.000124779	0.0371123	0.840849
1052	30	50	BCL11A	CDK6	0.103581	0.000126629	0.0375329	0.840849
1053	283	387	RAD52	ADIPOR2	0.10356	0.000127028	0.0376231	0.840849
1054	31	574	BCL2	IL17RB	0.103538	0.000127447	0.0377177	0.840849
1055	259	671	PRKDC	POLB	0.103514	0.000127913	0.0378231	0.840849
1056	217	222	NBN	NCOR1	0.103512	0.00012796	0.0378334	0.840849
1057	71	220	CSPP1	NCOA2	0.103487	0.000128445	0.0379428	0.840849
1058	202	585	MEF2C	KDR	0.103447	0.000129212	0.038115	0.840849
1059	599	719	LPPR3	SLC6A3	-0.103376	0.000130602	0.0384261	0.840849
1060	57	624	CHEK1	MSH2	0.10336	0.000130932	0.0384998	0.840849
1061	133	696	GNAS	RHOA	-0.103353	0.000131071	0.0385306	0.840849
1062	218	601	NCF4	LSP1	0.103338	0.000131368	0.0385969	0.840849
1063	5	121	ADAM12	FN1	-0.103302	0.000132084	0.0387561	0.840849
1064	667	687	PLAT	PTPRT	0.103245	0.000133227	0.0390091	0.840849
1065	130	542	GHRHR	GTF2A1	0.103242	0.000133273	0.0390194	0.840849
1066	30	57	BCL11A	CHEK1	-0.103187	0.00013438	0.0392634	0.840849
1067	207	448	MRPS30	CDKN1B	0.103176	0.000134612	0.0393145	0.840849
1068	98	506	EGFR	FBXW7	0.103172	0.000134685	0.0393306	0.840849
1069	89	739	DBN1	SULT1E1	0.103151	0.000135117	0.0394255	0.840849
1070	484	603	DPYD	LUM	0.103144	0.000135264	0.0394578	0.840849
1071	396	527	ALOX5AP	GPX1	0.10313	0.000135553	0.0395211	0.840849
1072	79	560	CYP1B1	HSD17B7	0.103067	0.000136851	0.0398048	0.840849
1073	154	324	HSP90AB1	TACC2	0.103059	0.000137005	0.0398384	0.840849
1074	80	748	CYP2B6	TEX14	0.103045	0.00013729	0.0399005	0.840849
1075	484	527	DPYD	GPX1	0.103001	0.000138216	0.0401019	0.840849
1076	288	334	RECK	TGFB1	0.102989	0.000138453	0.0401532	0.840849
1077	118	189	FGFR4	LRBA	0.102975	0.000138742	0.0402159	0.840849
1078	406	522	BARD1	GLO1	0.102951	0.000139255	0.0403268	0.840849
1079	37	494	BUB1	ERCC3	0.102951	0.000139262	0.0403285	0.840849
1080	97	234	EFNB2	NTRK3	0.10294	0.000139485	0.0403765	0.838281
1081	577	744	INHBE	TECTA	0.102881	0.000140736	0.0406476	0.838281
1082	56	418	CFLAR	C1QA	0.102847	0.000141457	0.0408035	0.838281
1083	612	767	MLH1	TP53BP1	0.102789	0.000142682	0.0410671	0.838281
1084	334	616	TGFB1	MMP13	0.102788	0.000142717	0.0410746	0.838281
1085	231	576	NR4A2	IL6	0.102783	0.000142816	0.0410957	0.838281
1086	118	328	FGFR4	TFAP2A	0.102699	0.000144622	0.0414822	0.838281
1087	23	302	ARFGEF2	SLC45A2	0.102623	0.000146285	0.0418359	0.838281
1088	538	621	GSTO1	MPG	0.10261	0.000146578	0.041898	0.838281
1089	574	775	IL17RB	TWIST1	0.102598	0.000146826	0.0419503	0.838281
1090	162	780	IGFBP7	VIM	0.102577	0.000147297	0.0420499	0.838281
1091	408	759	BCAS1	TMPRSS6	0.102559	0.000147691	0.0421331	0.838281
1092	358	586	TYMS	KEAP1	0.102553	0.000147824	0.0421612	0.838281
1093	232	254	NRIP1	PRKACB	0.102551	0.000147869	0.0421706	0.838281
1094	173	361	ITGA6	UGT2B15	0.102505	0.000148895	0.0423866	0.838281
1095	406	688	BARD1	PTTG1	0.102444	0.000150273	0.0426753	0.838281
1096	400	673	ASL	POR	0.10242	0.000150799	0.0427853	0.838281
1097	185	591	KRAS	KLF11	0.102389	0.00015151	0.0429334	0.838281
1098	527	689	GPX1	RASSF1	0.102373	0.000151867	0.0430077	0.838281
1099	513	588	FGF8	KISS1	0.102367	0.000152006	0.0430364	0.838281
1100	56	758	CFLAR	TMEM123	-0.10236	0.000152173	0.0430711	0.838281
1101	333	653	TGFA	ODC1	0.102323	0.000153006	0.0432439	0.838281
1102	484	554	DPYD	HP	0.102323	0.000153011	0.043245	0.838281
1103	24	601	ARHGAP25	LSP1	0.102296	0.000153638	0.0433748	0.838281
1104	57	333	CHEK1	TGFA	-0.102289	0.000153798	0.0434077	0.838281
1105	453	455	CHEK2	CNNM4	-0.102203	0.000155779	0.0438153	0.838281
1106	62	713	COL18A1	SLC22A18	-0.102007	0.000160407	0.0447568	0.838281
1107	260	400	PRLR	ASL	0.101992	0.000160771	0.0448301	0.838281
1108	202	620	MEF2C	MMP9	-0.101974	0.000161199	0.0449163	0.838281
1109	290	496	RIMS2	ERCC5	0.101967	0.000161368	0.0449504	0.838281
1110	409	536	BCAS2	GSTM3	0.101961	0.000161521	0.0449811	0.838281
1111	63	780	COL1A1	VIM	0.10195	0.000161784	0.0450341	0.838281
1112	138	219	GRIK1	NCOA1	-0.101923	0.000162433	0.0451641	0.838281
1113	117	622	FGFR2	MRPL23	0.101915	0.000162621	0.0452019	0.838281
1114	193	660	MAP2K4	PELP1	0.101876	0.000163565	0.0453905	0.838281
1115	131	554	GLG1	HP	-0.10186	0.000163967	0.0454708	0.838281
1116	23	562	ARFGEF2	HSPB1	-0.101841	0.000164416	0.0455602	0.838281
1117	275	309	PTPRN2	SORL1	0.101836	0.000164546	0.0455861	0.838281
1118	116	245	FGFR1	POLQ	0.101835	0.000164582	0.0455932	0.838281
1119	43	511	CCND1	FGF3	0.101819	0.000164974	0.0456711	0.838281
1120	362	516	USP1	GADD45A	0.101779	0.000165952	0.0458652	0.838281
1121	13	390	AKR1C1	AKR1C3	0.101768	0.000166224	0.045919	0.838281
1122	367	696	XRCC5	RHOA	0.101726	0.000167256	0.0461228	0.838281
1123	72	370	CSTF1	ZFP64	0.101698	0.000167959	0.0462612	0.838281
1124	441	728	CDC34	SREBF1	-0.101691	0.000168136	0.046296	0.838281
1125	172	177	IRS2	ITGB5	0.101671	0.000168636	0.0463942	0.838281
1126	311	653	SPOCK2	ODC1	0.101667	0.000168748	0.0464162	0.838281
1127	336	787	TGFBR2	XDH	0.101653	0.00016909	0.0464831	0.838281
1128	62	64	COL18A1	COL7A1	0.10165	0.000169162	0.0464972	0.838281
1129	94	430	DRD2	CCND3	0.101596	0.000170536	0.0467658	0.838281
1130	158	201	IGF1R	MDM2	0.101584	0.000170848	0.0468265	0.838281
1131	367	722	XRCC5	SMURF2	-0.101573	0.000171105	0.0468766	0.838281
1132	320	440	STS	CD9	-0.101571	0.000171168	0.0468889	0.838281
1133	134	468	GNRHR	CYP11B2	-0.101569	0.000171208	0.0468966	0.838281
1134	464	612	CTNNB1	MLH1	0.101558	0.000171487	0.0469507	0.838281
1135	159	263	IGF2R	PRRC2A	0.101534	0.000172118	0.0470733	0.838281
1136	46	231	CD44	NR4A2	0.101532	0.00017217	0.0470832	0.838281
1137	171	715	IRAK3	SLC26A4	0.101523	0.000172394	0.0471268	0.838281
1138	534	684	GSTA1	PRMT1	0.10146	0.000174025	0.0474417	0.838281
1139	10	366	AKAP10	XRCC4	0.101451	0.00017424	0.0474832	0.838281
1140	83	241	CYP2D6	PGAP3	0.101445	0.00017441	0.0475158	0.838281
1141	115	670	FEN1	PLK1	0.101444	0.00017442	0.0475179	0.838281
1142	80	232	CYP2B6	NRIP1	-0.10141	0.000175316	0.04769	0.838281
1143	297	767	SHC1	TP53BP1	0.101406	0.000175418	0.0477095	0.838281
1144	312	378	SPTAN1	ABL1	0.101384	0.000175999	0.0478208	0.838281
1145	185	615	KRAS	MMP12	0.101371	0.000176328	0.0478837	0.838281
1146	24	418	ARHGAP25	C1QA	-0.101369	0.000176382	0.0478941	0.838281
1147	302	352	SLC45A2	TRIOBP	0.101304	0.000178084	0.0482184	0.838281
1148	161	560	IGFBP5	HSD17B7	0.101296	0.00017831	0.0482612	0.838281
1149	97	776	EFNB2	TXNRD1	-0.101248	0.000179567	0.0484995	0.838281
1150	333	722	TGFA	SMURF2	0.101212	0.000180537	0.0486826	0.838281
1151	95	569	E2F5	IGFBP2	0.101208	0.000180626	0.0486995	0.838281
1152	200	554	MBD4	HP	0.101177	0.000181463	0.0488569	0.838281
1153	126	235	GATA3	NUMA1	0.101155	0.000182062	0.0489694	0.838281
1154	460	543	CROT	GTF2E1	0.101153	0.000182124	0.0489809	0.838281
1155	282	722	RAD51C	SMURF2	0.10115	0.000182192	0.0489937	0.838281
1156	422	474	CAMK4	CYP3A7	-0.101145	0.000182324	0.0490185	0.838281
1157	303	600	SLC4A7	LRIG1	0.101136	0.000182581	0.0490665	0.838281
1158	418	527	C1QA	GPX1	0.101124	0.000182912	0.0491284	0.838281
1159	157	230	IGF1	NR3C1	0.101116	0.000183126	0.0491685	0.838281
1160	393	776	ALDH2	TXNRD1	0.101115	0.000183151	0.0491733	0.838281
1161	113	536	FASN	GSTM3	0.101113	0.000183194	0.0491812	0.838281
1162	97	169	EFNB2	ING1	0.101108	0.000183334	0.0492074	0.838281
1163	108	303	ESRRG	SLC4A7	-0.101103	0.000183472	0.0492332	0.838281
1164	37	209	BUB1	MSH6	0.101095	0.000183695	0.0492748	0.838281
1165	307	711	SMURF1	SHFM1	0.101071	0.000184332	0.0493935	0.838281
1166	445	580	CDK7	ITGA2	0.10105	0.000184925	0.0495036	0.838281
1167	61	233	COL11A1	NRXN2	-0.101006	0.000186115	0.0497243	0.838281
1168	612	696	MLH1	RHOA	0.100998	0.000186333	0.0497647	0.838281
1169	620	742	MMP9	TBXAS1	0.100986	0.000186672	0.0498274	0.838281
1170	142	195	GTF2F1	MAPK8	0.100969	0.000187138	0.0499133	0.838281
1171	465	636	CTSD	NCF2	0.100948	0.000187732	0.0500226	0.838281
1172	34	633	BIRC5	MYH1	0.100942	0.000187891	0.050052	0.838281
1173	172	519	IRS2	GHSR	0.100941	0.000187922	0.0500576	0.838281
1174	300	648	SKP2	NOTCH1	0.10092	0.000188513	0.0501662	0.838281
1175	72	215	CSTF1	MUC5AC	0.10091	0.000188772	0.0502138	0.838281
1176	247	495	PON2	ERCC4	-0.100891	0.000189319	0.050314	0.838281
1177	28	688	AURKA	PTTG1	0.100878	0.000189662	0.0503767	0.818635
1178	264	627	PSEN2	MTR	0.100858	0.000190242	0.0504879	0.812469
1179	512	677	FGF4	PPM1D	0.100829	0.000191049	0.0506443	0.812469
1180	174	423	ITGB1BP1	CATSPERB	0.100703	0.000194631	0.0513338	0.812469
1181	19	248	ANTXR1	POSTN	-0.100703	0.000194649	0.0513373	0.812469
1182	156	396	ICAM1	ALOX5AP	0.100667	0.000195682	0.0515349	0.812469
1183	246	667	PON1	PLAT	0.100661	0.000195846	0.0515662	0.812469
1184	643	714	NFKBIA	SLC25A23	0.10064	0.000196443	0.05168	0.812469
1185	705	795	SEPHS2	ZNF668	0.100622	0.000196985	0.0517833	0.812469
1186	95	443	E2F5	CDK4	0.100621	0.000197001	0.0517863	0.812469
1187	60	158	CLCN3	IGF1R	0.100621	0.000197006	0.0517874	0.812469
1188	62	293	COL18A1	SEPT4	0.100569	0.00019851	0.0520728	0.812469
1189	123	142	FZR1	GTF2F1	0.100538	0.000199434	0.0522477	0.812469
1190	61	63	COL11A1	COL1A1	0.100483	0.000201051	0.0525526	0.812469
1191	685	706	PTGS2	SERPINB5	0.100439	0.000202337	0.0527942	0.812469
1192	308	479	SNCG	DNASE1	0.100434	0.000202501	0.0528249	0.812469
1193	186	655	LEPROT	PALB2	0.100415	0.000203061	0.0529298	0.812469
1194	67	355	CREBBP	TXN	-0.100389	0.000203851	0.0530774	0.812469
1195	202	265	MEF2C	PTCH1	0.10036	0.000204707	0.0532371	0.812469
1196	163	398	IGHMBP2	ANAPC2	0.100339	0.000205363	0.0533591	0.812469
1197	313	743	SRC	TCAP	0.100323	0.000205826	0.053445	0.812469
1198	268	403	PTGES	AURKAIP1	0.100313	0.000206126	0.0535007	0.812469
1199	93	114	DIP2C	FBN1	0.100278	0.000207183	0.0536965	0.812469
1200	87	617	CYR61	MMP2	0.100275	0.000207303	0.0537186	0.812469
1201	400	444	ASL	CDK5	0.10027	0.000207447	0.0537453	0.812469
1202	565	744	ICAM5	TECTA	0.10025	0.000208049	0.0538565	0.812469
1203	368	792	XRCC6	YWHAH	0.100234	0.000208538	0.0539468	0.812469
1204	21	508	APOE	FCGR1B	0.100232	0.000208614	0.0539607	0.812469
1205	98	390	EGFR	AKR1C3	0.100228	0.000208719	0.0539801	0.812469
1206	581	642	ITGA3	NFKB1	0.1002	0.000209581	0.0541385	0.812469
1207	55	203	CENPF	MKI67	0.100165	0.000210656	0.0543359	0.812469
1208	341	722	TLK2	SMURF2	0.100164	0.000210681	0.0543404	0.812469
1209	488	536	EHF	GSTM3	-0.100163	0.000210713	0.0543462	0.812469
1210	188	583	LPL	ITGB2	0.100158	0.000210894	0.0543794	0.812469
1211	16	74	ALDH1L1	CTIF	0.10014	0.000211451	0.0544813	0.812469
1212	703	752	S100A1	THBS3	0.100116	0.000212186	0.0546155	0.812469
1213	296	404	SH3GLB1	AURKB	0.100114	0.000212247	0.0546267	0.812469
1214	517	705	GHR	SEPHS2	0.100103	0.000212575	0.0546865	0.812469
1215	601	636	LSP1	NCF2	0.100092	0.000212928	0.0547508	0.812469
1216	253	294	PRDM2	SERPINE1	-0.100082	0.00021323	0.0548057	0.812469
1217	182	703	KLK10	S100A1	0.100069	0.000213636	0.0548796	0.786397
1218	113	271	FASN	PTHLH	0.100006	0.000215645	0.0552621	0.786397
1219	272	496	PTPN1	ERCC5	0.09997	0.000216773	0.055476	0.786397
1220	180	767	KDM5B	TP53BP1	0.0999142	0.000218551	0.0558122	0.786397
1221	21	465	APOE	CTSD	0.0998732	0.000219865	0.0560598	0.786397
1222	180	413	KDM5B	BID	0.0998609	0.000220263	0.0561346	0.786397
1223	128	239	GGCX	PBX1	0.0998419	0.000220877	0.0562498	0.786397
1224	430	456	CCND3	CNTN6	-0.0998174	0.00022167	0.0563985	0.786397
1225	531	727	GRIN2D	SRD5A2	-0.0998169	0.000221684	0.0564011	0.786397
1226	726	779	SOD1	UQCRFS1	0.099764	0.000223407	0.0567231	0.786397
1227	583	620	ITGB2	MMP9	0.0997593	0.000223561	0.0567518	0.786397
1228	484	755	DPYD	TLR2	0.0997578	0.000223611	0.056761	0.786397
1229	446	586	CDK8	KEAP1	0.0997519	0.000223801	0.0567965	0.786397
1230	152	366	HNF1A	XRCC4	0.0997384	0.000224244	0.056879	0.786397
1231	7	42	ADH1B	CAV1	0.0997239	0.000224719	0.0569672	0.786397
1232	491	498	EMG1	ETV6	0.0996661	0.000226625	0.0573208	0.786397
1233	252	440	PPP2R1B	CD9	-0.0996498	0.000227168	0.0574212	0.786397
1234	98	793	EGFR	ZNF350	0.0996493	0.000227183	0.0574241	0.786397
1235	158	443	IGF1R	CDK4	0.0996408	0.000227465	0.0574761	0.786397
1236	387	562	ADIPOR2	HSPB1	0.0996164	0.000228277	0.057626	0.786397
1237	369	653	YWHAQ	ODC1	0.0996046	0.00022867	0.0576983	0.786397
1238	326	338	TBX2	THRA	0.0996018	0.000228763	0.0577155	0.786397
1239	440	650	CD9	NQO2	-0.0995979	0.000228893	0.0577394	0.786397
1240	30	734	BCL11A	ST18	0.0995842	0.000229351	0.0578236	0.782756
1241	461	547	CRY2	HDAC4	0.0995406	0.000230815	0.0580941	0.782756
1242	191	208	LRRFIP1	MSH3	0.0995087	0.000231893	0.0582926	0.782756
1243	108	639	ESRRG	NELL2	0.0994679	0.000233276	0.0585466	0.782756
1244	544	633	GZMB	MYH1	0.0994561	0.00023368	0.0586205	0.782756
1245	285	644	RASAL2	NLRP2	0.0994025	0.000235511	0.0589551	0.782756
1246	305	504	SMARCA2	FANCG	0.0993957	0.000235744	0.0589977	0.782756
1247	312	330	SPTAN1	TFAP2C	-0.0993744	0.000236476	0.0591311	0.782756
1248	183	743	KLK2	TCAP	0.0993696	0.000236644	0.0591617	0.782756
1249	247	683	PON2	PRKAR2B	0.0993692	0.000236657	0.0591639	0.782756
1250	303	407	SLC4A7	BCAR3	-0.0993489	0.000237356	0.0592911	0.782756
1251	355	640	TXN	NEU1	-0.0993389	0.000237704	0.0593543	0.782756
1252	469	620	CYP17A1	MMP9	-0.0993217	0.000238301	0.0594625	0.782756
1253	316	396	STAT1	ALOX5AP	-0.0993192	0.000238384	0.0594776	0.782733
1254	452	526	CFP	GP1BA	0.0992993	0.000239079	0.0596034	0.780934
1255	95	638	E2F5	NELL1	0.0992424	0.000241065	0.0599629	0.780934
1256	92	698	DHX9	RNASEL	0.0992307	0.000241476	0.0600372	0.780934
1257	371	610	ZFYVE26	MDM4	0.0992285	0.000241555	0.0600514	0.780934
1258	131	787	GLG1	XDH	0.09921	0.000242205	0.0601686	0.780934
1259	287	616	RB1CC1	MMP13	0.0991908	0.000242882	0.0602905	0.780934
1260	281	429	RAD51	CCNB2	0.099151	0.000244294	0.0605441	0.780934
1261	64	607	COL7A1	MAPKBP1	0.0991412	0.000244641	0.0606063	0.780934
1262	316	572	STAT1	IL12RB2	0.0990774	0.000246919	0.0610135	0.780934
1263	162	521	IGFBP7	GLI1	0.0990707	0.000247161	0.0610566	0.780934
1264	413	671	BID	POLB	0.0990649	0.000247369	0.0610937	0.780934
1265	33	65	BIN1	COMT	-0.0990013	0.000249662	0.061501	0.780934
1266	12	303	AKAP9	SLC4A7	0.0989809	0.000250405	0.0616326	0.780934
1267	326	462	TBX2	CSK	0.0989335	0.000252134	0.0619377	0.780934
1268	676	706	PPARGC1A	SERPINB5	0.0989227	0.000252527	0.062007	0.780934
1269	243	380	PIK3CB	ACADM	0.0989097	0.000253004	0.0620909	0.780934
1270	364	418	VEGFA	C1QA	0.0988749	0.000254285	0.0623158	0.780934
1271	390	776	AKR1C3	TXNRD1	0.0988575	0.000254927	0.0624283	0.780934
1272	318	332	STIP1	TFRC	0.0988193	0.000256343	0.062676	0.780934
1273	178	587	IVNS1ABP	KIF14	0.0987836	0.000257671	0.0629075	0.780934
1274	156	702	ICAM1	RPS6KA1	0.0987655	0.000258348	0.0630251	0.780934
1275	373	728	ABCA3	SREBF1	0.0987564	0.00025869	0.0630845	0.780934
1276	255	387	PRKAR1A	ADIPOR2	-0.0987248	0.000259875	0.06329	0.780934
1277	145	523	HFE	GMNN	0.0986743	0.000261783	0.0636197	0.780934
1278	513	530	FGF8	GREB1L	0.0986421	0.000263008	0.0638307	0.780934
1279	123	199	FZR1	MBD3	0.0985743	0.000265597	0.0642747	0.780934
1280	26	492	ATN1	EPHX1	0.0985567	0.000266275	0.0643905	0.780934
1281	349	716	TPD52	SLC38A1	0.0985407	0.000266892	0.0644959	0.780934
1282	415	738	BRAF	STMN1	-0.0985202	0.000267684	0.0646308	0.780934
1283	262	693	PRPS1	REXO2	0.0984548	0.000270225	0.0650621	0.780934
1284	74	721	CTIF	SMAD7	0.09845	0.000270411	0.0650935	0.780934
1285	30	747	BCL11A	TERT	0.0984431	0.000270682	0.0651393	0.780934
1286	231	685	NR4A2	PTGS2	0.0984428	0.000270693	0.0651412	0.780934
1287	226	308	NOTCH2	SNCG	-0.0984279	0.000271277	0.0652399	0.780934
1288	197	724	MAT2A	SNAI1	0.0984178	0.000271673	0.0653068	0.780934
1289	67	330	CREBBP	TFAP2C	0.0983849	0.000272967	0.0655247	0.780934
1290	116	381	FGFR1	ACD	0.0983502	0.000274336	0.0657548	0.780934
1291	359	405	UBE2I	AXIN1	0.0983382	0.000274812	0.0658345	0.780934
1292	88	333	DAPK1	TGFA	0.0982232	0.000279411	0.0666013	0.780934
1293	406	633	BARD1	MYH1	0.0982231	0.000279415	0.0666019	0.780934
1294	350	699	TPD52L1	RNF146	0.0982045	0.000280165	0.0667263	0.780934
1295	256	553	PRKAR1B	HOXB13	0.0982011	0.000280302	0.066749	0.780934
1296	90	157	DCN	IGF1	0.0982002	0.000280338	0.066755	0.780934
1297	54	212	CDS1	MTRR	0.0981598	0.000281974	0.0670254	0.780934
1298	53	394	CDKN2D	ALDH3A1	0.0981285	0.000283249	0.0672354	0.780934
1299	66	677	COX11	PPM1D	0.098119	0.000283634	0.0672988	0.780934
1300	490	773	EIF3E	TUBA1A	-0.0981186	0.000283652	0.0673017	0.780934
1301	27	480	ATRX	DNMT1	-0.0981165	0.000283737	0.0673157	0.780934
1302	133	746	GNAS	TERF2IP	0.098115	0.0002838	0.067326	0.780934
1303	93	712	DIP2C	SIPA1	-0.0980966	0.00028455	0.0674491	0.780934
1304	467	709	CYP11A1	SHARPIN	-0.09808	0.000285231	0.0675607	0.780934
1305	646	763	NMI	TNFRSF1B	0.0980768	0.000285362	0.0675823	0.780934
1306	576	596	IL6	LEP	0.0980658	0.000285816	0.0676566	0.780934
1307	316	433	STAT1	CCR5	0.0980499	0.000286471	0.0677636	0.780934
1308	381	541	ACD	GSTZ1	-0.0980366	0.000287021	0.0678534	0.780934
1309	301	504	SLC19A1	FANCG	0.0980251	0.000287494	0.0679305	0.780934
1310	23	411	ARFGEF2	BCAS4	0.0980245	0.000287521	0.0679349	0.780934
1311	46	781	CD44	VTCN1	0.0980238	0.000287551	0.0679398	0.780934
1312	220	720	NCOA2	SLTM	0.0980075	0.000288224	0.0680495	0.780934
1313	144	273	HDLBP	PTPRF	0.0979944	0.000288769	0.0681382	0.780934
1314	153	791	HSP90AA1	XRCC3	0.0979852	0.000289148	0.0681998	0.780934
1315	330	522	TFAP2C	GLO1	-0.0979796	0.000289384	0.0682381	0.780934
1316	138	299	GRIK1	SIK3	0.0979715	0.000289722	0.0682928	0.780934
1317	25	41	ATM	CASP8	0.0979621	0.000290114	0.0683565	0.780934
1318	184	439	KPNB1	CD3G	0.0979573	0.000290313	0.0683887	0.780934
1319	91	115	DHFR	FEN1	0.0979416	0.000290967	0.0684947	0.780934
1320	108	232	ESRRG	NRIP1	0.097918	0.000291959	0.0686549	0.780934
1321	412	595	BCCIP	LASP1	0.0979125	0.000292189	0.0686921	0.780934
1322	442	595	CDK12	LASP1	0.0979098	0.000292303	0.0687104	0.780934
1323	326	775	TBX2	TWIST1	0.0978954	0.000292909	0.0688081	0.780934
1324	306	645	SMARCA4	NME1	0.0978603	0.000294387	0.0690459	0.780934
1325	55	296	CENPF	SH3GLB1	-0.0978587	0.000294458	0.0690573	0.780934
1326	73	624	CTCF	MSH2	0.0978559	0.000294575	0.0690762	0.780934
1327	28	428	AURKA	CCNB1	0.0978507	0.000294793	0.0691111	0.780934
1328	460	517	CROT	GHR	0.0978457	0.000295008	0.0691456	0.780934
1329	391	541	AKT1	GSTZ1	0.0978045	0.000296759	0.0694259	0.780934
1330	101	191	EP300	LRRFIP1	0.0977972	0.000297067	0.0694751	0.780934
1331	627	720	MTR	SLTM	0.0977966	0.000297093	0.0694794	0.780934
1332	194	548	MAPK13	HIF1A	0.0977865	0.000297524	0.0695481	0.780934
1333	46	123	CD44	FZR1	0.0977804	0.000297787	0.0695901	0.780934
1334	293	585	SEPT4	KDR	0.0977403	0.000299507	0.0698638	0.780934
1335	55	760	CENPF	TNF	0.0977099	0.000300816	0.0700716	0.780934
1336	125	331	GAPDH	TFR2	0.0977091	0.00030085	0.0700769	0.780934
1337	43	163	CCND1	IGHMBP2	0.097677	0.000302237	0.0702963	0.780934
1338	638	768	NELL1	TP53I3	0.0976692	0.000302574	0.0703495	0.780934
1339	117	772	FGFR2	TTK	-0.0976672	0.000302664	0.0703638	0.780934
1340	206	505	MRE11A	FANCL	0.0976667	0.000302686	0.0703671	0.780934
1341	299	684	SIK3	PRMT1	0.0976533	0.000303267	0.0704588	0.780934
1342	91	366	DHFR	XRCC4	0.0976461	0.000303579	0.070508	0.780934
1343	64	618	COL7A1	MMP3	0.097613	0.000305024	0.0707352	0.780934
1344	21	544	APOE	GZMB	-0.0976119	0.000305071	0.0707426	0.780934
1345	510	556	FCGR2B	HSD11B1	-0.0976037	0.000305431	0.0707991	0.780934
1346	252	533	PPP2R1B	GSR	0.0975865	0.000306186	0.0709175	0.780934
1347	302	609	SLC45A2	MCC	0.0975786	0.00030653	0.0709714	0.780934
1348	486	593	ECHDC1	KPNA5	0.0975705	0.000306887	0.0710272	0.780934
1349	246	683	PON1	PRKAR2B	0.0975686	0.00030697	0.0710401	0.780934
1350	65	320	COMT	STS	0.0975633	0.000307205	0.071077	0.780934
1351	54	287	CDS1	RB1CC1	0.0975298	0.000308683	0.0713075	0.780934
1352	67	326	CREBBP	TBX2	-0.0975207	0.000309086	0.0713703	0.780934
1353	173	333	ITGA6	TGFA	0.0975164	0.000309277	0.0714	0.780934
1354	25	47	ATM	CD93	-0.0974984	0.000310073	0.0715238	0.780934
1355	234	270	NTRK3	PTGS1	0.0974924	0.00031034	0.0715653	0.780934
1356	2	468	ACACA	CYP11B2	0.0974876	0.000310553	0.0715984	0.764532
1357	167	570	IL4	IKZF3	-0.09745	0.000312228	0.0718667	0.764532
1358	196	221	MAPK9	NCOA3	0.0974479	0.000312323	0.0718818	0.764532
1359	494	691	ERCC3	REV1	0.097436	0.000312854	0.0719667	0.764532
1360	309	476	SORL1	DIRAS3	0.0974076	0.000314127	0.0721697	0.764532
1361	11	340	AKAP13	TIMP3	0.0973832	0.000315226	0.0723448	0.764532
1362	238	493	PBRM1	ERCC2	-0.097339	0.000317224	0.0726617	0.764532
1363	2	22	ACACA	AR	0.0973312	0.00031758	0.0727181	0.764532
1364	655	670	PALB2	PLK1	0.0973289	0.000317683	0.0727344	0.764532
1365	89	318	DBN1	STIP1	0.097319	0.000318132	0.0728054	0.764532
1366	615	755	MMP12	TLR2	-0.0973043	0.000318803	0.0729114	0.764532
1367	111	716	FANCI	SLC38A1	-0.0972924	0.000319346	0.0729971	0.764532
1368	466	772	CYB5R4	TTK	0.0972846	0.000319701	0.0730531	0.764532
1369	249	796	POT1	ZWILCH	0.0972705	0.000320345	0.0731545	0.759791
1370	252	268	PPP2R1B	PTGES	0.0972394	0.000321773	0.073381	0.759791
1371	335	641	TGFB2	NEUROD2	0.0972253	0.00032242	0.0734834	0.759791
1372	32	334	BGN	TGFB1	0.0972204	0.00032265	0.0735198	0.739993
1373	53	643	CDKN2D	NFKBIA	0.0971868	0.0003242	0.0737728	0.739993
1374	27	716	ATRX	SLC38A1	-0.097162	0.000325348	0.0739596	0.739993
1375	137	202	GREM1	MEF2C	-0.0971488	0.000325965	0.0740599	0.739993
1376	144	569	HDLBP	IGFBP2	-0.0971075	0.000327888	0.0743719	0.739993
1377	407	716	BCAR3	SLC38A1	-0.0971053	0.000327991	0.0743886	0.739993
1378	117	407	FGFR2	BCAR3	0.0971	0.000328242	0.0744292	0.739993
1379	32	162	BGN	IGFBP7	0.0970928	0.000328577	0.0744835	0.739993
1380	296	301	SH3GLB1	SLC19A1	-0.0970769	0.000329326	0.0746045	0.739993
1381	354	372	TUBD1	AATF	0.0970453	0.000330812	0.0748442	0.739993
1382	421	699	CALCOCO1	RNF146	0.097042	0.000330967	0.0748692	0.737588
1383	185	251	KRAS	PPP1CB	0.0969957	0.000333159	0.075223	0.737588
1384	539	626	GSTP1	MTHFD1	-0.096995	0.000333192	0.0752282	0.737588
1385	104	776	ERCC1	TXNRD1	-0.0969813	0.000333841	0.0753327	0.737588
1386	158	282	IGF1R	RAD51C	0.0969712	0.000334324	0.0754104	0.735622
1387	513	571	FGF8	IL10	-0.0968967	0.00033789	0.0759836	0.735622
1388	355	632	TXN	MYC	0.0968922	0.000338108	0.0760185	0.735622
1389	388	507	ADRB2	FCER1A	0.096864	0.000339469	0.0762362	0.735622
1390	328	340	TFAP2A	TIMP3	0.0968487	0.000340208	0.0763543	0.735622
1391	750	768	TG	TP53I3	-0.096838	0.000340725	0.0764367	0.735622
1392	88	589	DAPK1	KIT	0.0968101	0.000342079	0.0766525	0.735622
1393	88	291	DAPK1	RRAS2	-0.0967335	0.000345827	0.0772469	0.735622
1394	212	446	MTRR	CDK8	0.0967155	0.000346716	0.0773874	0.735622
1395	183	361	KLK2	UGT2B15	0.096706	0.000347181	0.0774607	0.735622
1396	431	692	CCNE1	REV3L	0.0967047	0.000347248	0.0774714	0.735622
1397	226	347	NOTCH2	TOX3	0.0966983	0.000347563	0.077521	0.735622
1398	174	547	ITGB1BP1	HDAC4	-0.0966932	0.000347813	0.0775604	0.735622
1399	37	396	BUB1	ALOX5AP	0.0966648	0.000349219	0.0777817	0.735622
1400	181	249	KITLG	POT1	0.0966468	0.000350115	0.0779223	0.735622
1401	196	676	MAPK9	PPARGC1A	0.0966467	0.000350122	0.0779235	0.735622
1402	332	536	TFRC	GSTM3	0.0966423	0.000350338	0.0779575	0.735622
1403	270	462	PTGS1	CSK	0.096627	0.000351102	0.0780772	0.735622
1404	217	516	NBN	GADD45A	-0.0966268	0.000351111	0.0780787	0.735622
1405	231	569	NR4A2	IGFBP2	0.0966183	0.000351537	0.0781454	0.735622
1406	26	293	ATN1	SEPT4	-0.0966	0.000352451	0.0782883	0.735622
1407	210	376	MTA1	ABCC2	0.0965911	0.000352895	0.0783578	0.735622
1408	51	93	CDKN2A	DIP2C	0.0965235	0.000356296	0.0788876	0.735622
1409	661	728	PEMT	SREBF1	0.0965077	0.000357096	0.0790117	0.735622
1410	275	444	PTPRN2	CDK5	0.0964638	0.000359328	0.0793574	0.735622
1411	288	466	RECK	CYB5R4	0.0964407	0.000360506	0.0795393	0.735622
1412	263	792	PRRC2A	YWHAH	-0.0964348	0.000360809	0.079586	0.735622
1413	421	754	CALCOCO1	TLN1	0.0963954	0.000362832	0.0798973	0.735622
1414	617	775	MMP2	TWIST1	0.096369	0.000364189	0.0801057	0.735622
1415	347	600	TOX3	LRIG1	0.0963614	0.000364582	0.0801658	0.735622
1416	731	769	SSTR3	TP73	0.0963588	0.000364717	0.0801865	0.735622
1417	62	725	COL18A1	SNAI2	-0.0963583	0.000364743	0.0801905	0.735622
1418	217	490	NBN	EIF3E	0.0963452	0.000365422	0.0802945	0.735622
1419	110	608	FANCA	MC1R	0.0963206	0.000366696	0.0804892	0.735622
1420	54	200	CDS1	MBD4	0.0963115	0.000367166	0.080561	0.735622
1421	105	670	ESPL1	PLK1	0.0962948	0.000368039	0.080694	0.735622
1422	192	212	MAGEC2	MTRR	0.0962734	0.000369153	0.0808635	0.735622
1423	239	284	PBX1	RARB	0.0962621	0.000369745	0.0809535	0.735622
1424	488	632	EHF	MYC	0.0962492	0.000370421	0.0810561	0.735622
1425	266	611	PTEN	MGMT	0.096218	0.000372058	0.0813043	0.735622
1426	92	260	DHX9	PRLR	0.0961785	0.000374147	0.0816197	0.735622
1427	57	143	CHEK1	H2AFX	0.0961105	0.000377758	0.0821627	0.735622
1428	580	667	ITGA2	PLAT	0.0960965	0.000378506	0.0822747	0.735622
1429	75	327	CTTN	TERF1	0.0960939	0.000378649	0.0822961	0.735622
1430	347	749	TOX3	TFF1	0.0960831	0.000379223	0.082382	0.735622
1431	194	528	MAPK13	GPX4	-0.0960685	0.000380007	0.0824992	0.735622
1432	202	452	MEF2C	CFP	0.096065	0.000380195	0.0825273	0.735622
1433	326	748	TBX2	TEX14	0.0960533	0.000380825	0.0826213	0.735622
1434	371	388	ZFYVE26	ADRB2	0.0960532	0.000380829	0.0826219	0.735622
1435	296	482	SH3GLB1	DPAGT1	0.0960434	0.000381357	0.0827006	0.735622
1436	48	428	CDK1	CCNB1	0.0960269	0.000382248	0.0828332	0.735622
1437	528	605	GPX4	MAP3K1	-0.0960098	0.000383173	0.0829708	0.735622
1438	103	226	ERBB3	NOTCH2	0.0959763	0.000384987	0.0832399	0.735622
1439	117	392	FGFR2	ALDH1A1	0.0959562	0.000386084	0.0834024	0.735622
1440	87	407	CYR61	BCAR3	0.0959557	0.000386109	0.083406	0.735622
1441	338	544	THRA	GZMB	0.0959557	0.000386109	0.083406	0.735622
1442	191	200	LRRFIP1	MBD4	0.0959549	0.000386154	0.0834127	0.735622
1443	704	780	S100A4	VIM	0.0959526	0.000386279	0.0834312	0.735622
1444	106	440	ESR1	CD9	-0.0959457	0.000386654	0.0834865	0.735622
1445	110	679	FANCA	PPP2R1A	0.09594	0.000386966	0.0835326	0.735622
1446	537	737	GSTM5	STEAP1	-0.0959167	0.00038824	0.0837206	0.735622
1447	739	764	SULT1E1	TNKS2	-0.0959074	0.000388748	0.0837954	0.735622
1448	105	504	ESPL1	FANCG	0.0958821	0.000390139	0.084	0.735622
1449	121	154	FN1	HSP90AB1	-0.0958804	0.000390231	0.0840135	0.735622
1450	353	679	TUBB	PPP2R1A	0.095848	0.000392018	0.0842756	0.735622
1451	378	398	ABL1	ANAPC2	0.0958412	0.000392399	0.0843313	0.735622
1452	279	344	RAD23B	TNFSF10	0.0958234	0.000393384	0.0844753	0.735622
1453	16	787	ALDH1L1	XDH	0.0958201	0.000393567	0.0845021	0.735622
1454	100	166	EIF4E	IL1RN	0.0957942	0.000395006	0.0847121	0.735622
1455	569	690	IGFBP2	RBBP8	-0.0957596	0.000396935	0.0849928	0.735622
1456	431	614	CCNE1	MMP1	0.0957569	0.000397084	0.0850144	0.735622
1457	436	763	CD247	TNFRSF1B	0.0957072	0.000399875	0.0854189	0.735622
1458	83	420	CYP2D6	CACNA1F	0.0956272	0.000404401	0.086071	0.735622
1459	307	460	SMURF1	CROT	-0.095625	0.00040453	0.0860895	0.735622
1460	634	742	MYH7B	TBXAS1	0.095624	0.000404585	0.0860974	0.735622
1461	338	797	THRA	ZWINT	0.095589	0.000406585	0.086384	0.735622
1462	621	640	MPG	NEU1	0.0955736	0.000407462	0.0865094	0.735622
1463	88	215	DAPK1	MUC5AC	0.0955619	0.000408135	0.0866054	0.735622
1464	256	341	PRKAR1B	TLK2	0.0955557	0.000408493	0.0866565	0.735622
1465	239	716	PBX1	SLC38A1	0.0954936	0.000412072	0.0871653	0.735622
1466	275	403	PTPRN2	AURKAIP1	-0.0954506	0.000414569	0.0875187	0.735622
1467	65	540	COMT	GSTT1	0.0954259	0.000416012	0.0877222	0.735622
1468	110	381	FANCA	ACD	0.0954228	0.000416193	0.0877478	0.735622
1469	275	382	PTPRN2	ACE	0.0954206	0.000416323	0.087766	0.735622
1470	72	569	CSTF1	IGFBP2	-0.0953992	0.000417576	0.0879423	0.735622
1471	266	399	PTEN	APEX1	0.0953991	0.000417582	0.0879432	0.735622
1472	92	432	DHX9	CCNH	-0.0953873	0.00041827	0.0880398	0.735622
1473	282	677	RAD51C	PPM1D	0.0953853	0.000418391	0.0880568	0.735622
1474	109	247	F5	PON2	0.0953839	0.000418473	0.0880683	0.735622
1475	51	300	CDKN2A	SKP2	0.0953825	0.000418552	0.0880794	0.735622
1476	580	605	ITGA2	MAP3K1	0.0953766	0.000418898	0.0881279	0.735622
1477	530	726	GREB1L	SOD1	-0.0953671	0.000419459	0.0882067	0.735622
1478	203	505	MKI67	FANCL	-0.0953662	0.000419515	0.0882144	0.735622
1479	352	656	TRIOBP	PARP1	-0.0953527	0.00042031	0.0883258	0.735622
1480	131	159	GLG1	IGF2R	0.0952787	0.000424695	0.0889372	0.735622
1481	143	548	H2AFX	HIF1A	-0.0952713	0.000425138	0.0889988	0.735622
1482	46	519	CD44	GHSR	0.0952534	0.000426205	0.0891469	0.735622
1483	95	595	E2F5	LASP1	-0.0952514	0.000426322	0.089163	0.735622
1484	275	687	PTPRN2	PTPRT	-0.0952399	0.000427009	0.0892582	0.735622
1485	478	762	DMTF1	TNFRSF1A	-0.0952366	0.000427209	0.089286	0.735622
1486	236	378	NUP214	ABL1	0.0952259	0.00042785	0.0893746	0.735622
1487	19	160	ANTXR1	IGFBP3	0.0951992	0.000429455	0.0895963	0.735622
1488	15	44	AKT2	CCND2	0.0951942	0.000429755	0.0896376	0.735622
1489	424	726	CBR1	SOD1	0.0951937	0.000429787	0.089642	0.735622
1490	284	374	RARB	ABCB1	0.0951845	0.000430341	0.0897184	0.735622
1491	681	760	PPP2R5E	TNF	-0.0951433	0.000432829	0.0900603	0.735622
1492	292	358	RRP1B	TYMS	-0.0951216	0.000434146	0.0902408	0.735622
1493	135	364	GPC1	VEGFA	-0.0951083	0.000434955	0.0903516	0.735622
1494	260	605	PRLR	MAP3K1	0.0951036	0.000435242	0.0903908	0.735622
1495	111	666	FANCI	PKMYT1	0.0950971	0.000435638	0.090445	0.735622
1496	476	667	DIRAS3	PLAT	0.0950379	0.000439264	0.0909388	0.735622
1497	293	748	SEPT4	TEX14	0.0950251	0.00044005	0.0910455	0.735622
1498	109	333	F5	TGFA	0.095008	0.000441104	0.0911883	0.735622
1499	268	337	PTGES	THOC5	0.0949913	0.000442138	0.0913282	0.735622
1500	312	759	SPTAN1	TMPRSS6	0.0949741	0.000443204	0.0914722	0.735622
1501	108	130	ESRRG	GHRHR	-0.0949729	0.000443279	0.0914824	0.735622
1502	574	677	IL17RB	PPM1D	0.0949468	0.000444897	0.0917004	0.735622
1503	31	690	BCL2	RBBP8	0.094928	0.000446069	0.091858	0.735622
1504	1	378	ABCA1	ABL1	0.0949233	0.000446362	0.0918974	0.735622
1505	25	191	ATM	LRRFIP1	0.0949117	0.000447088	0.0919949	0.735622
1506	260	741	PRLR	TBX4	-0.094911	0.000447129	0.0920004	0.735622
1507	245	604	POLQ	MAD2L1	0.0949042	0.000447551	0.0920571	0.735622
1508	311	436	SPOCK2	CD247	0.0948909	0.000448386	0.0921689	0.735622
1509	117	488	FGFR2	EHF	0.094877	0.000449256	0.0922853	0.735622
1510	440	639	CD9	NELL2	0.0948714	0.00044961	0.0923326	0.735622
1511	277	778	RAD1	UIMC1	0.0948543	0.000450686	0.0924763	0.735622
1512	49	776	CDK2	TXNRD1	0.0948529	0.000450776	0.0924882	0.735622
1513	197	303	MAT2A	SLC4A7	0.0948495	0.000450989	0.0925168	0.735622
1514	349	625	TPD52	MT2A	0.094847	0.000451145	0.0925375	0.735622
1515	113	425	FASN	CBR3	0.094799	0.000454181	0.0929414	0.735622
1516	76	340	CXCL12	TIMP3	0.0947524	0.000457144	0.0933337	0.735622
1517	145	369	HFE	YWHAQ	-0.0947415	0.000457838	0.0934252	0.735622
1518	702	713	RPS6KA1	SLC22A18	0.0947298	0.000458585	0.0935238	0.735622
1519	392	507	ALDH1A1	FCER1A	0.0947034	0.000460277	0.0937464	0.735622
1520	221	481	NCOA3	DNMT3B	0.0946913	0.000461054	0.0938485	0.735622
1521	98	537	EGFR	GSTM5	0.0946889	0.000461212	0.0938693	0.735622
1522	59	350	CLCA2	TPD52L1	-0.0946741	0.000462161	0.0939938	0.735622
1523	293	704	SEPT4	S100A4	0.0946612	0.000462998	0.0941033	0.735622
1524	150	310	HLA-DQB1	SP110	-0.0946607	0.000463029	0.0941074	0.735622
1525	116	775	FGFR1	TWIST1	0.0946433	0.000464152	0.0942544	0.735622
1526	11	414	AKAP13	BLM	0.094635	0.000464688	0.0943244	0.735622
1527	88	735	DAPK1	STARD3	0.0945996	0.000466989	0.0946242	0.735622
1528	62	301	COL18A1	SLC19A1	0.0945927	0.000467435	0.0946823	0.735622
1529	96	220	EBAG9	NCOA2	0.0945706	0.000468877	0.0948695	0.735622
1530	34	574	BIRC5	IL17RB	0.094545	0.000470555	0.0950869	0.735622
1531	541	626	GSTZ1	MTHFD1	0.0945135	0.000472623	0.0953541	0.735622
1532	76	315	CXCL12	SSTR2	-0.0945077	0.000473006	0.0954034	0.735622
1533	359	403	UBE2I	AURKAIP1	0.0944948	0.000473855	0.0955128	0.735622
1534	659	789	PDZK1	XRCC1	0.0944876	0.000474327	0.0955736	0.735622
1535	79	98	CYP1B1	EGFR	0.0944854	0.000474473	0.0955923	0.735622
1536	546	773	HDAC2	TUBA1A	0.0944755	0.000475131	0.095677	0.735622
1537	88	345	DAPK1	TNKS	0.0944604	0.000476129	0.0958051	0.735622
1538	341	504	TLK2	FANCG	-0.0944568	0.000476366	0.0958354	0.735622
1539	77	187	CXCR4	LMO4	0.0944259	0.000478419	0.0960984	0.735622
1540	12	639	AKAP9	NELL2	0.0944097	0.000479497	0.0962361	0.735622
1541	327	399	TERF1	APEX1	0.0943968	0.00048036	0.0963462	0.735622
1542	39	374	CALCR	ABCB1	-0.0943761	0.000481742	0.0965222	0.735622
1543	72	341	CSTF1	TLK2	0.0943681	0.000482281	0.0965907	0.735622
1544	475	694	DCC	RFX2	0.0943673	0.000482334	0.0965974	0.735622
1545	108	275	ESRRG	PTPRN2	-0.0943607	0.000482775	0.0966534	0.735622
1546	344	447	TNFSF10	CDKN1A	-0.0943551	0.000483156	0.0967019	0.735622
1547	197	426	MAT2A	CBS	0.094349	0.000483561	0.0967533	0.735622
1548	29	33	BAG1	BIN1	-0.0943421	0.000484026	0.0968122	0.735622
1549	293	488	SEPT4	EHF	0.0943271	0.000485039	0.0969405	0.735622
1550	165	760	IL1B	TNF	0.0943213	0.000485427	0.0969896	0.735622
1551	315	641	SSTR2	NEUROD2	0.0942897	0.000487563	0.0972594	0.735622
1552	536	553	GSTM3	HOXB13	-0.0942736	0.000488656	0.0973972	0.735622
1553	136	568	GREB1	IGFBP1	0.0942588	0.000489662	0.0975237	0.735622
1554	615	620	MMP12	MMP9	0.0942441	0.000490666	0.0976498	0.735622
1555	251	706	PPP1CB	SERPINB5	0.09424	0.000490943	0.0976845	0.735622
1556	447	789	CDKN1A	XRCC1	-0.0942358	0.000491226	0.0977201	0.735622
1557	258	348	PRKCA	TP53	-0.0942324	0.000491464	0.0977498	0.735622
1558	30	591	BCL11A	KLF11	0.0942227	0.000492123	0.0978325	0.735622
1559	91	447	DHFR	CDKN1A	0.0942156	0.000492612	0.0978936	0.735622
1560	109	131	F5	GLG1	0.0942051	0.000493329	0.0979833	0.735622
1561	530	643	GREB1L	NFKBIA	0.094198	0.000493811	0.0980436	0.735622
1562	403	663	AURKAIP1	PGR	-0.0941974	0.000493854	0.0980489	0.735622
1563	239	255	PBX1	PRKAR1A	0.0941592	0.00049648	0.0983763	0.735622
1564	209	239	MSH6	PBX1	-0.0941566	0.000496658	0.0983985	0.735622
1565	411	690	BCAS4	RBBP8	0.094152	0.000496977	0.0984381	0.735622
1566	34	93	BIRC5	DIP2C	-0.0941333	0.00049827	0.0985987	0.735622
1567	632	766	MYC	TOPBP1	0.0941233	0.000498959	0.0986842	0.735622
1568	527	650	GPX1	NQO2	0.0941136	0.000499629	0.0987672	0.735622
1569	364	758	VEGFA	TMEM123	0.0940794	0.000502009	0.0990614	0.735622
1570	197	505	MAT2A	FANCL	0.0940772	0.000502157	0.0990796	0.735622
1571	160	326	IGFBP3	TBX2	0.0940521	0.000503908	0.0992954	0.735622
1572	199	326	MBD3	TBX2	0.09405	0.000504053	0.0993132	0.735622
1573	31	133	BCL2	GNAS	-0.0940435	0.000504513	0.0993697	0.735622
1574	232	330	NRIP1	TFAP2C	0.0940091	0.00050692	0.0996651	0.735622
1575	692	772	REV3L	TTK	0.0940074	0.000507044	0.0996803	0.735622
1576	267	526	PTGDS	GP1BA	0.0939774	0.00050915	0.0999378	0.735622
1577	40	124	CASP10	GAB1	0.0939432	0.000511573	0.100233	0.735622
1578	221	773	NCOA3	TUBA1A	-0.0939395	0.00051183	0.100264	0.735622
1579	508	755	FCGR1B	TLR2	0.0939364	0.000512054	0.100292	0.735622
1580	544	615	GZMB	MMP12	0.0939358	0.000512095	0.100297	0.735622
1581	451	683	CENPE	PRKAR2B	0.0939297	0.000512525	0.100349	0.735622
1582	254	640	PRKACB	NEU1	-0.0939153	0.000513553	0.100474	0.735622
1583	352	776	TRIOBP	TXNRD1	-0.0939115	0.000513822	0.100506	0.735622
1584	184	217	KPNB1	NBN	0.0939078	0.000514082	0.100538	0.735622
1585	664	681	PIK3CA	PPP2R5E	0.0938831	0.000515846	0.100751	0.735622
1586	43	416	CCND1	BRMS1	0.0938686	0.000516881	0.100876	0.735622
1587	478	766	DMTF1	TOPBP1	0.0938643	0.000517191	0.100914	0.735622
1588	464	697	CTNNB1	RIPK1	0.0938399	0.00051894	0.101124	0.735622
1589	361	655	UGT2B15	PALB2	-0.0938335	0.0005194	0.10118	0.735622
1590	69	223	CSNK1D	NCOR2	0.0938226	0.000520182	0.101274	0.735622
1591	176	678	ITGB4	PPP1R13L	0.0938224	0.000520197	0.101276	0.735622
1592	67	462	CREBBP	CSK	0.0938144	0.000520771	0.101344	0.735622
1593	407	484	BCAR3	DPYD	0.0937773	0.000523451	0.101665	0.735622
1594	20	579	APC	IRS1	0.0937717	0.000523856	0.101714	0.735622
1595	373	405	ABCA3	AXIN1	0.0937682	0.000524111	0.101744	0.735622
1596	231	266	NR4A2	PTEN	0.0937584	0.000524822	0.101829	0.735622
1597	300	688	SKP2	PTTG1	0.0937416	0.000526038	0.101974	0.735622
1598	378	700	ABL1	RNF2	-0.0937411	0.000526073	0.101978	0.735622
1599	115	626	FEN1	MTHFD1	0.0937242	0.000527307	0.102125	0.735622
1600	570	657	IKZF3	PBOV1	0.0937013	0.000528977	0.102323	0.735622
1601	271	621	PTHLH	MPG	0.0936876	0.00052998	0.102442	0.735622
1602	137	617	GREM1	MMP2	0.0936641	0.000531703	0.102646	0.735622
1603	492	574	EPHX1	IL17RB	0.0936531	0.000532511	0.102741	0.735622
1604	326	592	TBX2	KLKB1	0.0936481	0.000532877	0.102784	0.735622
1605	214	671	MUC1	POLB	0.0936478	0.000532903	0.102787	0.735622
1606	176	581	ITGB4	ITGA3	0.0936445	0.000533146	0.102816	0.735622
1607	139	780	GSN	VIM	0.0936302	0.000534193	0.102939	0.735622
1608	194	281	MAPK13	RAD51	0.0936142	0.000535375	0.103078	0.735622
1609	262	396	PRPS1	ALOX5AP	0.0936099	0.000535698	0.103116	0.735622
1610	562	709	HSPB1	SHARPIN	0.0936098	0.000535701	0.103117	0.735622
1611	37	178	BUB1	IVNS1ABP	-0.0936027	0.000536231	0.103179	0.735622
1612	552	573	HOXA3	IL13	0.0936007	0.000536378	0.103196	0.735622
1613	49	443	CDK2	CDK4	0.0935732	0.000538413	0.103434	0.735622
1614	109	176	F5	ITGB4	0.0935652	0.000539014	0.103505	0.735622
1615	176	743	ITGB4	TCAP	0.0935566	0.00053965	0.103579	0.735622
1616	210	356	MTA1	TXN2	0.0935483	0.000540269	0.103651	0.735622
1617	56	79	CFLAR	CYP1B1	0.0935303	0.000541614	0.103808	0.735622
1618	274	449	PTPRJ	CDKN2B	-0.0935271	0.000541852	0.103836	0.735622
1619	241	377	PGAP3	ABCC4	0.0935264	0.000541906	0.103842	0.735622
1620	307	330	SMURF1	TFAP2C	0.0935231	0.00054215	0.10387	0.735622
1621	418	544	C1QA	GZMB	0.0935003	0.000543858	0.104069	0.735622
1622	243	443	PIK3CB	CDK4	0.0934904	0.000544599	0.104155	0.735622
1623	116	510	FGFR1	FCGR2B	0.0934863	0.000544913	0.104191	0.735622
1624	71	530	CSPP1	GREB1L	0.093484	0.000545084	0.104211	0.735622
1625	220	287	NCOA2	RB1CC1	0.093474	0.000545835	0.104298	0.735622
1626	561	707	HSPA5	SETD8	-0.0934622	0.000546723	0.104401	0.735622
1627	218	388	NCF4	ADRB2	0.0934546	0.000547297	0.104467	0.735622
1628	704	706	S100A4	SERPINB5	0.0934535	0.000547379	0.104476	0.735622
1629	383	652	ADH1A	NUP133	0.0934356	0.000548731	0.104632	0.735622
1630	276	351	PXDN	TPMT	0.0934179	0.00055007	0.104786	0.735622
1631	306	714	SMARCA4	SLC25A23	0.0934166	0.00055017	0.104798	0.735622
1632	695	707	RGL1	SETD8	-0.0934124	0.00055049	0.104835	0.735622
1633	317	430	STAT6	CCND3	0.0933949	0.000551816	0.104987	0.735622
1634	358	486	TYMS	ECHDC1	0.0933857	0.000552519	0.105067	0.735622
1635	589	690	KIT	RBBP8	0.0933839	0.000552654	0.105083	0.735622
1636	166	615	IL1RN	MMP12	0.0933728	0.000553499	0.10518	0.735622
1637	245	512	POLQ	FGF4	0.0933716	0.000553588	0.10519	0.735622
1638	277	406	RAD1	BARD1	0.0933694	0.00055376	0.105209	0.735622
1639	228	407	NQO1	BCAR3	0.0933691	0.000553779	0.105212	0.735622
1640	398	555	ANAPC2	HRAS	0.0933581	0.00055462	0.105308	0.735622
1641	425	717	CBR3	SLC38A3	-0.0933538	0.000554948	0.105345	0.735622
1642	471	765	CYP1A1	TNR	0.093348	0.000555394	0.105396	0.735622
1643	54	221	CDS1	NCOA3	0.0933395	0.000556044	0.10547	0.735622
1644	161	370	IGFBP5	ZFP64	0.0933374	0.000556205	0.105489	0.735622
1645	179	656	JUN	PARP1	-0.0933159	0.000557852	0.105676	0.735622
1646	69	214	CSNK1D	MUC1	-0.0933142	0.000557985	0.105691	0.735622
1647	91	693	DHFR	REXO2	0.0933127	0.000558101	0.105704	0.735622
1648	32	90	BGN	DCN	-0.0933122	0.000558138	0.105709	0.735622
1649	702	774	RPS6KA1	TUBA4A	0.0932963	0.000559355	0.105847	0.735622
1650	201	707	MDM2	SETD8	0.0932953	0.000559438	0.105856	0.735622
1651	214	386	MUC1	ADIPOR1	0.0932835	0.000560343	0.105959	0.735622
1652	174	252	ITGB1BP1	PPP2R1B	0.0932767	0.000560869	0.106019	0.735622
1653	537	693	GSTM5	REXO2	0.093272	0.000561232	0.10606	0.735622
1654	53	446	CDKN2D	CDK8	0.0932687	0.000561487	0.106088	0.735622
1655	272	656	PTPN1	PARP1	0.0932493	0.000562987	0.106258	0.735622
1656	102	645	ERBB2	NME1	0.0932441	0.000563395	0.106304	0.735622
1657	643	757	NFKBIA	TLR4	-0.0932427	0.0005635	0.106316	0.671482
1658	539	738	GSTP1	STMN1	0.0931907	0.000567546	0.106831	0.671482
1659	163	264	IGHMBP2	PSEN2	-0.0931303	0.000572272	0.10743	0.671482
1660	27	155	ATRX	HUS1	0.0930975	0.000574856	0.107756	0.671482
1661	635	724	MYH9	SNAI1	0.0930901	0.000575447	0.10783	0.671482
1662	36	598	BRCA2	LIG4	0.0930683	0.000577171	0.108047	0.671482
1663	455	771	CNNM4	TSG101	0.0930528	0.000578398	0.108201	0.671482
1664	379	468	ACAD10	CYP11B2	0.0930519	0.000578472	0.10821	0.671482
1665	49	105	CDK2	ESPL1	0.0930513	0.000578516	0.108216	0.671482
1666	460	793	CROT	ZNF350	0.0930478	0.000578796	0.108251	0.671482
1667	99	493	EHMT2	ERCC2	0.0930301	0.000580205	0.108427	0.671482
1668	155	694	HUS1	RFX2	0.0930278	0.000580384	0.10845	0.671482
1669	157	202	IGF1	MEF2C	0.0930009	0.000582534	0.108719	0.671482
1670	794	795	ZNF646	ZNF668	0.0929805	0.00058417	0.108923	0.671482
1671	219	236	NCOA1	NUP214	0.0929796	0.00058424	0.108931	0.671482
1672	289	361	RELA	UGT2B15	0.0929372	0.000587646	0.109355	0.671482
1673	576	762	IL6	TNFRSF1A	0.0929162	0.000589338	0.109565	0.671482
1674	412	714	BCCIP	SLC25A23	0.0929115	0.00058972	0.109612	0.671482
1675	196	631	MAPK9	MUTYH	-0.0929078	0.000590024	0.10965	0.671482
1676	637	712	NCOA6	SIPA1	0.0929055	0.000590209	0.109673	0.671482
1677	280	419	RAD50	C5orf42	0.0928817	0.000592139	0.109911	0.671482
1678	365	512	WEE1	FGF4	0.0928814	0.000592161	0.109914	0.671482
1679	576	710	IL6	SHBG	0.0928785	0.000592395	0.109943	0.671482
1680	180	399	KDM5B	APEX1	0.0928418	0.000595387	0.110312	0.671482
1681	164	179	IL1A	JUN	-0.0928321	0.000596178	0.110409	0.671482
1682	122	731	FOXP3	SSTR3	0.0928152	0.000597557	0.110579	0.671482
1683	291	771	RRAS2	TSG101	0.092815	0.000597573	0.110581	0.671482
1684	97	775	EFNB2	TWIST1	0.0928015	0.000598678	0.110716	0.671482
1685	282	293	RAD51C	SEPT4	0.0927944	0.00059926	0.110787	0.671482
1686	133	400	GNAS	ASL	-0.0927801	0.000600433	0.110931	0.671482
1687	409	691	BCAS2	REV1	0.0927755	0.000600819	0.110978	0.671482
1688	569	639	IGFBP2	NELL2	0.0927754	0.000600825	0.110979	0.671482
1689	250	661	PPARA	PEMT	-0.0927715	0.000601144	0.111018	0.671482
1690	222	344	NCOR1	TNFSF10	-0.092771	0.000601189	0.111024	0.671482
1691	570	605	IKZF3	MAP3K1	0.0927686	0.000601382	0.111047	0.671482
1692	516	605	GADD45A	MAP3K1	0.0927663	0.000601569	0.11107	0.671482
1693	324	606	TACC2	MAP3K8	0.0927557	0.000602444	0.111177	0.671482
1694	263	328	PRRC2A	TFAP2A	0.0927386	0.000603857	0.111349	0.671482
1695	484	575	DPYD	IL18	0.0927357	0.000604097	0.111378	0.671482
1696	196	688	MAPK9	PTTG1	0.0927184	0.000605526	0.111553	0.671482
1697	254	756	PRKACB	TLR3	-0.0927184	0.000605533	0.111553	0.650727
1698	368	424	XRCC6	CBR1	-0.0926832	0.000608455	0.111919	0.650727
1699	455	732	CNNM4	SSTR4	0.0926607	0.000610332	0.112154	0.650727
1700	25	646	ATM	NMI	-0.0926456	0.000611592	0.112311	0.650727
1701	183	200	KLK2	MBD4	0.0926337	0.000612589	0.112435	0.650727
1702	233	676	NRXN2	PPARGC1A	-0.0926207	0.000613676	0.11257	0.650727
1703	314	743	SRD5A1	TCAP	0.092615	0.000614156	0.11263	0.650727
1704	183	349	KLK2	TPD52	0.0926063	0.000614884	0.11272	0.650727
1705	493	595	ERCC2	LASP1	0.0925141	0.00062268	0.113684	0.650727
1706	442	527	CDK12	GPX1	0.0925105	0.000622988	0.113722	0.650727
1707	307	399	SMURF1	APEX1	-0.0925048	0.000623475	0.113782	0.650727
1708	690	718	RBBP8	SLC38A6	-0.0924919	0.000624577	0.113917	0.650727
1709	297	705	SHC1	SEPHS2	0.0924789	0.000625681	0.114053	0.650727
1710	314	537	SRD5A1	GSTM5	0.0924774	0.00062581	0.114069	0.650727
1711	211	531	MTHFR	GRIN2D	0.0924646	0.000626905	0.114203	0.650727
1712	45	270	CD4	PTGS1	0.0924498	0.000628178	0.114359	0.650727
1713	115	289	FEN1	RELA	0.0924422	0.000628825	0.114438	0.650727
1714	193	663	MAP2K4	PGR	0.0924312	0.000629775	0.114555	0.650727
1715	119	563	FLNA	HSPB2	0.0924075	0.000631815	0.114804	0.650727
1716	216	502	NAA16	FANCE	-0.0923994	0.000632507	0.114888	0.650727
1717	51	396	CDKN2A	ALOX5AP	-0.092349	0.000636873	0.115419	0.650727
1718	259	339	PRKDC	TIMELESS	0.0923174	0.000639628	0.115753	0.650727
1719	327	466	TERF1	CYB5R4	-0.0923128	0.000640022	0.1158	0.650727
1720	155	412	HUS1	BCCIP	-0.0923108	0.000640197	0.115822	0.650727
1721	351	387	TPMT	ADIPOR2	-0.0923035	0.000640839	0.115899	0.650727
1722	558	773	HSD17B12	TUBA1A	-0.0922904	0.000641984	0.116038	0.650727
1723	106	126	ESR1	GATA3	0.0922793	0.000642953	0.116154	0.650727
1724	162	302	IGFBP7	SLC45A2	-0.0922747	0.000643356	0.116203	0.650727
1725	46	113	CD44	FASN	-0.0922741	0.000643406	0.116209	0.650727
1726	317	713	STAT6	SLC22A18	0.0922612	0.000644543	0.116346	0.650727
1727	79	797	CYP1B1	ZWINT	0.0922548	0.000645102	0.116413	0.650727
1728	258	288	PRKCA	RECK	0.0922501	0.000645522	0.116464	0.650727
1729	406	587	BARD1	KIF14	0.0922362	0.000646738	0.11661	0.650727
1730	22	771	AR	TSG101	0.0922256	0.000647677	0.116723	0.650727
1731	119	678	FLNA	PPP1R13L	0.0922078	0.000649252	0.116911	0.650727
1732	334	674	TGFB1	POU1F1	0.0921979	0.000650123	0.117016	0.650727
1733	42	76	CAV1	CXCL12	0.0921966	0.000650239	0.11703	0.650727
1734	640	714	NEU1	SLC25A23	0.0921797	0.000651735	0.117209	0.650727
1735	332	664	TFRC	PIK3CA	0.092176	0.000652065	0.117248	0.650727
1736	30	206	BCL11A	MRE11A	0.0921687	0.000652711	0.117325	0.650727
1737	650	663	NQO2	PGR	0.0921677	0.0006528	0.117336	0.650727
1738	44	226	CCND2	NOTCH2	0.0921561	0.000653833	0.117459	0.650727
1739	266	653	PTEN	ODC1	0.0921438	0.000654927	0.117589	0.650727
1740	176	589	ITGB4	KIT	-0.0921323	0.000655956	0.117712	0.650727
1741	84	99	CYP2E1	EHMT2	0.0921321	0.000655976	0.117714	0.650727
1742	687	697	PTPRT	RIPK1	-0.0921252	0.000656591	0.117787	0.650727
1743	50	384	CDK6	ADH1C	0.0921189	0.000657155	0.117854	0.650727
1744	75	686	CTTN	PTH	0.092109	0.000658043	0.11796	0.632532
1745	87	365	CYR61	WEE1	0.0920708	0.000661467	0.118376	0.632532
1746	209	414	MSH6	BLM	0.0919883	0.000668924	0.119277	0.632532
1747	4	613	ACTG1	MLXIPL	-0.0919709	0.000670509	0.119468	0.632532
1748	225	352	NF2	TRIOBP	0.0919607	0.000671437	0.11958	0.632532
1749	143	551	H2AFX	HMOX1	0.0919593	0.000671566	0.119595	0.632532
1750	329	407	TFAP2B	BCAR3	0.091953	0.000672145	0.119665	0.632532
1751	202	572	MEF2C	IL12RB2	0.0919529	0.000672156	0.119666	0.632532
1752	54	604	CDS1	MAD2L1	0.0918778	0.000679045	0.12049	0.632532
1753	611	622	MGMT	MRPL23	0.0918496	0.000681649	0.1208	0.632532
1754	454	789	CIC	XRCC1	0.0918387	0.000682655	0.12092	0.632532
1755	157	183	IGF1	KLK2	0.0918327	0.000683216	0.120987	0.632532
1756	414	607	BLM	MAPKBP1	-0.0918294	0.000683523	0.121023	0.632532
1757	490	770	EIF3E	TRIM25	-0.0918281	0.000683636	0.121036	0.632532
1758	116	447	FGFR1	CDKN1A	0.0918219	0.000684213	0.121105	0.632532
1759	118	735	FGFR4	STARD3	0.0917734	0.000688728	0.12164	0.632532
1760	266	619	PTEN	MMP7	-0.0917539	0.00069056	0.121856	0.632532
1761	101	178	EP300	IVNS1ABP	0.0917467	0.000691234	0.121935	0.632532
1762	228	390	NQO1	AKR1C3	0.0917453	0.000691363	0.121951	0.632532
1763	375	519	ABCB8	GHSR	0.0917291	0.00069288	0.122129	0.632532
1764	303	347	SLC4A7	TOX3	-0.091722	0.000693548	0.122208	0.632532
1765	46	762	CD44	TNFRSF1A	0.091715	0.000694202	0.122285	0.632532
1766	429	499	CCNB2	EXO1	0.0917024	0.00069539	0.122424	0.632532
1767	32	63	BGN	COL1A1	0.0916837	0.00069716	0.122632	0.632532
1768	502	631	FANCE	MUTYH	0.0916809	0.000697425	0.122663	0.632532
1769	181	751	KITLG	TGFBR1	0.0916674	0.000698698	0.122812	0.632532
1770	76	137	CXCL12	GREM1	-0.091663	0.000699113	0.122861	0.632532
1771	22	715	AR	SLC26A4	0.0916336	0.000701907	0.123187	0.632532
1772	212	228	MTRR	NQO1	0.0916213	0.000703076	0.123323	0.632532
1773	230	611	NR3C1	MGMT	0.091613	0.000703869	0.123416	0.632532
1774	9	93	AGAP2	DIP2C	-0.0915834	0.000706696	0.123744	0.632532
1775	67	666	CREBBP	PKMYT1	0.0915675	0.000708217	0.123921	0.632532
1776	349	559	TPD52	HSD17B2	-0.0915638	0.000708572	0.123962	0.632532
1777	291	647	RRAS2	NOD2	-0.0915471	0.00071017	0.124147	0.632532
1778	23	98	ARFGEF2	EGFR	0.0915456	0.000710314	0.124164	0.632532
1779	273	334	PTPRF	TGFB1	-0.0915381	0.000711037	0.124248	0.632532
1780	391	735	AKT1	STARD3	0.091477	0.000716943	0.124929	0.632532
1781	106	113	ESR1	FASN	-0.0914671	0.000717901	0.125039	0.632532
1782	369	406	YWHAQ	BARD1	-0.0914605	0.000718541	0.125112	0.632532
1783	164	731	IL1A	SSTR3	0.0914498	0.000719582	0.125232	0.632532
1784	33	113	BIN1	FASN	0.0914394	0.000720595	0.125348	0.632532
1785	601	754	LSP1	TLN1	0.0914232	0.000722169	0.125528	0.632532
1786	449	582	CDKN2B	ITGAV	0.0913927	0.000725155	0.12587	0.632532
1787	203	616	MKI67	MMP13	0.091374	0.000726993	0.126079	0.632532
1788	364	374	VEGFA	ABCB1	-0.0913698	0.000727399	0.126125	0.632532
1789	199	617	MBD3	MMP2	0.0913683	0.00072755	0.126143	0.632532
1790	81	126	CYP2C8	GATA3	0.091361	0.000728267	0.126224	0.632532
1791	203	481	MKI67	DNMT3B	0.0913585	0.00072851	0.126252	0.632532
1792	237	489	OGG1	EHMT1	0.0913393	0.000730405	0.126467	0.632532
1793	117	746	FGFR2	TERF2IP	-0.0913262	0.000731703	0.126614	0.632532
1794	38	99	BUB3	EHMT2	-0.0913131	0.000732999	0.126761	0.632532
1795	184	458	KPNB1	COASY	0.0913058	0.00073372	0.126843	0.632532
1796	494	663	ERCC3	PGR	-0.0913011	0.000734178	0.126895	0.632532
1797	397	667	AMPH	PLAT	0.0912846	0.000735817	0.12708	0.632532
1798	180	579	KDM5B	IRS1	0.091277	0.00073657	0.127165	0.632532
1799	146	303	HGF	SLC4A7	0.0912761	0.000736668	0.127176	0.632532
1800	263	353	PRRC2A	TUBB	0.091262	0.000738064	0.127334	0.632532
1801	601	633	LSP1	MYH1	-0.091228	0.000741459	0.127716	0.632532
1802	32	202	BGN	MEF2C	0.0912215	0.000742108	0.127789	0.632532
1803	119	331	FLNA	TFR2	0.0911727	0.000747015	0.128339	0.632532
1804	271	747	PTHLH	TERT	-0.0911639	0.000747894	0.128437	0.632532
1805	115	419	FEN1	C5orf42	-0.0911588	0.000748408	0.128494	0.632532
1806	117	328	FGFR2	TFAP2A	0.0911132	0.000753027	0.129009	0.632532
1807	158	462	IGF1R	CSK	0.0911033	0.000754033	0.129121	0.632532
1808	31	106	BCL2	ESR1	0.091096	0.000754769	0.129202	0.632532
1809	382	473	ACE	CYP2C19	0.0910929	0.000755091	0.129238	0.632532
1810	50	182	CDK6	KLK10	0.0910837	0.000756027	0.129342	0.632532
1811	310	674	SP110	POU1F1	-0.0910798	0.000756423	0.129386	0.632532
1812	533	782	GSR	WDR91	-0.0910794	0.000756461	0.12939	0.632532
1813	337	368	THOC5	XRCC6	0.0910536	0.000759092	0.129681	0.632532
1814	29	193	BAG1	MAP2K4	0.091045	0.000759978	0.129779	0.632532
1815	137	614	GREM1	MMP1	0.0910358	0.000760916	0.129883	0.632532
1816	302	666	SLC45A2	PKMYT1	0.0910128	0.000763278	0.130143	0.632532
1817	266	764	PTEN	TNKS2	0.0909894	0.000765685	0.130408	0.632532
1818	136	344	GREB1	TNFSF10	-0.090947	0.00077007	0.130889	0.632532
1819	235	410	NUMA1	BCAS3	0.0909434	0.000770435	0.130929	0.632532
1820	156	306	ICAM1	SMARCA4	0.0909245	0.0007724	0.131143	0.632532
1821	203	245	MKI67	POLQ	0.0909134	0.000773551	0.131269	0.632532
1822	135	506	GPC1	FBXW7	-0.0909059	0.000774331	0.131354	0.632532
1823	99	355	EHMT2	TXN	-0.0909007	0.000774874	0.131413	0.632532
1824	178	676	IVNS1ABP	PPARGC1A	0.0908926	0.000775718	0.131505	0.632532
1825	328	515	TFAP2A	FOXA1	0.0908894	0.000776058	0.131542	0.632532
1826	619	755	MMP7	TLR2	0.0908802	0.000777015	0.131646	0.632532
1827	370	412	ZFP64	BCCIP	-0.0908701	0.00077807	0.131761	0.632532
1828	195	788	MAPK8	XPC	0.0908695	0.000778134	0.131768	0.632532
1829	244	774	PLAU	TUBA4A	0.0908637	0.000778742	0.131834	0.632532
1830	196	197	MAPK9	MAT2A	-0.0908379	0.000781451	0.132128	0.632532
1831	23	381	ARFGEF2	ACD	0.0908013	0.000785304	0.132544	0.632532
1832	282	410	RAD51C	BCAS3	0.0907917	0.000786311	0.132653	0.632532
1833	224	386	NEK2	ADIPOR1	0.0907697	0.000788638	0.132903	0.632532
1834	415	723	BRAF	SMYD3	-0.0907625	0.0007894	0.132985	0.632532
1835	241	557	PGAP3	HSD17B1	0.0907506	0.000790663	0.133121	0.632532
1836	22	749	AR	TFF1	-0.090747	0.000791045	0.133162	0.632532
1837	135	693	GPC1	REXO2	-0.090743	0.000791468	0.133207	0.632532
1838	197	576	MAT2A	IL6	0.0907403	0.00079176	0.133239	0.632532
1839	313	418	SRC	C1QA	0.0907234	0.000793561	0.133432	0.632532
1840	200	425	MBD4	CBR3	-0.0907103	0.000794958	0.133581	0.632532
1841	149	316	HLA-C	STAT1	0.0907	0.000796049	0.133698	0.632532
1842	182	200	KLK10	MBD4	-0.0906985	0.000796219	0.133716	0.632532
1843	435	763	CD2	TNFRSF1B	0.0906933	0.000796773	0.133775	0.632532
1844	252	459	PPP2R1B	COL19A1	0.0906869	0.000797454	0.133848	0.632532
1845	217	225	NBN	NF2	0.0906824	0.000797938	0.133899	0.632532
1846	123	365	FZR1	WEE1	0.0906734	0.000798899	0.134002	0.632532
1847	57	300	CHEK1	SKP2	0.0906295	0.000803623	0.134504	0.632532
1848	553	621	HOXB13	MPG	0.0905963	0.000807206	0.134884	0.632532
1849	299	693	SIK3	REXO2	0.0905897	0.000807915	0.134959	0.632532
1850	362	653	USP1	ODC1	0.0905828	0.000808663	0.135038	0.632532
1851	228	287	NQO1	RB1CC1	0.0905786	0.000809122	0.135086	0.632532
1852	507	590	FCER1A	KL	0.090575	0.000809513	0.135128	0.632532
1853	108	756	ESRRG	TLR3	0.0905382	0.000813514	0.135549	0.632532
1854	641	727	NEUROD2	SRD5A2	-0.0905294	0.000814477	0.13565	0.632532
1855	399	776	APEX1	TXNRD1	0.0905285	0.000814571	0.13566	0.632532
1856	399	726	APEX1	SOD1	-0.0905126	0.000816314	0.135843	0.632532
1857	411	762	BCAS4	TNFRSF1A	-0.0905048	0.00081716	0.135932	0.632532
1858	226	296	NOTCH2	SH3GLB1	0.0905018	0.000817487	0.135966	0.632532
1859	645	722	NME1	SMURF2	0.0904659	0.000821428	0.136378	0.632532
1860	247	513	PON2	FGF8	0.0904561	0.000822507	0.136491	0.632532
1861	372	645	AATF	NME1	-0.09045	0.000823177	0.136561	0.632532
1862	93	173	DIP2C	ITGA6	0.0904438	0.000823868	0.136633	0.632532
1863	151	280	HMMR	RAD50	0.0904432	0.00082393	0.136639	0.632532
1864	62	736	COL18A1	STARD8	0.0904093	0.000827681	0.137029	0.632532
1865	466	482	CYB5R4	DPAGT1	0.0904083	0.000827789	0.137041	0.632532
1866	288	497	RECK	ERCC6	-0.0904005	0.000828653	0.13713	0.632532
1867	116	156	FGFR1	ICAM1	0.0903936	0.000829421	0.13721	0.632532
1868	67	299	CREBBP	SIK3	0.0903903	0.000829781	0.137247	0.632532
1869	156	392	ICAM1	ALDH1A1	0.0903818	0.000830731	0.137346	0.632532
1870	31	729	BCL2	SST	0.0903796	0.000830979	0.137371	0.632532
1871	195	717	MAPK8	SLC38A3	-0.0903781	0.000831138	0.137388	0.632532
1872	310	612	SP110	MLH1	0.0903775	0.000831203	0.137394	0.632532
1873	112	435	FASLG	CD2	0.0903705	0.000831992	0.137476	0.632532
1874	155	343	HUS1	TNFRSF10C	0.0903582	0.000833351	0.137617	0.632532
1875	81	275	CYP2C8	PTPRN2	0.0903523	0.000834011	0.137685	0.632532
1876	11	20	AKAP13	APC	0.0903485	0.000834438	0.137729	0.632532
1877	257	317	PRKAR2A	STAT6	-0.0903474	0.000834557	0.137741	0.632532
1878	186	209	LEPROT	MSH6	-0.0903397	0.000835424	0.13783	0.632532
1879	232	760	NRIP1	TNF	0.0903372	0.000835698	0.137859	0.632532
1880	197	478	MAT2A	DMTF1	0.0903308	0.000836419	0.137933	0.632532
1881	327	523	TERF1	GMNN	0.0903224	0.000837356	0.13803	0.632532
1882	315	645	SSTR2	NME1	-0.0903045	0.000839357	0.138235	0.632532
1883	133	219	GNAS	NCOA1	0.0902959	0.00084033	0.138335	0.632532
1884	130	132	GHRHR	GLYAT	0.0902776	0.000842385	0.138546	0.632532
1885	128	561	GGCX	HSPA5	0.090262	0.000844149	0.138727	0.632532
1886	262	275	PRPS1	PTPRN2	0.0902608	0.000844277	0.13874	0.632532
1887	227	600	NPAS2	LRIG1	0.0902573	0.000844673	0.13878	0.632532
1888	463	697	CTLA4	RIPK1	0.0902522	0.000845255	0.13884	0.632532
1889	145	351	HFE	TPMT	0.0902317	0.000847566	0.139075	0.632532
1890	438	439	CD3E	CD3G	0.0902286	0.000847915	0.139111	0.632532
1891	496	560	ERCC5	HSD17B7	-0.0902122	0.000849775	0.139301	0.632532
1892	315	557	SSTR2	HSD17B1	0.0902043	0.000850672	0.139392	0.632532
1893	155	716	HUS1	SLC38A1	0.0901987	0.00085131	0.139457	0.632532
1894	290	672	RIMS2	POLD1	0.0901955	0.000851677	0.139494	0.632532
1895	521	666	GLI1	PKMYT1	-0.0901924	0.000852028	0.13953	0.632532
1896	172	629	IRS2	MUC6	0.0901723	0.000854323	0.139763	0.632532
1897	263	415	PRRC2A	BRAF	0.0901703	0.000854551	0.139786	0.632532
1898	187	377	LMO4	ABCC4	0.0901554	0.000856253	0.139958	0.632532
1899	227	363	NPAS2	VDR	-0.0901472	0.000857186	0.140052	0.632532
1900	306	358	SMARCA4	TYMS	-0.0901405	0.000857951	0.14013	0.632532
1901	4	561	ACTG1	HSPA5	-0.0901399	0.000858026	0.140137	0.632532
1902	217	305	NBN	SMARCA2	0.0901346	0.000858633	0.140199	0.632532
1903	6	160	ADAM17	IGFBP3	0.0901328	0.00085883	0.140219	0.632532
1904	434	439	CCR7	CD3G	0.0901119	0.000861239	0.140461	0.632532
1905	627	753	MTR	TIMP2	0.090107	0.000861792	0.140517	0.632532
1906	98	678	EGFR	PPP1R13L	0.0900871	0.000864085	0.140748	0.632532
1907	389	403	AHR	AURKAIP1	0.090067	0.00086641	0.140981	0.632532
1908	162	174	IGFBP7	ITGB1BP1	0.0900578	0.000867475	0.141088	0.632532
1909	232	303	NRIP1	SLC4A7	0.0900575	0.000867506	0.141091	0.632532
1910	343	465	TNFRSF10C	CTSD	0.0900529	0.000868042	0.141145	0.632532
1911	602	643	LTA	NFKBIA	-0.0900388	0.000869674	0.141308	0.632532
1912	4	588	ACTG1	KISS1	-0.0900242	0.000871366	0.141477	0.632532
1913	56	148	CFLAR	HLA-B	0.0900134	0.000872622	0.141603	0.632532
1914	100	553	EIF4E	HOXB13	-0.0899897	0.00087538	0.141877	0.632532
1915	395	577	ALOX12B	INHBE	0.0899884	0.000875534	0.141893	0.632532
1916	331	641	TFR2	NEUROD2	0.0899639	0.000878396	0.142177	0.632532
1917	642	645	NFKB1	NME1	-0.0899632	0.000878476	0.142185	0.632532
1918	180	587	KDM5B	KIF14	0.0899579	0.000879101	0.142247	0.632532
1919	348	717	TP53	SLC38A3	0.0899547	0.000879474	0.142284	0.632532
1920	51	286	CDKN2A	RB1	-0.0899431	0.000880838	0.142419	0.632532
1921	622	665	MRPL23	PIN1	0.0899326	0.000882064	0.14254	0.632532
1922	676	734	PPARGC1A	ST18	0.0899196	0.000883602	0.142692	0.632532
1923	143	252	H2AFX	PPP2R1B	0.0899124	0.000884449	0.142776	0.632532
1924	667	690	PLAT	RBBP8	0.0899093	0.000884805	0.142811	0.632532
1925	530	690	GREB1L	RBBP8	0.0898652	0.000890024	0.143325	0.632532
1926	558	560	HSD17B12	HSD17B7	0.0898547	0.000891262	0.143447	0.632532
1927	54	716	CDS1	SLC38A1	0.0898486	0.000891985	0.143518	0.632532
1928	182	789	KLK10	XRCC1	0.0898453	0.000892377	0.143556	0.632532
1929	22	542	AR	GTF2A1	0.0898392	0.000893101	0.143627	0.632532
1930	34	52	BIRC5	CDKN2C	0.0898182	0.000895606	0.143872	0.632532
1931	267	435	PTGDS	CD2	0.0898111	0.000896452	0.143955	0.632532
1932	470	552	CYP19A1	HOXA3	0.0898016	0.000897591	0.144066	0.632532
1933	573	601	IL13	LSP1	0.0898011	0.000897644	0.144071	0.632532
1934	309	315	SORL1	SSTR2	0.0897879	0.000899225	0.144225	0.632532
1935	629	749	MUC6	TFF1	0.0897831	0.000899794	0.144281	0.632532
1936	124	293	GAB1	SEPT4	0.0897729	0.00090102	0.1444	0.632532
1937	607	649	MAPKBP1	NOTCH4	0.0897707	0.000901281	0.144425	0.632532
1938	338	595	THRA	LASP1	-0.089769	0.000901482	0.144445	0.632532
1939	259	272	PRKDC	PTPN1	0.0897641	0.00090207	0.144502	0.632532
1940	286	305	RB1	SMARCA2	0.0897628	0.000902224	0.144517	0.632532
1941	353	450	TUBB	CDT1	0.089757	0.000902926	0.144585	0.632532
1942	266	753	PTEN	TIMP2	0.0897528	0.000903432	0.144634	0.632532
1943	583	718	ITGB2	SLC38A6	0.0897464	0.000904201	0.144709	0.632532
1944	88	539	DAPK1	GSTP1	0.0897382	0.000905184	0.144804	0.632532
1945	54	366	CDS1	XRCC4	-0.0897342	0.000905666	0.144851	0.632532
1946	244	695	PLAU	RGL1	-0.0897102	0.000908555	0.145131	0.632532
1947	279	561	RAD23B	HSPA5	0.0897049	0.000909194	0.145192	0.632532
1948	263	378	PRRC2A	ABL1	0.0897034	0.000909386	0.145211	0.632532
1949	114	160	FBN1	IGFBP3	0.0897025	0.000909485	0.145221	0.632532
1950	88	487	DAPK1	EGF	-0.0896954	0.000910354	0.145304	0.632532
1951	266	391	PTEN	AKT1	0.0896953	0.000910365	0.145305	0.632532
1952	381	450	ACD	CDT1	0.0896903	0.000910964	0.145363	0.632532
1953	218	364	NCF4	VEGFA	-0.0896888	0.000911145	0.145381	0.632532
1954	231	667	NR4A2	PLAT	-0.0896852	0.000911579	0.145423	0.632532
1955	419	770	C5orf42	TRIM25	-0.0896838	0.000911751	0.145439	0.632532
1956	187	704	LMO4	S100A4	-0.0896758	0.00091272	0.145533	0.632532
1957	365	553	WEE1	HOXB13	-0.0896746	0.000912869	0.145547	0.632532
1958	179	364	JUN	VEGFA	-0.0896727	0.000913101	0.145569	0.632532
1959	623	788	MRPL41	XPC	0.0896717	0.000913225	0.145581	0.632532
1960	38	117	BUB3	FGFR2	0.0896634	0.000914233	0.145678	0.632532
1961	156	250	ICAM1	PPARA	0.0896552	0.000915219	0.145773	0.632532
1962	282	408	RAD51C	BCAS1	0.0896517	0.000915644	0.145814	0.632532
1963	206	693	MRE11A	REXO2	0.0896304	0.000918245	0.146063	0.632532
1964	120	125	FLNB	GAPDH	0.0896263	0.000918748	0.146111	0.632532
1965	269	752	PTGIS	THBS3	0.0896219	0.000919277	0.146162	0.632532
1966	62	243	COL18A1	PIK3CB	0.0896123	0.00092045	0.146274	0.632532
1967	460	625	CROT	MT2A	0.0896117	0.000920523	0.146281	0.632532
1968	656	746	PARP1	TERF2IP	0.089597	0.000922325	0.146454	0.632532
1969	651	757	NRAS	TLR4	0.0895933	0.000922783	0.146497	0.632532
1970	17	106	ALDOA	ESR1	0.0895823	0.000924131	0.146626	0.632532
1971	338	391	THRA	AKT1	0.0895763	0.000924863	0.146696	0.596168
1972	355	522	TXN	GLO1	0.089526	0.000931062	0.14732	0.596168
1973	151	279	HMMR	RAD23B	0.0895107	0.000932943	0.147509	0.596168
1974	356	773	TXN2	TUBA1A	-0.0894964	0.00093472	0.147687	0.596168
1975	38	612	BUB3	MLH1	0.0894956	0.000934824	0.147698	0.596168
1976	143	693	H2AFX	REXO2	0.0894741	0.000937485	0.147964	0.596168
1977	162	336	IGFBP7	TGFBR2	0.0894633	0.000938831	0.148099	0.596168
1978	60	756	CLCN3	TLR3	0.0894312	0.000942829	0.148497	0.596168
1979	87	632	CYR61	MYC	0.089416	0.000944737	0.148687	0.596168
1980	252	676	PPP2R1B	PPARGC1A	-0.089386	0.0009485	0.149061	0.596168
1981	153	681	HSP90AA1	PPP2R5E	0.0893737	0.000950048	0.149214	0.596168
1982	181	301	KITLG	SLC19A1	0.0893662	0.000950995	0.149308	0.596168
1983	612	713	MLH1	SLC22A18	0.0893574	0.000952101	0.149417	0.596168
1984	621	726	MPG	SOD1	-0.0893317	0.000955344	0.149738	0.596168
1985	161	239	IGFBP5	PBX1	0.0893309	0.000955441	0.149747	0.596168
1986	117	631	FGFR2	MUTYH	-0.0893083	0.000958303	0.150029	0.596168
1987	337	632	THOC5	MYC	0.0892932	0.000960225	0.150218	0.596168
1988	174	596	ITGB1BP1	LEP	0.0892897	0.000960678	0.150263	0.596168
1989	114	204	FBN1	MMP11	-0.0892873	0.000960981	0.150292	0.596168
1990	53	563	CDKN2D	HSPB2	-0.0892858	0.000961163	0.15031	0.596168
1991	191	319	LRRFIP1	STK11	0.0892845	0.00096133	0.150327	0.596168
1992	213	387	MTUS1	ADIPOR2	0.0892828	0.000961547	0.150348	0.596168
1993	109	772	F5	TTK	0.0892702	0.00096316	0.150506	0.596168
1994	136	407	GREB1	BCAR3	0.0892693	0.000963269	0.150517	0.596168
1995	620	704	MMP9	S100A4	0.089268	0.000963429	0.150533	0.596168
1996	394	777	ALDH3A1	UGT2B4	-0.0892646	0.000963873	0.150576	0.596168
1997	303	584	SLC4A7	KAT2B	0.0892527	0.000965384	0.150724	0.596168
1998	44	340	CCND2	TIMP3	0.0892472	0.000966086	0.150793	0.596168
[truncated: 1,490 more rows]

## Sheet: Sheet2
Gene Network, Set2 : HER2+
Index	Source.node	Sink.node	Source.gene.name	Sink.gene.name	pcor	pval	qval	prob
1	458	557	COASY	HSD17B1	0.351087	2.22044604925031e-16	1.59572211317803e-12	1
2	140	535	GSTM1	GSTM2	0.347688	2.22044604925031e-16	1.59572211317803e-12	1
3	2	372	ACACA	AATF	0.336157	2.22044604925031e-16	1.59572211317803e-12	1
4	452	507	CFP	FCER1A	0.330487	2.22044604925031e-16	1.59572211317803e-12	1
5	13	14	AKR1C1	AKR1C2	0.312073	2.22044604925031e-16	1.59572211317803e-12	1
6	54	352	CDS1	TRIOBP	0.311024	2.22044604925031e-16	1.59572211317803e-12	1
7	222	298	NCOR1	SHMT1	0.308796	2.22044604925031e-16	1.59572211317803e-12	1
8	74	198	CTIF	MBD2	0.299389	2.22044604925031e-16	1.59572211317803e-12	1
9	215	629	MUC5AC	MUC6	0.263941	2.22044604925031e-16	1.59572211317803e-12	1
10	98	183	EGFR	KLK2	0.259921	2.22044604925031e-16	1.59572211317803e-12	1
11	51	431	CDKN2A	CCNE1	0.230066	2.22044604925031e-16	1.59572211317803e-12	1
12	68	129	CSH1	GH1	0.230012	2.22044604925031e-16	1.59572211317803e-12	1
13	321	322	SULT1A1	SULT1A2	0.224863	2.22044604925031e-16	1.59572211317803e-12	1
14	198	721	MBD2	SMAD7	0.224171	2.22044604925031e-16	1.59572211317803e-12	1
15	28	72	AURKA	CSTF1	0.219399	2.22044604925031e-16	1.59572211317803e-12	1
16	98	390	EGFR	AKR1C3	0.211122	2.22044604925031e-16	1.59572211317803e-12	1
17	234	512	NTRK3	FGF4	0.209414	2.22044604925031e-16	1.59572211317803e-12	1
18	74	721	CTIF	SMAD7	0.199181	2.22044604925031e-16	1.59572211317803e-12	1
19	273	554	PTPRF	HP	0.19704	2.22044604925031e-16	1.59572211317803e-12	1
20	685	706	PTGS2	SERPINB5	0.196007	2.22044604925031e-16	1.59572211317803e-12	1
21	503	771	FANCF	TSG101	0.188153	2.22044604925031e-16	1.59572211317803e-12	1
22	168	472	IL8	CYP24A1	0.187806	2.22044604925031e-16	1.59572211317803e-12	1
23	271	737	PTHLH	STEAP1	0.187019	2.22044604925031e-16	1.59572211317803e-12	1
24	109	168	F5	IL8	0.180817	2.22044604925031e-16	1.59572211317803e-12	1
25	207	777	MRPS30	UGT2B4	0.180685	2.22044604925031e-16	1.59572211317803e-12	1
26	295	452	SETDB1	CFP	0.18061	2.22044604925031e-16	1.59572211317803e-12	1
27	225	337	NF2	THOC5	0.174754	2.22044604925031e-16	1.59572211317803e-12	1
28	614	618	MMP1	MMP3	0.171511	2.22044604925031e-16	1.59572211317803e-12	1
29	377	723	ABCC4	SMYD3	0.17064	2.22044604925031e-16	1.59572211317803e-12	1
30	298	661	SHMT1	PEMT	0.168315	2.22044604925031e-16	1.59572211317803e-12	1
31	519	659	GHSR	PDZK1	0.168019	2.22044604925031e-16	1.59572211317803e-12	1
32	241	735	PGAP3	STARD3	0.167456	2.22044604925031e-16	1.59572211317803e-12	1
33	36	288	BRCA2	RECK	0.16579	2.22044604925031e-16	1.59572211317803e-12	1
34	171	786	IRAK3	WRN	0.162228	2.22044604925031e-16	1.59572211317803e-12	1
35	242	581	PHB	ITGA3	0.161115	2.22044604925031e-16	1.59572211317803e-12	1
36	431	649	CCNE1	NOTCH4	0.16106	2.22044604925031e-16	1.59572211317803e-12	1
37	188	596	LPL	LEP	0.161051	2.22044604925031e-16	1.59572211317803e-12	1
38	22	743	AR	TCAP	0.160814	2.22044604925031e-16	1.59572211317803e-12	1
39	102	241	ERBB2	PGAP3	0.15994	2.22044604925031e-16	1.59572211317803e-12	1
40	523	649	GMNN	NOTCH4	0.157833	2.22044604925031e-16	1.59572211317803e-12	1
41	183	743	KLK2	TCAP	0.156598	2.22044604925031e-16	1.59572211317803e-12	1
42	68	273	CSH1	PTPRF	0.156378	2.22044604925031e-16	1.59572211317803e-12	1
43	35	553	BRCA1	HOXB13	0.155378	2.22044604925031e-16	1.59572211317803e-12	1
44	72	330	CSTF1	TFAP2C	0.155179	4.44089209850063e-16	3.08386745468114e-12	1
45	201	395	MDM2	ALOX12B	0.154167	6.66133814775094e-16	4.4749598391297e-12	1
46	206	543	MRE11A	GTF2E1	0.153267	8.88178419700125e-16	5.77819375719204e-12	1
47	409	651	BCAS2	NRAS	0.152909	8.88178419700125e-16	5.77819375719204e-12	1
48	116	479	FGFR1	DNASE1	0.152723	1.11022302462516e-15	7.00163784353627e-12	1
49	109	711	F5	SHFM1	0.152643	1.11022302462516e-15	7.00163784353627e-12	1
50	102	529	ERBB2	GRB7	0.151011	2.22044604925031e-15	1.30519661974616e-11	1
51	28	330	AURKA	TFAP2C	0.150786	2.44249065417534e-15	1.41647075515616e-11	1
52	545	588	HDAC1	KISS1	0.150686	2.44249065417534e-15	1.41647075515616e-11	1
53	117	777	FGFR2	UGT2B4	0.150499	2.66453525910038e-15	1.52480113037012e-11	1
54	362	653	USP1	ODC1	0.150475	2.66453525910038e-15	1.52480113037012e-11	1
55	210	391	MTA1	AKT1	0.149228	4.66293670342566e-15	2.58232449498166e-11	1
56	704	706	S100A4	SERPINB5	0.149179	4.88498130835069e-15	2.69563056976146e-11	1
57	14	390	AKR1C2	AKR1C3	0.147226	1.08801856413265e-14	5.76656122949637e-11	1
58	704	778	S100A4	UIMC1	0.146996	1.19904086659517e-14	6.3088013546003e-11	1
59	568	786	IGFBP1	WRN	0.14577	1.99840144432528e-14	9.99184008279237e-11	1
60	188	385	LPL	ADIPOQ	0.145746	2.02060590481778e-14	1.00889255481179e-10	1
61	207	517	MRPS30	GHR	0.14574	2.02060590481778e-14	1.00889255481179e-10	1
62	258	397	PRKCA	AMPH	0.145623	2.1094237467878e-14	1.0474603884994e-10	1
63	307	782	SMURF1	WDR91	0.145411	2.30926389122033e-14	1.13270941113209e-10	1
64	180	386	KDM5B	ADIPOR1	0.14498	2.75335310107039e-14	1.32872008032576e-10	1
65	620	742	MMP9	TBXAS1	0.144616	3.19744231092045e-14	1.51849829580897e-10	1
66	554	752	HP	THBS3	0.144334	3.59712259978551e-14	1.68421215763609e-10	1
67	148	149	HLA-B	HLA-C	0.143582	4.88498130835069e-14	2.25306435681555e-10	1
68	7	385	ADH1B	ADIPOQ	0.142755	6.81676937119846e-14	3.09781288471518e-10	1
69	13	390	AKR1C1	AKR1C3	0.141329	1.21014309684142e-13	5.28843974638874e-10	1
70	449	649	CDKN2B	NOTCH4	0.140999	1.38111744263369e-13	5.96163381777696e-10	1
71	69	113	CSNK1D	FASN	0.140939	1.41442413337245e-13	6.09085952244041e-10	1
72	397	685	AMPH	PTGS2	0.140859	1.46105350040671e-13	6.27074464864712e-10	1
73	273	631	PTPRF	MUTYH	0.140337	1.79856129989275e-13	7.57307759814433e-10	1
74	35	151	BRCA1	HMMR	0.139858	2.17381668221606e-13	8.96433432031143e-10	1
75	147	148	HLA-A	HLA-B	0.13984	2.18935980456081e-13	9.02072348726964e-10	1
76	176	692	ITGB4	REV3L	0.139298	2.71116462613463e-13	1.09447473452668e-09	1
77	361	388	UGT2B15	ADRB2	0.138634	3.51940698806175e-13	1.37759570007608e-09	1
78	376	739	ABCC2	SULT1E1	0.138408	3.84581255730154e-13	1.48711606516828e-09	1
79	181	555	KITLG	HRAS	0.138324	3.97459842815806e-13	1.52960132210213e-09	1
80	431	779	CCNE1	UQCRFS1	0.137875	4.73621142305092e-13	1.7728097847628e-09	1
81	7	188	ADH1B	LPL	0.137775	4.92494933723719e-13	1.83103531437212e-09	1
82	68	443	CSH1	CDK4	0.137709	5.05373520809371e-13	1.87031737683014e-09	1
83	193	779	MAP2K4	UQCRFS1	0.137656	5.16031661845773e-13	1.90255578751765e-09	1
84	529	735	GRB7	STARD3	0.137625	5.22248910783674e-13	1.92124942426635e-09	1
85	68	323	CSH1	SZT2	0.137051	6.52589093874667e-13	2.37250086467177e-09	1
86	96	490	EBAG9	EIF3E	0.135931	1.00586206031039e-12	3.58060485818014e-09	1
87	187	377	LMO4	ABCC4	0.13528	1.29118937763906e-12	4.52019356511429e-09	1
88	349	472	TPD52	CYP24A1	0.135099	1.38400402249772e-12	4.81916332749315e-09	1
89	586	665	KEAP1	PIN1	0.134725	1.59627866480605e-12	5.49103669347602e-09	1
90	291	335	RRAS2	TGFB2	0.134503	1.73705494432852e-12	5.92771135270112e-09	1
91	277	300	RAD1	SKP2	0.134198	1.95088389887133e-12	6.57784325635789e-09	1
92	301	426	SLC19A1	CBS	0.133876	2.20401474848586e-12	7.32766428969727e-09	1
93	677	722	PPM1D	SMURF2	0.133678	2.37609931730276e-12	7.8255781516984e-09	1
94	400	460	ASL	CROT	0.133641	2.40962805264644e-12	7.92150408515899e-09	1
95	539	743	GSTP1	TCAP	0.133347	2.69273492392585e-12	8.75901946168348e-09	1
96	147	149	HLA-A	HLA-C	0.132624	3.5340619319868e-12	1.13759694332676e-08	1
97	342	680	TNFRSF10B	PPP2R2A	0.13181	4.79261075270188e-12	1.52299532209718e-08	1
98	385	596	ADIPOQ	LEP	0.131374	5.63749047444162e-12	1.77623723898371e-08	1
99	30	632	BCL11A	MYC	0.130961	6.57118803815138e-12	2.05113475691697e-08	0.999999
100	72	215	CSTF1	MUC5AC	0.128082	1.88782323107262e-11	5.71485172178766e-08	0.999999
101	87	179	CYR61	JUN	0.127698	2.16890949644721e-11	6.52082066052813e-08	0.999999
102	2	551	ACACA	HMOX1	0.127489	2.33868480137289e-11	7.00230109782031e-08	0.999999
103	228	377	NQO1	ABCC4	0.12725	2.5498270161961e-11	7.59559436439332e-08	0.999999
104	200	766	MBD4	TOPBP1	0.126816	2.98003843823835e-11	8.78594151655044e-08	0.999999
105	449	593	CDKN2B	KPNA5	0.126394	3.46671580331304e-11	1.01033796698965e-07	0.999999
106	581	644	ITGA3	NLRP2	0.126175	3.74860142926536e-11	1.08526936853754e-07	0.999999
107	611	731	MGMT	SSTR3	0.125828	4.24233981277666e-11	1.21415618169623e-07	0.999999
108	480	512	DNMT1	FGF4	0.125735	4.38582503647922e-11	1.25106052778335e-07	0.999999
109	519	531	GHSR	GRIN2D	0.125553	4.67859084807287e-11	1.32560594838805e-07	0.999999
110	679	684	PPP2R1A	PRMT1	0.125337	5.05209207801727e-11	1.41926687177151e-07	0.999997
111	60	189	CLCN3	LRBA	0.123657	9.1331164853159e-11	2.46377778926224e-07	0.999997
112	480	586	DNMT1	KEAP1	0.123536	9.5264462984801e-11	2.56007866480121e-07	0.999997
113	28	215	AURKA	MUC5AC	0.123377	1.00706776251513e-10	2.69212005781021e-07	0.999997
114	121	248	FN1	POSTN	0.123197	1.07260644810481e-10	2.8493009772021e-07	0.999997
115	220	327	NCOA2	TERF1	0.123047	1.13018261416187e-10	2.98576432202367e-07	0.999997
116	431	692	CCNE1	REV3L	0.122899	1.18992371511695e-10	3.12578377629642e-07	0.999997
117	428	688	CCNB1	PTTG1	0.122872	1.20095711153567e-10	3.15147017278216e-07	0.999997
118	291	771	RRAS2	TSG101	0.122711	1.27029498031561e-10	3.31167196306579e-07	0.999997
119	599	638	LPPR3	NELL1	0.122617	1.31207711362435e-10	3.40720208146746e-07	0.999997
120	113	271	FASN	PTHLH	0.122075	1.5830847743814e-10	4.02857139303214e-07	0.999997
121	292	785	RRP1B	WRB	0.12198	1.63625557547675e-10	4.14757101892337e-07	0.999997
122	271	663	PTHLH	PGR	0.121962	1.64616986708666e-10	4.16965680450504e-07	0.999995
123	626	681	MTHFD1	PPP2R5E	0.121405	1.99496863473314e-10	4.97009876038233e-07	0.999995
124	554	631	HP	MUTYH	0.1213	2.06797468038644e-10	5.13431861529814e-07	0.999995
125	264	656	PSEN2	PARP1	0.121174	2.15948370296815e-10	5.33857577520892e-07	0.999994
126	210	779	MTA1	UQCRFS1	0.120695	2.5445112683542e-10	6.19102281337971e-07	0.999994
127	291	442	RRAS2	CDK12	0.120294	2.91739299385085e-10	6.99128703188888e-07	0.999994
128	242	354	PHB	TUBD1	0.120282	2.92902146981078e-10	7.01585590166565e-07	0.999994
129	427	602	CCL1	LTA	0.120148	3.06635827840296e-10	7.30428698708542e-07	0.999994
130	282	674	RAD51C	POU1F1	0.119747	3.51406015397515e-10	8.22282653270574e-07	0.999994
131	427	654	CCL1	OTOF	0.119682	3.59130725158252e-10	8.37803878040223e-07	0.999994
132	35	399	BRCA1	APEX1	0.119616	3.67314623161974e-10	8.54145138166936e-07	0.999994
133	442	735	CDK12	STARD3	0.119502	3.81801257276493e-10	8.82815666775902e-07	0.999994
134	476	644	DIRAS3	NLRP2	0.119416	3.93041155177798e-10	9.04838342724374e-07	0.999994
135	10	222	AKAP10	NCOR1	0.119307	4.07796019175066e-10	9.33457838660416e-07	0.999993
136	310	316	SP110	STAT1	0.118969	4.5702397422076e-10	1.02855636938167e-06	0.999993
137	672	679	POLD1	PPP2R1A	0.118907	4.66746419292008e-10	1.04696135323524e-06	0.999993
138	307	408	SMURF1	BCAS1	0.118758	4.90745888370725e-10	1.09187612117265e-06	0.999993
139	159	740	IGF2R	TBP	0.118578	5.2129611738394e-10	1.1480084328697e-06	0.999993
140	141	536	GSTM4	GSTM3	0.118504	5.34513100447498e-10	1.17193943622284e-06	0.999993
141	7	675	ADH1B	PPARG	0.118397	5.53928014568328e-10	1.20671340562026e-06	0.999993
142	350	546	TPD52L1	HDAC2	0.11838	5.5708992974246e-10	1.21233448013986e-06	0.999985
143	83	741	CYP2D6	TBX4	0.11775	6.87846002378478e-10	1.46903663080618e-06	0.999985
144	48	797	CDK1	ZWINT	0.117704	6.98584523561863e-10	1.48969487140096e-06	0.999985
145	43	75	CCND1	CTTN	0.117685	7.02814029196475e-10	1.4978140957985e-06	0.999975
146	365	622	WEE1	MRPL23	0.117146	8.40872038665452e-10	1.77144619570816e-06	0.999975
147	260	277	PRLR	RAD1	0.116936	9.01531960195712e-10	1.88969605066224e-06	0.999975
148	350	783	TPD52L1	WISP3	0.116783	9.48529255140329e-10	1.98049845694578e-06	0.999974
149	5	276	ADAM12	PXDN	0.115676	1.36578104381613e-09	2.76058356993439e-06	0.999974
150	194	412	MAPK13	BCCIP	-0.115633	1.38534117510858e-09	2.79593129949898e-06	0.999974
151	397	706	AMPH	SERPINB5	0.115567	1.41558920141449e-09	2.8503857498935e-06	0.999974
152	314	662	SRD5A1	PGC	0.115398	1.4957641791824e-09	2.99351338923615e-06	0.999974
153	124	477	GAB1	DMBT1	0.115389	1.50046575164708e-09	3.00185259467103e-06	0.999974
154	338	389	THRA	AHR	0.115293	1.5480579040883e-09	3.08593365755735e-06	0.999974
155	460	543	CROT	GTF2E1	0.115061	1.66998370687566e-09	3.29860725125943e-06	0.999974
156	183	390	KLK2	AKR1C3	0.114947	1.73295178207411e-09	3.4069289797303e-06	0.999974
157	396	757	ALOX5AP	TLR4	0.114924	1.74639702699153e-09	3.42992683722897e-06	0.999974
158	235	748	NUMA1	TEX14	0.114826	1.80262915705498e-09	3.52561429159358e-06	0.999959
159	166	615	IL1RN	MMP12	0.114499	2.00536720562638e-09	3.88435676457088e-06	0.999959
160	583	620	ITGB2	MMP9	0.114405	2.06712891248628e-09	3.9922740987197e-06	0.999959
161	588	718	KISS1	SLC38A6	0.114206	2.20476148449222e-09	4.23050525985273e-06	0.999959
162	511	637	FGF3	NCOA6	0.113774	2.53538767758243e-09	4.79037492711079e-06	0.999959
163	472	487	CYP24A1	EGF	0.113608	2.6746487247209e-09	5.02109222638833e-06	0.999959
164	83	420	CYP2D6	CACNA1F	0.113389	2.86961499007532e-09	5.33917127659762e-06	0.999959
165	65	246	COMT	PON1	0.113288	2.96472246752444e-09	5.49228997314721e-06	0.999959
166	449	733	CDKN2B	SSTR5	0.113179	3.06987901765865e-09	5.66005405644302e-06	0.999959
167	345	680	TNKS	PPP2R2A	0.113004	3.24696958209358e-09	5.93900250817601e-06	0.999959
168	408	661	BCAS1	PEMT	0.112968	3.28451488229575e-09	5.99757439377683e-06	0.999959
169	359	621	UBE2I	MPG	0.112714	3.56260709821754e-09	6.42535001430941e-06	0.999959
170	209	624	MSH6	MSH2	0.112532	3.7765737204154e-09	6.74738755965127e-06	0.999959
171	373	690	ABCA3	RBBP8	0.1125	3.81484088762818e-09	6.80434729631486e-06	0.999959
172	387	485	ADIPOR2	E2F2	0.112376	3.96884569653366e-09	7.0316644314773e-06	0.999959
173	166	551	IL1RN	HMOX1	0.112368	3.97905131066523e-09	7.04662087581678e-06	0.999959
174	137	294	GREM1	SERPINE1	0.112323	4.03726208020316e-09	7.131676557391e-06	0.999959
175	182	557	KLK10	HSD17B1	0.11228	4.09199518713876e-09	7.21126037828972e-06	0.999959
176	4	69	ACTG1	CSNK1D	0.112215	4.17756162995886e-09	7.33492523323047e-06	0.999939
177	326	748	TBX2	TEX14	0.111939	4.56119275682454e-09	7.92068444352355e-06	0.999939
178	55	224	CENPF	NEK2	0.111789	4.78364570177803e-09	8.25449664852292e-06	0.999939
179	13	662	AKR1C1	PGC	0.111769	4.81447215427977e-09	8.30042224674326e-06	0.999939
180	335	685	TGFB2	PTGS2	0.111493	5.25356513847441e-09	8.94597180051283e-06	0.999939
181	136	663	GREB1	PGR	0.111487	5.26347165852314e-09	8.96035301404583e-06	0.999939
182	314	743	SRD5A1	TCAP	0.111431	5.35716804250796e-09	9.09597744987032e-06	0.99991
183	87	576	CYR61	IL6	0.111258	5.65870283963932e-09	9.5538414242231e-06	0.99991
184	59	187	CLCA2	LMO4	0.110818	6.50005982372193e-09	1.08045449112313e-05	0.99991
185	30	676	BCL11A	PPARGC1A	0.110733	6.67501320883446e-09	1.10597735302268e-05	0.99991
186	354	677	TUBD1	PPM1D	0.110594	6.97424429318971e-09	1.14925295057829e-05	0.99991
187	509	510	FCGR2A	FCGR2B	0.110443	7.31156379885078e-09	1.19747433304878e-05	0.99991
188	83	561	CYP2D6	HSPA5	0.11042	7.36337568696399e-09	1.20482890784621e-05	0.99991
189	63	121	COL1A1	FN1	0.110403	7.4046966336283e-09	1.21068443720344e-05	0.999882
190	108	536	ESRRG	GSTM3	0.110231	7.81249021031272e-09	1.27020978887171e-05	0.999882
191	143	482	H2AFX	DPAGT1	0.110009	8.37365354833253e-09	1.35104132543109e-05	0.999882
192	298	408	SHMT1	BCAS1	0.109941	8.55465165372493e-09	1.37684989111547e-05	0.999851
193	182	653	KLK10	ODC1	0.109765	9.0359317805877e-09	1.44677544087193e-05	0.99983
194	595	613	LASP1	MLXIPL	-0.109552	9.65484114878734e-09	1.53691095649295e-05	0.99983
195	275	661	PTPRN2	PEMT	0.109288	1.04812281076505e-08	1.65564616407433e-05	0.99983
196	102	735	ERBB2	STARD3	0.108913	1.1770805885547e-08	1.837332184555e-05	0.99983
197	212	472	MTRR	CYP24A1	0.108895	1.18366765278211e-08	1.84649711916049e-05	0.99983
198	319	441	STK11	CDC34	0.108694	1.25968677711086e-08	1.95147026637938e-05	0.99983
199	361	756	UGT2B15	TLR3	0.108556	1.31421560300993e-08	2.0258764418849e-05	0.99983
200	54	327	CDS1	TERF1	0.108215	1.45986898125727e-08	2.22106355199823e-05	0.99983
201	337	792	THOC5	YWHAH	0.108138	1.49446468533654e-08	2.26667887459187e-05	0.99983
202	136	786	GREB1	WRN	0.108103	1.51073911158761e-08	2.28803985945504e-05	0.99983
203	320	382	STS	ACE	0.108081	1.52072738845987e-08	2.30111931263643e-05	0.99983
204	10	298	AKAP10	SHMT1	0.108048	1.53653827439371e-08	2.32177587358825e-05	0.99983
205	23	667	ARFGEF2	PLAT	0.107962	1.57755595253661e-08	2.37509478713303e-05	0.99983
206	91	208	DHFR	MSH3	0.107712	1.70275407107567e-08	2.53547016274792e-05	0.99983
207	216	644	NAA16	NLRP2	0.107691	1.71406309146249e-08	2.54978364235353e-05	0.99983
208	426	726	CBS	SOD1	0.107514	1.80896209123205e-08	2.66878715122381e-05	0.99983
209	75	651	CTTN	NRAS	0.107462	1.83805699549566e-08	2.70488053941296e-05	0.99983
210	118	477	FGFR4	DMBT1	0.107461	1.83866648573172e-08	2.70563469195489e-05	0.999811
211	275	477	PTPRN2	DMBT1	0.107273	1.94715277235247e-08	2.84126389832263e-05	0.999811
212	193	500	MAP2K4	F2	0.107227	1.97456972994559e-08	2.87518142830028e-05	0.999811
213	143	215	H2AFX	MUC5AC	0.107149	2.02206100752278e-08	2.93359491826809e-05	0.99974
214	12	307	AKAP9	SMURF1	0.106881	2.19353348818174e-08	3.15219521405034e-05	0.99974
215	66	315	COX11	SSTR2	0.106738	2.2908553498624e-08	3.27443118673795e-05	0.99974
216	615	620	MMP12	MMP9	0.106685	2.32778238906661e-08	3.32046971386665e-05	0.99974
217	346	350	TOP2A	TPD52L1	0.106629	2.36808275211331e-08	3.37050142217572e-05	0.99974
218	118	329	FGFR4	TFAP2B	0.106453	2.49783391748082e-08	3.53009419905268e-05	0.99974
219	440	491	CD9	EMG1	0.106414	2.52670957490153e-08	3.56530513616044e-05	0.999663
220	292	301	RRP1B	SLC19A1	0.106239	2.66409871940709e-08	3.73763702973137e-05	0.999663
221	254	639	PRKACB	NELL2	0.106132	2.75129021787279e-08	3.84598407729333e-05	0.999663
222	231	576	NR4A2	IL6	0.105903	2.94790669652656e-08	4.0874493584463e-05	0.999663
223	59	569	CLCA2	IGFBP2	0.105698	3.13542893870533e-08	4.31412907606655e-05	0.999663
224	391	791	AKT1	XRCC3	0.105429	3.39938770466119e-08	4.62737955054361e-05	0.999663
225	506	739	FBXW7	SULT1E1	0.105378	3.45087682873668e-08	4.68770573570191e-05	0.999663
226	365	555	WEE1	HRAS	0.10529	3.54293421267471e-08	4.79494027194343e-05	0.999663
227	116	753	FGFR1	TIMP2	0.105205	3.63433636518806e-08	4.9006289064377e-05	0.999663
228	86	307	CYP3A5	SMURF1	0.105131	3.71561106327079e-08	4.99395903035515e-05	0.999663
229	344	548	TNFSF10	HIF1A	0.105078	3.77496645054265e-08	5.06173665954651e-05	0.999663
230	61	114	COL11A1	FBN1	0.10506	3.79589877308462e-08	5.0855627791903e-05	0.999663
231	364	585	VEGFA	KDR	0.105011	3.85139207192964e-08	5.14853601580376e-05	0.999663
232	80	275	CYP2B6	PTPRN2	0.104846	4.04522269015217e-08	5.36633131598631e-05	0.999663
233	167	568	IL4	IGFBP1	0.104841	4.05138464998345e-08	5.37320055353629e-05	0.999506
234	83	705	CYP2D6	SEPHS2	0.104711	4.21117771765012e-08	5.56126007813606e-05	0.999413
235	505	728	FANCL	SREBF1	0.104563	4.4012305577823e-08	5.78750995281754e-05	0.999407
236	679	793	PPP2R1A	ZNF350	0.104241	4.84198894312726e-08	6.30547458836379e-05	0.999407
237	52	111	CDKN2C	FANCI	0.104013	5.18012033268178e-08	6.69608946804774e-05	0.999407
238	408	410	BCAS1	BCAS3	0.103934	5.30245112262406e-08	6.83599344203339e-05	0.999407
239	14	98	AKR1C2	EGFR	0.103757	5.58706960696043e-08	7.15863640360121e-05	0.999407
240	588	633	KISS1	MYH1	0.103749	5.60107891178774e-08	7.17441489627407e-05	0.999407
241	246	618	PON1	MMP3	0.103653	5.76224996606811e-08	7.35525527494107e-05	0.999407
242	508	509	FCGR1B	FCGR2A	0.103618	5.82137551496942e-08	7.42128235474384e-05	0.999407
243	487	589	EGF	KIT	0.103272	6.44514026593157e-08	8.10776723447846e-05	0.999407
244	118	778	FGFR4	UIMC1	0.103231	6.52244269705449e-08	8.19157945262308e-05	0.999407
245	634	682	MYH7B	PRKACG	-0.103047	6.88451367025777e-08	8.58051635374778e-05	0.999407
246	108	638	ESRRG	NELL1	0.102946	7.09113230357161e-08	8.79982512545549e-05	0.999407
247	51	443	CDKN2A	CDK4	0.102732	7.55037343758147e-08	9.28054513191868e-05	0.999407
248	278	445	RAD17	CDK7	0.102728	7.55933859952762e-08	9.28983854987768e-05	0.999407
249	111	277	FANCI	RAD1	0.102719	7.57910492144021e-08	9.31031641418932e-05	0.999407
250	57	115	CHEK1	FEN1	0.102706	7.60807565836075e-08	9.34029975097517e-05	0.999407
251	455	512	CNNM4	FGF4	0.102688	7.64799241714798e-08	9.38155283761046e-05	0.999407
252	304	590	SLC6A2	KL	0.102681	7.66383951855687e-08	9.3979115824307e-05	0.999322
253	111	666	FANCI	PKMYT1	0.102511	8.05243625112695e-08	9.80554149626202e-05	0.999322
254	597	654	LHCGR	OTOF	0.102439	8.22300016967148e-08	9.98266878598523e-05	0.999322
255	311	641	SPOCK2	NEUROD2	0.102388	8.34710927044569e-08	0.000101109	0.999322
256	632	676	MYC	PPARGC1A	0.102309	8.54175548070657e-08	0.000103108	0.999103
257	108	409	ESRRG	BCAS2	0.102006	9.32805872544407e-08	0.000111421	0.999103
258	77	294	CXCR4	SERPINE1	0.10189	9.64627493438286e-08	0.000114736	0.999103
259	86	408	CYP3A5	BCAS1	0.10181	9.87160220233818e-08	0.000117066	0.999103
260	109	506	F5	FBXW7	0.101665	1.02951060343415e-07	0.000121409	0.999103
261	479	564	DNASE1	HTR3B	0.10166	1.03092370418167e-07	0.000121553	0.999103
262	318	320	STIP1	STS	0.101377	1.11892115572942e-07	0.00013042	0.999103
263	25	68	ATM	CSH1	0.101357	1.12527511975102e-07	0.000131053	0.999103
264	512	634	FGF4	MYH7B	0.10135	1.12756329606611e-07	0.00013128	0.999103
265	258	685	PRKCA	PTGS2	0.101258	1.15775817599584e-07	0.00013427	0.999103
266	179	576	JUN	IL6	0.101252	1.15984452930817e-07	0.000134475	0.999103
267	306	480	SMARCA4	DNMT1	0.101181	1.18406392468628e-07	0.000136855	0.999103
268	118	595	FGFR4	LASP1	0.101127	1.20259481040108e-07	0.000138666	0.998786
269	227	703	NPAS2	S100A1	0.100917	1.27723755571907e-07	0.000146236	0.998786
270	723	740	SMYD3	TBP	0.100806	1.31864215990873e-07	0.000150389	0.998786
271	66	350	COX11	TPD52L1	0.100801	1.32040657296884e-07	0.000150565	0.998566
272	551	583	HMOX1	ITGB2	0.100589	1.403250751153e-07	0.000158965	0.998566
273	310	512	SP110	FGF4	0.100472	1.45089797065623e-07	0.000163746	0.998566
274	358	426	TYMS	CBS	0.100252	1.54502783011878e-07	0.000173087	0.998566
275	361	397	UGT2B15	AMPH	0.100242	1.54952316311352e-07	0.00017353	0.998566
276	306	665	SMARCA4	PIN1	0.100236	1.55245943433968e-07	0.000173819	0.99824
277	250	498	PPARA	ETV6	0.100079	1.6233511090924e-07	0.00018094	0.99824
278	181	400	KITLG	ASL	0.0997877	1.76360940740139e-07	0.000194843	0.99824
279	214	297	MUC1	SHC1	0.0996653	1.82600827125512e-07	0.00020095	0.99824
280	402	790	ATP8B1	XRCC2	0.0996233	1.84789307189348e-07	0.000203081	0.99824
281	512	748	FGF4	TEX14	0.0996052	1.85743162406382e-07	0.000204008	0.99824
282	43	448	CCND1	CDKN1B	0.0994286	1.95275115855154e-07	0.000213209	0.99824
283	18	511	AMFR	FGF3	0.0991968	2.0850448101406e-07	0.000225801	0.99824
284	10	366	AKAP10	XRCC4	0.0991513	2.11203437849861e-07	0.000228344	0.99824
285	38	182	BUB3	KLK10	0.0991471	2.11454751486428e-07	0.000228581	0.99824
286	254	519	PRKACB	GHSR	0.0990351	2.18246347216677e-07	0.000234943	0.99824
287	34	354	BIRC5	TUBD1	0.0990161	2.19418949232164e-07	0.000236036	0.99824
288	419	464	C5orf42	CTNNB1	0.0988429	2.30396566713864e-07	0.000246193	0.99824
289	465	519	CTSD	GHSR	0.0988055	2.32835034807977e-07	0.000248431	0.99824
290	745	746	TERF2	TERF2IP	0.0986208	2.4525050124069e-07	0.000259724	0.99824
291	556	636	HSD11B1	NCF2	0.0985458	2.50472201424046e-07	0.000264423	0.99824
292	533	680	GSR	PPP2R2A	0.0983281	2.66239453372563e-07	0.000278436	0.99824
293	207	511	MRPS30	FGF3	0.0982977	2.68513101531198e-07	0.000280435	0.99824
294	191	402	LRRFIP1	ATP8B1	0.0982186	2.74528754173886e-07	0.000285698	0.99824
295	644	679	NLRP2	PPP2R1A	0.0981804	2.77482284927189e-07	0.000288269	0.99824
296	574	777	IL17RB	UGT2B4	0.0981376	2.80821371712037e-07	0.000291164	0.99824
297	350	423	TPD52L1	CATSPERB	0.0980469	2.88029844419668e-07	0.000297375	0.99824
298	578	657	INS	PBOV1	0.0980449	2.88190679542666e-07	0.000297513	0.99824
299	656	723	PARP1	SMYD3	0.0978666	3.02905786897512e-07	0.000310029	0.99824
300	330	408	TFAP2C	BCAS1	0.0977637	3.11715702583371e-07	0.000317421	0.99824
301	12	247	AKAP9	PON2	0.0977481	3.13071095270345e-07	0.000318551	0.99824
302	160	590	IGFBP3	KL	0.0976815	3.18932046328158e-07	0.000323419	0.99824
303	295	507	SETDB1	FCER1A	0.0975725	3.28756043277423e-07	0.000331505	0.99824
304	110	686	FANCA	PTH	0.0975293	3.32731953323062e-07	0.000334752	0.99824
305	182	362	KLK10	USP1	0.0974504	3.401041788198e-07	0.000340734	0.99824
306	660	668	PELP1	PLD2	0.0974293	3.42111313944571e-07	0.000342353	0.99824
307	117	460	FGFR2	CROT	0.0974007	3.44830778598038e-07	0.000344542	0.99824
308	298	728	SHMT1	SREBF1	0.0973964	3.45244607569128e-07	0.000344875	0.99824
309	213	680	MTUS1	PPP2R2A	0.097378	3.47012450330197e-07	0.000346293	0.99824
310	605	781	MAP3K1	VTCN1	0.097358	3.48943635097854e-07	0.00034784	0.997443
311	111	346	FANCI	TOP2A	0.0971711	3.6750769449867e-07	0.000363713	0.997443
312	534	651	GSTA1	NRAS	0.0970532	3.79697890906527e-07	0.000374012	0.997443
313	264	627	PSEN2	MTR	0.0969401	3.91768105512114e-07	0.000384115	0.997443
314	384	662	ADH1C	PGC	0.0967917	4.08153795650179e-07	0.000397682	0.997443
315	108	660	ESRRG	PELP1	0.0966485	4.2460177285264e-07	0.000411131	0.997443
316	131	186	GLG1	LEPROT	0.096615	4.28542180186398e-07	0.000414328	0.997443
317	266	653	PTEN	ODC1	0.0966147	4.28571373944919e-07	0.000414352	0.997443
318	35	458	BRCA1	COASY	0.0964528	4.4810923771621e-07	0.000430064	0.997443
319	98	743	EGFR	TCAP	-0.0963341	4.62971345260854e-07	0.000441863	0.997443
320	578	674	INS	POU1F1	0.0961808	4.82873651952431e-07	0.000457459	0.997443
321	520	665	GIPC1	PIN1	0.0961748	4.83676177998049e-07	0.000458083	0.997443
322	703	780	S100A1	VIM	0.0961107	4.92244357497285e-07	0.000464723	0.997443
323	2	201	ACACA	MDM2	0.0960894	4.95137892686515e-07	0.000466956	0.997443
324	646	756	NMI	TLR3	0.0960527	5.00129844649422e-07	0.000470797	0.997443
325	329	559	TFAP2B	HSD17B2	0.0960347	5.0261372752658e-07	0.000472703	0.997443
326	168	349	IL8	TPD52	0.0959692	5.11702127115043e-07	0.000479647	0.997443
327	157	215	IGF1	MUC5AC	0.0959432	5.15358433261781e-07	0.000482427	0.997443
328	21	551	APOE	HMOX1	0.0959208	5.18525824722005e-07	0.00048483	0.997443
329	87	294	CYR61	SERPINE1	0.0958758	5.24957279868232e-07	0.000489692	0.997443
330	394	427	ALDH3A1	CCL1	0.0958385	5.30332484816043e-07	0.000493738	0.997443
331	120	574	FLNB	IL17RB	0.0958128	5.34068494317808e-07	0.00049654	0.997443
332	226	315	NOTCH2	SSTR2	0.0957391	5.44935681690006e-07	0.00050465	0.997443
333	755	756	TLR2	TLR3	0.0957382	5.45070240054457e-07	0.00050475	0.997443
334	53	231	CDKN2D	NR4A2	0.0957118	5.4900918322609e-07	0.000507673	0.997443
335	226	748	NOTCH2	TEX14	0.0956535	5.57823524260925e-07	0.000514185	0.997443
336	98	226	EGFR	NOTCH2	0.0956127	5.64063978636398e-07	0.00051877	0.997388
337	63	248	COL1A1	POSTN	0.0955582	5.72517559582764e-07	0.000524982	0.995788
338	479	513	DNASE1	FGF8	0.0954425	5.90854688953257e-07	0.000539642	0.995788
339	423	496	CATSPERB	ERCC5	0.095162	6.37690625859832e-07	0.000576563	0.995788
340	64	135	COL7A1	GPC1	0.0951588	6.38243739636835e-07	0.000576995	0.995788
341	337	453	THOC5	CHEK2	0.0951161	6.45690346523509e-07	0.000582795	0.995788
342	10	661	AKAP10	PEMT	0.0950362	6.59838467198526e-07	0.000593765	0.995788
343	169	235	ING1	NUMA1	0.095001	6.66164631235588e-07	0.000598649	0.995788
344	583	615	ITGB2	MMP12	0.0949432	6.76687173184476e-07	0.000606743	0.995788
345	54	347	CDS1	TOX3	0.0948802	6.88332916221057e-07	0.000615658	0.995788
346	238	257	PBRM1	PRKAR2A	0.0947718	7.0882837932551e-07	0.000631243	0.995788
347	161	461	IGFBP5	CRY2	0.0945166	7.5943803823364e-07	0.000669153	0.995788
348	415	777	BRAF	UGT2B4	0.0945064	7.61514013847275e-07	0.00067069	0.995788
349	291	503	RRAS2	FANCF	0.0944798	7.66997847234663e-07	0.000674747	0.995788
350	35	776	BRCA1	TXNRD1	0.0944415	7.74979107553975e-07	0.000680633	0.995788
351	410	677	BCAS3	PPM1D	0.0943748	7.89037387427527e-07	0.000690955	0.995788
352	480	665	DNMT1	PIN1	0.0943708	7.89869066375459e-07	0.000691563	0.995788
353	10	287	AKAP10	RB1CC1	0.0943674	7.90601465183727e-07	0.000692099	0.99575
354	450	791	CDT1	XRCC3	0.0942897	8.07319954887475e-07	0.00070431	0.99575
355	359	361	UBE2I	UGT2B15	0.094104	8.4867241412212e-07	0.000734154	0.99575
356	479	789	DNASE1	XRCC1	0.0940631	8.58038039064368e-07	0.000740844	0.99575
357	59	254	CLCA2	PRKACB	0.0940255	8.66752741579546e-07	0.000747046	0.99575
358	173	377	ITGA6	ABCC4	0.0938817	9.00861107488993e-07	0.00077111	0.99575
359	738	773	STMN1	TUBA1A	0.0938668	9.04466029627571e-07	0.000773634	0.99575
360	517	777	GHR	UGT2B4	0.0938247	9.14729108014711e-07	0.0007808	0.99575
361	34	355	BIRC5	TXN	0.0938138	9.17384751719652e-07	0.00078265	0.99575
362	141	535	GSTM4	GSTM2	0.093779	9.25996351819336e-07	0.000788633	0.99575
363	550	741	HLA-DQA1	TBX4	0.0937587	9.31023316441681e-07	0.000792117	0.99575
364	415	637	BRAF	NCOA6	-0.0936104	9.68717524862939e-07	0.000818015	0.99575
365	387	416	ADIPOR2	BRMS1	0.0935498	9.84550154514707e-07	0.000828777	0.99575
366	385	675	ADIPOQ	PPARG	0.0934956	9.98889211123455e-07	0.000838467	0.99575
367	552	638	HOXA3	NELL1	0.0934513	1.01078089986828e-06	0.000846461	0.99575
368	282	638	RAD51C	NELL1	0.0934346	1.01530576901432e-06	0.000849492	0.99575
369	400	562	ASL	HSPB1	0.0934215	1.01886085679403e-06	0.000851871	0.99575
370	241	529	PGAP3	GRB7	0.0933249	1.0454649921332e-06	0.000869564	0.99575
371	111	300	FANCI	SKP2	0.0933072	1.05040361431108e-06	0.000872828	0.99575
372	228	637	NQO1	NCOA6	0.0932955	1.05367286229452e-06	0.000874985	0.99575
373	559	650	HSD17B2	NQO2	0.0932157	1.0763159885574e-06	0.000889852	0.99575
374	212	703	MTRR	S100A1	0.0931036	1.10891118598744e-06	0.000911024	0.99575
375	306	520	SMARCA4	GIPC1	0.0930864	1.1139902627022e-06	0.000914299	0.99575
376	227	443	NPAS2	CDK4	0.0930317	1.13031232729099e-06	0.000924781	0.99575
377	161	239	IGFBP5	PBX1	0.0930202	1.13378794219798e-06	0.000927004	0.99575
378	589	619	KIT	MMP7	0.0930179	1.13445967486747e-06	0.000927433	0.995424
379	188	675	LPL	PPARG	0.0929012	1.17017770961958e-06	0.000950568	0.995424
380	97	775	EFNB2	TWIST1	0.092876	1.17805907628998e-06	0.000955633	0.995424
381	485	634	E2F2	MYH7B	0.0928235	1.19456488456571e-06	0.000966195	0.995424
382	447	677	CDKN1A	PPM1D	0.0927991	1.20233534928182e-06	0.000971146	0.995424
383	249	781	POT1	VTCN1	0.0927798	1.20849936324774e-06	0.000975064	0.995347
384	681	718	PPP2R5E	SLC38A6	0.0927023	1.23358322889899e-06	0.000990993	0.995347
385	79	715	CYP1B1	SLC26A4	0.0926821	1.24020533820435e-06	0.000995175	0.995347
386	186	655	LEPROT	PALB2	0.0924217	1.32861072565937e-06	0.00105011	0.995347
387	168	685	IL8	PTGS2	0.0924087	1.3331799624261e-06	0.0010529	0.995347
388	466	641	CYB5R4	NEUROD2	0.0923922	1.33901026888594e-06	0.00105646	0.995347
389	124	391	GAB1	AKT1	0.0923767	1.344514585222e-06	0.00105981	0.995347
390	66	116	COX11	FGFR1	0.0923692	1.34715821320519e-06	0.00106142	0.995347
391	268	315	PTGES	SSTR2	0.0923668	1.34803580809084e-06	0.00106195	0.995347
392	536	668	GSTM3	PLD2	-0.0923314	1.36067245937177e-06	0.00106962	0.995347
393	214	671	MUC1	POLB	0.0923158	1.36629721891879e-06	0.00107302	0.995347
394	132	654	GLYAT	OTOF	0.0922941	1.37414187029172e-06	0.00107776	0.995059
395	198	206	MBD2	MRE11A	0.0922277	1.39841857516032e-06	0.00109259	0.995059
396	50	588	CDK6	KISS1	0.0922069	1.40612130516971e-06	0.00109727	0.993603
397	57	143	CHEK1	H2AFX	0.0920954	1.44800320245331e-06	0.00112421	0.993603
398	108	657	ESRRG	PBOV1	0.0920697	1.45785551430855e-06	0.00113051	0.993603
399	493	685	ERCC2	PTGS2	-0.0919971	1.48594951743242e-06	0.00114838	0.993603
400	622	713	MRPL23	SLC22A18	0.0919642	1.49885873557132e-06	0.00115655	0.993603
401	399	626	APEX1	MTHFD1	0.0919276	1.513384149332e-06	0.00116572	0.993603
402	471	577	CYP1A1	INHBE	0.0918852	1.53032458594105e-06	0.00117637	0.990538
403	442	503	CDK12	FANCF	0.0917973	1.56607109746965e-06	0.00120036	0.990538
404	46	676	CD44	PPARGC1A	0.0917356	1.59162070167973e-06	0.00121742	0.990538
405	198	523	MBD2	GMNN	0.0916532	1.62640053535945e-06	0.00124054	0.990538
406	694	726	RFX2	SOD1	-0.0915177	1.68514111242857e-06	0.00127929	0.990538
407	282	677	RAD51C	PPM1D	0.0914877	1.69843507813461e-06	0.001288	0.990538
408	509	755	FCGR2A	TLR2	0.0913465	1.7623055417193e-06	0.00132963	0.990538
409	35	271	BRCA1	PTHLH	0.0912924	1.78735790967721e-06	0.00134585	0.990538
410	381	745	ACD	TERF2	0.0912642	1.80057706944403e-06	0.00135438	0.990538
411	124	703	GAB1	S100A1	-0.0911758	1.84259504854012e-06	0.00138137	0.990538
412	268	749	PTGES	TFF1	0.0911517	1.85421719334222e-06	0.0013888	0.990538
413	55	587	CENPF	KIF14	0.091125	1.86715261540904e-06	0.00139706	0.989862
414	136	557	GREB1	HSD17B1	0.0909867	1.93561677908072e-06	0.00144101	0.989862
415	647	769	NOD2	TP73	0.0909747	1.94168091582902e-06	0.00144488	0.989862
416	454	607	CIC	MAPKBP1	0.0907244	2.07222672043983e-06	0.00152739	0.989862
417	259	287	PRKDC	RB1CC1	0.0906782	2.09720597643681e-06	0.001543	0.989862
418	171	719	IRAK3	SLC6A3	0.090573	2.15522861468642e-06	0.00157904	0.989862
419	344	618	TNFSF10	MMP3	0.090542	2.17260577550782e-06	0.00158977	0.989862
420	66	209	COX11	MSH6	0.0905296	2.17961199422412e-06	0.00159409	0.989862
421	254	373	PRKACB	ABCA3	0.0904782	2.20879792722783e-06	0.00161204	0.989862
422	207	282	MRPS30	RAD51C	0.090359	2.27795391261054e-06	0.00165428	0.989862
423	205	543	MPO	GTF2E1	0.0902088	2.36812944121034e-06	0.00170873	0.989862
424	111	375	FANCI	ABCB8	0.0901802	2.38565143995118e-06	0.00171923	0.989862
425	479	610	DNASE1	MDM4	0.0901119	2.42809058814686e-06	0.00174455	0.989862
426	554	774	HP	TUBA4A	0.0900423	2.47205516301641e-06	0.00177062	0.989862
427	387	562	ADIPOR2	HSPB1	0.0899633	2.52291268965088e-06	0.00180058	0.989862
428	578	587	INS	KIF14	0.0898555	2.59389331280779e-06	0.00184203	0.989862
429	273	323	PTPRF	SZT2	0.0897915	2.63693409507937e-06	0.00186697	0.989862
430	409	534	BCAS2	GSTA1	0.0897275	2.68063149810871e-06	0.00189213	0.989862
431	596	675	LEP	PPARG	0.0896695	2.72086867170174e-06	0.00191517	0.989862
432	291	685	RRAS2	PTGS2	0.0896388	2.74238649411451e-06	0.00192744	0.989862
433	315	641	SSTR2	NEUROD2	0.0895624	2.79665395730433e-06	0.00195821	0.989862
434	487	531	EGF	GRIN2D	0.0895495	2.80593877155511e-06	0.00196345	0.989862
435	242	394	PHB	ALDH3A1	-0.0895317	2.81881456598576e-06	0.00197071	0.989862
436	551	620	HMOX1	MMP9	0.0895165	2.82979748744694e-06	0.00197689	0.989862
437	579	659	IRS1	PDZK1	0.0894685	2.86483399269954e-06	0.00199655	0.989862
438	550	733	HLA-DQA1	SSTR5	0.0894066	2.910572179049e-06	0.00202207	0.989862
439	728	769	SREBF1	TP73	0.0893524	2.95124556548565e-06	0.00204462	0.989862
440	132	596	GLYAT	LEP	0.0893507	2.95252528847989e-06	0.00204533	0.989862
441	83	228	CYP2D6	NQO1	0.089342	2.95907763181447e-06	0.00204895	0.989862
442	638	641	NELL1	NEUROD2	0.089321	2.9750542915874e-06	0.00205777	0.989862
443	360	386	UCP2	ADIPOR1	0.0892858	3.0019719279295e-06	0.00207258	0.989862
444	333	589	TGFA	KIT	0.0892827	3.00431295796599e-06	0.00207387	0.989862
445	466	581	CYB5R4	ITGA3	0.0892424	3.03547339863819e-06	0.00209094	0.989862
446	29	706	BAG1	SERPINB5	0.0891701	3.09204334447699e-06	0.00212175	0.989862
447	456	470	CNTN6	CYP19A1	-0.0891272	3.12613314257248e-06	0.00214021	0.989862
448	700	714	RNF2	SLC25A23	0.0890788	3.16497230468116e-06	0.00216113	0.989862
449	350	686	TPD52L1	PTH	0.0890607	3.17963939733268e-06	0.002169	0.989862
450	361	621	UGT2B15	MPG	0.0890531	3.18577289770694e-06	0.00217229	0.989862
451	477	706	DMBT1	SERPINB5	0.0890199	3.2128614524396e-06	0.00218678	0.989862
452	693	737	REXO2	STEAP1	0.088996	3.2324763139524e-06	0.00219723	0.989862
453	442	654	CDK12	OTOF	0.0889709	3.25328369554789e-06	0.0022083	0.989862
454	361	776	UGT2B15	TXNRD1	0.0889638	3.25911837095738e-06	0.00221139	0.989862
455	652	656	NUP133	PARP1	0.0888166	3.38362232543687e-06	0.0022769	0.989862
456	158	557	IGF1R	HSD17B1	0.0887803	3.41498142120145e-06	0.00229323	0.989862
457	285	669	RASAL2	PLG	-0.0887761	3.4186568564909e-06	0.00229514	0.989862
458	644	672	NLRP2	POLD1	0.0887158	3.47151250901234e-06	0.00232249	0.989862
459	264	386	PSEN2	ADIPOR1	0.0886971	3.48803104621709e-06	0.002331	0.989862
460	166	620	IL1RN	MMP9	0.0886936	3.49114166953157e-06	0.0023326	0.989862
461	427	769	CCL1	TP73	0.0886534	3.52697126038137e-06	0.00235099	0.989862
462	76	193	CXCL12	MAP2K4	0.088648	3.5318029463216e-06	0.00235347	0.989862
463	34	602	BIRC5	LTA	0.0886452	3.53428792743138e-06	0.00235474	0.989862
464	221	313	NCOA3	SRC	0.0885809	3.59247892034453e-06	0.00238439	0.989862
465	194	737	MAPK13	STEAP1	0.0885239	3.64480648928911e-06	0.00241086	0.989862
466	220	389	NCOA2	AHR	0.0884542	3.70978467345573e-06	0.00244348	0.989862
467	7	596	ADH1B	LEP	0.0884492	3.71451207081819e-06	0.00244584	0.989862
468	271	397	PTHLH	AMPH	0.0884483	3.71537983379078e-06	0.00244628	0.989862
469	66	546	COX11	HDAC2	0.0884035	3.75778598660226e-06	0.0024674	0.989862
470	14	662	AKR1C2	PGC	0.0882953	3.86211742320342e-06	0.00251889	0.989862
471	360	423	UCP2	CATSPERB	0.0882887	3.86862241952279e-06	0.00252208	0.989862
472	188	620	LPL	MMP9	0.0882846	3.872638689284e-06	0.00252404	0.989862
473	590	686	KL	PTH	0.0882347	3.92178232222484e-06	0.00254802	0.989862
474	192	335	MAGEC2	TGFB2	0.0882282	3.92829094320035e-06	0.00255119	0.989862
475	304	601	SLC6A2	LSP1	-0.0882096	3.94671407888403e-06	0.00256013	0.989862
476	599	643	LPPR3	NFKBIA	0.0882036	3.95279047471497e-06	0.00256308	0.989862
477	414	638	BLM	NELL1	0.0881701	3.98631665476934e-06	0.00257928	0.989862
478	187	506	LMO4	FBXW7	0.0881167	4.04045780699747e-06	0.00260531	0.989862
479	418	508	C1QA	FCGR1B	0.0881087	4.04866664416303e-06	0.00260924	0.989862
480	196	423	MAPK9	CATSPERB	0.0880925	4.06527658136646e-06	0.00261718	0.98776
481	162	585	IGFBP7	KDR	0.0880454	4.11394953081512e-06	0.00264176	0.98776
482	728	732	SREBF1	SSTR4	0.088016	4.14449301122666e-06	0.00265711	0.983783
483	623	719	MRPL41	SLC6A3	-0.087935	4.23004194316512e-06	0.00270282	0.983783
484	479	705	DNASE1	SEPHS2	0.0877721	4.40725757977489e-06	0.00279652	0.983783
485	196	442	MAPK9	CDK12	0.0876468	4.54824334661375e-06	0.00287015	0.983783
486	217	542	NBN	GTF2A1	0.0876034	4.59819392717442e-06	0.00289604	0.983783
487	338	442	THRA	CDK12	0.0875613	4.64697162216865e-06	0.00292123	0.983783
488	176	244	ITGB4	PLAU	0.0875516	4.65840723551381e-06	0.00292712	0.983783
489	550	646	HLA-DQA1	NMI	0.0875492	4.66114975861132e-06	0.00292853	0.983783
490	358	450	TYMS	CDT1	0.0875335	4.67959898098336e-06	0.00293802	0.983783
491	363	774	VDR	TUBA4A	0.0875026	4.71602621643363e-06	0.00295672	0.983783
492	485	511	E2F2	FGF3	0.0874928	4.72763774617135e-06	0.00296267	0.983783
493	329	783	TFAP2B	WISP3	0.0874487	4.78025112293778e-06	0.00298957	0.983783
494	228	631	NQO1	MUTYH	0.0874476	4.78147627758219e-06	0.00299019	0.983783
495	226	271	NOTCH2	PTHLH	0.087321	4.93569266546423e-06	0.00306839	0.983783
496	706	778	SERPINB5	UIMC1	0.0872492	5.02516965084077e-06	0.00311333	0.983783
497	579	775	IRS1	TWIST1	0.0872386	5.03843756938238e-06	0.00311997	0.983783
498	313	727	SRC	SRD5A2	0.0872249	5.05582860244047e-06	0.00312866	0.983783
499	233	581	NRXN2	ITGA3	0.0871899	5.10026904199101e-06	0.00315082	0.983783
500	339	748	TIMELESS	TEX14	0.0871291	5.17837594404824e-06	0.00318958	0.983783
501	431	738	CCNE1	STMN1	0.0870774	5.24573909399528e-06	0.00322283	0.983783
502	298	525	SHMT1	GNRH1	0.0870264	5.31292454386545e-06	0.00325582	0.983783
503	68	493	CSH1	ERCC2	0.086949	5.41655268238017e-06	0.00330637	0.983783
504	53	586	CDKN2D	KEAP1	0.0869049	5.47639481474071e-06	0.00333539	0.983783
505	610	674	MDM4	POU1F1	0.0867956	5.62765277423161e-06	0.00340815	0.983783
506	217	558	NBN	HSD17B12	-0.0867202	5.73417826288392e-06	0.0034589	0.983783
507	66	543	COX11	GTF2E1	0.0866951	5.77007842061938e-06	0.00347592	0.983783
508	447	500	CDKN1A	F2	0.0866609	5.81947991018517e-06	0.00349926	0.983783
509	77	632	CXCR4	MYC	0.0865592	5.96843389244484e-06	0.00356911	0.983783
510	361	616	UGT2B15	MMP13	0.0865413	5.99494529218703e-06	0.00358146	0.983783
511	196	774	MAPK9	TUBA4A	0.0865329	6.00749752632801e-06	0.0035873	0.983783
512	116	447	FGFR1	CDKN1A	0.0865254	6.01861206539489e-06	0.00359247	0.983783
513	342	447	TNFRSF10B	CDKN1A	0.0865152	6.03398271481481e-06	0.00359961	0.983783
514	384	408	ADH1C	BCAS1	0.0864884	6.07427177001796e-06	0.00361828	0.983783
515	92	542	DHX9	GTF2A1	0.0864512	6.13055243747773e-06	0.00364427	0.983783
516	541	626	GSTZ1	MTHFD1	0.0864398	6.14788606267958e-06	0.00365225	0.983783
517	739	779	SULT1E1	UQCRFS1	0.0864013	6.20686202612575e-06	0.00367934	0.983783
518	260	777	PRLR	UGT2B4	0.0864003	6.20836948184156e-06	0.00368003	0.983783
519	346	593	TOP2A	KPNA5	0.0863201	6.33313112996525e-06	0.00373694	0.983783
520	341	416	TLK2	BRMS1	0.0862872	6.38480777825912e-06	0.00376036	0.983783
521	644	684	NLRP2	PRMT1	0.0862749	6.40434375576149e-06	0.00376919	0.983783
522	185	558	KRAS	HSD17B12	0.0862686	6.41433257642099e-06	0.00377371	0.983783
523	25	56	ATM	CFLAR	0.086249	6.44555116835477e-06	0.00378778	0.983783
524	372	468	AATF	CYP11B2	0.0862343	6.46905006007614e-06	0.00379836	0.983783
525	53	474	CDKN2D	CYP3A7	-0.0862307	6.47475923654106e-06	0.00380092	0.983783
526	49	339	CDK2	TIMELESS	0.0861218	6.65165597313333e-06	0.00387992	0.983783
527	182	563	KLK10	HSPB2	0.0860968	6.69285910381845e-06	0.00389818	0.983783
528	692	699	REV3L	RNF146	0.0860385	6.78989573255073e-06	0.00394096	0.983783
529	571	714	IL10	SLC25A23	-0.0860275	6.8083623054882e-06	0.00394907	0.983783
530	513	592	FGF8	KLKB1	0.0859167	6.997175957979e-06	0.00403136	0.983783
531	672	709	POLD1	SHARPIN	0.0859091	7.01021172355709e-06	0.004037	0.983783
532	72	400	CSTF1	ASL	0.0858793	7.06189586208161e-06	0.00405932	0.983783
533	425	487	CBR3	EGF	0.0858684	7.08102975166547e-06	0.00406756	0.983783
534	525	769	GNRH1	TP73	-0.0858619	7.09241520602255e-06	0.00407245	0.983783
535	83	155	CYP2D6	HUS1	0.0858544	7.10540169768237e-06	0.00407804	0.983783
536	12	460	AKAP9	CROT	0.0858095	7.18451540882015e-06	0.00411193	0.983783
537	43	628	CCND1	MTUS2	0.0857799	7.23702960558903e-06	0.00413432	0.983783
538	413	769	BID	TP73	-0.0857762	7.243619360775e-06	0.00413713	0.983783
539	553	778	HOXB13	UIMC1	-0.0857424	7.30415645366911e-06	0.00416282	0.983783
540	160	648	IGFBP3	NOTCH1	0.0857291	7.32824461358028e-06	0.00417302	0.983783
541	166	583	IL1RN	ITGB2	0.0857015	7.37815129059349e-06	0.00419409	0.983783
542	665	743	PIN1	TCAP	0.0856797	7.41777860158166e-06	0.00421077	0.983783
543	472	589	CYP24A1	KIT	0.0856554	7.46223698766535e-06	0.00422942	0.983783
544	8	657	ADRB3	PBOV1	-0.0856279	7.51289712663805e-06	0.00425061	0.983783
545	578	633	INS	MYH1	0.0855857	7.59117788451391e-06	0.0042832	0.983783
546	578	761	INS	TNFRSF10D	0.0855844	7.59359730495568e-06	0.0042842	0.983783
547	21	636	APOE	NCF2	0.0855442	7.6691403871898e-06	0.00431548	0.983783
548	53	480	CDKN2D	DNMT1	0.0855362	7.68422417185555e-06	0.00432171	0.983783
549	254	525	PRKACB	GNRH1	-0.0855328	7.69054805660474e-06	0.00432432	0.983783
550	315	587	SSTR2	KIF14	0.085521	7.71296293744506e-06	0.00433355	0.983401
551	237	377	OGG1	ABCC4	0.0854703	7.80954461054861e-06	0.00437352	0.983401
552	222	525	NCOR1	GNRH1	0.0854319	7.88347011071444e-06	0.00440394	0.983401
553	243	766	PIK3CB	TOPBP1	0.0854097	7.92642918190367e-06	0.00442154	0.983401
554	626	718	MTHFD1	SLC38A6	0.0854068	7.93219671191281e-06	0.0044239	0.983401
555	88	215	DAPK1	MUC5AC	0.0853753	7.99374967330735e-06	0.00444903	0.983401
556	98	506	EGFR	FBXW7	0.085341	8.06118355156649e-06	0.00447644	0.983401
557	148	316	HLA-B	STAT1	0.0853132	8.11621212815083e-06	0.00449872	0.983401
558	344	503	TNFSF10	FANCF	0.0852883	8.16588767826865e-06	0.00451875	0.983401
559	569	777	IGFBP2	UGT2B4	0.0852494	8.24404360089126e-06	0.00455015	0.983401
560	115	318	FEN1	STIP1	0.0852371	8.2690329954449e-06	0.00456015	0.983401
561	554	657	HP	PBOV1	0.0852166	8.31063337414228e-06	0.00457677	0.983401
562	176	679	ITGB4	PPP2R1A	0.0851505	8.44617412765203e-06	0.00463059	0.983401
563	75	479	CTTN	DNASE1	0.0851044	8.54176132825124e-06	0.00466826	0.983401
564	349	559	TPD52	HSD17B2	-0.0850912	8.5694079026144e-06	0.00467911	0.983401
565	516	783	GADD45A	WISP3	0.0850818	8.58918418567001e-06	0.00468686	0.983401
566	464	674	CTNNB1	POU1F1	-0.0850403	8.6766044324893e-06	0.00472099	0.983401
567	348	588	TP53	KISS1	0.0850218	8.71607841701483e-06	0.00473634	0.983401
568	388	516	ADRB2	GADD45A	0.0849901	8.78371585555371e-06	0.00476255	0.983401
569	111	586	FANCI	KEAP1	0.0849836	8.79764700134622e-06	0.00476793	0.983401
570	730	794	SSTR1	ZNF646	0.0849827	8.79966846456526e-06	0.00476871	0.983401
571	2	785	ACACA	WRB	0.0849635	8.84100047771064e-06	0.00478466	0.981592
572	356	368	TXN2	XRCC6	0.0849244	8.92580981171065e-06	0.00481854	0.981592
573	389	406	AHR	BARD1	0.0849086	8.96014043894056e-06	0.00483221	0.97315
574	68	282	CSH1	RAD51C	0.0847807	9.24407108593428e-06	0.00495706	0.97315
575	315	557	SSTR2	HSD17B1	0.0847476	9.31877731180641e-06	0.00498968	0.97315
576	391	397	AKT1	AMPH	0.0847265	9.36690128350293e-06	0.00501064	0.97315
577	480	743	DNMT1	TCAP	0.0847259	9.36826814901259e-06	0.00501123	0.97315
578	669	733	PLG	SSTR5	0.0846517	9.53885950294442e-06	0.0050852	0.97315
579	5	114	ADAM12	FBN1	0.0846275	9.5951778595893e-06	0.00510951	0.97315
580	250	456	PPARA	CNTN6	0.0846246	9.60187685694613e-06	0.0051124	0.97315
581	335	503	TGFB2	FANCF	0.0846018	9.65524635421211e-06	0.00513538	0.971217
582	308	783	SNCG	WISP3	0.0845113	9.87006238073462e-06	0.00522888	0.971217
583	322	573	SULT1A2	IL13	0.0844454	1.00292291147497e-05	0.00529768	0.971217
584	407	410	BCAR3	BCAS3	0.0844451	1.00299498935197e-05	0.00529799	0.971217
585	256	416	PRKAR1B	BRMS1	0.0843027	1.03824305772715e-05	0.00544893	0.971217
586	347	647	TOX3	NOD2	0.0842763	1.04491145926922e-05	0.00547727	0.971217
587	258	513	PRKCA	FGF8	0.0842219	1.05876772908964e-05	0.00553593	0.971217
588	639	742	NELL2	TBXAS1	0.084207	1.06259406578157e-05	0.00555208	0.971217
589	166	410	IL1RN	BCAS3	0.0841683	1.07258670734023e-05	0.00559414	0.971217
590	326	338	TBX2	THRA	0.0841225	1.08454794576218e-05	0.0056443	0.971217
591	187	237	LMO4	OGG1	0.0841009	1.09021954586286e-05	0.005668	0.971217
592	555	622	HRAS	MRPL23	0.0840699	1.09841798268118e-05	0.00570218	0.971217
593	181	365	KITLG	WEE1	0.0840433	1.10549260703419e-05	0.00573159	0.971217
594	372	602	AATF	LTA	0.0840048	1.11582505240015e-05	0.00577441	0.971217
595	51	631	CDKN2A	MUTYH	-0.0839709	1.12501580433744e-05	0.00581237	0.971217
596	60	776	CLCN3	TXNRD1	0.083962	1.12742981357439e-05	0.00582232	0.971217
597	272	637	PTPN1	NCOA6	0.083925	1.13754426074308e-05	0.00586391	0.971217
598	672	724	POLD1	SNAI1	-0.0839011	1.14411144942483e-05	0.00589084	0.971217
599	291	411	RRAS2	BCAS4	0.0838951	1.14578051271241e-05	0.00589767	0.971217
600	313	665	SRC	PIN1	0.0838381	1.16162227044025e-05	0.00596232	0.971217
601	2	468	ACACA	CYP11B2	0.0837235	1.19414384778249e-05	0.00609391	0.971217
602	503	506	FANCF	FBXW7	0.0836168	1.22520631946621e-05	0.00621818	0.971217
603	308	628	SNCG	MTUS2	-0.0836131	1.22629339773805e-05	0.0062225	0.971217
604	53	665	CDKN2D	PIN1	0.0835971	1.23102635178896e-05	0.00624131	0.971217
605	243	332	PIK3CB	TFRC	0.0835924	1.2324124746721e-05	0.00624681	0.971217
606	237	533	OGG1	GSR	-0.0835719	1.23852077338338e-05	0.00627103	0.971217
607	249	683	POT1	PRKAR2B	0.0835465	1.24609458493907e-05	0.00630098	0.971217
608	434	438	CCR7	CD3E	0.0835238	1.25289925263505e-05	0.00632783	0.971217
609	86	211	CYP3A5	MTHFR	0.0834875	1.26388862475846e-05	0.00637104	0.971217
610	41	739	CASP8	SULT1E1	0.0834374	1.27917054102422e-05	0.00643086	0.971217
611	23	272	ARFGEF2	PTPN1	0.0833946	1.29236484749384e-05	0.00648226	0.971217
612	320	683	STS	PRKAR2B	0.0833875	1.29458695448115e-05	0.00649089	0.971217
613	22	460	AR	CROT	0.0832993	1.32224137445736e-05	0.00659776	0.971217
614	576	607	IL6	MAPKBP1	0.0832681	1.33216478626075e-05	0.00663586	0.971217
615	267	544	PTGDS	GZMB	0.0832083	1.35139800836459e-05	0.00670934	0.971217
616	392	556	ALDH1A1	HSD11B1	0.0831868	1.35835086849667e-05	0.00673578	0.971217
617	474	591	CYP3A7	KLF11	0.0831653	1.36535555932404e-05	0.00676235	0.971217
618	425	533	CBR3	GSR	0.0831275	1.37776758086794e-05	0.00680928	0.971217
619	287	327	RB1CC1	TERF1	0.0830724	1.396031289147e-05	0.00687798	0.971217
620	654	729	OTOF	SST	-0.0830563	1.4014327331946e-05	0.00689821	0.971217
621	110	381	FANCA	ACD	0.0830325	1.40940633606146e-05	0.00692801	0.971217
622	431	449	CCNE1	CDKN2B	0.0830031	1.41934309532132e-05	0.00696504	0.971217
623	19	244	ANTXR1	PLAU	0.0829914	1.42332752453012e-05	0.00697985	0.971217
624	98	140	EGFR	GSTM1	0.0829813	1.42675987704344e-05	0.00699259	0.971217
625	259	587	PRKDC	KIF14	0.0829684	1.43115651396464e-05	0.00700889	0.971217
626	118	481	FGFR4	DNMT3B	0.0829485	1.43798954905794e-05	0.00703418	0.971217
627	95	649	E2F5	NOTCH4	0.0829321	1.44362814451515e-05	0.007055	0.971217
628	20	747	APC	TERT	0.0829297	1.44443229919133e-05	0.00705796	0.971217
629	661	728	PEMT	SREBF1	0.0829268	1.44543620124171e-05	0.00706167	0.971217
630	431	614	CCNE1	MMP1	0.0829086	1.45174936672099e-05	0.00708492	0.971217
631	117	341	FGFR2	TLK2	0.0828901	1.45816788044151e-05	0.00710851	0.971217
632	212	352	MTRR	TRIOBP	0.0828788	1.46210301645855e-05	0.00712294	0.971217
633	351	789	TPMT	XRCC1	0.0828418	1.47504763694517e-05	0.00717029	0.971217
634	109	608	F5	MC1R	0.0828072	1.4872834613433e-05	0.00721486	0.971217
635	178	523	IVNS1ABP	GMNN	0.0828063	1.48758336342425e-05	0.00721595	0.971217
636	593	623	KPNA5	MRPL41	0.0827883	1.4939833017813e-05	0.00723919	0.971217
637	293	525	SEPT4	GNRH1	-0.0827589	1.50447975382217e-05	0.00727719	0.971217
638	192	741	MAGEC2	TBX4	0.0827528	1.50668704634871e-05	0.00728517	0.971217
639	225	792	NF2	YWHAH	0.0827343	1.51332365041501e-05	0.00730911	0.971217
640	508	575	FCGR1B	IL18	0.0827074	1.52305794531848e-05	0.00734413	0.971217
641	145	739	HFE	SULT1E1	0.0826833	1.53180208273263e-05	0.00737549	0.971217
642	155	475	HUS1	DCC	0.0826709	1.53634677539927e-05	0.00739175	0.971217
643	429	720	CCNB2	SLTM	0.0826527	1.54301000150348e-05	0.00741555	0.966701
644	488	632	EHF	MYC	0.0825932	1.56501533321585e-05	0.00749749	0.966701
645	574	659	IL17RB	PDZK1	0.0825871	1.56728833371478e-05	0.00750593	0.966701
646	358	511	TYMS	FGF3	0.0825593	1.57765173660618e-05	0.00754431	0.966701
647	220	259	NCOA2	PRKDC	0.0824778	1.60851397650319e-05	0.00765796	0.966701
648	704	774	S100A4	TUBA4A	0.0824493	1.61943366141504e-05	0.00769793	0.966701
649	51	449	CDKN2A	CDKN2B	0.0823855	1.64414678247571e-05	0.00778793	0.966701
650	338	346	THRA	TOP2A	0.0823523	1.65712778488203e-05	0.00783495	0.966701
651	92	178	DHX9	IVNS1ABP	0.0823104	1.67367768333371e-05	0.00789464	0.966701
652	212	395	MTRR	ALOX12B	0.0823052	1.67572802607374e-05	0.00790202	0.966701
653	342	345	TNFRSF10B	TNKS	0.0822959	1.67941871334065e-05	0.00791529	0.966701
654	658	669	PCNA	PLG	0.0822504	1.69764133590711e-05	0.00798059	0.966701
655	662	727	PGC	SRD5A2	0.0822167	1.7112462205926e-05	0.00802912	0.966701
656	83	476	CYP2D6	DIRAS3	0.0822007	1.7177294709958e-05	0.00805219	0.966701
657	58	333	CHST3	TGFA	0.082119	1.75125242438678e-05	0.00817077	0.966701
658	185	717	KRAS	SLC38A3	0.0821115	1.75438267389083e-05	0.00818179	0.966701
659	84	631	CYP2E1	MUTYH	0.0820926	1.76223424479538e-05	0.00820938	0.966701
660	488	542	EHF	GTF2A1	0.0820721	1.77079612917463e-05	0.0082394	0.966701
661	539	692	GSTP1	REV3L	0.0820463	1.78163262547493e-05	0.00827728	0.966701
662	511	553	FGF3	HOXB13	0.0820406	1.78403499293545e-05	0.00828567	0.966701
663	565	686	ICAM5	PTH	0.0820372	1.78544414060067e-05	0.00829058	0.966701
664	264	652	PSEN2	NUP133	0.0820112	1.79645627844671e-05	0.00832893	0.966701
665	138	194	GRIK1	MAPK13	-0.0820023	1.80021385511875e-05	0.00834198	0.966701
666	46	731	CD44	SSTR3	0.0819773	1.81087823383219e-05	0.00837897	0.966701
667	38	465	BUB3	CTSD	0.0818814	1.85232234310995e-05	0.00852166	0.966701
668	606	659	MAP3K8	PDZK1	0.0818689	1.85779770793815e-05	0.00854039	0.966701
669	640	748	NEU1	TEX14	0.0818525	1.86501971439768e-05	0.00856505	0.966701
670	173	706	ITGA6	SERPINB5	0.0818449	1.86834392561508e-05	0.00857638	0.966701
671	420	530	CACNA1F	GREB1L	0.081819	1.87981359982548e-05	0.00861541	0.966701
672	152	465	HNF1A	CTSD	0.0817883	1.89345041003985e-05	0.00866165	0.966701
673	531	769	GRIN2D	TP73	0.081781	1.89671179016138e-05	0.00867268	0.966701
674	533	793	GSR	ZNF350	-0.0817655	1.90362284526735e-05	0.00869603	0.966701
675	95	346	E2F5	TOP2A	0.0817438	1.91340314297239e-05	0.008729	0.966701
676	95	301	E2F5	SLC19A1	0.0817339	1.91787599368443e-05	0.00874405	0.966701
677	552	751	HOXA3	TGFBR1	-0.0817106	1.92840965909102e-05	0.00877941	0.966701
678	370	411	ZFP64	BCAS4	0.0817018	1.9324193104131e-05	0.00879284	0.966701
679	86	360	CYP3A5	UCP2	0.0816859	1.93965010004682e-05	0.00881703	0.966701
680	308	479	SNCG	DNASE1	0.0816598	1.95160097027358e-05	0.00885691	0.966701
681	633	638	MYH1	NELL1	0.0816579	1.9524926110126e-05	0.00885988	0.964861
682	674	744	POU1F1	TECTA	-0.0816002	1.97917292634742e-05	0.00895011	0.964861
683	314	561	SRD5A1	HSPA5	0.0815965	1.98086690508248e-05	0.00895582	0.964861
684	8	707	ADRB3	SETD8	-0.0815492	2.00302732713542e-05	0.00903026	0.964861
685	136	171	GREB1	IRAK3	0.0815114	2.02087654432859e-05	0.00908992	0.964861
686	192	311	MAGEC2	SPOCK2	0.0815028	2.02496034034105e-05	0.00910353	0.964861
687	540	717	GSTT1	SLC38A3	0.0814822	2.03477536369068e-05	0.00913618	0.964861
688	50	384	CDK6	ADH1C	0.0813867	2.08091486924022e-05	0.00928858	0.964861
689	289	712	RELA	SIPA1	0.0813523	2.09778674473693e-05	0.00934387	0.964861
690	411	639	BCAS4	NELL2	0.0813381	2.10476564619366e-05	0.00936667	0.964861
691	168	335	IL8	TGFB2	0.0813276	2.10993049789554e-05	0.00938351	0.964861
692	27	449	ATRX	CDKN2B	-0.0813091	2.11913729686319e-05	0.00941349	0.964861
693	122	578	FOXP3	INS	-0.0812978	2.124743561982e-05	0.00943171	0.964861
694	427	674	CCL1	POU1F1	0.0812589	2.14420634023771e-05	0.00949476	0.964861
695	109	501	F5	FANCC	0.0812261	2.16069178284872e-05	0.00954792	0.964861
696	79	426	CYP1B1	CBS	0.0812022	2.17284250798588e-05	0.00958697	0.964861
697	122	750	FOXP3	TG	0.081172	2.18824705784382e-05	0.0096363	0.964861
698	220	338	NCOA2	THRA	0.0811508	2.19914430243939e-05	0.00967108	0.964861
699	234	521	NTRK3	GLI1	0.0811228	2.21358601550925e-05	0.00971703	0.964861
700	500	559	F2	HSD17B2	0.0811189	2.21558141773048e-05	0.00972336	0.964861
701	513	657	FGF8	PBOV1	0.0811077	2.22139560230872e-05	0.0097418	0.964861
702	23	222	ARFGEF2	NCOR1	0.0810699	2.24111108089176e-05	0.00980414	0.964861
703	549	769	HLA-DPB1	TP73	0.0810617	2.24542977067532e-05	0.00981775	0.964861
704	580	671	ITGA2	POLB	0.0810585	2.24710617062751e-05	0.00982304	0.964861
705	104	678	ERCC1	PPP1R13L	0.081048	2.25263168065482e-05	0.00984043	0.964861
706	638	719	NELL1	SLC6A3	-0.0810053	2.27520393780711e-05	0.00991122	0.964861
707	262	496	PRPS1	ERCC5	-0.0810028	2.27653425843855e-05	0.00991538	0.964861
708	394	424	ALDH3A1	CBR1	-0.0809799	2.28872676122371e-05	0.00995344	0.964861
709	638	733	NELL1	SSTR5	0.0809466	2.30656685205055e-05	0.0100089	0.964861
710	170	215	INSR	MUC5AC	0.0809423	2.30893284485223e-05	0.0100163	0.964861
711	197	361	MAT2A	UGT2B15	0.0809398	2.31025402432916e-05	0.0100204	0.964861
712	615	783	MMP12	WISP3	0.0809353	2.3126607765489e-05	0.0100278	0.964861
713	521	673	GLI1	POR	0.0809201	2.32091419440916e-05	0.0100534	0.964861
714	59	329	CLCA2	TFAP2B	0.0809055	2.32882820372371e-05	0.0100778	0.964861
715	594	760	LAMA1	TNF	0.0808485	2.3599678740549e-05	0.0101736	0.964861
716	255	777	PRKAR1A	UGT2B4	0.0808453	2.36175179726406e-05	0.010179	0.964861
717	653	693	ODC1	REXO2	0.0808451	2.36185544115752e-05	0.0101793	0.954094
718	358	738	TYMS	STMN1	0.0807645	2.40661005093123e-05	0.0103288	0.954094
719	104	789	ERCC1	XRCC1	0.0807404	2.4201597425888e-05	0.0103738	0.954094
720	610	770	MDM4	TRIM25	0.080737	2.42205582321464e-05	0.0103801	0.954094
721	86	628	CYP3A5	MTUS2	0.0807152	2.4344022710121e-05	0.010421	0.954094
722	178	266	IVNS1ABP	PTEN	0.0806596	2.46611931042917e-05	0.0105257	0.954094
723	225	634	NF2	MYH7B	0.0806373	2.47890489533109e-05	0.0105677	0.954094
724	137	207	GREM1	MRPS30	0.0806277	2.48448230153464e-05	0.010586	0.954094
725	8	461	ADRB3	CRY2	0.0806216	2.48797620934216e-05	0.0105974	0.954094
726	109	741	F5	TBX4	0.0805842	2.50973875459692e-05	0.0106686	0.954094
727	489	581	EHMT1	ITGA3	-0.0805801	2.51210599155893e-05	0.0106763	0.954094
728	327	349	TERF1	TPD52	0.0805435	2.53354590284971e-05	0.0107461	0.954094
729	506	581	FBXW7	ITGA3	0.0805011	2.55865963181279e-05	0.0108275	0.954094
730	244	704	PLAU	S100A4	0.0804683	2.57818647431129e-05	0.0108905	0.954094
731	104	493	ERCC1	ERCC2	0.0804403	2.59498232277888e-05	0.0109445	0.954094
732	578	593	INS	KPNA5	-0.0803812	2.63081522722253e-05	0.0110593	0.954094
733	463	512	CTLA4	FGF4	0.0803741	2.63516226564064e-05	0.0110731	0.954094
734	264	723	PSEN2	SMYD3	0.0803379	2.65733672517587e-05	0.0111437	0.954094
735	498	619	ETV6	MMP7	0.0803168	2.67040887276249e-05	0.0111852	0.954094
736	381	746	ACD	TERF2IP	0.0803072	2.67633524486666e-05	0.0112039	0.954094
737	176	301	ITGB4	SLC19A1	-0.0803038	2.67843075352214e-05	0.0112105	0.954094
738	645	677	NME1	PPM1D	0.0802873	2.68868226942498e-05	0.0112429	0.954094
739	54	221	CDS1	NCOA3	0.0801999	2.74365932597664e-05	0.0114157	0.954094
740	389	706	AHR	SERPINB5	0.0801694	2.76304377739844e-05	0.0114762	0.954094
741	478	630	DMTF1	MUS81	0.0801561	2.77158183314974e-05	0.0115027	0.954094
742	383	485	ADH1A	E2F2	-0.0801343	2.785615093015e-05	0.0115463	0.954094
743	545	718	HDAC1	SLC38A6	0.0801204	2.79455931004868e-05	0.0115741	0.954094
744	43	111	CCND1	FANCI	0.0801146	2.79832403495828e-05	0.0115857	0.954094
745	705	795	SEPHS2	ZNF668	0.0800817	2.81968423105905e-05	0.0116517	0.954094
746	301	626	SLC19A1	MTHFD1	0.0800662	2.82975195009527e-05	0.0116827	0.954094
747	64	397	COL7A1	AMPH	0.0800628	2.83200287747309e-05	0.0116896	0.954094
748	285	572	RASAL2	IL12RB2	0.079991	2.87936550631418e-05	0.0118347	0.954094
749	57	482	CHEK1	DPAGT1	0.0799827	2.88487046822272e-05	0.0118515	0.954094
750	169	639	ING1	NELL2	0.07994	2.9134363223271e-05	0.0119384	0.954094
751	99	263	EHMT2	PRRC2A	0.0799284	2.92123590304172e-05	0.011962	0.954094
752	592	594	KLKB1	LAMA1	-0.07989	2.94723338116754e-05	0.0120405	0.954094
753	83	746	CYP2D6	TERF2IP	0.0798716	2.9597306159479e-05	0.0120782	0.954094
754	43	239	CCND1	PBX1	0.0798573	2.96955206504634e-05	0.0121077	0.954094
755	65	357	COMT	TXNRD2	0.079854	2.97176765018392e-05	0.0121143	0.954094
756	419	715	C5orf42	SLC26A4	0.0798503	2.97433558840154e-05	0.012122	0.954094
757	369	591	YWHAQ	KLF11	0.0798499	2.97456602544877e-05	0.0121227	0.954094
758	361	755	UGT2B15	TLR2	0.0798498	2.97463898992767e-05	0.0121229	0.954094
759	533	570	GSR	IKZF3	0.0798286	2.98923164867571e-05	0.0121666	0.954094
760	70	686	CSNK1E	PTH	0.0797871	3.01793194803501e-05	0.0122523	0.954094
761	59	228	CLCA2	NQO1	0.0797474	3.04567537798839e-05	0.0123346	0.954094
762	353	572	TUBB	IL12RB2	0.0797089	3.07276220756769e-05	0.0124147	0.954094
763	17	647	ALDOA	NOD2	0.0796961	3.08179969992217e-05	0.0124413	0.954094
764	283	655	RAD52	PALB2	0.0796668	3.1026914329102e-05	0.0125027	0.954094
765	492	647	EPHX1	NOD2	0.0796582	3.10878639129264e-05	0.0125205	0.954094
766	473	489	CYP2C19	EHMT1	-0.0796437	3.11920133559962e-05	0.012551	0.954094
767	88	554	DAPK1	HP	-0.0796384	3.12296409774593e-05	0.012562	0.954094
768	376	472	ABCC2	CYP24A1	0.0796291	3.12968459599272e-05	0.0125816	0.954094
769	554	743	HP	TCAP	0.0795958	3.15372795975932e-05	0.0126516	0.954094
770	500	644	F2	NLRP2	-0.0795761	3.16805852993429e-05	0.0126932	0.954094
771	115	523	FEN1	GMNN	0.0795705	3.17212650779997e-05	0.012705	0.954094
772	206	721	MRE11A	SMAD7	0.0795377	3.19606615868384e-05	0.0127742	0.954094
773	722	738	SMURF2	STMN1	0.0795131	3.21422379365721e-05	0.0128265	0.954094
774	298	616	SHMT1	MMP13	0.0795015	3.22274232835706e-05	0.012851	0.954094
775	80	373	CYP2B6	ABCA3	0.0794869	3.23354844009582e-05	0.012882	0.954094
776	117	303	FGFR2	SLC4A7	0.0794805	3.23832279502945e-05	0.0128957	0.952224
777	182	580	KLK10	ITGA2	0.0794316	3.27488425857503e-05	0.0130016	0.952224
778	193	573	MAP2K4	IL13	0.0793958	3.30183621324309e-05	0.0130794	0.952224
779	182	315	KLK10	SSTR2	0.079387	3.30853624574967e-05	0.0130986	0.952224
780	312	398	SPTAN1	ANAPC2	0.0793685	3.32255658259673e-05	0.0131389	0.952224
781	246	616	PON1	MMP13	0.0793412	3.34343154293482e-05	0.0131986	0.952224
782	277	704	RAD1	S100A4	0.079287	3.38515647682058e-05	0.0133174	0.952224
783	546	638	HDAC2	NELL1	0.079246	3.41713655407361e-05	0.0134079	0.952224
784	141	375	GSTM4	ABCB8	0.0792423	3.41997828108287e-05	0.0134159	0.952224
785	118	586	FGFR4	KEAP1	-0.0792372	3.42398726607129e-05	0.0134272	0.952224
786	97	669	EFNB2	PLG	0.0792199	3.43759804459776e-05	0.0134656	0.952224
787	288	597	RECK	LHCGR	0.0792062	3.44834696377472e-05	0.0134958	0.952224
788	594	734	LAMA1	ST18	-0.0791968	3.45582580016934e-05	0.0135168	0.952224
789	373	519	ABCA3	GHSR	0.0791695	3.47743278552581e-05	0.0135773	0.952224
790	476	516	DIRAS3	GADD45A	0.0791661	3.48014572526534e-05	0.0135848	0.952224
791	330	370	TFAP2C	ZFP64	0.0791503	3.49275620397105e-05	0.01362	0.952224
792	333	487	TGFA	EGF	0.0791312	3.50800196031731e-05	0.0136625	0.952224
793	726	739	SOD1	SULT1E1	0.0790922	3.53943604631812e-05	0.0137497	0.952224
794	139	317	GSN	STAT6	0.0790914	3.54005731049156e-05	0.0137514	0.952224
795	66	645	COX11	NME1	0.0790823	3.54742778883033e-05	0.0137718	0.952224
796	129	503	GH1	FANCF	0.0790822	3.54753611280234e-05	0.0137721	0.949872
797	556	566	HSD11B1	IFNG	0.0790481	3.57527829957238e-05	0.01385	0.949872
798	671	686	POLB	PTH	0.0790299	3.59016452697869e-05	0.0138917	0.949872
799	306	743	SMARCA4	TCAP	0.0789804	3.63089451520526e-05	0.0140053	0.949872
800	348	498	TP53	ETV6	0.0789635	3.64496679881032e-05	0.0140443	0.949872
801	66	587	COX11	KIF14	0.0789579	3.64956402594263e-05	0.0140571	0.949872
802	70	191	CSNK1E	LRRFIP1	0.0789139	3.68643675694447e-05	0.014159	0.949872
803	315	536	SSTR2	GSTM3	0.0789011	3.69714187304915e-05	0.0141885	0.949872
804	176	506	ITGB4	FBXW7	0.0788786	3.7161940318331e-05	0.0142408	0.949872
805	559	720	HSD17B2	SLTM	0.0788742	3.71988965790493e-05	0.014251	0.949872
806	525	669	GNRH1	PLG	0.0788432	3.74625373897874e-05	0.0143231	0.949872
807	184	543	KPNB1	GTF2E1	-0.0788364	3.75205501423892e-05	0.0143389	0.949872
808	250	733	PPARA	SSTR5	0.0788174	3.7683073923267e-05	0.0143832	0.949872
809	181	604	KITLG	MAD2L1	0.0787448	3.83110798374275e-05	0.0145533	0.949872
810	328	329	TFAP2A	TFAP2B	-0.0787232	3.84997572060453e-05	0.0146041	0.949872
811	145	443	HFE	CDK4	0.0787105	3.86116136994463e-05	0.0146342	0.949872
812	67	705	CREBBP	SEPHS2	0.0786938	3.87580187453107e-05	0.0146734	0.949872
813	50	747	CDK6	TERT	0.0786916	3.87779905655083e-05	0.0146788	0.949872
814	81	749	CYP2C8	TFF1	0.0786735	3.89379948722013e-05	0.0147215	0.949872
815	361	553	UGT2B15	HOXB13	0.07867	3.8968473748735e-05	0.0147297	0.949872
816	22	559	AR	HSD17B2	0.0786595	3.9061513422034e-05	0.0147545	0.949872
817	80	207	CYP2B6	MRPS30	0.0786281	3.93417365707194e-05	0.014829	0.949872
818	192	466	MAGEC2	CYB5R4	0.0786198	3.94153217724291e-05	0.0148486	0.949872
819	635	792	MYH9	YWHAH	0.0786092	3.95109704587338e-05	0.0148739	0.949872
820	384	793	ADH1C	ZNF350	0.078581	3.97643233962519e-05	0.0149408	0.949872
821	531	644	GRIN2D	NLRP2	0.0785756	3.98130815548736e-05	0.0149537	0.949872
822	314	384	SRD5A1	ADH1C	0.0785717	3.98488523407625e-05	0.0149631	0.949872
823	152	160	HNF1A	IGFBP3	0.0785704	3.98608542184764e-05	0.0149663	0.949872
824	260	517	PRLR	GHR	0.0785311	4.02176883740335e-05	0.01506	0.949872
825	579	705	IRS1	SEPHS2	0.0785226	4.02952992193395e-05	0.0150803	0.949872
826	382	674	ACE	POU1F1	0.0784684	4.07936920627794e-05	0.0152103	0.949872
827	426	464	CBS	CTNNB1	0.0784429	4.10299685731363e-05	0.0152715	0.949872
828	458	684	COASY	PRMT1	0.0784216	4.12287713591475e-05	0.0153229	0.949872
829	553	681	HOXB13	PPP2R5E	0.0784002	4.14290208781143e-05	0.0153745	0.949872
830	35	477	BRCA1	DMBT1	0.0783932	4.14950941420855e-05	0.0153915	0.949872
831	28	688	AURKA	PTTG1	0.0783905	4.15206395378842e-05	0.015398	0.949872
832	60	739	CLCN3	SULT1E1	0.0783786	4.16322885472553e-05	0.0154267	0.949872
833	87	231	CYR61	NR4A2	0.0783711	4.17037998066139e-05	0.015445	0.949872
834	393	673	ALDH2	POR	0.0783638	4.17724825805266e-05	0.0154626	0.949872
835	271	543	PTHLH	GTF2E1	0.0783575	4.18323942656951e-05	0.015478	0.949872
836	435	437	CD2	CD3D	0.0783436	4.19640836850643e-05	0.0155116	0.940699
837	459	710	COL19A1	SHBG	-0.0782645	4.27224140184812e-05	0.0157176	0.940699
838	594	657	LAMA1	PBOV1	0.0782395	4.2964303190951e-05	0.0157829	0.940699
839	192	783	MAGEC2	WISP3	0.078226	4.30960876263153e-05	0.0158184	0.940699
840	611	622	MGMT	MRPL23	0.0782074	4.32774050942442e-05	0.0158672	0.940699
841	108	586	ESRRG	KEAP1	0.0781185	4.41552558079206e-05	0.0161016	0.940699
842	482	693	DPAGT1	REXO2	0.0780239	4.51082454646645e-05	0.0163533	0.940699
843	69	615	CSNK1D	MMP12	0.0780093	4.52579021350541e-05	0.0163926	0.940699
844	479	748	DNASE1	TEX14	-0.0780004	4.5348411654933e-05	0.0164163	0.940699
845	296	651	SH3GLB1	NRAS	0.0779864	4.54914073917401e-05	0.0164537	0.940699
846	12	283	AKAP9	RAD52	0.077982	4.55374246717266e-05	0.0164657	0.940699
847	109	581	F5	ITGA3	0.0779522	4.58441269528542e-05	0.0165457	0.940699
848	91	432	DHFR	CCNH	0.0779474	4.58936689098355e-05	0.0165586	0.940699
849	460	478	CROT	DMTF1	0.0778888	4.65038522268202e-05	0.0167167	0.940699
850	489	577	EHMT1	INHBE	-0.0778844	4.65493709400633e-05	0.0167284	0.940699
851	155	733	HUS1	SSTR5	0.0778802	4.65934703164361e-05	0.0167398	0.940699
852	276	739	PXDN	SULT1E1	0.0778765	4.6632425367843e-05	0.0167498	0.940699
853	64	523	COL7A1	GMNN	0.077837	4.70489504345029e-05	0.0168569	0.940699
854	196	676	MAPK9	PPARGC1A	0.0778278	4.71468976155354e-05	0.016882	0.940699
855	598	699	LIG4	RNF146	0.0778261	4.71650304445514e-05	0.0168866	0.940699
856	283	711	RAD52	SHFM1	-0.0778171	4.7260439129948e-05	0.0169111	0.940699
857	145	307	HFE	SMURF1	0.0777277	4.82199535900563e-05	0.0171551	0.940699
858	400	753	ASL	TIMP2	0.0777217	4.82858420340904e-05	0.0171717	0.940699
859	552	741	HOXA3	TBX4	0.0777142	4.83672217967968e-05	0.0171923	0.940699
860	611	736	MGMT	STARD8	0.0776991	4.85316769989197e-05	0.0172338	0.940699
861	59	77	CLCA2	CXCR4	0.0776939	4.85880940912509e-05	0.017248	0.940699
862	221	748	NCOA3	TEX14	0.0776775	4.87675775839858e-05	0.0172931	0.940699
863	449	651	CDKN2B	NRAS	0.0776655	4.88986226059307e-05	0.017326	0.940699
864	103	239	ERBB3	PBX1	0.0776519	4.90482676733794e-05	0.0173635	0.940699
865	386	775	ADIPOR1	TWIST1	0.0776367	4.9215970674199e-05	0.0174054	0.940699
866	510	615	FCGR2B	MMP12	0.0776283	4.93098159211058e-05	0.0174289	0.940699
867	128	192	GGCX	MAGEC2	0.0775737	4.99172591421626e-05	0.0175799	0.940699
868	253	403	PRDM2	AURKAIP1	0.077565	5.00147980555532e-05	0.0176041	0.940699
869	173	488	ITGA6	EHF	0.0775582	5.00911533927173e-05	0.017623	0.940699
870	128	386	GGCX	ADIPOR1	0.0775369	5.03318352789162e-05	0.0176824	0.940699
871	42	596	CAV1	LEP	0.0775321	5.03856146485404e-05	0.0176956	0.940699
872	272	411	PTPN1	BCAS4	0.0775318	5.0388850126204e-05	0.0176964	0.940699
873	140	183	GSTM1	KLK2	0.0775168	5.0558403343226e-05	0.0177382	0.940699
874	622	709	MRPL23	SHARPIN	0.0775044	5.06996822080552e-05	0.0177729	0.940699
875	420	573	CACNA1F	IL13	0.07746	5.1207183678903e-05	0.0178971	0.940699
876	177	766	ITGB5	TOPBP1	0.0774475	5.13503642178836e-05	0.017932	0.940699
877	628	793	MTUS2	ZNF350	-0.0774404	5.14319173230415e-05	0.0179519	0.940699
878	315	781	SSTR2	VTCN1	-0.0774089	5.17958092982607e-05	0.0180402	0.940699
879	16	558	ALDH1L1	HSD17B12	-0.0774059	5.18307498931225e-05	0.0180487	0.940699
880	75	578	CTTN	INS	0.0773952	5.19548709854156e-05	0.0180788	0.940699
881	66	783	COX11	WISP3	0.0773754	5.2186529076792e-05	0.0181347	0.940699
882	47	585	CD93	KDR	0.0773742	5.22004356502404e-05	0.0181381	0.940699
883	176	375	ITGB4	ABCB8	0.0773483	5.25036017602343e-05	0.0182111	0.940699
884	22	183	AR	KLK2	0.0773438	5.25564963260727e-05	0.0182238	0.940699
885	606	692	MAP3K8	REV3L	0.0773341	5.26709330570529e-05	0.0182512	0.940699
886	161	412	IGFBP5	BCCIP	0.0773215	5.28201245930671e-05	0.018287	0.940699
887	522	640	GLO1	NEU1	0.077294	5.31450242611253e-05	0.0183646	0.940699
888	10	449	AKAP10	CDKN2B	-0.0772882	5.32140314397633e-05	0.0183811	0.940699
889	634	663	MYH7B	PGR	-0.0772633	5.35111252231157e-05	0.0184518	0.940699
890	694	784	RFX2	WNT10B	0.0772615	5.35327106900851e-05	0.0184569	0.940699
891	108	541	ESRRG	GSTZ1	0.0772596	5.35564180743631e-05	0.0184625	0.940699
892	408	411	BCAS1	BCAS4	0.0772351	5.38496538591282e-05	0.018532	0.940699
893	247	408	PON2	BCAS1	0.0772221	5.40067752496931e-05	0.0185692	0.940699
894	92	359	DHX9	UBE2I	0.0772123	5.41249012824263e-05	0.0185971	0.940699
895	77	293	CXCR4	SEPT4	0.077188	5.44195010783177e-05	0.0186664	0.940699
896	152	657	HNF1A	PBOV1	0.0771755	5.45721313836012e-05	0.0187023	0.940699
897	283	748	RAD52	TEX14	0.0771478	5.49106825178391e-05	0.0187815	0.940699
898	89	550	DBN1	HLA-DQA1	0.0771297	5.51331651703624e-05	0.0188335	0.940699
899	254	503	PRKACB	FANCF	0.0770688	5.58870866120831e-05	0.0190085	0.940699
900	35	722	BRCA1	SMURF2	0.0770661	5.5921498585354e-05	0.0190164	0.940699
901	465	659	CTSD	PDZK1	0.0770419	5.62231112277711e-05	0.019086	0.940699
902	253	778	PRDM2	UIMC1	0.0770371	5.62843403344448e-05	0.0191001	0.940699
903	103	317	ERBB3	STAT6	0.0770283	5.63939608941855e-05	0.0191253	0.940699
904	527	612	GPX1	MLH1	0.0770239	5.64492373715808e-05	0.019138	0.940699
905	415	593	BRAF	KPNA5	-0.0770217	5.6477619977624e-05	0.0191445	0.940699
906	326	410	TBX2	BCAS3	0.0770128	5.65896440298808e-05	0.0191702	0.940699
907	22	482	AR	DPAGT1	0.0770007	5.6742732576387e-05	0.0192052	0.940699
908	293	748	SEPT4	TEX14	0.0769957	5.68055974983217e-05	0.0192196	0.940699
909	355	747	TXN	TERT	-0.0769955	5.68084337531083e-05	0.0192203	0.940699
910	64	518	COL7A1	GHRH	-0.076984	5.69543765642777e-05	0.0192536	0.940699
911	225	540	NF2	GSTT1	0.0769705	5.71256697443623e-05	0.0192927	0.940699
912	531	592	GRIN2D	KLKB1	-0.076964	5.72090532204861e-05	0.0193117	0.940699
913	388	559	ADRB2	HSD17B2	0.0769628	5.72242029743819e-05	0.0193151	0.940699
914	111	294	FANCI	SERPINE1	0.0769591	5.72703816394959e-05	0.0193256	0.940699
915	66	677	COX11	PPM1D	0.0769416	5.74940662596557e-05	0.0193764	0.940699
916	551	614	HMOX1	MMP1	0.0769261	5.76938129785987e-05	0.0194217	0.940699
917	264	297	PSEN2	SHC1	0.0769173	5.7806846617936e-05	0.0194473	0.940699
918	222	661	NCOR1	PEMT	0.0769162	5.78208798420743e-05	0.0194505	0.940699
919	50	634	CDK6	MYH7B	0.0768359	5.88634840850144e-05	0.0196848	0.940699
920	258	620	PRKCA	MMP9	0.0767916	5.94463642904497e-05	0.0198146	0.940699
921	546	692	HDAC2	REV3L	0.076775	5.96657745328688e-05	0.0198632	0.940699
922	1	645	ABCA1	NME1	0.0767534	5.99531478235882e-05	0.0199267	0.940699
923	232	303	NRIP1	SLC4A7	0.0767475	6.00319517287673e-05	0.0199441	0.940699
924	393	490	ALDH2	EIF3E	-0.0767429	6.00936617938252e-05	0.0199577	0.940699
925	217	479	NBN	DNASE1	0.0767407	6.0122473802382e-05	0.019964	0.940699
926	250	383	PPARA	ADH1A	0.0767375	6.01656597769562e-05	0.0199736	0.940699
927	464	757	CTNNB1	TLR4	0.0767348	6.02010635459838e-05	0.0199813	0.940699
928	70	368	CSNK1E	XRCC6	0.0767279	6.02939787304191e-05	0.0200018	0.940699
929	42	385	CAV1	ADIPOQ	0.0767261	6.03178777458524e-05	0.020007	0.940699
930	83	99	CYP2D6	EHMT2	0.0767252	6.0330037679357e-05	0.0200097	0.940699
931	384	727	ADH1C	SRD5A2	0.0767186	6.04191222830508e-05	0.0200293	0.940699
932	254	553	PRKACB	HOXB13	0.0766925	6.07701074553102e-05	0.0201062	0.940699
933	193	727	MAP2K4	SRD5A2	0.0766788	6.09547759107265e-05	0.0201465	0.940699
934	280	445	RAD50	CDK7	0.0766652	6.1139899736995e-05	0.0201869	0.940699
935	153	490	HSP90AA1	EIF3E	0.0766623	6.11781946691092e-05	0.0201952	0.940699
936	428	445	CCNB1	CDK7	0.0766478	6.13754769360764e-05	0.0202381	0.940699
937	331	658	TFR2	PCNA	-0.0766466	6.13922390491073e-05	0.0202418	0.940699
938	7	392	ADH1B	ALDH1A1	0.0766359	6.15381100415036e-05	0.0202734	0.938779
939	540	706	GSTT1	SERPINB5	-0.07661	6.18922245214648e-05	0.0203513	0.938779
940	324	559	TACC2	HSD17B2	0.0765981	6.20563423516796e-05	0.0203873	0.938779
941	420	578	CACNA1F	INS	0.0765891	6.21804781875124e-05	0.0204145	0.938779
942	291	347	RRAS2	TOX3	0.0765673	6.248119565333e-05	0.0204802	0.938779
943	502	761	FANCE	TNFRSF10D	-0.0765639	6.25286816651194e-05	0.0204905	0.928829
944	79	768	CYP1B1	TP53I3	0.076544	6.28057257425763e-05	0.0205551	0.928829
945	424	766	CBR1	TOPBP1	0.0765224	6.31068196381701e-05	0.0206251	0.928829
946	36	434	BRCA2	CCR7	0.0765101	6.32785244527589e-05	0.0206649	0.928829
947	80	519	CYP2B6	GHSR	0.0764716	6.38216478359155e-05	0.0207905	0.928829
948	50	186	CDK6	LEPROT	0.0764632	6.39401635109671e-05	0.0208178	0.928829
949	172	692	IRS2	REV3L	0.0764629	6.39439190044389e-05	0.0208186	0.928829
950	543	597	GTF2E1	LHCGR	0.0764405	6.42621940234456e-05	0.0208918	0.928829
951	450	590	CDT1	KL	-0.0764197	6.45591279537783e-05	0.0209599	0.928829
952	86	611	CYP3A5	MGMT	-0.0763945	6.49196490838388e-05	0.0210424	0.928829
953	331	380	TFR2	ACADM	0.0763566	6.54671147264363e-05	0.0211671	0.928829
954	176	297	ITGB4	SHC1	0.0763119	6.61171370697211e-05	0.0213143	0.928829
955	323	631	SZT2	MUTYH	0.0762959	6.63511773308922e-05	0.0213671	0.928829
956	246	605	PON1	MAP3K1	-0.0762949	6.63649878089867e-05	0.0213702	0.928829
957	388	629	ADRB2	MUC6	-0.0762908	6.64253268076731e-05	0.0213838	0.928829
958	417	429	BUB1B	CCNB2	0.0762446	6.71073284630452e-05	0.0215369	0.928829
959	111	663	FANCI	PGR	0.0762101	6.76208118532973e-05	0.0216516	0.928829
960	638	749	NELL1	TFF1	-0.0761774	6.81102522364085e-05	0.0217604	0.928829
961	394	598	ALDH3A1	LIG4	0.0761756	6.81370819133331e-05	0.0217663	0.928829
962	482	734	DPAGT1	ST18	0.0761064	6.91862138704202e-05	0.0219979	0.928829
963	110	550	FANCA	HLA-DQA1	0.0761042	6.92194439360083e-05	0.0220052	0.928829
964	41	344	CASP8	TNFSF10	0.0760988	6.93022869044935e-05	0.0220234	0.928829
965	17	705	ALDOA	SEPHS2	0.0760986	6.93045813666693e-05	0.0220239	0.928829
966	633	753	MYH1	TIMP2	-0.0760936	6.93806493206051e-05	0.0220405	0.928829
967	456	590	CNTN6	KL	0.0760879	6.94686665145827e-05	0.0220598	0.928829
968	129	548	GH1	HIF1A	0.0760868	6.9485719759399e-05	0.0220636	0.928829
969	746	781	TERF2IP	VTCN1	-0.0760851	6.95117411704249e-05	0.0220693	0.928829
970	360	412	UCP2	BCCIP	0.0760815	6.95662849141687e-05	0.0220812	0.928829
971	444	523	CDK5	GMNN	-0.076075	6.96664982360318e-05	0.0221032	0.928829
972	466	772	CYB5R4	TTK	0.0760728	6.97001474581072e-05	0.0221105	0.928829
973	293	741	SEPT4	TBX4	0.0760704	6.97374384253102e-05	0.0221187	0.928829
974	439	602	CD3G	LTA	0.0760589	6.9914861267506e-05	0.0221574	0.928829
975	269	473	PTGIS	CYP2C19	-0.0760535	6.99971115420972e-05	0.0221754	0.928829
976	342	533	TNFRSF10B	GSR	0.0760345	7.02905674769827e-05	0.0222393	0.928829
977	573	599	IL13	LPPR3	0.0760301	7.03593338633457e-05	0.0222542	0.926467
978	176	476	ITGB4	DIRAS3	0.0759825	7.11013557850304e-05	0.0224174	0.926467
979	560	600	HSD17B7	LRIG1	0.0759405	7.17608701197303e-05	0.0225615	0.926467
980	361	400	UGT2B15	ASL	0.0759399	7.17710517232906e-05	0.0225637	0.926467
981	399	445	APEX1	CDK7	0.0759132	7.21935209897495e-05	0.0226556	0.926467
982	548	681	HIF1A	PPP2R5E	0.0759111	7.22276366893482e-05	0.022663	0.926467
983	227	470	NPAS2	CYP19A1	-0.0759048	7.23276556799934e-05	0.0226847	0.926467
984	713	784	SLC22A18	WNT10B	0.0758951	7.24813831736171e-05	0.0227181	0.926467
985	350	688	TPD52L1	PTTG1	0.0758878	7.25973612518693e-05	0.0227432	0.926467
986	281	639	RAD51	NELL2	0.0758766	7.27779424403163e-05	0.0227822	0.926467
987	53	539	CDKN2D	GSTP1	0.0758683	7.29106810331004e-05	0.0228109	0.926467
988	596	613	LEP	MLXIPL	0.0758575	7.30834387157042e-05	0.0228481	0.926467
989	329	723	TFAP2B	SMYD3	0.0758493	7.32148243183239e-05	0.0228764	0.919831
990	386	723	ADIPOR1	SMYD3	0.0758232	7.36372812804031e-05	0.0229706	0.919831
991	309	466	SORL1	CYB5R4	-0.0757805	7.43313878881491e-05	0.0231247	0.919831
992	327	352	TERF1	TRIOBP	0.0757626	7.46228221450984e-05	0.0231891	0.919831
993	360	687	UCP2	PTPRT	0.0757171	7.53733069329687e-05	0.0233544	0.919831
994	229	623	NR1I2	MRPL41	0.0756932	7.57695016031512e-05	0.0234413	0.919831
995	282	294	RAD51C	SERPINE1	0.0756881	7.58541479617403e-05	0.0234598	0.919831
996	260	716	PRLR	SLC38A1	0.0756442	7.65871224608361e-05	0.0236197	0.919831
997	672	684	POLD1	PRMT1	0.0756405	7.66498266597804e-05	0.0236333	0.919831
998	166	636	IL1RN	NCF2	0.0756305	7.68187484398997e-05	0.02367	0.919831
999	227	258	NPAS2	PRKCA	0.0755967	7.73897278016911e-05	0.0237937	0.919831
1000	83	728	CYP2D6	SREBF1	0.0755677	7.78827009761951e-05	0.0239001	0.919831
1001	336	507	TGFBR2	FCER1A	0.0755524	7.81450649138815e-05	0.0239566	0.919831
1002	301	471	SLC19A1	CYP1A1	0.0755459	7.82566647652416e-05	0.0239806	0.919831
1003	418	556	C1QA	HSD11B1	0.0755189	7.87196867220175e-05	0.0240798	0.919831
1004	412	595	BCCIP	LASP1	0.0755138	7.88071804742607e-05	0.0240985	0.919831
1005	250	638	PPARA	NELL1	0.0755073	7.8920772414337e-05	0.0241228	0.919831
1006	615	712	MMP12	SIPA1	-0.07549	7.92194341789898e-05	0.0241866	0.919831
1007	456	752	CNTN6	THBS3	0.0754778	7.94322291075567e-05	0.0242319	0.919831
1008	570	610	IKZF3	MDM4	0.0754329	8.02152049845795e-05	0.0243981	0.919831
1009	508	556	FCGR1B	HSD11B1	0.0754293	8.02794144110219e-05	0.0244117	0.919831
1010	394	597	ALDH3A1	LHCGR	-0.0754067	8.06763863410165e-05	0.0244955	0.919831
1011	339	450	TIMELESS	CDT1	0.075406	8.06897353446967e-05	0.0244983	0.919831
1012	50	461	CDK6	CRY2	0.0753856	8.10497328740389e-05	0.0245741	0.919831
1013	595	784	LASP1	WNT10B	-0.075381	8.11303833869736e-05	0.024591	0.919831
1014	212	241	MTRR	PGAP3	0.0753589	8.15236606310776e-05	0.0246736	0.919831
1015	362	516	USP1	GADD45A	0.0753388	8.18824698536336e-05	0.0247486	0.919831
1016	525	628	GNRH1	MTUS2	0.0753197	8.22247607132898e-05	0.0248201	0.919831
1017	651	657	NRAS	PBOV1	0.0753108	8.23848112097014e-05	0.0248534	0.919831
1018	305	774	SMARCA2	TUBA4A	-0.0753065	8.24629972795421e-05	0.0248697	0.919831
1019	111	700	FANCI	RNF2	-0.0752943	8.26833598837062e-05	0.0249155	0.919831
1020	361	424	UGT2B15	CBR1	0.0752883	8.2791786613523e-05	0.024938	0.919831
1021	79	698	CYP1B1	RNASEL	-0.0752786	8.29663623791443e-05	0.0249742	0.919831
1022	420	542	CACNA1F	GTF2A1	0.0752738	8.30546359711359e-05	0.0249925	0.919831
1023	363	771	VDR	TSG101	-0.0752569	8.33613265585065e-05	0.0250559	0.919831
1024	74	702	CTIF	RPS6KA1	0.0752526	8.34389131270097e-05	0.0250719	0.919831
1025	157	618	IGF1	MMP3	0.0751944	8.45060904770545e-05	0.0252914	0.919831
1026	723	792	SMYD3	YWHAH	0.0751936	8.45209180524442e-05	0.0252945	0.919831
1027	685	703	PTGS2	S100A1	0.0751867	8.46480599727695e-05	0.0253205	0.919831
1028	341	647	TLK2	NOD2	-0.0751593	8.51550816514113e-05	0.0254241	0.919831
1029	246	739	PON1	SULT1E1	0.075154	8.52532766324465e-05	0.0254441	0.919831
1030	750	795	TG	ZNF668	-0.0751382	8.55475002070616e-05	0.025504	0.919831
1031	588	707	KISS1	SETD8	0.0751365	8.55787764941773e-05	0.0255103	0.919831
1032	51	649	CDKN2A	NOTCH4	0.0751307	8.5686902007831e-05	0.0255323	0.919831
1033	472	475	CYP24A1	DCC	0.0751239	8.58147194662262e-05	0.0255582	0.919831
1034	357	518	TXNRD2	GHRH	0.0751129	8.6020675872156e-05	0.0256	0.919831
1035	394	658	ALDH3A1	PCNA	0.075109	8.60938887057294e-05	0.0256148	0.919831
1036	80	257	CYP2B6	PRKAR2A	0.0751054	8.61600013459807e-05	0.0256282	0.919831
1037	38	181	BUB3	KITLG	0.0751045	8.61770036830745e-05	0.0256316	0.919831
1038	394	623	ALDH3A1	MRPL41	-0.0751023	8.62199369660033e-05	0.0256403	0.919831
1039	133	182	GNAS	KLK10	0.0751009	8.62450767686873e-05	0.0256454	0.919831
1040	252	383	PPP2R1B	ADH1A	0.0750793	8.66520178972596e-05	0.0257276	0.919831
1041	36	719	BRCA2	SLC6A3	-0.0750537	8.71367081953789e-05	0.0258251	0.919831
1042	283	521	RAD52	GLI1	0.0750381	8.74338824141674e-05	0.0258848	0.919831
1043	412	423	BCCIP	CATSPERB	0.0750356	8.74814220848119e-05	0.0258943	0.919831
1044	8	770	ADRB3	TRIM25	0.0750354	8.74835208317659e-05	0.0258947	0.909416
1045	161	454	IGFBP5	CIC	0.0750041	8.808207976152e-05	0.026021	0.909416
1046	671	715	POLB	SLC26A4	0.0749934	8.8288602269504e-05	0.0260645	0.909416
1047	171	484	IRAK3	DPYD	0.0749837	8.84733980777153e-05	0.0261033	0.909416
1048	142	465	GTF2F1	CTSD	0.0749592	8.8947274775153e-05	0.0262027	0.909416
1049	187	703	LMO4	S100A1	0.0749579	8.89718070267165e-05	0.0262078	0.909416
1050	375	732	ABCB8	SSTR4	0.074944	8.92423277079057e-05	0.0262644	0.905692
1051	8	761	ADRB3	TNFRSF10D	-0.0748847	9.0399990158696e-05	0.0265093	0.905692
1052	68	401	CSH1	ATF1	0.0748468	9.11463699480031e-05	0.0266663	0.905692
1053	395	769	ALOX12B	TP73	0.0748312	9.14551884112491e-05	0.026731	0.905692
1054	232	479	NRIP1	DNASE1	0.0748254	9.15718656409048e-05	0.0267555	0.905692
1055	408	580	BCAS1	ITGA2	-0.0748205	9.16681847400458e-05	0.0267756	0.905692
1056	343	734	TNFRSF10C	ST18	0.0747915	9.22484176646421e-05	0.0268968	0.905692
1057	81	747	CYP2C8	TERT	0.0747667	9.27455138286515e-05	0.0270002	0.905692
1058	300	413	SKP2	BID	0.074732	9.34463696042886e-05	0.0271455	0.905692
1059	492	631	EPHX1	MUTYH	0.0747259	9.35708702938243e-05	0.0271713	0.905692
1060	394	542	ALDH3A1	GTF2A1	0.0747187	9.37161951362064e-05	0.0272013	0.905692
1061	651	726	NRAS	SOD1	-0.0746919	9.42615444028405e-05	0.0273137	0.905692
1062	182	793	KLK10	ZNF350	0.0746895	9.43114555824742e-05	0.027324	0.905692
1063	282	381	RAD51C	ACD	0.0746471	9.51811997809138e-05	0.0275025	0.905692
1064	290	770	RIMS2	TRIM25	0.0746364	9.54038855807138e-05	0.027548	0.905692
1065	20	283	APC	RAD52	0.074606	9.60336383912797e-05	0.0276765	0.905692
1066	96	128	EBAG9	GGCX	0.0746024	9.61077529821885e-05	0.0276916	0.905692
1067	198	315	MBD2	SSTR2	0.0745949	9.62654395941787e-05	0.0277237	0.905692
1068	173	502	ITGA6	FANCE	0.0745892	9.63838172813869e-05	0.0277478	0.905692
1069	169	496	ING1	ERCC5	0.0745623	9.69452800205772e-05	0.0278616	0.905692
1070	461	644	CRY2	NLRP2	0.0745529	9.71439283499187e-05	0.0279018	0.905692
1071	557	665	HSD17B1	PIN1	0.0745422	9.73696675723446e-05	0.0279475	0.905692
1072	371	733	ZFYVE26	SSTR5	-0.0745196	9.78464750851504e-05	0.0280436	0.905692
1073	108	402	ESRRG	ATP8B1	0.0745114	9.80201756985988e-05	0.0280786	0.905692
1074	53	219	CDKN2D	NCOA1	-0.074509	9.80706328883585e-05	0.0280887	0.905692
1075	60	503	CLCN3	FANCF	0.0744942	9.83853680065483e-05	0.028152	0.905692
1076	422	570	CAMK4	IKZF3	0.0744805	9.86766781945203e-05	0.0282104	0.905692
1077	548	718	HIF1A	SLC38A6	0.0744628	9.90556447637569e-05	0.0282862	0.905692
1078	538	595	GSTO1	LASP1	-0.0744326	9.97034648027029e-05	0.0284155	0.905692
1079	568	586	IGFBP1	KEAP1	-0.0744146	0.000100092	0.0284928	0.905692
1080	339	539	TIMELESS	GSTP1	0.0744122	0.000100145	0.0285032	0.905692
1081	671	722	POLB	SMURF2	0.0743796	0.000100851	0.0286433	0.905692
1082	542	786	GTF2A1	WRN	0.0743758	0.000100935	0.0286599	0.905692
1083	387	760	ADIPOR2	TNF	0.0743663	0.000101143	0.028701	0.905692
1084	174	628	ITGB1BP1	MTUS2	0.0743621	0.000101234	0.0287189	0.905692
1085	299	585	SIK3	KDR	0.0743285	0.000101971	0.0288638	0.905692
1086	443	723	CDK4	SMYD3	-0.0743229	0.000102095	0.0288882	0.905692
1087	266	538	PTEN	GSTO1	0.0743229	0.000102095	0.0288882	0.905692
1088	231	232	NR4A2	NRIP1	0.0743169	0.000102226	0.0289139	0.905692
1089	35	347	BRCA1	TOX3	0.0742955	0.000102699	0.0290066	0.905692
1090	685	789	PTGS2	XRCC1	0.0742882	0.000102861	0.0290383	0.905692
1091	485	744	E2F2	TECTA	0.0742676	0.00010332	0.0291278	0.905692
1092	574	661	IL17RB	PEMT	-0.0742564	0.00010357	0.0291765	0.905692
1093	52	385	CDKN2C	ADIPOQ	0.0742547	0.000103607	0.0291837	0.905692
1094	125	387	GAPDH	ADIPOR2	0.0742143	0.000104513	0.0293594	0.905692
1095	231	294	NR4A2	SERPINE1	0.0741904	0.000105054	0.0294639	0.905692
1096	227	477	NPAS2	DMBT1	0.0741894	0.000105075	0.0294681	0.905692
1097	288	728	RECK	SREBF1	0.0741556	0.000105844	0.0296159	0.905692
1098	459	470	COL19A1	CYP19A1	0.0741334	0.00010635	0.029713	0.905692
1099	153	791	HSP90AA1	XRCC3	0.0741298	0.000106434	0.029729	0.905692
1100	379	794	ACAD10	ZNF646	0.0740898	0.000107354	0.0299044	0.905692
1101	536	775	GSTM3	TWIST1	0.0740897	0.000107355	0.0299047	0.905692
1102	361	614	UGT2B15	MMP1	0.0740665	0.000107893	0.0300068	0.905692
1103	343	377	TNFRSF10C	ABCC4	0.0740444	0.000108407	0.0301041	0.905692
1104	109	620	F5	MMP9	0.0740437	0.000108424	0.0301073	0.905692
1105	616	784	MMP13	WNT10B	0.0740418	0.000108469	0.0301159	0.905692
1106	108	509	ESRRG	FCGR2A	0.0740255	0.000108848	0.0301875	0.905692
1107	119	703	FLNA	S100A1	0.0740237	0.00010889	0.0301954	0.905692
1108	193	785	MAP2K4	WRB	0.0740172	0.000109043	0.0302242	0.905692
1109	464	474	CTNNB1	CYP3A7	-0.0740128	0.000109147	0.0302437	0.905692
1110	157	401	IGF1	ATF1	0.0740045	0.000109342	0.0302805	0.905692
1111	183	535	KLK2	GSTM2	0.0739792	0.000109937	0.0303921	0.905692
1112	173	194	ITGA6	MAPK13	-0.0739662	0.000110246	0.03045	0.905692
1113	394	669	ALDH3A1	PLG	0.0739508	0.000110611	0.0305181	0.905692
1114	131	532	GLG1	GSK3B	0.0739498	0.000110633	0.0305224	0.905692
1115	491	722	EMG1	SMURF2	0.0739489	0.000110655	0.0305264	0.905692
1116	397	789	AMPH	XRCC1	0.0739374	0.000110929	0.0305775	0.905692
1117	133	717	GNAS	SLC38A3	0.0739297	0.000111114	0.0306119	0.905692
1118	144	445	HDLBP	CDK7	0.0739237	0.000111258	0.0306386	0.905692
1119	522	657	GLO1	PBOV1	0.0739213	0.000111314	0.0306491	0.905692
1120	30	173	BCL11A	ITGA6	0.0739167	0.000111424	0.0306695	0.905692
1121	247	661	PON2	PEMT	0.0738993	0.000111841	0.0307468	0.905692
1122	36	164	BRCA2	IL1A	0.0738877	0.00011212	0.0307985	0.905692
1123	565	729	ICAM5	SST	0.0738604	0.000112778	0.03092	0.905692
1124	262	653	PRPS1	ODC1	0.0738576	0.000112848	0.0309328	0.905692
1125	489	779	EHMT1	UQCRFS1	-0.0738415	0.000113236	0.0310043	0.905692
1126	262	268	PRPS1	PTGES	-0.0738353	0.000113388	0.0310323	0.905692
1127	57	75	CHEK1	CTTN	-0.0738204	0.00011375	0.0310986	0.905692
1128	479	494	DNASE1	ERCC3	0.0738159	0.000113862	0.0311191	0.905692
1129	639	748	NELL2	TEX14	-0.0737849	0.000114619	0.0312575	0.905692
1130	66	178	COX11	IVNS1ABP	0.0737824	0.000114681	0.0312688	0.905692
1131	316	646	STAT1	NMI	0.0737785	0.000114777	0.0312863	0.905692
1132	20	187	APC	LMO4	0.0737544	0.000115371	0.0313943	0.905692
1133	23	207	ARFGEF2	MRPS30	0.0737497	0.000115487	0.0314154	0.905692
1134	69	388	CSNK1D	ADRB2	0.0737391	0.00011575	0.031463	0.905692
1135	228	650	NQO1	NQO2	0.0737362	0.000115823	0.0314763	0.905692
1136	434	439	CCR7	CD3G	0.0737361	0.000115826	0.0314768	0.905692
1137	17	268	ALDOA	PTGES	0.073736	0.000115828	0.0314771	0.905692
1138	208	605	MSH3	MAP3K1	0.0737251	0.000116099	0.0315261	0.896709
1139	237	717	OGG1	SLC38A3	0.0737007	0.000116708	0.0316409	0.896709
1140	18	519	AMFR	GHSR	-0.0736854	0.00011709	0.0317127	0.896709
1141	65	723	COMT	SMYD3	-0.0736592	0.000117749	0.0318362	0.896709
1142	59	737	CLCA2	STEAP1	0.0736236	0.000118649	0.032004	0.896709
1143	386	587	ADIPOR1	KIF14	0.073622	0.000118689	0.0320116	0.896709
1144	147	316	HLA-A	STAT1	0.0736168	0.000118823	0.0320363	0.896709
1145	217	683	NBN	PRKAR2B	0.0736069	0.000119073	0.032083	0.896709
1146	39	663	CALCR	PGR	0.0735777	0.000119819	0.0322213	0.896709
1147	275	399	PTPRN2	APEX1	-0.0735771	0.000119836	0.0322244	0.896709
1148	39	136	CALCR	GREB1	0.0735217	0.000121262	0.0324872	0.896709
1149	308	569	SNCG	IGFBP2	0.0735198	0.000121311	0.0324962	0.896709
1150	281	417	RAD51	BUB1B	0.0734951	0.000121953	0.0326138	0.896709
1151	109	495	F5	ERCC4	0.0734907	0.000122068	0.0326348	0.896709
1152	110	450	FANCA	CDT1	0.0734652	0.000122734	0.0327565	0.896709
1153	84	733	CYP2E1	SSTR5	0.0734304	0.000123651	0.0329232	0.896709
1154	83	539	CYP2D6	GSTP1	0.0734073	0.000124262	0.0330339	0.896709
1155	415	533	BRAF	GSR	0.0734034	0.000124365	0.0330525	0.896709
1156	216	718	NAA16	SLC38A6	0.0734002	0.000124451	0.033068	0.896709
1157	519	663	GHSR	PGR	0.0733961	0.000124559	0.0330876	0.896709
1158	83	651	CYP2D6	NRAS	0.0733889	0.000124749	0.0331219	0.896709
1159	444	651	CDK5	NRAS	0.0733846	0.000124866	0.0331429	0.896709
1160	221	272	NCOA3	PTPN1	0.07336	0.000125521	0.0332608	0.896709
1161	260	368	PRLR	XRCC6	-0.0733447	0.000125931	0.0333345	0.896709
1162	477	734	DMBT1	ST18	0.0733337	0.000126228	0.0333876	0.896709
1163	129	301	GH1	SLC19A1	0.0733288	0.00012636	0.0334112	0.896709
1164	58	769	CHST3	TP73	0.0733209	0.000126574	0.0334494	0.896709
1165	103	124	ERBB3	GAB1	0.073294	0.000127301	0.033579	0.896709
1166	176	678	ITGB4	PPP1R13L	0.0732801	0.000127678	0.0336461	0.896709
1167	22	420	AR	CACNA1F	0.0732772	0.000127757	0.0336603	0.896709
1168	292	468	RRP1B	CYP11B2	-0.0732571	0.000128304	0.0337572	0.896709
1169	222	345	NCOR1	TNKS	0.073249	0.000128526	0.0337965	0.896709
1170	113	663	FASN	PGR	0.0732479	0.000128556	0.0338018	0.896709
1171	567	760	IGFALS	TNF	0.0732427	0.000128699	0.0338271	0.896709
1172	116	671	FGFR1	POLB	0.0732126	0.000129527	0.0339732	0.896709
1173	181	301	KITLG	SLC19A1	0.0732089	0.000129629	0.0339912	0.896709
1174	196	270	MAPK9	PTGS1	0.0732033	0.000129784	0.0340183	0.896709
1175	207	400	MRPS30	ASL	-0.0731989	0.000129906	0.0340398	0.896709
1176	507	590	FCER1A	KL	0.0731949	0.000130017	0.0340593	0.896709
1177	485	542	E2F2	GTF2A1	-0.0731491	0.00013129	0.0342821	0.896709
1178	117	395	FGFR2	ALOX12B	0.0731481	0.000131317	0.0342868	0.896709
1179	511	729	FGF3	SST	0.0731427	0.000131468	0.0343132	0.896709
1180	28	222	AURKA	NCOR1	-0.073135	0.000131684	0.0343509	0.896709
1181	151	451	HMMR	CENPE	0.073134	0.00013171	0.0343553	0.896709
1182	465	685	CTSD	PTGS2	-0.0731325	0.000131753	0.0343627	0.896709
1183	181	626	KITLG	MTHFD1	0.0731221	0.000132046	0.0344138	0.896709
1184	467	521	CYP11A1	GLI1	-0.0731142	0.000132268	0.0344523	0.896709
1185	226	471	NOTCH2	CYP1A1	0.0731007	0.000132647	0.0345181	0.896709
1186	83	738	CYP2D6	STMN1	0.0731002	0.000132661	0.0345204	0.896709
1187	589	632	KIT	MYC	0.0730966	0.000132763	0.0345381	0.896709
1188	569	663	IGFBP2	PGR	0.0730944	0.000132824	0.0345487	0.896709
1189	153	561	HSP90AA1	HSPA5	0.0730644	0.000133676	0.0346958	0.896709
1190	662	686	PGC	PTH	-0.0730407	0.000134349	0.0348116	0.896709
1191	193	298	MAP2K4	SHMT1	-0.0730338	0.000134545	0.0348454	0.896709
1192	340	694	TIMP3	RFX2	0.0730332	0.000134564	0.0348485	0.896709
1193	233	485	NRXN2	E2F2	0.0730249	0.000134802	0.0348894	0.896709
1194	285	456	RASAL2	CNTN6	0.0730244	0.000134817	0.0348919	0.8928
1195	384	578	ADH1C	INS	0.0729899	0.000135808	0.0350645	0.8928
1196	649	708	NOTCH4	SH2B2	0.0729842	0.000135971	0.0350928	0.8928
1197	155	593	HUS1	KPNA5	0.0729825	0.00013602	0.0351013	0.8928
1198	39	337	CALCR	THOC5	0.0729761	0.000136204	0.0351333	0.877882
1199	78	288	CYP1A2	RECK	0.0729364	0.000137358	0.0353448	0.877882
1200	19	204	ANTXR1	MMP11	0.0729351	0.000137397	0.0353519	0.877882
1201	616	639	MMP13	NELL2	0.0729324	0.000137473	0.0353658	0.877882
1202	495	670	ERCC4	PLK1	0.0728733	0.000139207	0.0356815	0.877882
1203	26	491	ATN1	EMG1	0.0728689	0.000139338	0.0357053	0.877882
1204	110	760	FANCA	TNF	0.0728568	0.000139697	0.0357704	0.877882
1205	449	785	CDKN2B	WRB	0.0728357	0.00014032	0.0358831	0.877882
1206	275	519	PTPRN2	GHSR	0.0728144	0.000140955	0.0359976	0.877882
1207	169	729	ING1	SST	-0.0727896	0.0001417	0.0361314	0.877882
1208	667	671	PLAT	POLB	0.0727883	0.000141737	0.0361381	0.877882
1209	344	412	TNFSF10	BCCIP	0.0727717	0.000142236	0.0362276	0.877882
1210	83	290	CYP2D6	RIMS2	0.0727689	0.000142322	0.036243	0.877882
1211	673	739	POR	SULT1E1	-0.072768	0.000142348	0.0362477	0.877882
1212	275	560	PTPRN2	HSD17B7	0.0727642	0.000142462	0.0362682	0.877882
1213	476	547	DIRAS3	HDAC4	0.0727589	0.000142622	0.0362967	0.877882
1214	625	662	MT2A	PGC	0.0727514	0.00014285	0.0363374	0.877882
1215	107	578	ESR2	INS	0.0727399	0.000143198	0.0363996	0.877882
1216	447	775	CDKN1A	TWIST1	0.072716	0.000143922	0.0365286	0.877882
1217	39	662	CALCR	PGC	0.0727061	0.000144224	0.0365823	0.877882
1218	10	28	AKAP10	AURKA	0.0726995	0.000144425	0.0366181	0.877882
1219	384	669	ADH1C	PLG	0.0726961	0.000144532	0.036637	0.877882
1220	649	737	NOTCH4	STEAP1	0.0726798	0.00014503	0.0367253	0.877882
1221	270	589	PTGS1	KIT	0.0726656	0.000145465	0.0368022	0.877882
1222	256	738	PRKAR1B	STMN1	0.0726141	0.000147057	0.0370827	0.877882
1223	124	628	GAB1	MTUS2	-0.0726089	0.00014722	0.0371113	0.877882
1224	453	479	CHEK2	DNASE1	-0.0725926	0.000147728	0.0372003	0.877882
1225	50	638	CDK6	NELL1	-0.0725596	0.000148762	0.037381	0.877882
1226	57	318	CHEK1	STIP1	0.0725494	0.000149081	0.0374367	0.877882
1227	404	745	AURKB	TERF2	0.0725443	0.000149241	0.0374644	0.877882
1228	500	762	F2	TNFRSF1A	0.0725385	0.000149425	0.0374965	0.877882
1229	31	545	BCL2	HDAC1	0.072533	0.0001496	0.0375268	0.877882
1230	17	106	ALDOA	ESR1	0.0725323	0.000149621	0.0375306	0.877882
1231	37	331	BUB1	TFR2	0.0725288	0.00014973	0.0375495	0.877882
1232	458	665	COASY	PIN1	0.0725087	0.000150369	0.0376602	0.877882
1233	590	611	KL	MGMT	0.0725077	0.000150398	0.0376653	0.877882
1234	176	320	ITGB4	STS	0.0724986	0.00015069	0.0377158	0.877882
1235	39	271	CALCR	PTHLH	0.0724711	0.000151566	0.0378671	0.877882
1236	282	517	RAD51C	GHR	0.0724684	0.000151651	0.0378818	0.877882
1237	118	419	FGFR4	C5orf42	0.0724506	0.000152221	0.0379799	0.877882
1238	539	665	GSTP1	PIN1	0.0724415	0.000152516	0.0380305	0.877882
1239	225	687	NF2	PTPRT	0.0724341	0.000152753	0.0380712	0.877882
1240	233	700	NRXN2	RNF2	0.0724281	0.000152945	0.0381041	0.877882
1241	290	470	RIMS2	CYP19A1	-0.0724085	0.000153581	0.038213	0.877882
1242	219	625	NCOA1	MT2A	-0.0724081	0.000153592	0.0382149	0.864669
1243	568	657	IGFBP1	PBOV1	0.0723928	0.000154089	0.0383035	0.864669
1244	423	581	CATSPERB	ITGA3	0.072361	0.000155124	0.0384876	0.864669
1245	314	376	SRD5A1	ABCC2	0.0723187	0.000156511	0.0387334	0.864669
1246	657	713	PBOV1	SLC22A18	0.072289	0.000157494	0.0389066	0.864669
1247	65	301	COMT	SLC19A1	0.0722636	0.000158337	0.0390548	0.864669
1248	446	644	CDK8	NLRP2	0.0722572	0.000158551	0.0390924	0.864669
1249	243	292	PIK3CB	RRP1B	0.0722517	0.000158735	0.0391245	0.864669
1250	285	619	RASAL2	MMP7	0.0722515	0.00015874	0.0391255	0.864669
1251	674	751	POU1F1	TGFBR1	-0.0721835	0.000161028	0.0395246	0.864669
1252	361	426	UGT2B15	CBS	0.0721688	0.000161525	0.039611	0.864669
1253	1	23	ABCA1	ARFGEF2	-0.072167	0.000161588	0.0396219	0.864669
1254	639	680	NELL2	PPP2R2A	-0.0721336	0.000162723	0.0398184	0.864669
1255	106	111	ESR1	FANCI	0.0721224	0.000163106	0.0398845	0.864669
1256	143	637	H2AFX	NCOA6	0.0721112	0.000163492	0.0399509	0.864669
1257	53	215	CDKN2D	MUC5AC	-0.0720974	0.000163965	0.0400322	0.864669
1258	516	610	GADD45A	MDM4	-0.0720948	0.000164057	0.0400481	0.864669
1259	382	552	ACE	HOXA3	0.07209	0.00016422	0.0400762	0.864669
1260	466	728	CYB5R4	SREBF1	0.0720795	0.000164585	0.0401388	0.864669
1261	600	713	LRIG1	SLC22A18	0.0720597	0.000165267	0.0402557	0.864669
1262	385	613	ADIPOQ	MLXIPL	0.0720556	0.000165411	0.0402803	0.864669
1263	77	676	CXCR4	PPARGC1A	0.0720538	0.000165472	0.0402908	0.864669
1264	432	466	CCNH	CYB5R4	0.0720496	0.000165619	0.0403158	0.864669
1265	204	635	MMP11	MYH9	0.0720478	0.000165681	0.0403264	0.864669
1266	216	564	NAA16	HTR3B	0.0720422	0.000165878	0.04036	0.864669
1267	686	703	PTH	S100A1	0.0720382	0.000166017	0.0403838	0.864669
1268	650	761	NQO2	TNFRSF10D	-0.0720338	0.000166168	0.0404095	0.864669
1269	237	542	OGG1	GTF2A1	-0.0720209	0.00016662	0.0404867	0.864669
1270	118	408	FGFR4	BCAS1	0.0720178	0.000166729	0.0405052	0.864669
1271	137	310	GREM1	SP110	0.0719953	0.000167515	0.0406388	0.864669
1272	46	558	CD44	HSD17B12	0.0719866	0.000167821	0.0406907	0.864669
1273	662	744	PGC	TECTA	0.0719462	0.000169249	0.0409322	0.864669
1274	207	661	MRPS30	PEMT	0.0719414	0.000169421	0.0409613	0.864669
1275	416	630	BRMS1	MUS81	0.0719221	0.000170108	0.0410769	0.864669
1276	734	789	ST18	XRCC1	-0.0719023	0.000170812	0.0411952	0.864669
1277	742	759	TBXAS1	TMPRSS6	0.0719013	0.000170848	0.0412013	0.864669
1278	303	492	SLC4A7	EPHX1	0.0718881	0.000171323	0.0412808	0.864669
1279	693	778	REXO2	UIMC1	0.0718593	0.000172359	0.041454	0.864669
1280	135	144	GPC1	HDLBP	0.0718476	0.00017278	0.0415242	0.864669
1281	593	783	KPNA5	WISP3	0.0718364	0.000173188	0.0415921	0.864669
1282	330	753	TFAP2C	TIMP2	0.0718353	0.000173226	0.0415984	0.864669
1283	654	694	OTOF	RFX2	0.0718276	0.000173505	0.0416447	0.864669
1284	644	793	NLRP2	ZNF350	0.0718272	0.000173519	0.041647	0.864669
1285	602	760	LTA	TNF	0.0718213	0.000173735	0.041683	0.864669
1286	477	741	DMBT1	TBX4	0.0718183	0.000173842	0.0417008	0.864669
1287	300	314	SKP2	SRD5A1	0.0718171	0.000173887	0.0417082	0.864669
1288	745	774	TERF2	TUBA4A	0.071788	0.000174949	0.0418841	0.864669
1289	6	425	ADAM17	CBR3	0.0717825	0.000175152	0.0419176	0.864669
1290	128	262	GGCX	PRPS1	0.0717783	0.000175303	0.0419425	0.864669
1291	65	222	COMT	NCOR1	0.0717609	0.000175942	0.042048	0.864669
1292	307	444	SMURF1	CDK5	0.0717512	0.000176301	0.0421071	0.864669
1293	83	384	CYP2D6	ADH1C	0.0717411	0.000176671	0.0421679	0.864669
1294	202	434	MEF2C	CCR7	0.071733	0.000176972	0.0422173	0.864669
1295	107	511	ESR2	FGF3	0.0717321	0.000177004	0.0422226	0.864669
1296	715	792	SLC26A4	YWHAH	0.0717064	0.000177959	0.0423791	0.864669
1297	372	458	AATF	COASY	0.071672	0.000179243	0.0425885	0.864669
1298	65	320	COMT	STS	0.0716716	0.000179256	0.0425907	0.864669
1299	369	705	YWHAQ	SEPHS2	0.0716548	0.000179888	0.0426934	0.864669
1300	59	97	CLCA2	EFNB2	0.0716529	0.000179957	0.0427047	0.864669
1301	644	730	NLRP2	SSTR1	-0.0716466	0.000180197	0.0427436	0.864669
1302	306	748	SMARCA4	TEX14	-0.071635	0.000180633	0.0428144	0.864669
1303	90	757	DCN	TLR4	0.0716346	0.000180648	0.0428168	0.864669
1304	121	160	FN1	IGFBP3	-0.0716314	0.000180767	0.042836	0.864669
1305	500	775	F2	TWIST1	0.0716039	0.000181806	0.0430041	0.864669
1306	568	733	IGFBP1	SSTR5	0.071599	0.000181995	0.0430345	0.864669
1307	158	172	IGF1R	IRS2	0.0715973	0.000182058	0.0430448	0.845147
1308	381	450	ACD	CDT1	0.0715673	0.000183201	0.0432394	0.845147
1309	83	205	CYP2D6	MPO	-0.0715549	0.000183675	0.04332	0.845147
1310	341	354	TLK2	TUBD1	0.0715313	0.000184583	0.0434741	0.845147
1311	174	423	ITGB1BP1	CATSPERB	0.0715246	0.00018484	0.0435177	0.845147
1312	126	411	GATA3	BCAS4	0.0714791	0.000186599	0.0438146	0.845147
1313	23	411	ARFGEF2	BCAS4	0.0714769	0.000186686	0.0438292	0.845147
1314	38	553	BUB3	HOXB13	-0.0714604	0.000187329	0.0439374	0.845147
1315	530	690	GREB1L	RBBP8	0.0714568	0.000187469	0.0439609	0.845147
1316	459	734	COL19A1	ST18	0.0714426	0.000188024	0.044054	0.845147
1317	327	389	TERF1	AHR	0.0714205	0.000188892	0.0441993	0.845147
1318	292	618	RRP1B	MMP3	-0.0714167	0.000189042	0.0442245	0.845147
1319	21	742	APOE	TBXAS1	0.0714019	0.000189625	0.0443217	0.845147
1320	68	625	CSH1	MT2A	0.07139	0.000190094	0.0443999	0.845147
1321	131	796	GLG1	ZWILCH	0.0713788	0.000190539	0.044474	0.845147
1322	133	753	GNAS	TIMP2	0.0713623	0.000191192	0.0445826	0.845147
1323	346	545	TOP2A	HDAC1	-0.0713551	0.000191478	0.0446301	0.845147
1324	174	654	ITGB1BP1	OTOF	0.0713517	0.000191614	0.0446526	0.845147
1325	633	634	MYH1	MYH7B	0.0713442	0.000191914	0.0447024	0.845147
1326	639	731	NELL2	SSTR3	0.0713366	0.000192219	0.0447528	0.845147
1327	736	783	STARD8	WISP3	0.0713136	0.000193139	0.0449049	0.845147
1328	83	719	CYP2D6	SLC6A3	0.0712895	0.000194111	0.0450652	0.845147
1329	254	309	PRKACB	SORL1	-0.0712651	0.000195097	0.0452272	0.845147
1330	211	382	MTHFR	ACE	0.0712555	0.000195485	0.0452908	0.845147
1331	103	421	ERBB3	CALCOCO1	0.0712428	0.000196002	0.0453755	0.845147
1332	563	619	HSPB2	MMP7	0.0712191	0.000196968	0.0455334	0.845147
1333	459	783	COL19A1	WISP3	-0.0712175	0.000197035	0.0455443	0.845147
1334	552	730	HOXA3	SSTR1	-0.0711893	0.000198192	0.0457328	0.845147
1335	333	477	TGFA	DMBT1	0.0711767	0.000198709	0.0458167	0.845147
1336	63	617	COL1A1	MMP2	0.0711736	0.000198838	0.0458376	0.845147
1337	34	486	BIRC5	ECHDC1	-0.0711688	0.000199035	0.0458696	0.845147
1338	558	783	HSD17B12	WISP3	0.0711414	0.00020017	0.0460534	0.845147
1339	108	507	ESRRG	FCER1A	0.0711148	0.000201279	0.0462324	0.845147
1340	733	777	SSTR5	UGT2B4	0.0711008	0.000201864	0.0463265	0.845147
1341	250	576	PPARA	IL6	-0.0710696	0.000203172	0.0465366	0.845147
1342	391	715	AKT1	SLC26A4	0.0710534	0.000203857	0.0466462	0.845147
1343	631	637	MUTYH	NCOA6	0.071012	0.000205614	0.0469265	0.845147
1344	292	504	RRP1B	FANCG	0.0709964	0.000206277	0.0470317	0.845147
1345	223	667	NCOR2	PLAT	0.0709896	0.000206568	0.0470779	0.845147
1346	519	594	GHSR	LAMA1	0.0709659	0.000207583	0.0472388	0.845147
1347	466	502	CYB5R4	FANCE	0.0709627	0.000207722	0.0472607	0.845147
1348	155	672	HUS1	POLD1	-0.0709626	0.000207726	0.0472613	0.845147
1349	269	590	PTGIS	KL	0.0709593	0.000207869	0.047284	0.845147
1350	283	670	RAD52	PLK1	0.0709589	0.000207885	0.0472864	0.845147
1351	128	306	GGCX	SMARCA4	-0.0709524	0.000208163	0.0473304	0.845147
1352	54	61	CDS1	COL11A1	0.0709449	0.00020849	0.0473819	0.845147
1353	346	477	TOP2A	DMBT1	0.0709389	0.000208747	0.0474225	0.845147
1354	268	599	PTGES	LPPR3	0.0709341	0.000208956	0.0474553	0.845147
1355	269	551	PTGIS	HMOX1	0.0709235	0.000209413	0.0475273	0.845147
1356	36	250	BRCA2	PPARA	0.070913	0.000209869	0.047599	0.845147
1357	485	713	E2F2	SLC22A18	0.0709076	0.000210104	0.047636	0.845147
1358	42	336	CAV1	TGFBR2	0.0709041	0.000210257	0.04766	0.845147
1359	419	704	C5orf42	S100A4	-0.0708998	0.000210441	0.0476888	0.845147
1360	425	761	CBR3	TNFRSF10D	0.0708935	0.000210717	0.0477321	0.845147
1361	454	599	CIC	LPPR3	-0.0708743	0.000211554	0.047863	0.845147
1362	83	680	CYP2D6	PPP2R2A	0.0708729	0.000211618	0.0478731	0.845147
1363	109	110	F5	FANCA	0.0708606	0.000212154	0.0479568	0.845147
1364	761	771	TNFRSF10D	TSG101	0.0708519	0.000212538	0.0480166	0.845147
1365	409	447	BCAS2	CDKN1A	-0.0708517	0.000212544	0.0480175	0.845147
1366	440	627	CD9	MTR	0.0708442	0.000212875	0.0480692	0.845147
1367	548	553	HIF1A	HOXB13	0.070842	0.000212973	0.0480844	0.845147
1368	34	69	BIRC5	CSNK1D	0.0708409	0.00021302	0.0480917	0.845147
1369	521	611	GLI1	MGMT	-0.0708366	0.000213209	0.0481212	0.845147
1370	597	611	LHCGR	MGMT	0.0708254	0.000213704	0.048198	0.845147
1371	380	403	ACADM	AURKAIP1	0.0708058	0.000214571	0.0483326	0.845147
1372	212	779	MTRR	UQCRFS1	-0.0707945	0.00021507	0.0484099	0.845147
1373	34	255	BIRC5	PRKAR1A	0.0707793	0.000215747	0.0485145	0.845147
1374	111	643	FANCI	NFKBIA	-0.0707614	0.000216545	0.0486376	0.845147
1375	205	564	MPO	HTR3B	0.0707559	0.000216795	0.0486761	0.845147
1376	443	725	CDK4	SNAI2	0.0707526	0.000216941	0.0486985	0.845147
1377	194	271	MAPK13	PTHLH	0.0707482	0.000217136	0.0487286	0.837772
1378	344	466	TNFSF10	CYB5R4	0.0707177	0.000218509	0.0489437	0.837772
1379	581	768	ITGA3	TP53I3	0.0707136	0.000218693	0.0489725	0.837772
1380	550	616	HLA-DQA1	MMP13	-0.0707119	0.000218769	0.0489843	0.837772
1381	247	329	PON2	TFAP2B	0.0706959	0.000219495	0.0490977	0.837772
1382	193	629	MAP2K4	MUC6	0.0706848	0.000219995	0.0491757	0.837772
1383	395	446	ALOX12B	CDK8	0.0706782	0.000220297	0.0492227	0.837772
1384	275	328	PTPRN2	TFAP2A	0.0706591	0.000221167	0.0493579	0.837772
1385	500	779	F2	UQCRFS1	0.0706282	0.000222582	0.0495771	0.837772
1386	35	254	BRCA1	PRKACB	0.0706227	0.00022283	0.0496156	0.837772
1387	565	695	ICAM5	RGL1	-0.0706188	0.000223011	0.0496435	0.837772
1388	307	739	SMURF1	SULT1E1	0.0706086	0.000223481	0.0497162	0.837772
1389	155	734	HUS1	ST18	0.0706074	0.000223536	0.0497246	0.837772
1390	18	781	AMFR	VTCN1	0.0705974	0.000223998	0.0497958	0.837772
1391	363	456	VDR	CNTN6	0.0705337	0.000226955	0.0502495	0.837772
1392	109	633	F5	MYH1	0.0705336	0.000226961	0.0502504	0.837772
1393	166	619	IL1RN	MMP7	0.0705314	0.000227062	0.0502658	0.837772
1394	23	747	ARFGEF2	TERT	-0.0705197	0.00022761	0.0503496	0.837772
1395	73	746	CTCF	TERF2IP	0.070509	0.000228108	0.0504255	0.837772
1396	576	633	IL6	MYH1	0.0705032	0.000228381	0.0504671	0.837772
1397	366	432	XRCC4	CCNH	0.0704947	0.000228782	0.050528	0.837772
1398	41	56	CASP8	CFLAR	0.0704875	0.000229121	0.0505795	0.837772
1399	269	420	PTGIS	CACNA1F	0.0704685	0.000230019	0.0507159	0.837772
1400	247	554	PON2	HP	0.0704658	0.000230147	0.0507352	0.837772
1401	15	724	AKT2	SNAI1	0.0704471	0.000231035	0.0508697	0.837772
1402	122	177	FOXP3	ITGB5	0.0704456	0.000231106	0.0508803	0.837772
1403	397	779	AMPH	UQCRFS1	-0.0704326	0.000231724	0.0509736	0.837772
1404	193	732	MAP2K4	SSTR4	-0.0704276	0.000231964	0.0510099	0.837772
1405	246	516	PON1	GADD45A	0.0704206	0.000232297	0.0510601	0.837772
1406	692	722	REV3L	SMURF2	0.0703865	0.000233929	0.0513053	0.837772
1407	570	638	IKZF3	NELL1	0.0703628	0.00023507	0.0514762	0.837772
1408	572	747	IL12RB2	TERT	0.0703347	0.000236434	0.0516797	0.837772
1409	23	418	ARFGEF2	C1QA	-0.0702942	0.000238406	0.0519727	0.837772
1410	246	700	PON1	RNF2	0.0702763	0.000239281	0.0521022	0.837772
1411	475	571	DCC	IL10	0.0702499	0.000240583	0.0522942	0.837772
1412	744	761	TECTA	TNFRSF10D	-0.0702402	0.000241063	0.0523649	0.837772
1413	460	517	CROT	GHR	0.0702328	0.000241428	0.0524186	0.837772
1414	210	548	MTA1	HIF1A	0.0702179	0.000242164	0.0525266	0.837772
1415	116	494	FGFR1	ERCC3	0.070215	0.000242311	0.0525481	0.837772
1416	222	775	NCOR1	TWIST1	0.0702095	0.000242582	0.0525878	0.837772
1417	382	785	ACE	WRB	0.0701978	0.000243166	0.0526734	0.837772
1418	152	669	HNF1A	PLG	0.0701812	0.000243995	0.0527946	0.837772
1419	212	314	MTRR	SRD5A1	0.0701807	0.000244022	0.0527984	0.837772
1420	638	760	NELL1	TNF	0.0701692	0.000244595	0.052882	0.837772
1421	288	351	RECK	TPMT	0.070162	0.000244958	0.0529348	0.837772
1422	140	141	GSTM1	GSTM4	0.0701535	0.000245384	0.0529969	0.837772
1423	113	519	FASN	GHSR	0.0701506	0.000245528	0.0530179	0.837772
1424	475	615	DCC	MMP12	0.0701491	0.000245604	0.0530289	0.837772
1425	318	543	STIP1	GTF2E1	0.0701489	0.000245616	0.0530306	0.837772
1426	733	744	SSTR5	TECTA	0.0701287	0.000246631	0.053178	0.837772
1427	74	427	CTIF	CCL1	-0.0701272	0.000246706	0.0531888	0.837772
1428	532	783	GSK3B	WISP3	0.0701133	0.00024741	0.0532907	0.837772
1429	23	223	ARFGEF2	NCOR2	0.0700768	0.000249265	0.0535583	0.837772
1430	398	555	ANAPC2	HRAS	0.0700552	0.000250368	0.053717	0.837772
1431	282	748	RAD51C	TEX14	0.0700522	0.000250526	0.0537395	0.837772
1432	290	565	RIMS2	ICAM5	-0.0700482	0.000250731	0.053769	0.837772
1433	311	335	SPOCK2	TGFB2	0.0700465	0.000250819	0.0537816	0.837772
1434	6	493	ADAM17	ERCC2	-0.0700176	0.000252304	0.053994	0.837772
1435	455	729	CNNM4	SST	-0.0700122	0.000252583	0.0540339	0.837772
1436	405	682	AXIN1	PRKACG	-0.0699999	0.000253219	0.0541245	0.837772
1437	336	452	TGFBR2	CFP	0.0699983	0.000253302	0.0541363	0.837772
1438	12	83	AKAP9	CYP2D6	0.0699742	0.000254554	0.0543143	0.837772
1439	305	585	SMARCA2	KDR	0.0699711	0.000254715	0.0543372	0.837772
1440	151	604	HMMR	MAD2L1	0.0699706	0.000254739	0.0543405	0.837772
1441	629	733	MUC6	SSTR5	-0.0699579	0.000255401	0.0544345	0.837772
1442	375	504	ABCB8	FANCG	0.0699531	0.000255653	0.0544701	0.837772
1443	22	416	AR	BRMS1	0.0699276	0.000256989	0.0546588	0.837772
1444	138	565	GRIK1	ICAM5	0.0699158	0.000257608	0.0547461	0.837772
1445	338	548	THRA	HIF1A	0.0699132	0.000257746	0.0547655	0.837772
1446	381	454	ACD	CIC	-0.0699123	0.000257793	0.0547722	0.837772
1447	75	485	CTTN	E2F2	-0.0699071	0.000258063	0.0548101	0.837772
1448	303	695	SLC4A7	RGL1	0.0699048	0.000258185	0.0548272	0.837772
1449	487	729	EGF	SST	0.069877	0.000259657	0.0550338	0.837772
1450	136	749	GREB1	TFF1	0.0698669	0.000260194	0.055109	0.837772
1451	525	691	GNRH1	REV1	0.0698621	0.000260447	0.0551443	0.837772
1452	246	545	PON1	HDAC1	0.0698613	0.000260491	0.0551505	0.837772
1453	266	445	PTEN	CDK7	0.0698422	0.000261508	0.0552923	0.837772
1454	14	79	AKR1C2	CYP1B1	0.0698341	0.000261938	0.0553522	0.837772
1455	306	694	SMARCA4	RFX2	-0.0698223	0.000262571	0.0554404	0.837772
1456	503	645	FANCF	NME1	0.0698151	0.000262959	0.0554942	0.837772
1457	275	365	PTPRN2	WEE1	0.0698039	0.000263558	0.0555773	0.837772
1458	428	429	CCNB1	CCNB2	0.0697973	0.000263911	0.0556262	0.837772
1459	489	770	EHMT1	TRIM25	0.0697908	0.000264263	0.055675	0.837772
1460	13	625	AKR1C1	MT2A	0.0697843	0.000264614	0.0557235	0.837772
1461	328	340	TFAP2A	TIMP3	0.069781	0.000264794	0.0557483	0.837772
1462	395	766	ALOX12B	TOPBP1	-0.0697741	0.000265163	0.0557994	0.837772
1463	308	686	SNCG	PTH	0.0697564	0.00026612	0.0559313	0.837772
1464	447	555	CDKN1A	HRAS	0.0697469	0.000266638	0.0560026	0.837772
1465	212	548	MTRR	HIF1A	0.0697342	0.000267328	0.0560974	0.837772
1466	118	730	FGFR4	SSTR1	-0.0697253	0.000267813	0.056164	0.837772
1467	29	166	BAG1	IL1RN	0.0697216	0.000268017	0.056192	0.837772
1468	390	734	AKR1C3	ST18	-0.0697119	0.000268547	0.0562645	0.837772
1469	677	748	PPM1D	TEX14	0.0696706	0.000270814	0.0565738	0.837772
1470	466	649	CYB5R4	NOTCH4	0.0696696	0.00027087	0.0565815	0.837772
1471	173	676	ITGA6	PPARGC1A	0.0696552	0.000271662	0.0566891	0.837772
1472	371	756	ZFYVE26	TLR3	0.069643	0.00027234	0.0567811	0.837772
1473	572	719	IL12RB2	SLC6A3	0.0696309	0.00027301	0.0568717	0.837772
1474	53	710	CDKN2D	SHBG	0.0696204	0.000273593	0.0569506	0.837772
1475	335	442	TGFB2	CDK12	0.0695865	0.000275489	0.057206	0.837772
1476	301	504	SLC19A1	FANCG	0.0695776	0.000275985	0.0572728	0.837772
1477	553	726	HOXB13	SOD1	0.0695774	0.000275996	0.0572742	0.837772
1478	447	453	CDKN1A	CHEK2	-0.0695672	0.000276574	0.0573517	0.837772
1479	296	516	SH3GLB1	GADD45A	0.0695556	0.000277222	0.0574385	0.837772
1480	328	363	TFAP2A	VDR	0.0695351	0.000278381	0.0575934	0.837772
1481	95	217	E2F5	NBN	0.069526	0.000278898	0.0576624	0.837772
1482	220	349	NCOA2	TPD52	0.0695253	0.000278938	0.0576677	0.837772
1483	546	593	HDAC2	KPNA5	0.0695182	0.00027934	0.0577212	0.837772
1484	234	597	NTRK3	LHCGR	0.0695153	0.000279505	0.0577432	0.837772
1485	3	24	ACAP1	ARHGAP25	0.0695129	0.00027964	0.0577612	0.837772
1486	180	652	KDM5B	NUP133	0.0695123	0.000279677	0.0577661	0.837772
1487	31	690	BCL2	RBBP8	0.0694894	0.000280978	0.0579388	0.837772
1488	80	639	CYP2B6	NELL2	0.0694894	0.000280979	0.057939	0.837772
1489	169	648	ING1	NOTCH1	-0.0694764	0.000281724	0.0580375	0.837772
1490	629	751	MUC6	TGFBR1	-0.0694747	0.000281818	0.05805	0.837772
1491	260	605	PRLR	MAP3K1	0.0694587	0.000282736	0.0581713	0.837772
1492	60	254	CLCN3	PRKACB	0.06945	0.000283237	0.0582375	0.837772
1493	628	639	MTUS2	NELL2	-0.0694491	0.000283288	0.0582442	0.837772
1494	397	538	AMPH	GSTO1	-0.0694451	0.000283516	0.0582742	0.837772
1495	83	449	CYP2D6	CDKN2B	0.0694354	0.000284075	0.0583478	0.837772
1496	611	643	MGMT	NFKBIA	-0.0694091	0.000285597	0.0585475	0.837772
1497	444	782	CDK5	WDR91	0.069391	0.000286646	0.0586847	0.837772
1498	200	243	MBD4	PIK3CB	0.0693868	0.000286894	0.0587172	0.837772
1499	122	480	FOXP3	DNMT1	0.0693714	0.000287792	0.0588343	0.837772
1500	62	64	COL18A1	COL7A1	0.0693589	0.000288522	0.0589294	0.837772
1501	338	735	THRA	STARD3	0.0693568	0.000288641	0.0589448	0.837772
1502	538	545	GSTO1	HDAC1	-0.0693556	0.000288713	0.0589542	0.837772
1503	136	629	GREB1	MUC6	0.0693428	0.000289461	0.0590513	0.837772
1504	541	727	GSTZ1	SRD5A2	0.0693402	0.000289615	0.0590713	0.837772
1505	568	589	IGFBP1	KIT	0.069313	0.000291214	0.0592782	0.837772
1506	239	610	PBX1	MDM4	0.0693052	0.00029168	0.0593384	0.837772
1507	55	151	CENPF	HMMR	0.0692919	0.000292466	0.0594397	0.837772
1508	347	533	TOX3	GSR	0.0692767	0.000293367	0.0595557	0.837772
1509	741	746	TBX4	TERF2IP	0.0692727	0.000293603	0.059586	0.837772
1510	122	765	FOXP3	TNR	-0.0692714	0.000293679	0.0595956	0.837772
1511	751	770	TGFBR1	TRIM25	0.0692638	0.000294132	0.0596538	0.837772
1512	36	634	BRCA2	MYH7B	0.0692544	0.000294692	0.0597255	0.837772
1513	476	672	DIRAS3	POLD1	0.0692478	0.000295085	0.0597759	0.837772
1514	521	564	GLI1	HTR3B	-0.0692463	0.00029518	0.0597881	0.837772
1515	331	790	TFR2	XRCC2	0.0692338	0.000295929	0.0598837	0.837772
1516	265	619	PTCH1	MMP7	0.0692315	0.000296063	0.0599008	0.837772
1517	353	468	TUBB	CYP11B2	0.0692291	0.000296207	0.0599193	0.837772
1518	168	650	IL8	NQO2	-0.0692238	0.000296525	0.0599598	0.837772
1519	554	797	HP	ZWINT	0.069218	0.000296875	0.0600044	0.837772
1520	625	727	MT2A	SRD5A2	0.0692177	0.00029689	0.0600063	0.837772
1521	201	447	MDM2	CDKN1A	0.069213	0.000297177	0.0600428	0.837772
1522	192	427	MAGEC2	CCL1	0.0692099	0.00029736	0.0600661	0.837772
1523	403	480	AURKAIP1	DNMT1	0.0692007	0.000297918	0.060137	0.837772
1524	634	638	MYH7B	NELL1	0.0691982	0.000298068	0.060156	0.837772
1525	579	652	IRS1	NUP133	0.0691887	0.00029864	0.0602286	0.837772
1526	347	352	TOX3	TRIOBP	0.0691846	0.000298885	0.0602597	0.837772
1527	97	742	EFNB2	TBXAS1	0.0691723	0.00029963	0.060354	0.837772
1528	88	283	DAPK1	RAD52	0.0691583	0.000300482	0.0604617	0.837772
1529	512	517	FGF4	GHR	0.0691471	0.000301161	0.0605474	0.837772
1530	198	511	MBD2	FGF3	0.0691417	0.000301494	0.0605893	0.837772
1531	171	346	IRAK3	TOP2A	0.0691362	0.000301829	0.0606314	0.837772
1532	45	549	CD4	HLA-DPB1	0.0691249	0.000302514	0.0607176	0.837772
1533	9	474	AGAP2	CYP3A7	-0.0691208	0.000302767	0.0607493	0.837772
1534	413	424	BID	CBR1	0.0691188	0.000302888	0.0607645	0.837772
1535	71	200	CSPP1	MBD4	0.0691167	0.00030302	0.060781	0.837772
1536	573	747	IL13	TERT	0.0691129	0.000303252	0.0608102	0.837772
1537	554	634	HP	MYH7B	0.0691005	0.000304011	0.0609052	0.837772
1538	555	607	HRAS	MAPKBP1	0.0690804	0.000305253	0.0610604	0.837772
1539	23	208	ARFGEF2	MSH3	0.06908	0.000305276	0.0610633	0.837772
1540	285	644	RASAL2	NLRP2	0.0690605	0.000306483	0.0612135	0.837772
1541	243	259	PIK3CB	PRKDC	-0.0690565	0.000306727	0.061244	0.837772
1542	502	565	FANCE	ICAM5	-0.0690458	0.000307391	0.0613264	0.837772
1543	17	413	ALDOA	BID	-0.0690305	0.00030834	0.0614441	0.837772
1544	247	303	PON2	SLC4A7	-0.0690274	0.000308536	0.0614683	0.837772
1545	555	597	HRAS	LHCGR	0.0690224	0.000308846	0.0615066	0.837772
1546	159	723	IGF2R	SMYD3	0.0690209	0.000308938	0.061518	0.837772
1547	60	377	CLCN3	ABCC4	-0.0689835	0.000311284	0.0618071	0.837772
1548	657	703	PBOV1	S100A1	-0.0689798	0.000311516	0.0618356	0.837772
1549	181	412	KITLG	BCCIP	0.0689789	0.00031157	0.0618423	0.837772
1550	572	654	IL12RB2	OTOF	0.0689787	0.00031158	0.0618436	0.837772
1551	364	614	VEGFA	MMP1	0.068977	0.000311687	0.0618567	0.837772
1552	137	446	GREM1	CDK8	0.0689742	0.000311865	0.0618785	0.837772
1553	68	354	CSH1	TUBD1	0.068974	0.000311878	0.0618801	0.837772
1554	183	539	KLK2	GSTP1	0.0689622	0.000312622	0.0619714	0.837772
1555	254	742	PRKACB	TBXAS1	-0.0689612	0.000312683	0.0619788	0.837772
1556	355	793	TXN	ZNF350	0.0689598	0.000312771	0.0619896	0.837772
1557	355	528	TXN	GPX4	0.0689441	0.000313763	0.0621109	0.837772
1558	48	209	CDK1	MSH6	0.0689438	0.000313786	0.0621138	0.837772
1559	539	676	GSTP1	PPARGC1A	0.0689419	0.000313904	0.0621281	0.837772
1560	265	685	PTCH1	PTGS2	-0.0689411	0.000313955	0.0621343	0.837772
1561	282	633	RAD51C	MYH1	-0.0689355	0.000314312	0.0621779	0.837772
1562	48	151	CDK1	HMMR	0.068929	0.000314723	0.062228	0.837772
1563	306	653	SMARCA4	ODC1	-0.0689251	0.000314967	0.0622578	0.837772
1564	469	658	CYP17A1	PCNA	0.0689154	0.000315588	0.0623333	0.837772
1565	133	688	GNAS	PTTG1	-0.0689115	0.000315832	0.062363	0.837301
1566	500	607	F2	MAPKBP1	-0.0688793	0.00031789	0.062613	0.837301
1567	283	383	RAD52	ADH1A	0.0688715	0.000318393	0.0626739	0.837301
1568	317	644	STAT6	NLRP2	0.0688709	0.000318429	0.0626783	0.837301
1569	36	564	BRCA2	HTR3B	-0.0688554	0.000319424	0.0627985	0.837301
1570	606	706	MAP3K8	SERPINB5	0.0688469	0.000319973	0.0628647	0.837301
1571	79	453	CYP1B1	CHEK2	0.0688457	0.000320047	0.0628737	0.837301
1572	343	677	TNFRSF10C	PPM1D	0.0688401	0.000320414	0.0629179	0.837301
1573	173	382	ITGA6	ACE	0.0688299	0.000321073	0.0629972	0.837301
1574	10	532	AKAP10	GSK3B	0.0688229	0.000321521	0.0630511	0.837301
1575	59	427	CLCA2	CCL1	-0.0688091	0.00032242	0.0631589	0.837301
1576	311	466	SPOCK2	CYB5R4	0.068809	0.000322421	0.063159	0.837301
1577	725	777	SNAI2	UGT2B4	0.0688071	0.000322551	0.0631746	0.837301
1578	478	711	DMTF1	SHFM1	0.0688051	0.000322677	0.0631896	0.822689
1579	16	613	ALDH1L1	MLXIPL	-0.0687894	0.000323701	0.0633187	0.822689
1580	4	113	ACTG1	FASN	0.0687778	0.000324456	0.0634135	0.822689
1581	229	733	NR1I2	SSTR5	0.0687712	0.000324887	0.0634675	0.822689
1582	396	568	ALOX5AP	IGFBP1	-0.068726	0.000327856	0.0638388	0.822689
1583	341	486	TLK2	ECHDC1	0.0687051	0.000329236	0.0640104	0.822689
1584	176	318	ITGB4	STIP1	0.0687001	0.000329568	0.0640517	0.822689
1585	111	791	FANCI	XRCC3	0.0686942	0.000329957	0.0640999	0.822689
1586	366	377	XRCC4	ABCC4	-0.0686669	0.000331772	0.0643246	0.822689
1587	487	715	EGF	SLC26A4	0.0686663	0.000331813	0.0643297	0.822689
1588	375	536	ABCB8	GSTM3	0.0686632	0.000332018	0.0643551	0.822689
1589	488	676	EHF	PPARGC1A	0.0686536	0.00033266	0.0644342	0.822689
1590	553	766	HOXB13	TOPBP1	-0.0686422	0.000333425	0.0645284	0.822689
1591	34	281	BIRC5	RAD51	0.0686336	0.000333999	0.0645991	0.822689
1592	663	727	PGR	SRD5A2	-0.0686229	0.00033472	0.0646876	0.822689
1593	464	590	CTNNB1	KL	0.0686183	0.000335026	0.0647252	0.822689
1594	212	446	MTRR	CDK8	0.0685952	0.000336585	0.0649161	0.822689
1595	201	468	MDM2	CYP11B2	0.0685878	0.000337087	0.0649775	0.822689
1596	231	309	NR4A2	SORL1	0.068583	0.000337412	0.0650171	0.822689
1597	267	556	PTGDS	HSD11B1	0.0685744	0.000337991	0.0650878	0.822689
1598	606	640	MAP3K8	NEU1	0.0685615	0.000338869	0.0651947	0.822689
1599	155	739	HUS1	SULT1E1	0.0685608	0.00033892	0.0652009	0.822689
1600	165	510	IL1B	FCGR2B	0.0685579	0.000339117	0.0652249	0.822689
1601	97	539	EFNB2	GSTP1	0.0685574	0.000339149	0.0652288	0.822689
1602	115	447	FEN1	CDKN1A	0.0685561	0.000339239	0.0652397	0.822689
1603	95	442	E2F5	CDK12	-0.0685531	0.000339445	0.0652647	0.822689
1604	21	556	APOE	HSD11B1	0.0685454	0.000339963	0.0653276	0.822689
1605	189	426	LRBA	CBS	0.068545	0.000339992	0.0653312	0.822689
1606	701	715	RPGRIP1	SLC26A4	0.0685431	0.00034012	0.0653466	0.822689
1607	117	424	FGFR2	CBR1	0.068542	0.000340198	0.0653561	0.822689
1608	617	775	MMP2	TWIST1	0.0685185	0.000341807	0.065551	0.822689
1609	657	776	PBOV1	TXNRD1	-0.0685183	0.000341816	0.0655521	0.822689
1610	200	532	MBD4	GSK3B	0.0685183	0.00034182	0.0655526	0.822689
1611	29	629	BAG1	MUC6	-0.0685132	0.000342166	0.0655943	0.822689
1612	189	733	LRBA	SSTR5	-0.0685125	0.000342221	0.0656009	0.822689
1613	737	744	STEAP1	TECTA	-0.0684999	0.000343085	0.0657053	0.822689
1614	171	518	IRAK3	GHRH	0.0684902	0.00034375	0.0657854	0.822689
1615	193	594	MAP2K4	LAMA1	0.0684775	0.000344628	0.0658909	0.822689
1616	368	714	XRCC6	SLC25A23	0.0684693	0.000345196	0.0659592	0.822689
1617	419	694	C5orf42	RFX2	-0.068457	0.000346044	0.0660608	0.822689
1618	233	724	NRXN2	SNAI1	0.0684545	0.000346222	0.0660821	0.822689
1619	456	724	CNTN6	SNAI1	0.0684517	0.000346416	0.0661054	0.822689
1620	551	769	HMOX1	TP73	0.0684465	0.000346776	0.0661483	0.81815
1621	733	789	SSTR5	XRCC1	0.068431	0.000347852	0.0662788	0.81815
1622	109	477	F5	DMBT1	0.068412	0.000349181	0.0664396	0.81815
1623	176	553	ITGB4	HOXB13	0.068408	0.00034946	0.0664732	0.81815
1624	409	595	BCAS2	LASP1	0.068401	0.000349947	0.066532	0.81815
1625	580	643	ITGA2	NFKBIA	0.0683941	0.000350432	0.0665905	0.81815
1626	485	528	E2F2	GPX4	0.0683639	0.000352562	0.0668464	0.81815
1627	564	733	HTR3B	SSTR5	-0.0683559	0.000353125	0.0669138	0.81815
1628	291	546	RRAS2	HDAC2	0.0683261	0.000355237	0.0671663	0.81815
1629	155	694	HUS1	RFX2	0.0683224	0.000355498	0.0671973	0.81815
1630	84	348	CYP2E1	TP53	-0.0683147	0.000356044	0.0672624	0.81815
1631	210	388	MTA1	ADRB2	0.0683101	0.000356375	0.0673017	0.81815
1632	366	722	XRCC4	SMURF2	0.0682835	0.000358276	0.0675275	0.81815
1633	387	643	ADIPOR2	NFKBIA	0.0682832	0.000358298	0.06753	0.81815
1634	271	597	PTHLH	LHCGR	-0.0682792	0.000358584	0.067564	0.81815
1635	540	699	GSTT1	RNF146	0.0682605	0.00035993	0.0677231	0.81815
1636	529	715	GRB7	SLC26A4	0.068254	0.000360393	0.0677777	0.81815
1637	165	509	IL1B	FCGR2A	0.0682496	0.000360715	0.0678158	0.81815
1638	477	641	DMBT1	NEUROD2	0.0682434	0.00036116	0.0678682	0.81815
1639	235	667	NUMA1	PLAT	0.0682297	0.000362147	0.0679843	0.81815
1640	361	655	UGT2B15	PALB2	-0.0682277	0.000362294	0.0680016	0.81815
1641	571	680	IL10	PPP2R2A	-0.0682186	0.000362952	0.0680788	0.81815
1642	521	703	GLI1	S100A1	0.0682129	0.000363366	0.0681275	0.81815
1643	195	797	MAPK8	ZWINT	0.0682108	0.000363518	0.0681453	0.81815
1644	476	612	DIRAS3	MLH1	0.06821	0.000363576	0.068152	0.81815
1645	95	377	E2F5	ABCC4	0.0682073	0.000363776	0.0681755	0.81815
1646	567	756	IGFALS	TLR3	0.0682067	0.000363821	0.0681807	0.81815
1647	511	651	FGF3	NRAS	0.0682053	0.000363922	0.0681926	0.81815
1648	361	522	UGT2B15	GLO1	0.0681979	0.000364458	0.0682553	0.81815
1649	108	634	ESRRG	MYH7B	0.0681971	0.000364519	0.0682624	0.81815
1650	477	629	DMBT1	MUC6	0.0681957	0.000364616	0.0682738	0.81815
1651	211	459	MTHFR	COL19A1	0.0681803	0.000365738	0.0684049	0.81815
1652	516	641	GADD45A	NEUROD2	0.068179	0.000365837	0.0684164	0.81815
1653	523	552	GMNN	HOXA3	-0.0681736	0.000366228	0.068462	0.81815
1654	316	756	STAT1	TLR3	0.0681658	0.000366803	0.0685289	0.81815
1655	572	619	IL12RB2	MMP7	0.0681553	0.000367574	0.0686187	0.81815
1656	332	644	TFRC	NLRP2	0.06815	0.000367961	0.0686636	0.816966
1657	467	744	CYP11A1	TECTA	0.068135	0.000369067	0.0687924	0.816966
1658	198	559	MBD2	HSD17B2	-0.0680923	0.000372219	0.069158	0.816966
1659	68	740	CSH1	TBP	0.068087	0.000372613	0.0692035	0.816966
1660	10	158	AKAP10	IGF1R	0.0680832	0.000372899	0.0692366	0.816966
1661	403	540	AURKAIP1	GSTT1	0.0680761	0.000373425	0.0692972	0.816966
1662	417	587	BUB1B	KIF14	0.0680712	0.00037379	0.0693393	0.816966
1663	456	519	CNTN6	GHSR	0.0680704	0.000373851	0.0693464	0.816966
1664	6	226	ADAM17	NOTCH2	0.0680697	0.000373902	0.0693523	0.816966
1665	307	413	SMURF1	BID	0.0680619	0.000374485	0.0694193	0.816966
1666	158	167	IGF1R	IL4	0.0680342	0.000376554	0.0696569	0.816966
1667	55	652	CENPF	NUP133	0.0680183	0.000377752	0.069794	0.816966
1668	157	589	IGF1	KIT	0.0680137	0.000378095	0.0698332	0.816966
1669	172	395	IRS2	ALOX12B	0.0680048	0.00037877	0.0699103	0.816966
1670	235	293	NUMA1	SEPT4	0.0680045	0.000378791	0.0699127	0.816966
1671	294	486	SERPINE1	ECHDC1	0.0679811	0.000380564	0.0701146	0.816966
1672	651	728	NRAS	SREBF1	-0.0679731	0.000381166	0.0701829	0.816966
1673	20	280	APC	RAD50	0.0679715	0.000381291	0.0701971	0.816966
1674	124	486	GAB1	ECHDC1	0.0679708	0.000381342	0.0702029	0.816966
1675	489	593	EHMT1	KPNA5	0.0679615	0.000382053	0.0702835	0.816966
1676	86	733	CYP3A5	SSTR5	0.0679605	0.000382123	0.0702915	0.816966
1677	225	685	NF2	PTGS2	-0.067948	0.000383077	0.0703994	0.816966
1678	46	638	CD44	NELL1	0.0679415	0.000383575	0.0704558	0.816966
1679	8	655	ADRB3	PALB2	0.0679351	0.000384066	0.0705112	0.816966
1680	217	349	NBN	TPD52	0.0679297	0.000384477	0.0705575	0.816966
1681	384	707	ADH1C	SETD8	-0.0679244	0.000384883	0.0706033	0.816966
1682	75	493	CTTN	ERCC2	-0.0679189	0.000385302	0.0706505	0.816966
1683	282	485	RAD51C	E2F2	0.0679114	0.000385876	0.0707151	0.816966
1684	206	693	MRE11A	REXO2	0.0679076	0.000386171	0.0707483	0.816966
1685	318	542	STIP1	GTF2A1	-0.067906	0.000386294	0.070762	0.816966
1686	87	137	CYR61	GREM1	0.0679036	0.00038648	0.070783	0.816966
1687	310	646	SP110	NMI	0.067903	0.000386525	0.0707881	0.816966
1688	318	649	STIP1	NOTCH4	0.0678918	0.000387389	0.070885	0.816966
1689	715	756	SLC26A4	TLR3	-0.0678854	0.000387878	0.0709398	0.816966
1690	502	793	FANCE	ZNF350	0.067876	0.000388605	0.0710211	0.816966
1691	161	550	IGFBP5	HLA-DQA1	-0.0678737	0.000388784	0.0710412	0.816966
1692	358	380	TYMS	ACADM	0.0678672	0.000389284	0.071097	0.793263
1693	207	277	MRPS30	RAD1	0.0678479	0.000390786	0.0712767	0.793263
1694	237	361	OGG1	UGT2B15	-0.0678462	0.000390913	0.0712919	0.793263
1695	260	731	PRLR	SSTR3	0.0678262	0.000392473	0.0714781	0.793263
1696	670	792	PLK1	YWHAH	-0.0677895	0.000395344	0.0718193	0.793263
1697	485	655	E2F2	PALB2	-0.0677877	0.000395488	0.0718364	0.793263
1698	585	615	KDR	MMP12	-0.0677839	0.000395782	0.0718712	0.793263
1699	697	761	RIPK1	TNFRSF10D	0.067773	0.000396646	0.0719735	0.793263
1700	354	756	TUBD1	TLR3	0.0677522	0.000398282	0.0721668	0.793263
1701	16	486	ALDH1L1	ECHDC1	0.0677469	0.000398704	0.0722165	0.793263
1702	381	395	ACD	ALOX12B	0.0677434	0.000398982	0.0722493	0.793263
1703	386	516	ADIPOR1	GADD45A	0.0677403	0.000399231	0.0722786	0.793263
1704	211	570	MTHFR	IKZF3	-0.067739	0.000399329	0.0722902	0.793263
1705	84	751	CYP2E1	TGFBR1	-0.0677364	0.000399534	0.0723143	0.793263
1706	122	590	FOXP3	KL	-0.0677358	0.000399581	0.0723198	0.793263
1707	5	725	ADAM12	SNAI2	0.0677181	0.000400988	0.0724851	0.793263
1708	54	200	CDS1	MBD4	0.0677065	0.000401917	0.0725941	0.793263
1709	625	716	MT2A	SLC38A1	0.0676996	0.000402466	0.0726584	0.793263
1710	173	525	ITGA6	GNRH1	0.0676913	0.000403133	0.0727364	0.793263
1711	559	598	HSD17B2	LIG4	0.0676841	0.000403706	0.0728035	0.793263
1712	83	767	CYP2D6	TP53BP1	0.0676628	0.000405411	0.0730023	0.793263
1713	410	634	BCAS3	MYH7B	0.0676538	0.000406139	0.0730871	0.793263
1714	397	619	AMPH	MMP7	-0.0676528	0.00040622	0.0730966	0.793263
1715	196	198	MAPK9	MBD2	0.0676515	0.000406321	0.0731083	0.793263
1716	634	697	MYH7B	RIPK1	-0.0676453	0.00040682	0.0731663	0.793263
1717	195	293	MAPK8	SEPT4	-0.067625	0.000408462	0.0733568	0.793263
1718	671	775	POLB	TWIST1	0.0676242	0.000408529	0.0733645	0.793263
1719	270	309	PTGS1	SORL1	0.0676221	0.000408698	0.0733842	0.793263
1720	449	779	CDKN2B	UQCRFS1	-0.0676192	0.000408937	0.0734118	0.793263
1721	97	419	EFNB2	C5orf42	-0.0676126	0.000409472	0.0734737	0.793263
1722	142	502	GTF2F1	FANCE	-0.0676021	0.000410326	0.0735724	0.793263
1723	74	377	CTIF	ABCC4	0.0675944	0.000410951	0.0736446	0.793263
1724	20	315	APC	SSTR2	0.0675898	0.000411327	0.0736879	0.793263
1725	72	658	CSTF1	PCNA	0.0675893	0.000411361	0.0736919	0.782
1726	502	657	FANCE	PBOV1	-0.0675697	0.000412962	0.0738815	0.782
1727	563	730	HSPB2	SSTR1	0.0675682	0.000413089	0.0738964	0.782
1728	35	187	BRCA1	LMO4	-0.0675458	0.000414925	0.0741133	0.782
1729	254	690	PRKACB	RBBP8	0.0675421	0.000415227	0.0741489	0.782
1730	410	722	BCAS3	SMURF2	0.0675394	0.000415454	0.0741756	0.782
1731	409	733	BCAS2	SSTR5	-0.0675317	0.000416085	0.0742499	0.782
1732	86	269	CYP3A5	PTGIS	0.067523	0.000416799	0.0743339	0.782
1733	645	730	NME1	SSTR1	-0.0675136	0.00041758	0.0744256	0.782
1734	38	557	BUB3	HSD17B1	0.0675014	0.000418585	0.0745435	0.782
1735	547	686	HDAC4	PTH	0.067492	0.000419369	0.0746352	0.782
1736	475	521	DCC	GLI1	0.0674864	0.000419831	0.0746894	0.782
1737	270	650	PTGS1	NQO2	-0.0674791	0.000420437	0.0747602	0.782
1738	39	629	CALCR	MUC6	0.067478	0.000420532	0.0747713	0.769441
1739	6	124	ADAM17	GAB1	-0.0674676	0.000421396	0.074875	0.769441
1740	169	567	ING1	IGFALS	0.0674419	0.000423546	0.0751325	0.769441
1741	83	788	CYP2D6	XPC	0.0674239	0.000425054	0.0753127	0.769441
1742	366	618	XRCC4	MMP3	-0.0674113	0.00042611	0.0754386	0.769441
1743	116	422	FGFR1	CAMK4	0.0674093	0.000426287	0.0754596	0.769441
1744	171	440	IRAK3	CD9	-0.0674029	0.00042682	0.0755231	0.769441
1745	79	242	CYP1B1	PHB	0.0673919	0.000427751	0.0756337	0.769441
1746	375	485	ABCB8	E2F2	-0.0673737	0.000429289	0.0758163	0.769441
1747	574	648	IL17RB	NOTCH1	-0.0673415	0.000432028	0.0761403	0.769441
1748	297	673	SHC1	POR	0.0673232	0.000433597	0.0763253	0.769441
1749	242	645	PHB	NME1	0.0673141	0.000434377	0.076417	0.769441
1750	86	422	CYP3A5	CAMK4	-0.0673084	0.000434863	0.0764742	0.769441
1751	464	660	CTNNB1	PELP1	-0.0673053	0.000435134	0.0765061	0.769441
1752	677	715	PPM1D	SLC26A4	0.0673044	0.000435205	0.0765143	0.769441
1753	181	531	KITLG	GRIN2D	0.0673034	0.000435295	0.076525	0.769441
1754	313	664	SRC	PIK3CA	0.0672996	0.000435619	0.076563	0.769441
1755	69	554	CSNK1D	HP	-0.0672979	0.000435769	0.0765806	0.769441
1756	219	639	NCOA1	NELL2	0.0672917	0.000436297	0.0766425	0.769441
1757	208	550	MSH3	HLA-DQA1	0.0672825	0.000437094	0.076736	0.769441
1758	95	578	E2F5	INS	0.0672643	0.00043867	0.0769203	0.769441
1759	76	137	CXCL12	GREM1	-0.0672633	0.000438751	0.0769298	0.769441
1760	29	271	BAG1	PTHLH	0.0672617	0.000438895	0.0769466	0.769441
1761	10	773	AKAP10	TUBA1A	-0.0672562	0.000439363	0.0770013	0.769441
1762	500	625	F2	MT2A	-0.0672419	0.000440605	0.0771461	0.769441
1763	493	619	ERCC2	MMP7	0.0672347	0.000441234	0.0772193	0.769441
1764	456	740	CNTN6	TBP	0.0672152	0.00044293	0.0774165	0.769441
1765	545	548	HDAC1	HIF1A	0.0672126	0.00044316	0.0774432	0.769441
1766	444	593	CDK5	KPNA5	-0.0671935	0.000444835	0.0776373	0.769441
1767	238	796	PBRM1	ZWILCH	0.0671819	0.000445854	0.0777552	0.769441
1768	308	363	SNCG	VDR	0.0671775	0.000446242	0.0778	0.769441
1769	283	387	RAD52	ADIPOR2	0.0671758	0.000446386	0.0778166	0.769441
1770	514	655	FLNC	PALB2	-0.0671746	0.000446496	0.0778293	0.769441
1771	53	183	CDKN2D	KLK2	0.0671612	0.000447676	0.0779655	0.769441
1772	527	689	GPX1	RASSF1	0.0671427	0.000449306	0.0781531	0.769441
1773	144	339	HDLBP	TIMELESS	-0.0671414	0.000449425	0.0781669	0.769441
1774	214	613	MUC1	MLXIPL	0.0671224	0.000451106	0.0783598	0.769441
1775	86	231	CYP3A5	NR4A2	-0.0671001	0.000453096	0.0785876	0.769441
1776	91	393	DHFR	ALDH2	0.067079	0.00045498	0.0788028	0.769441
1777	573	733	IL13	SSTR5	0.0670727	0.00045554	0.0788665	0.769441
1778	196	614	MAPK9	MMP1	0.0670698	0.000455808	0.078897	0.769441
1779	31	639	BCL2	NELL2	0.0670586	0.000456805	0.0790106	0.769441
1780	511	710	FGF3	SHBG	0.0670396	0.000458524	0.0792057	0.769441
1781	282	364	RAD51C	VEGFA	-0.0670393	0.000458547	0.0792083	0.769441
1782	580	638	ITGA2	NELL1	0.0670317	0.00045923	0.0792857	0.769441
1783	377	669	ABCC4	PLG	0.0670264	0.00045971	0.0793401	0.769441
1784	600	663	LRIG1	PGR	0.0670165	0.000460605	0.0794413	0.769441
1785	662	726	PGC	SOD1	0.0670007	0.000462037	0.0796031	0.769441
1786	208	621	MSH3	MPG	-0.0669988	0.000462213	0.0796229	0.769441
1787	254	711	PRKACB	SHFM1	-0.0669844	0.000463526	0.0797708	0.769441
1788	154	679	HSP90AB1	PPP2R1A	0.066983	0.00046365	0.0797848	0.769441
1789	68	190	CSH1	LRP1	0.0669823	0.000463711	0.0797917	0.769441
1790	654	671	OTOF	POLB	0.0669775	0.000464149	0.0798409	0.769441
1791	368	440	XRCC6	CD9	-0.0669707	0.000464776	0.0799113	0.769441
1792	224	587	NEK2	KIF14	0.0669665	0.000465157	0.0799542	0.769441
1793	2	645	ACACA	NME1	0.0669615	0.00046561	0.080005	0.769441
1794	459	671	COL19A1	POLB	-0.0669476	0.00046689	0.0801485	0.769441
1795	167	674	IL4	POU1F1	0.0669416	0.000467437	0.0802097	0.769441
1796	97	531	EFNB2	GRIN2D	0.0669258	0.000468888	0.0803719	0.769441
1797	377	758	ABCC4	TMEM123	0.0669242	0.000469036	0.0803885	0.769441
1798	172	600	IRS2	LRIG1	0.066909	0.000470439	0.0805449	0.769441
1799	174	466	ITGB1BP1	CYB5R4	0.0668987	0.000471395	0.0806513	0.769441
1800	415	665	BRAF	PIN1	-0.0668886	0.000472326	0.0807548	0.769441
1801	275	370	PTPRN2	ZFP64	0.0668705	0.000474009	0.0809416	0.769441
1802	196	344	MAPK9	TNFSF10	-0.0668662	0.000474408	0.0809857	0.769441
1803	363	572	VDR	IL12RB2	-0.0668447	0.000476417	0.0812079	0.769441
1804	403	657	AURKAIP1	PBOV1	-0.0668445	0.000476438	0.0812102	0.769441
1805	348	442	TP53	CDK12	0.0668255	0.000478211	0.0814057	0.769441
1806	351	602	TPMT	LTA	-0.0668252	0.000478245	0.0814095	0.769441
1807	171	574	IRAK3	IL17RB	-0.0668129	0.000479401	0.0815366	0.769441
1808	346	707	TOP2A	SETD8	0.0667981	0.000480786	0.0816887	0.769441
1809	496	592	ERCC5	KLKB1	-0.0667944	0.000481137	0.0817272	0.769441
1810	502	775	FANCE	TWIST1	-0.0667839	0.000482135	0.0818366	0.769441
1811	314	472	SRD5A1	CYP24A1	0.0667462	0.000485711	0.0822271	0.769441
1812	471	565	CYP1A1	ICAM5	0.0667399	0.000486305	0.0822918	0.769441
1813	376	782	ABCC2	WDR91	0.0667396	0.000486339	0.0822955	0.769441
1814	76	336	CXCL12	TGFBR2	0.0667344	0.000486834	0.0823493	0.769441
1815	246	423	PON1	CATSPERB	0.0667332	0.000486941	0.082361	0.769441
1816	426	734	CBS	ST18	0.0666918	0.000490908	0.082791	0.769441
1817	357	623	TXNRD2	MRPL41	-0.0666839	0.000491671	0.0828734	0.769441
1818	461	547	CRY2	HDAC4	0.066683	0.000491753	0.0828822	0.769441
1819	430	522	CCND3	GLO1	0.0666703	0.000492976	0.0830142	0.769441
1820	384	423	ADH1C	CATSPERB	0.0666655	0.000493447	0.0830649	0.769441
1821	299	420	SIK3	CACNA1F	0.0666601	0.00049397	0.0831212	0.769441
1822	632	670	MYC	PLK1	0.06663	0.00049688	0.0834337	0.769441
1823	101	356	EP300	TXN2	0.066629	0.000496977	0.0834441	0.769441
1824	329	406	TFAP2B	BARD1	0.0666121	0.000498626	0.0836205	0.769441
1825	269	683	PTGIS	PRKAR2B	0.0666109	0.000498743	0.083633	0.769441
1826	34	52	BIRC5	CDKN2C	0.0666034	0.000499476	0.0837113	0.769441
1827	290	657	RIMS2	PBOV1	-0.0665994	0.000499864	0.0837527	0.769441
1828	108	652	ESRRG	NUP133	0.0665972	0.000500083	0.0837761	0.769441
1829	71	692	CSPP1	REV3L	0.0665961	0.000500186	0.0837871	0.769441
1830	562	673	HSPB1	POR	0.0665957	0.000500224	0.0837912	0.769441
1831	420	710	CACNA1F	SHBG	0.0665832	0.000501454	0.0839222	0.769441
1832	627	656	MTR	PARP1	0.0665813	0.000501639	0.0839419	0.769441
1833	111	611	FANCI	MGMT	0.0665491	0.000504809	0.0842784	0.769441
1834	500	539	F2	GSTP1	0.0665476	0.000504957	0.084294	0.769441
1835	68	616	CSH1	MMP13	0.0665468	0.000505029	0.0843018	0.769441
1836	23	696	ARFGEF2	RHOA	0.0665352	0.00050618	0.0844234	0.769441
1837	15	779	AKT2	UQCRFS1	0.066534	0.000506298	0.0844359	0.769441
1838	290	398	RIMS2	ANAPC2	0.0665196	0.000507728	0.084587	0.769441
1839	129	268	GH1	PTGES	0.066519	0.000507784	0.0845928	0.769441
1840	678	689	PPP1R13L	RASSF1	0.0664985	0.000509822	0.0848075	0.769441
1841	398	792	ANAPC2	YWHAH	0.0664976	0.000509908	0.0848165	0.769441
1842	30	488	BCL11A	EHF	0.0664886	0.00051081	0.0849114	0.769441
1843	165	576	IL1B	IL6	0.0664842	0.000511247	0.0849572	0.769441
1844	365	486	WEE1	ECHDC1	-0.0664693	0.000512731	0.0851128	0.769441
1845	379	734	ACAD10	ST18	-0.0664423	0.000515448	0.0853968	0.769441
1846	432	648	CCNH	NOTCH1	-0.0664372	0.000515962	0.0854503	0.769441
1847	408	775	BCAS1	TWIST1	0.066432	0.000516477	0.085504	0.769441
1848	250	513	PPARA	FGF8	0.0664309	0.000516595	0.0855163	0.769441
1849	590	747	KL	TERT	-0.0664219	0.000517496	0.08561	0.769441
1850	281	513	RAD51	FGF8	-0.0664139	0.000518304	0.085694	0.769441
1851	694	761	RFX2	TNFRSF10D	0.0664112	0.000518579	0.0857225	0.769441
1852	187	538	LMO4	GSTO1	-0.066411	0.000518601	0.0857249	0.769441
1853	116	766	FGFR1	TOPBP1	0.0664102	0.000518682	0.0857333	0.769441
1854	355	776	TXN	TXNRD1	0.0663981	0.000519911	0.0858607	0.769441
1855	22	539	AR	GSTP1	0.0663945	0.000520272	0.0858982	0.769441
1856	309	618	SORL1	MMP3	0.0663785	0.000521901	0.0860667	0.769441
1857	205	475	MPO	DCC	-0.0663774	0.000522009	0.0860778	0.769441
1858	490	773	EIF3E	TUBA1A	-0.066374	0.000522361	0.0861143	0.769441
1859	237	623	OGG1	MRPL41	0.0663603	0.000523751	0.0862576	0.769441
1860	5	190	ADAM12	LRP1	0.0663576	0.000524034	0.0862868	0.769441
1861	209	715	MSH6	SLC26A4	0.066357	0.000524088	0.0862924	0.769441
1862	412	559	BCCIP	HSD17B2	0.066355	0.000524295	0.0863138	0.769441
1863	30	77	BCL11A	CXCR4	0.0663534	0.00052446	0.0863307	0.769441
1864	401	730	ATF1	SSTR1	-0.0663525	0.000524546	0.0863396	0.769441
1865	209	369	MSH6	YWHAQ	0.0663522	0.000524583	0.0863433	0.769441
1866	500	536	F2	GSTM3	0.0663369	0.000526151	0.0865047	0.769441
1867	432	623	CCNH	MRPL41	0.0663252	0.000527345	0.0866271	0.769441
1868	50	343	CDK6	TNFRSF10C	-0.0663249	0.000527378	0.0866305	0.769441
1869	511	779	FGF3	UQCRFS1	-0.0663237	0.000527506	0.0866437	0.769441
1870	297	313	SHC1	SRC	0.0663192	0.000527963	0.0866906	0.769441
1871	1	385	ABCA1	ADIPOQ	0.0663185	0.000528037	0.0866981	0.769441
1872	518	672	GHRH	POLD1	-0.0663034	0.000529597	0.0868578	0.769441
1873	420	747	CACNA1F	TERT	0.0663024	0.0005297	0.0868683	0.769441
1874	345	662	TNKS	PGC	-0.0662973	0.000530219	0.0869213	0.769441
1875	211	496	MTHFR	ERCC5	-0.0662957	0.00053039	0.0869387	0.769441
1876	446	714	CDK8	SLC25A23	-0.0662812	0.000531893	0.0870921	0.769441
1877	104	533	ERCC1	GSR	0.0662801	0.000532002	0.0871032	0.769441
1878	342	616	TNFRSF10B	MMP13	0.0662732	0.000532717	0.0871759	0.769441
1879	393	423	ALDH2	CATSPERB	0.0662651	0.000533554	0.0872611	0.769441
1880	194	727	MAPK13	SRD5A2	0.0662649	0.000533576	0.0872633	0.769441
1881	269	517	PTGIS	GHR	-0.0662529	0.000534828	0.0873905	0.769441
1882	21	620	APOE	MMP9	0.0662437	0.000535789	0.087488	0.769441
1883	246	254	PON1	PRKACB	0.0662385	0.000536325	0.0875422	0.769441
1884	377	490	ABCC4	EIF3E	0.0662338	0.000536823	0.0875926	0.769441
1885	181	460	KITLG	CROT	0.066233	0.000536904	0.0876009	0.769441
1886	55	499	CENPF	EXO1	0.066227	0.000537526	0.0876637	0.769441
1887	567	714	IGFALS	SLC25A23	0.0662165	0.000538628	0.087775	0.769441
1888	567	730	IGFALS	SSTR1	0.0662089	0.000539422	0.0878551	0.769441
1889	117	343	FGFR2	TNFRSF10C	0.0662024	0.000540108	0.0879242	0.769441
1890	371	748	ZFYVE26	TEX14	0.0661993	0.000540436	0.0879572	0.769441
1891	612	767	MLH1	TP53BP1	0.0661773	0.000542754	0.0881902	0.769441
1892	69	150	CSNK1D	HLA-DQB1	0.0661739	0.000543107	0.0882256	0.769441
1893	237	788	OGG1	XPC	0.0661724	0.000543273	0.0882423	0.769441
1894	453	477	CHEK2	DMBT1	0.0661651	0.000544042	0.0883193	0.769441
1895	59	363	CLCA2	VDR	-0.0661631	0.000544251	0.0883403	0.769441
1896	545	598	HDAC1	LIG4	-0.0661571	0.000544888	0.088404	0.769441
1897	595	761	LASP1	TNFRSF10D	0.0661567	0.000544934	0.0884086	0.769441
1898	107	590	ESR2	KL	0.0661463	0.000546031	0.0885183	0.769441
1899	657	714	PBOV1	SLC25A23	-0.0661371	0.000547008	0.0886158	0.769441
1900	348	368	TP53	XRCC6	-0.066135	0.000547237	0.0886386	0.769441
1901	633	682	MYH1	PRKACG	0.066134	0.000547337	0.0886486	0.769441
1902	657	674	PBOV1	POU1F1	-0.0661307	0.000547686	0.0886834	0.769441
1903	464	707	CTNNB1	SETD8	0.0661191	0.000548929	0.0888071	0.769441
1904	167	784	IL4	WNT10B	0.0661119	0.0005497	0.0888837	0.769441
1905	275	629	PTPRN2	MUC6	0.0661024	0.000550712	0.0889842	0.769441
1906	233	647	NRXN2	NOD2	0.0660924	0.000551783	0.0890904	0.769441
1907	332	715	TFRC	SLC26A4	0.066069	0.00055429	0.0893383	0.769441
1908	523	673	GMNN	POR	-0.0660652	0.000554707	0.0893795	0.769441
1909	197	761	MAT2A	TNFRSF10D	-0.0660629	0.000554949	0.0894033	0.769441
1910	115	272	FEN1	PTPN1	0.0660621	0.000555041	0.0894124	0.769441
1911	397	407	AMPH	BCAR3	0.0660413	0.00055728	0.0896329	0.769441
1912	271	593	PTHLH	KPNA5	-0.0660159	0.000560042	0.0899039	0.769441
1913	101	108	EP300	ESRRG	0.0660156	0.000560065	0.0899062	0.769441
1914	746	784	TERF2IP	WNT10B	-0.0660066	0.000561048	0.0900023	0.769441
1915	84	637	CYP2E1	NCOA6	0.0660017	0.000561585	0.0900549	0.769441
1916	151	688	HMMR	PTTG1	0.0660008	0.000561681	0.0900642	0.769441
1917	456	468	CNTN6	CYP11B2	0.066	0.000561764	0.0900723	0.769441
1918	533	748	GSR	TEX14	0.0659974	0.000562053	0.0901006	0.769441
1919	308	495	SNCG	ERCC4	-0.0659907	0.000562782	0.0901717	0.769441
1920	169	434	ING1	CCR7	0.0659869	0.000563193	0.0902118	0.769441
1921	241	559	PGAP3	HSD17B2	0.0659748	0.000564518	0.0903409	0.769441
1922	247	413	PON2	BID	0.0659736	0.000564655	0.0903542	0.769441
1923	260	781	PRLR	VTCN1	0.0659696	0.000565093	0.0903968	0.769441
1924	419	565	C5orf42	ICAM5	0.0659566	0.000566513	0.0905347	0.769441
1925	479	547	DNASE1	HDAC4	0.0659525	0.000566963	0.0905785	0.769441
1926	599	628	LPPR3	MTUS2	0.0659517	0.000567054	0.0905873	0.769441
1927	320	779	STS	UQCRFS1	0.0659501	0.000567233	0.0906047	0.769441
1928	176	210	ITGB4	MTA1	0.0659489	0.00056736	0.090617	0.769441
1929	361	536	UGT2B15	GSTM3	-0.0659394	0.000568404	0.0907181	0.769441
1930	427	542	CCL1	GTF2A1	-0.0659338	0.000569025	0.0907781	0.769441
1931	420	588	CACNA1F	KISS1	0.0659288	0.000569578	0.0908316	0.769441
1932	552	602	HOXA3	LTA	0.0659218	0.000570346	0.0909058	0.769441
1933	594	761	LAMA1	TNFRSF10D	0.0659145	0.00057116	0.0909843	0.769441
1934	576	741	IL6	TBX4	0.0659082	0.00057186	0.0910518	0.769441
1935	290	420	RIMS2	CACNA1F	0.0659006	0.000572697	0.0911324	0.769441
1936	384	492	ADH1C	EPHX1	-0.0658997	0.0005728	0.0911423	0.769441
1937	46	470	CD44	CYP19A1	-0.0658975	0.000573045	0.0911659	0.769441
1938	557	580	HSD17B1	ITGA2	0.0658945	0.000573373	0.0911975	0.769441
1939	741	761	TBX4	TNFRSF10D	0.0658849	0.000574442	0.0913001	0.769441
1940	143	450	H2AFX	CDT1	0.0658835	0.000574594	0.0913147	0.769441
1941	110	619	FANCA	MMP7	0.0658751	0.00057553	0.0914045	0.769441
1942	584	717	KAT2B	SLC38A3	0.0658668	0.00057646	0.0914936	0.769441
1943	508	755	FCGR1B	TLR2	0.0658653	0.000576631	0.0915099	0.769441
1944	307	727	SMURF1	SRD5A2	0.0658557	0.000577705	0.0916127	0.769441
1945	511	669	FGF3	PLG	0.0658413	0.000579314	0.0917663	0.769441
1946	208	627	MSH3	MTR	0.0658237	0.000581291	0.0919545	0.769441
1947	591	692	KLF11	REV3L	0.0658233	0.000581339	0.0919591	0.769441
1948	205	717	MPO	SLC38A3	0.0658131	0.000582484	0.092068	0.769441
1949	417	539	BUB1B	GSTP1	-0.0657919	0.000584873	0.0922944	0.769441
1950	413	661	BID	PEMT	0.0657881	0.000585313	0.092336	0.769441
1951	122	525	FOXP3	GNRH1	-0.0657875	0.00058538	0.0923423	0.769441
1952	612	644	MLH1	NLRP2	0.0657688	0.000587502	0.0925427	0.769441
1953	246	682	PON1	PRKACG	0.0657634	0.000588113	0.0926003	0.769441
1954	151	224	HMMR	NEK2	0.0657552	0.000589048	0.0926884	0.769441
1955	195	568	MAPK8	IGFBP1	-0.0657504	0.000589585	0.0927389	0.769441
1956	277	778	RAD1	UIMC1	0.0657471	0.000589967	0.0927747	0.769441
1957	568	588	IGFBP1	KISS1	0.0657412	0.000590643	0.0928383	0.769441
1958	119	721	FLNA	SMAD7	0.0657325	0.000591631	0.0929309	0.769441
1959	36	533	BRCA2	GSR	0.0657318	0.000591717	0.092939	0.769441
1960	412	614	BCCIP	MMP1	-0.065721	0.000592945	0.0930541	0.769441
1961	181	262	KITLG	PRPS1	-0.0657172	0.00059339	0.0930956	0.769441
1962	461	712	CRY2	SIPA1	0.065709	0.00059433	0.0931835	0.769441
1963	623	645	MRPL41	NME1	0.0657078	0.000594466	0.0931962	0.769441
1964	474	568	CYP3A7	IGFBP1	0.0657003	0.000595329	0.0932768	0.769441
1965	294	554	SERPINE1	HP	0.0656757	0.000598158	0.0935402	0.769441
1966	68	344	CSH1	TNFSF10	0.0656753	0.000598208	0.0935449	0.769441
1967	8	496	ADRB3	ERCC5	0.0656734	0.000598433	0.0935657	0.769441
1968	198	324	MBD2	TACC2	0.0656576	0.000600255	0.0937348	0.769441
1969	244	615	PLAU	MMP12	-0.0656471	0.000601475	0.0938478	0.769441
1970	289	630	RELA	MUS81	0.0656437	0.000601871	0.0938844	0.769441
1971	651	741	NRAS	TBX4	0.0656329	0.000603133	0.094001	0.769441
1972	171	247	IRAK3	PON2	0.0656326	0.00060316	0.0940035	0.769441
1973	275	381	PTPRN2	ACD	0.065619	0.000604752	0.0941503	0.769441
1974	10	220	AKAP10	NCOA2	0.0656113	0.000605642	0.0942322	0.769441
1975	122	633	FOXP3	MYH1	-0.0655992	0.000607067	0.0943632	0.769441
1976	149	316	HLA-C	STAT1	0.0655944	0.000607628	0.0944147	0.769441
1977	158	458	IGF1R	COASY	0.0655899	0.000608149	0.0944625	0.769441
1978	513	732	FGF8	SSTR4	-0.0655784	0.000609506	0.0945868	0.769441
1979	92	499	DHX9	EXO1	0.0655706	0.000610416	0.09467	0.769441
1980	489	525	EHMT1	GNRH1	-0.0655704	0.000610443	0.0946725	0.769441
1981	70	127	CSNK1E	GGA1	0.0655702	0.000610468	0.0946747	0.769441
1982	425	623	CBR3	MRPL41	0.0655679	0.000610739	0.0946995	0.769441
1983	143	288	H2AFX	RECK	0.0655616	0.000611487	0.0947678	0.769441
1984	114	248	FBN1	POSTN	0.0655593	0.00061175	0.0947919	0.769441
1985	186	200	LEPROT	MBD4	0.0655548	0.000612282	0.0948404	0.769441
1986	346	447	TOP2A	CDKN1A	0.0655532	0.000612474	0.0948579	0.769441
1987	343	682	TNFRSF10C	PRKACG	0.0655525	0.000612559	0.0948656	0.769441
1988	254	757	PRKACB	TLR4	0.0655469	0.000613215	0.0949254	0.769441
1989	300	426	SKP2	CBS	0.0655175	0.000616708	0.0952428	0.769441
1990	291	729	RRAS2	SST	0.0655172	0.000616743	0.0952459	0.769441
1991	732	784	SSTR4	WNT10B	0.0655169	0.000616777	0.095249	0.769441
1992	476	576	DIRAS3	IL6	0.0655117	0.000617393	0.0953049	0.769441
1993	300	724	SKP2	SNAI1	-0.0655108	0.000617498	0.0953143	0.769441
1994	441	528	CDC34	GPX4	0.0655086	0.000617764	0.0953384	0.769441
1995	97	599	EFNB2	LPPR3	-0.0654971	0.000619131	0.095462	0.769441
1996	257	673	PRKAR2A	POR	0.0654867	0.000620372	0.0955741	0.769441
1997	34	372	BIRC5	AATF	0.0654818	0.000620962	0.0956272	0.769441
1998	16	578	ALDH1L1	INS	0.0654763	0.000621614	0.095686	0.769441
[truncated: 4,088 more rows]

## Sheet: Sheet3
Gene Network, Set2 : ER+/HER2-
Index	Source.node	Sink.node	Source.gene.name	Sink.gene.name	pcor	pval	qval	prob
1	68	129	CSH1	GH1	0.856674	2.22044604925031e-16	1.41224417313131e-12	1
2	140	535	GSTM1	GSTM2	0.839357	2.22044604925031e-16	1.41224417313131e-12	1
3	13	14	AKR1C1	AKR1C2	0.789692	2.22044604925031e-16	1.41224417313131e-12	1
4	456	472	CNTN6	CYP24A1	0.719479	2.22044604925031e-16	1.41224417313131e-12	1
5	321	322	SULT1A1	SULT1A2	0.659606	2.22044604925031e-16	1.41224417313131e-12	1
6	148	149	HLA-B	HLA-C	0.485228	2.22044604925031e-16	1.41224417313131e-12	1
7	354	677	TUBD1	PPM1D	0.454624	2.22044604925031e-16	1.41224417313131e-12	1
8	633	743	MYH1	TCAP	0.37789	2.22044604925031e-16	1.41224417313131e-12	1
9	111	462	FANCI	CSK	0.374931	2.22044604925031e-16	1.41224417313131e-12	1
10	315	476	SSTR2	DIRAS3	0.372886	2.22044604925031e-16	1.41224417313131e-12	1
11	87	179	CYR61	JUN	0.362985	2.22044604925031e-16	1.41224417313131e-12	1
12	614	618	MMP1	MMP3	0.350238	2.22044604925031e-16	1.41224417313131e-12	1
13	28	72	AURKA	CSTF1	0.327128	2.22044604925031e-16	1.41224417313131e-12	1
14	729	777	SST	UGT2B4	0.326249	2.22044604925031e-16	1.41224417313131e-12	1
15	7	385	ADH1B	ADIPOQ	0.325465	2.22044604925031e-16	1.41224417313131e-12	1
16	503	771	FANCF	TSG101	0.316506	2.22044604925031e-16	1.41224417313131e-12	1
17	435	437	CD2	CD3D	0.311271	2.22044604925031e-16	1.41224417313131e-12	1
18	328	329	TFAP2A	TFAP2B	-0.306778	2.22044604925031e-16	1.41224417313131e-12	1
19	306	480	SMARCA4	DNMT1	0.301451	2.22044604925031e-16	1.41224417313131e-12	1
20	43	448	CCND1	CDKN1B	0.294369	2.22044604925031e-16	1.41224417313131e-12	1
21	310	316	SP110	STAT1	0.293612	2.22044604925031e-16	1.41224417313131e-12	1
22	121	248	FN1	POSTN	0.288278	2.22044604925031e-16	1.41224417313131e-12	1
23	147	149	HLA-A	HLA-C	0.282257	2.22044604925031e-16	1.41224417313131e-12	1
24	23	221	ARFGEF2	NCOA3	0.281594	2.22044604925031e-16	1.41224417313131e-12	1
25	38	480	BUB3	DNMT1	0.280819	2.22044604925031e-16	1.41224417313131e-12	1
26	53	586	CDKN2D	KEAP1	0.277545	2.22044604925031e-16	1.41224417313131e-12	1
27	147	148	HLA-A	HLA-B	0.276985	2.22044604925031e-16	1.41224417313131e-12	1
28	409	651	BCAS2	NRAS	0.271917	2.22044604925031e-16	1.41224417313131e-12	1
29	175	620	ITGB3	MMP9	0.27157	2.22044604925031e-16	1.41224417313131e-12	1
30	416	630	BRMS1	MUS81	0.270964	2.22044604925031e-16	1.41224417313131e-12	1
31	169	496	ING1	ERCC5	0.270865	2.22044604925031e-16	1.41224417313131e-12	1
32	225	337	NF2	THOC5	0.269812	2.22044604925031e-16	1.41224417313131e-12	1
33	87	294	CYR61	SERPINE1	0.266956	2.22044604925031e-16	1.41224417313131e-12	1
34	111	414	FANCI	BLM	0.265255	2.22044604925031e-16	1.41224417313131e-12	1
35	200	766	MBD4	TOPBP1	0.263148	2.22044604925031e-16	1.41224417313131e-12	1
36	429	504	CCNB2	FANCG	0.260126	2.22044604925031e-16	1.41224417313131e-12	1
37	102	241	ERBB2	PGAP3	0.25981	2.22044604925031e-16	1.41224417313131e-12	1
38	75	163	CTTN	IGHMBP2	0.258542	2.22044604925031e-16	1.41224417313131e-12	1
39	359	621	UBE2I	MPG	0.256138	2.22044604925031e-16	1.41224417313131e-12	1
40	166	686	IL1RN	PTH	0.252203	2.22044604925031e-16	1.41224417313131e-12	1
41	48	797	CDK1	ZWINT	0.251027	2.22044604925031e-16	1.41224417313131e-12	1
42	23	370	ARFGEF2	ZFP64	0.249157	2.22044604925031e-16	1.41224417313131e-12	1
43	63	121	COL1A1	FN1	0.246606	2.22044604925031e-16	1.41224417313131e-12	1
44	113	728	FASN	SREBF1	0.246565	2.22044604925031e-16	1.41224417313131e-12	1
45	578	686	INS	PTH	0.245256	2.22044604925031e-16	1.41224417313131e-12	1
46	141	536	GSTM4	GSTM3	0.243339	2.22044604925031e-16	1.41224417313131e-12	1
47	180	386	KDM5B	ADIPOR1	0.242155	2.22044604925031e-16	1.41224417313131e-12	1
48	209	624	MSH6	MSH2	0.2405	2.22044604925031e-16	1.41224417313131e-12	1
49	576	685	IL6	PTGS2	0.238857	2.22044604925031e-16	1.41224417313131e-12	1
50	487	787	EGF	XDH	0.234934	4.44089209850063e-16	2.6615370955167e-12	1
51	293	725	SEPT4	SNAI2	0.234541	4.44089209850063e-16	2.6615370955167e-12	1
52	306	586	SMARCA4	KEAP1	0.234532	4.44089209850063e-16	2.6615370955167e-12	1
53	341	722	TLK2	SMURF2	0.233003	6.66133814775094e-16	3.8444424713019e-12	1
54	201	401	MDM2	ATF1	0.232547	6.66133814775094e-16	3.8444424713019e-12	1
55	202	725	MEF2C	SNAI2	0.230143	1.55431223447522e-15	8.6262969424555e-12	1
56	345	680	TNKS	PPP2R2A	0.229533	1.77635683940025e-15	9.76498820390388e-12	1
57	43	75	CCND1	CTTN	0.229124	1.99840144432528e-15	1.08822524792497e-11	1
58	65	357	COMT	TXNRD2	0.227898	2.88657986402541e-15	1.51486968882129e-11	1
59	342	680	TNFRSF10B	PPP2R2A	0.22754	3.10862446895044e-15	1.61673857971566e-11	1
60	51	449	CDKN2A	CDKN2B	0.227506	3.33066907387547e-15	1.7167930119936e-11	1
61	59	183	CLCA2	KLK2	0.227168	3.5527136788005e-15	1.81508103563106e-11	1
62	96	490	EBAG9	EIF3E	0.226645	4.21884749357559e-15	2.1036789202964e-11	1
63	277	300	RAD1	SKP2	0.226248	4.66293670342566e-15	2.28850276244428e-11	1
64	7	188	ADH1B	LPL	0.226096	4.88498130835069e-15	2.37874877911805e-11	1
65	188	385	LPL	ADIPOQ	0.224737	7.105427357601e-15	3.3551497931362e-11	1
66	440	491	CD9	EMG1	0.22472	7.105427357601e-15	3.3551497931362e-11	1
67	509	510	FCGR2A	FCGR2B	0.223863	9.10382880192628e-15	4.23462469226985e-11	1
68	102	529	ERBB2	GRB7	0.222059	1.48769885299771e-14	6.81823179469131e-11	1
69	7	392	ADH1B	ALDH1A1	0.220828	2.1094237467878e-14	9.51692161882419e-11	1
70	311	544	SPOCK2	GZMB	0.220009	2.64233079860787e-14	1.17639939621838e-10	1
71	554	596	HP	LEP	-0.21863	3.84137166520304e-14	1.68613997966678e-10	1
72	246	706	PON1	SERPINB5	0.217009	5.97299987248334e-14	2.55775746586861e-10	1
73	90	392	DCN	ALDH1A1	0.21685	6.23945339839338e-14	2.66372466025274e-10	1
74	188	675	LPL	PPARG	0.215689	8.5265128291212e-14	3.56557614434075e-10	1
75	652	656	NUP133	PARP1	0.215399	9.2370555648813e-14	3.83829136334782e-10	1
76	626	681	MTHFD1	PPP2R5E	0.214547	1.15907283770866e-13	4.75294492899377e-10	1
77	60	189	CLCN3	LRBA	0.212866	1.81410442223751e-13	7.24028294070708e-10	1
78	109	620	F5	MMP9	0.212723	1.88515869581352e-13	7.50212980277977e-10	1
79	554	774	HP	TUBA4A	0.212074	2.23820961764432e-13	8.78106209879055e-10	1
80	679	684	PPP2R1A	PRMT1	0.211493	2.60902410786912e-13	1.00859353579525e-09	1
81	19	244	ANTXR1	PLAU	0.21123	2.79554157600614e-13	1.07279353887234e-09	1
82	361	673	UGT2B15	POR	0.210535	3.35509398041722e-13	1.25988017564018e-09	1
83	75	416	CTTN	BRMS1	0.210532	3.35731442646647e-13	1.26060658191509e-09	1
84	151	688	HMMR	PTTG1	0.209837	4.02788913334007e-13	1.47912167250721e-09	1
85	183	793	KLK2	ZNF350	0.209574	4.31432667369336e-13	1.56955757422425e-09	1
86	646	756	NMI	TLR3	0.209315	4.6163073363914e-13	1.66309513884839e-09	1
87	672	684	POLD1	PRMT1	0.209169	4.79394302033143e-13	1.71727268183603e-09	1
88	169	327	ING1	TERF1	0.208499	5.7065463465733e-13	2.00548118511787e-09	1
89	292	301	RRP1B	SLC19A1	0.208215	6.14397421827562e-13	2.13979067738122e-09	1
90	61	114	COL11A1	FBN1	0.208005	6.48592290986016e-13	2.24311329142396e-09	1
91	70	352	CSNK1E	TRIOBP	0.207525	7.34523553092004e-13	2.49650372522974e-09	1
92	679	793	PPP2R1A	ZNF350	0.207437	7.51176898461381e-13	2.54460304182019e-09	1
93	56	498	CFLAR	ETV6	0.205558	1.21724852419902e-12	3.98394529559441e-09	1
94	512	739	FGF4	SULT1E1	0.205187	1.33826283388316e-12	4.3418826145013e-09	1
95	244	614	PLAU	MMP1	0.205159	1.34803279649987e-12	4.37050860790084e-09	1
96	203	611	MKI67	MGMT	0.204843	1.46083145580178e-12	4.69811995138206e-09	1
97	99	263	EHMT2	PRRC2A	0.204691	1.51856305308229e-12	4.86376434457681e-09	1
98	98	557	EGFR	HSD17B1	0.2043	1.67710290099876e-12	5.31174033828319e-09	1
99	292	785	RRP1B	WRB	0.204101	1.76414438612937e-12	5.55347189718065e-09	1
100	343	519	TNFRSF10C	GHSR	0.201718	3.21787041457355e-12	9.74778876674223e-09	1
101	282	748	RAD51C	TEX14	0.201528	3.37418981644078e-12	1.01800450277245e-08	1
102	579	743	IRS1	TCAP	0.201286	3.58513219111956e-12	1.07578411650317e-08	1
103	279	355	RAD23B	TXN	0.201261	3.60755869621698e-12	1.0818901894843e-08	1
104	342	343	TNFRSF10B	TNFRSF10C	0.20071	4.13935552501243e-12	1.22464980480841e-08	1
105	201	370	MDM2	ZFP64	0.20057	4.28679314268265e-12	1.26355058021144e-08	1
106	210	391	MTA1	AKT1	0.200404	4.46753745109163e-12	1.31084597535975e-08	1
107	619	685	MMP7	PTGS2	0.200104	4.81370499016975e-12	1.40023889692189e-08	1
108	153	562	HSP90AA1	HSPB1	0.199842	5.13677989033567e-12	1.48228886885164e-08	1
109	384	537	ADH1C	GSTM5	0.199031	6.28075369490944e-12	1.78353280889753e-08	1
110	409	511	BCAS2	FGF3	0.198926	6.44573283636873e-12	1.82618706271783e-08	1
111	278	445	RAD17	CDK7	0.197452	9.26192456063291e-12	2.56988641533611e-08	1
112	615	636	MMP12	NCF2	0.197198	9.85678205722706e-12	2.7230649870655e-08	1
113	590	637	KL	NCOA6	0.197103	1.00890407139786e-11	2.7825122002069e-08	0.999999
114	273	545	PTPRF	HDAC1	0.195644	1.43984824063637e-11	3.90409368349216e-08	0.999999
115	78	288	CYP1A2	RECK	0.195173	1.61377577967414e-11	4.34612154675129e-08	0.999999
116	431	779	CCNE1	UQCRFS1	0.194767	1.7806645047358e-11	4.76468031662794e-08	0.999999
117	188	596	LPL	LEP	0.194501	1.8985479854905e-11	5.0570979172881e-08	0.999999
118	410	777	BCAS3	UGT2B4	0.193471	2.43283171386111e-11	6.37771231978774e-08	0.999999
119	496	602	ERCC5	LTA	0.193163	2.61921595523518e-11	6.82862832961453e-08	0.999999
120	47	336	CD93	TGFBR2	0.192863	2.81392686929394e-11	7.29443162276877e-08	0.999999
121	259	287	PRKDC	RB1CC1	0.192345	3.18440829261135e-11	8.1662150167958e-08	0.999999
122	555	622	HRAS	MRPL23	0.192102	3.37476713241358e-11	8.60691202999813e-08	0.999999
123	314	384	SRD5A1	ADH1C	0.191827	3.60271812382962e-11	9.12831921737087e-08	0.999999
124	533	786	GSR	WRN	0.191132	4.2496228758182e-11	1.06275182987329e-07	0.999999
125	523	589	GMNN	KIT	0.19081	4.58626470134504e-11	1.13923779899249e-07	0.999999
126	452	507	CFP	FCER1A	0.190405	5.04685182534104e-11	1.24223546746516e-07	0.999999
127	25	145	ATM	HFE	0.190044	5.49487122469827e-11	1.34063919373496e-07	0.999999
128	71	217	CSPP1	NBN	0.189909	5.67228486403337e-11	1.37913077708836e-07	0.999999
129	546	692	HDAC2	REV3L	0.18967	6.00017813212617e-11	1.44957296143965e-07	0.999998
130	289	712	RELA	SIPA1	0.189279	6.57671694881401e-11	1.57663602156799e-07	0.999994
131	42	596	CAV1	LEP	0.187769	9.36011268493075e-11	2.21897533228828e-07	0.999994
132	311	577	SPOCK2	INHBE	0.186864	1.15476961326522e-10	2.71388783544358e-07	0.999994
133	51	431	CDKN2A	CCNE1	0.185944	1.42816203307916e-10	3.32048932741431e-07	0.999994
134	6	369	ADAM17	YWHAQ	0.18532	1.64827484994134e-10	3.79952198180031e-07	0.999994
135	556	636	HSD11B1	NCF2	0.18508	1.74170011746355e-10	4.00037913577578e-07	0.999994
136	51	755	CDKN2A	TLR2	0.184933	1.8013857072674e-10	4.12794070488269e-07	0.999994
137	428	445	CCNB1	CDK7	0.18405	2.20418128193955e-10	4.97562337231516e-07	0.999994
138	242	645	PHB	NME1	0.183874	2.29404273355271e-10	5.16129807727982e-07	0.999994
139	264	656	PSEN2	PARP1	0.183591	2.44680720129509e-10	5.47413440637055e-07	0.999994
140	64	581	COL7A1	ITGA3	0.183351	2.58380428164173e-10	5.75171321938802e-07	0.999993
141	537	662	GSTM5	PGC	0.182806	2.92379898070294e-10	6.43783122140838e-07	0.999993
142	234	545	NTRK3	HDAC1	0.18223	3.3305758151414e-10	7.23937452735334e-07	0.999993
143	220	327	NCOA2	TERF1	0.182004	3.50451445640942e-10	7.575870169041e-07	0.999993
144	21	615	APOE	MMP12	0.181596	3.84175802281561e-10	8.21793361340001e-07	0.999993
145	57	482	CHEK1	DPAGT1	0.181183	4.21437107434031e-10	8.91187706288051e-07	0.999993
146	143	482	H2AFX	DPAGT1	0.180968	4.42320180482625e-10	9.29389963811098e-07	0.999993
147	238	257	PBRM1	PRKAR2A	0.18094	4.45013581540366e-10	9.34281708847187e-07	0.999993
148	213	680	MTUS1	PPP2R2A	0.18067	4.72821337638152e-10	9.84320519589994e-07	0.999993
149	183	314	KLK2	SRD5A1	0.180498	4.91275908842681e-10	1.0170669905261e-06	0.999993
150	342	447	TNFRSF10B	CDKN1A	0.180492	4.91953366932307e-10	1.01826218667598e-06	0.999993
151	726	785	SOD1	WRB	0.1803	5.1358117758582e-10	1.05616467825875e-06	0.999993
152	95	349	E2F5	TPD52	0.180147	5.31392707614486e-10	1.08701361082529e-06	0.999993
153	667	671	PLAT	POLB	0.180027	5.4573079388831e-10	1.11161059025525e-06	0.999971
154	5	276	ADAM12	PXDN	0.178168	8.24094126272712e-10	1.64610060842709e-06	0.999971
155	341	677	TLK2	PPM1D	0.177701	9.13329412099984e-10	1.81308704073714e-06	0.999971
156	306	520	SMARCA4	GIPC1	0.176592	1.16478426903655e-09	2.27273898809577e-06	0.999971
157	233	521	NRXN2	GLI1	0.176558	1.17337140004281e-09	2.28815871210739e-06	0.999971
158	58	725	CHST3	SNAI2	0.175879	1.36056921284933e-09	2.61989104916018e-06	0.999971
159	104	678	ERCC1	PPP1R13L	0.175866	1.36438726983101e-09	2.62657033722284e-06	0.999971
160	677	777	PPM1D	UGT2B4	0.175834	1.37387057286276e-09	2.64314558650669e-06	0.999971
161	329	330	TFAP2B	TFAP2C	-0.175665	1.4253052071922e-09	2.73267906936382e-06	0.999971
162	199	319	MBD3	STK11	0.175633	1.43528300355911e-09	2.7499764614345e-06	0.999971
163	21	743	APOE	TCAP	0.175533	1.46682643809015e-09	2.80450856550676e-06	0.99997
164	456	715	CNTN6	SLC26A4	0.174916	1.67699854003445e-09	3.16328752212945e-06	0.99997
165	153	154	HSP90AA1	HSP90AB1	0.174432	1.86184112571652e-09	3.47095551380252e-06	0.99997
166	255	722	PRKAR1A	SMURF2	0.17428	1.92389815190097e-09	3.57264427496753e-06	0.99997
167	367	406	XRCC5	BARD1	0.174109	1.99593475080917e-09	3.68969466267387e-06	0.99997
168	216	446	NAA16	CDK8	0.174093	2.00285343865403e-09	3.7008810964576e-06	0.99997
169	32	62	BGN	COL18A1	0.173888	2.09338746337551e-09	3.84637251643087e-06	0.99997
170	267	560	PTGDS	HSD17B7	0.173766	2.14869566583786e-09	3.93445069744242e-06	0.99997
171	123	520	FZR1	GIPC1	0.173419	2.31536301242841e-09	4.19625087974983e-06	0.99997
172	96	282	EBAG9	RAD51C	0.17339	2.32956631762704e-09	4.21831382313319e-06	0.99997
173	200	532	MBD4	GSK3B	0.173171	2.44162001727943e-09	4.39103545988721e-06	0.99997
174	452	576	CFP	IL6	0.173044	2.50874743201734e-09	4.49338197425199e-06	0.999958
175	204	244	MMP11	PLAU	0.172782	2.65364086260433e-09	4.72369719820598e-06	0.999958
176	17	705	ALDOA	SEPHS2	0.172301	2.94033219994105e-09	5.17116762633262e-06	0.999958
177	510	731	FCGR2B	SSTR3	0.172262	2.96506197372537e-09	5.20926302471267e-06	0.999958
178	427	654	CCL1	OTOF	0.172059	3.09594971881211e-09	5.40958528848637e-06	0.999958
179	49	339	CDK2	TIMELESS	0.171893	3.20725335178906e-09	5.57822498875382e-06	0.999958
180	30	187	BCL11A	LMO4	0.171654	3.37433792019226e-09	5.82848042412038e-06	0.999958
181	409	781	BCAS2	VTCN1	0.171403	3.55914098193466e-09	6.10129686960888e-06	0.999958
182	287	327	RB1CC1	TERF1	0.171255	3.67187125149826e-09	6.2657028104863e-06	0.999958
183	248	603	POSTN	LUM	0.171136	3.76635012067084e-09	6.40233479408806e-06	0.999958
184	17	125	ALDOA	GAPDH	0.17097	3.90057031118829e-09	6.59465146268253e-06	0.999958
185	165	396	IL1B	ALOX5AP	0.170862	3.99048505350663e-09	6.72232656276956e-06	0.999943
186	264	652	PSEN2	NUP133	0.170547	4.26552704269056e-09	7.12745127200396e-06	0.999943
187	166	226	IL1RN	NOTCH2	0.170117	4.66916461050459e-09	7.71024720491725e-06	0.999943
188	418	583	C1QA	ITGB2	0.169629	5.17392373389214e-09	8.42005802204112e-06	0.999943
189	26	754	ATN1	TLN1	0.169427	5.39803712840126e-09	8.7286674670601e-06	0.999943
190	72	330	CSTF1	TFAP2C	0.169358	5.47609735335186e-09	8.83523454548055e-06	0.999943
191	157	618	IGF1	MMP3	0.169122	5.75288616744274e-09	9.20932060687271e-06	0.999943
192	66	787	COX11	XDH	0.168998	5.90411186607298e-09	9.41124755818423e-06	0.999943
193	574	659	IL17RB	PDZK1	0.168979	5.9275298003314e-09	9.44236346248385e-06	0.999943
194	5	114	ADAM12	FBN1	0.168787	6.17002204883477e-09	9.76217867774159e-06	0.999943
195	35	458	BRCA1	COASY	0.168709	6.2715053150697e-09	9.89474139061301e-06	0.999943
196	182	362	KLK10	USP1	0.168692	6.29456331502354e-09	9.92475669881318e-06	0.999943
197	79	560	CYP1B1	HSD17B7	0.168662	6.33397312377326e-09	9.97596869547914e-06	0.999943
198	491	762	EMG1	TNFRSF1A	0.168644	6.35707242402361e-09	1.00059335655104e-05	0.999886
199	263	522	PRRC2A	GLO1	0.168114	7.0999044421427e-09	1.10618544511036e-05	0.999886
200	16	188	ALDH1L1	LPL	0.168095	7.12771042188365e-09	1.1100964574028e-05	0.999886
201	104	493	ERCC1	ERCC2	0.167522	8.02733968185976e-09	1.23505110135677e-05	0.999886
202	358	586	TYMS	KEAP1	0.167413	8.21079138013658e-09	1.26016076129249e-05	0.999886
203	64	294	COL7A1	SERPINE1	0.16721	8.56346171751454e-09	1.3080857014412e-05	0.999886
204	118	328	FGFR4	TFAP2A	0.167179	8.61832294418718e-09	1.31550026171723e-05	0.999886
205	166	725	IL1RN	SNAI2	0.166856	9.21206799731067e-09	1.39505523236048e-05	0.999886
206	278	428	RAD17	CCNB1	0.166664	9.58447121668371e-09	1.44431664082676e-05	0.999886
207	435	439	CD2	CD3G	0.166629	9.65410063002992e-09	1.45347351333503e-05	0.999761
208	161	569	IGFBP5	IGFBP2	0.166174	1.06012476575046e-08	1.58659215600282e-05	0.999761
209	237	788	OGG1	XPC	0.165636	1.18384815284145e-08	1.75811819033543e-05	0.999761
210	183	662	KLK2	PGC	0.1651	1.32107551564786e-08	1.94530283380718e-05	0.999761
211	258	725	PRKCA	SNAI2	0.165008	1.3460236258922e-08	1.97899327693442e-05	0.999761
212	745	746	TERF2	TERF2IP	0.164673	1.44123701861787e-08	2.10662522721074e-05	0.999761
213	406	633	BARD1	MYH1	0.164205	1.58505117919816e-08	2.29660835363187e-05	0.999761
214	61	704	COL11A1	S100A4	0.163919	1.68004403722222e-08	2.42028818278124e-05	0.999761
215	158	443	IGF1R	CDK4	0.16343	1.85454853696143e-08	2.6438341871398e-05	0.999761
216	316	646	STAT1	NMI	0.163393	1.86839308469189e-08	2.66137015215896e-05	0.999761
217	96	158	EBAG9	IGF1R	0.163167	1.95575460271158e-08	2.77136027467984e-05	0.999761
218	73	746	CTCF	TERF2IP	0.163143	1.96524756468364e-08	2.78324344034789e-05	0.999761
219	626	718	MTHFD1	SLC38A6	0.163128	1.97121665657107e-08	2.79070861859862e-05	0.999761
220	89	778	DBN1	UIMC1	0.163027	2.01165974988982e-08	2.84114941122605e-05	0.999761
221	628	638	MTUS2	NELL1	0.162917	2.05677681552885e-08	2.89713546853023e-05	0.999761
222	179	231	JUN	NR4A2	0.162781	2.11418711426603e-08	2.96794667112934e-05	0.999738
223	67	359	CREBBP	UBE2I	0.16256	2.21012843582002e-08	3.08674396728393e-05	0.999738
224	281	417	RAD51	BUB1B	0.162401	2.28211758379615e-08	3.17508711093675e-05	0.999596
225	46	771	CD44	TSG101	0.162047	2.45001023913005e-08	3.38906668520697e-05	0.999596
226	98	537	EGFR	GSTM5	0.16179	2.57952130766625e-08	3.55245435024068e-05	0.999596
227	95	291	E2F5	RRAS2	0.16141	2.7827398163538e-08	3.80593961348425e-05	0.999596
228	127	356	GGA1	TXN2	0.160824	3.12741834651575e-08	4.2279878102544e-05	0.999596
229	496	598	ERCC5	LIG4	0.160721	3.19198454334924e-08	4.30596607296943e-05	0.999596
230	402	790	ATP8B1	XRCC2	0.160689	3.21239692624431e-08	4.3305486853101e-05	0.999596
231	310	646	SP110	NMI	0.160534	3.31319394142326e-08	4.45144879581732e-05	0.999596
232	418	508	C1QA	FCGR1B	0.160526	3.31851275348072e-08	4.45780587481011e-05	0.999506
233	183	537	KLK2	GSTM5	-0.159972	3.70339241495543e-08	4.92330277423551e-05	0.999506
234	101	368	EP300	XRCC6	0.15994	3.72686117522392e-08	4.95137565489808e-05	0.999506
235	87	576	CYR61	IL6	0.159815	3.82029599066414e-08	5.06279014159513e-05	0.999506
236	131	532	GLG1	GSK3B	0.159577	4.00410082868063e-08	5.28034276190532e-05	0.999506
237	314	662	SRD5A1	PGC	0.159125	4.37659757324127e-08	5.71475055944424e-05	0.999506
238	109	168	F5	IL8	0.159026	4.46298351608476e-08	5.81427538229589e-05	0.999506
239	319	441	STK11	CDC34	0.158864	4.60762408227566e-08	5.97990383536736e-05	0.999506
240	366	401	XRCC4	ATF1	0.158813	4.65360683321592e-08	6.03229552304302e-05	0.999506
241	365	622	WEE1	MRPL23	0.158394	5.05263486605401e-08	6.48168588215081e-05	0.999506
242	362	706	USP1	SERPINB5	0.158239	5.20874825493678e-08	6.65497882803939e-05	0.999506
243	488	536	EHF	GSTM3	-0.158018	5.43889391302343e-08	6.90791434052456e-05	0.999506
244	181	758	KITLG	TMEM123	0.15795	5.51140304505537e-08	6.98698476015367e-05	0.999506
245	107	742	ESR2	TBXAS1	0.1578	5.67497309145182e-08	7.16428017880439e-05	0.999506
246	182	183	KLK10	KLK2	0.157781	5.69588125554077e-08	7.18683600921591e-05	0.999506
247	314	537	SRD5A1	GSTM5	0.157595	5.90609066097869e-08	7.4122796536262e-05	0.999506
248	94	290	DRD2	RIMS2	0.157505	6.01144589662539e-08	7.52436689697992e-05	0.999506
249	63	617	COL1A1	MMP2	0.157443	6.08413688318876e-08	7.60135452759078e-05	0.999506
250	7	384	ADH1B	ADH1C	0.157369	6.17223305798831e-08	7.69427941814622e-05	0.999088
251	519	690	GHSR	RBBP8	0.157131	6.46472848586654e-08	8.02679578849088e-05	0.998658
252	132	596	GLYAT	LEP	0.156417	7.42507502149437e-08	9.13800032292743e-05	0.998658
253	168	384	IL8	ADH1C	0.155235	9.32493593452932e-08	0.000112796	0.998658
254	364	585	VEGFA	KDR	0.155199	9.38889626045381e-08	0.000113505	0.998658
255	441	528	CDC34	GPX4	0.155039	9.68186928407277e-08	0.000116738	0.998658
256	341	354	TLK2	TUBD1	0.154718	1.02962950832008e-07	0.000123465	0.998658
257	191	402	LRRFIP1	ATP8B1	0.154703	1.03267622897363e-07	0.000123797	0.998658
258	385	554	ADIPOQ	HP	0.154605	1.05206477973852e-07	0.000125903	0.998658
259	25	56	ATM	CFLAR	0.154571	1.05895558100144e-07	0.00012665	0.998658
260	308	487	SNCG	EGF	0.154435	1.08679979238246e-07	0.000129658	0.998658
261	270	396	PTGS1	ALOX5AP	0.153846	1.21602888425443e-07	0.000143428	0.998658
262	195	764	MAPK8	TNKS2	0.153643	1.26393554955584e-07	0.000148453	0.998658
263	478	505	DMTF1	FANCL	0.153489	1.30142937315725e-07	0.000152357	0.998658
264	423	739	CATSPERB	SULT1E1	0.153466	1.30714088886208e-07	0.00015295	0.998658
265	3	24	ACAP1	ARHGAP25	0.153324	1.34286253228311e-07	0.000156642	0.998658
266	156	362	ICAM1	USP1	0.152976	1.43442360434065e-07	0.000166001	0.998658
267	125	440	GAPDH	CD9	0.152962	1.43824010034876e-07	0.000166388	0.998658
268	370	517	ZFP64	GHR	0.152802	1.48249389431143e-07	0.000170856	0.998658
269	120	600	FLNB	LRIG1	0.152677	1.5178297640972e-07	0.000174399	0.998658
270	193	222	MAP2K4	NCOR1	0.152454	1.58321597831801e-07	0.000180899	0.998658
271	443	707	CDK4	SETD8	0.152343	1.61677829568774e-07	0.000184208	0.998658
272	482	693	DPAGT1	REXO2	0.152313	1.62566657246899e-07	0.000185081	0.998658
273	34	69	BIRC5	CSNK1D	0.152299	1.63007142450766e-07	0.000185513	0.998658
274	14	390	AKR1C2	AKR1C3	0.152074	1.70057133486168e-07	0.000192386	0.998658
275	407	484	BCAR3	DPYD	0.151918	1.75138499702854e-07	0.000197289	0.998658
276	62	276	COL18A1	PXDN	0.151786	1.79533720334746e-07	0.000201497	0.998658
277	131	746	GLG1	TERF2IP	0.151748	1.80826359219566e-07	0.000202729	0.998658
278	120	232	FLNB	NRIP1	0.151661	1.83784119478503e-07	0.000205537	0.998658
279	21	418	APOE	C1QA	0.15162	1.85223614002084e-07	0.000206899	0.998549
280	275	290	PTPRN2	RIMS2	0.151318	1.95991844975651e-07	0.000217127	0.998549
281	116	512	FGFR1	FGF4	0.151214	1.99850019644288e-07	0.000220751	0.998549
282	87	231	CYR61	NR4A2	0.151169	2.01550612866086e-07	0.000222341	0.998549
283	581	645	ITGA3	NME1	0.151108	2.03843914636792e-07	0.00022448	0.996693
284	42	294	CAV1	SERPINE1	0.149938	2.53521203141815e-07	0.000274643	0.996693
285	91	658	DHFR	PCNA	0.149554	2.72213006358157e-07	0.000293098	0.996693
286	47	585	CD93	KDR	0.149324	2.84008306428163e-07	0.000304628	0.996693
287	30	544	BCL11A	GZMB	0.149299	2.85324383231256e-07	0.000305909	0.996693
288	161	560	IGFBP5	HSD17B7	0.149148	2.93394292194549e-07	0.00031374	0.996693
289	388	787	ADRB2	XDH	0.149103	2.9586368111012e-07	0.000316129	0.996693
290	34	574	BIRC5	IL17RB	0.149021	3.0039062037801e-07	0.000320497	0.996693
291	185	362	KRAS	USP1	0.148792	3.13354443948199e-07	0.000332936	0.996693
292	287	616	RB1CC1	MMP13	0.148785	3.13751878255886e-07	0.000333316	0.996693
293	428	688	CCNB1	PTTG1	0.148461	3.33021437981529e-07	0.000351611	0.996693
294	118	390	FGFR4	AKR1C3	0.14836	3.39227629098104e-07	0.000357455	0.996693
295	288	597	RECK	LHCGR	0.147942	3.66296087239704e-07	0.000382678	0.996693
296	63	248	COL1A1	POSTN	0.147877	3.70675530714237e-07	0.000386718	0.996693
297	279	764	RAD23B	TNKS2	0.147868	3.71260009845997e-07	0.000387256	0.996693
298	662	673	PGC	POR	0.147699	3.82935396059381e-07	0.000397969	0.996693
299	271	663	PTHLH	PGR	0.14768	3.84245582685239e-07	0.000399167	0.996693
300	327	349	TERF1	TPD52	0.14768	3.84252352159109e-07	0.000399173	0.996361
301	162	603	IGFBP7	LUM	0.147363	4.07191676377039e-07	0.000420251	0.996361
302	90	114	DCN	FBN1	0.147337	4.09066467588204e-07	0.000421961	0.996361
303	620	753	MMP9	TIMP2	0.147021	4.33365079599568e-07	0.000443967	0.996361
304	240	538	PDCD11	GSTO1	0.146954	4.38648607659076e-07	0.000448713	0.996361
305	480	665	DNMT1	PIN1	0.146688	4.60397672874535e-07	0.000468098	0.996361
306	341	410	TLK2	BCAS3	0.146624	4.65796635928939e-07	0.000472874	0.996361
307	42	47	CAV1	CD93	0.146622	4.65979114849802e-07	0.000473035	0.996181
308	77	574	CXCR4	IL17RB	0.146108	5.11470809927417e-07	0.000513013	0.996181
309	116	777	FGFR1	UGT2B4	0.146047	5.17136756084113e-07	0.000517925	0.996181
310	574	775	IL17RB	TWIST1	0.145875	5.33478200503978e-07	0.000532012	0.996181
311	38	324	BUB3	TACC2	0.145781	5.42610848031089e-07	0.000539832	0.996181
312	18	625	AMFR	MT2A	0.145691	5.5145064847828e-07	0.000547366	0.996181
313	178	787	IVNS1ABP	XDH	0.145687	5.5190500591884e-07	0.000547752	0.996181
314	55	224	CENPF	NEK2	0.145583	5.62308273943657e-07	0.000556573	0.996181
315	90	780	DCN	VIM	0.145515	5.69293999941323e-07	0.000562469	0.996181
316	104	789	ERCC1	XRCC1	0.145315	5.90129271671458e-07	0.000579928	0.996181
317	402	708	ATP8B1	SH2B2	0.145267	5.95300760686257e-07	0.000584233	0.996181
318	397	620	AMPH	MMP9	0.145216	6.00781645099246e-07	0.000588783	0.995854
319	565	744	ICAM5	TECTA	0.145094	6.14086427708216e-07	0.000599935	0.989815
320	71	415	CSPP1	BRAF	0.144735	6.54938900890301e-07	0.000637349	0.989815
321	350	589	TPD52L1	KIT	0.14453	6.79449126073095e-07	0.000659656	0.989052
322	120	689	FLNB	RASSF1	0.143905	7.59693239205106e-07	0.000732351	0.989052
323	76	90	CXCL12	DCN	0.143822	7.71102736329965e-07	0.000742604	0.989052
324	158	504	IGF1R	FANCG	0.143221	8.57973305068427e-07	0.000819998	0.989052
325	223	272	NCOR2	PTPN1	0.143168	8.66089447271179e-07	0.000827169	0.989052
326	125	548	GAPDH	HIF1A	0.143013	8.90177125789648e-07	0.000848392	0.989052
327	206	758	MRE11A	TMEM123	0.142771	9.2921222938358e-07	0.000882595	0.989052
328	104	395	ERCC1	ALOX12B	0.142761	9.30886685734933e-07	0.000884057	0.989052
329	306	358	SMARCA4	TYMS	-0.142584	9.60493949486718e-07	0.000909839	0.988226
330	460	728	CROT	SREBF1	-0.142161	1.03485867364306e-06	0.000974452	0.988226
331	128	239	GGCX	PBX1	0.141706	1.12110652028541e-06	0.00104843	0.988226
332	38	416	BUB3	BRMS1	0.141652	1.131755701822e-06	0.0010575	0.988226
333	217	349	NBN	TPD52	0.141571	1.14806078421736e-06	0.00107135	0.988226
334	261	650	PRPF4B	NQO2	0.141393	1.18434101059606e-06	0.00110203	0.988226
335	45	418	CD4	C1QA	0.140998	1.26919809040338e-06	0.00117313	0.988226
336	222	660	NCOR1	PELP1	0.140919	1.28682791822321e-06	0.00118778	0.988226
337	212	277	MTRR	RAD1	0.140908	1.28924267572827e-06	0.00118978	0.988226
338	509	755	FCGR2A	TLR2	0.140658	1.3467597006489e-06	0.00123728	0.988226
339	220	259	NCOA2	PRKDC	0.140559	1.37023284740856e-06	0.00125655	0.988226
340	272	411	PTPN1	BCAS4	0.140462	1.39355929884566e-06	0.00127562	0.988226
341	228	775	NQO1	TWIST1	0.140379	1.41385834084851e-06	0.00129216	0.988057
342	729	742	SST	TBXAS1	0.140031	1.50212697613838e-06	0.00136362	0.988057
343	330	397	TFAP2C	AMPH	0.139621	1.61281481858566e-06	0.00145189	0.988057
344	303	407	SLC4A7	BCAR3	-0.139395	1.67691577046547e-06	0.00150234	0.988057
345	635	792	MYH9	YWHAH	0.139302	1.70413485278686e-06	0.00152361	0.988057
346	706	777	SERPINB5	UGT2B4	0.139276	1.71187418684937e-06	0.00152964	0.988057
347	340	616	TIMP3	MMP13	0.139211	1.73134624303906e-06	0.00154479	0.988057
348	148	316	HLA-B	STAT1	0.139168	1.74395627583479e-06	0.00155458	0.988057
349	175	704	ITGB3	S100A4	0.139038	1.78374205384024e-06	0.00158534	0.988057
350	98	793	EGFR	ZNF350	0.138855	1.84075667308825e-06	0.0016291	0.988057
351	156	165	ICAM1	IL1B	0.138517	1.95116671308782e-06	0.0017128	0.988057
352	59	539	CLCA2	GSTP1	0.138505	1.95494733046253e-06	0.00171564	0.988057
353	61	603	COL11A1	LUM	0.138398	1.99112088083986e-06	0.00174276	0.988057
354	643	760	NFKBIA	TNF	0.138352	2.00713448839096e-06	0.00175471	0.988057
355	236	398	NUP214	ANAPC2	0.138227	2.05063689362461e-06	0.00178705	0.988057
356	135	706	GPC1	SERPINB5	0.138162	2.07363275683825e-06	0.00180407	0.988057
357	156	706	ICAM1	SERPINB5	0.138044	2.11601726363142e-06	0.00183528	0.988057
358	562	673	HSPB1	POR	0.137985	2.13724846354069e-06	0.00185084	0.988057
359	156	586	ICAM1	KEAP1	0.137922	2.1604489350846e-06	0.00186779	0.988057
360	55	652	CENPF	NUP133	0.137848	2.18806063201349e-06	0.00188788	0.988057
361	434	437	CCR7	CD3D	0.137637	2.26825502114281e-06	0.0019458	0.988057
362	412	541	BCCIP	GSTZ1	0.137554	2.30093044395474e-06	0.00196921	0.988057
363	365	512	WEE1	FGF4	0.13746	2.33803687454959e-06	0.00199566	0.988057
364	430	472	CCND3	CYP24A1	0.137399	2.36236521122812e-06	0.00201293	0.988057
365	2	113	ACACA	FASN	0.137345	2.38445014488775e-06	0.00202855	0.988057
366	585	606	KDR	MAP3K8	0.137307	2.39989526784612e-06	0.00203945	0.988057
367	90	603	DCN	LUM	0.137263	2.41781457899215e-06	0.00205206	0.988057
368	356	368	TXN2	XRCC6	0.137189	2.44859268172526e-06	0.00207364	0.986571
369	493	678	ERCC2	PPP1R13L	0.137086	2.49168344557127e-06	0.00210442	0.98537
370	534	684	GSTA1	PRMT1	0.136863	2.58815320508532e-06	0.00217379	0.98537
371	686	750	PTH	TG	0.136797	2.61695604408807e-06	0.00219435	0.98537
372	169	523	ING1	GMNN	0.136589	2.71111872063301e-06	0.0022611	0.98537
373	106	671	ESR1	POLB	0.136526	2.74047577586423e-06	0.00228177	0.98537
374	424	425	CBR1	CBR3	0.136503	2.75098392865658e-06	0.00228915	0.98537
375	19	160	ANTXR1	IGFBP3	0.136215	2.88856047858665e-06	0.00238497	0.98537
376	725	754	SNAI2	TLN1	0.136185	2.90281991999208e-06	0.00239481	0.98537
377	47	202	CD93	MEF2C	0.136104	2.94314251125805e-06	0.00242257	0.98537
378	365	503	WEE1	FANCF	0.136095	2.94759975427716e-06	0.00242563	0.98537
379	52	132	CDKN2C	GLYAT	0.136068	2.96111070485772e-06	0.0024349	0.981722
380	629	690	MUC6	RBBP8	0.135828	3.08328736142727e-06	0.00252151	0.981722
381	113	739	FASN	SULT1E1	0.135686	3.15808470507939e-06	0.00257406	0.981722
382	362	409	USP1	BCAS2	0.135556	3.2280751340874e-06	0.00262292	0.981722
383	527	528	GPX1	GPX4	0.135522	3.24624225966907e-06	0.00263555	0.981722
384	73	381	CTCF	ACD	0.135457	3.28225015677752e-06	0.00266053	0.981722
385	342	584	TNFRSF10B	KAT2B	0.135331	3.35219693736732e-06	0.00270883	0.981722
386	194	353	MAPK13	TUBB	0.134831	3.64587898804558e-06	0.00290838	0.981722
387	29	254	BAG1	PRKACB	0.13467	3.74512613965372e-06	0.00297467	0.981722
388	561	707	HSPA5	SETD8	-0.13451	3.84685514553951e-06	0.00304203	0.981722
389	51	651	CDKN2A	NRAS	0.134506	3.84929822572211e-06	0.00304364	0.981722
390	165	576	IL1B	IL6	0.134486	3.86201484703363e-06	0.00305201	0.981722
391	231	387	NR4A2	ADIPOR2	0.134466	3.87503787457888e-06	0.00306058	0.981722
392	377	657	ABCC4	PBOV1	0.134244	4.02147687461607e-06	0.00315627	0.981722
393	66	512	COX11	FGF4	0.134131	4.09764355802089e-06	0.00320556	0.981722
394	323	631	SZT2	MUTYH	0.134106	4.1150119580724e-06	0.00321676	0.981722
395	437	602	CD3D	LTA	0.134086	4.12831705554062e-06	0.00322533	0.981722
396	196	688	MAPK9	PTTG1	0.134057	4.14823029259992e-06	0.00323813	0.981722
397	231	239	NR4A2	PBX1	0.134	4.18778354904781e-06	0.00326349	0.981722
398	26	123	ATN1	FZR1	0.133916	4.24734609527633e-06	0.00330152	0.981722
399	38	517	BUB3	GHR	0.133863	4.28461866119889e-06	0.00332522	0.981722
400	102	735	ERBB2	STARD3	0.133836	4.30404161333442e-06	0.00333755	0.981722
401	386	411	ADIPOR1	BCAS4	0.133799	4.33072886374397e-06	0.00335444	0.981722
402	128	718	GGCX	SLC38A6	0.133746	4.36856477814551e-06	0.00337833	0.981722
403	549	550	HLA-DPB1	HLA-DQA1	0.133714	4.39225634729645e-06	0.00339325	0.981722
404	72	133	CSTF1	GNAS	0.133533	4.52561633457194e-06	0.00347668	0.981722
405	468	571	CYP11B2	IL10	-0.133532	4.52698666220108e-06	0.00347754	0.981722
406	102	595	ERBB2	LASP1	0.133426	4.60675649094355e-06	0.00352699	0.981722
407	431	619	CCNE1	MMP7	0.133284	4.71699070225817e-06	0.00359479	0.981722
408	355	711	TXN	SHFM1	0.133183	4.79609577097584e-06	0.00364306	0.981722
409	114	160	FBN1	IGFBP3	0.133131	4.83787528771096e-06	0.00366842	0.981722
410	183	392	KLK2	ALDH1A1	0.13313	4.83854279687002e-06	0.00366883	0.981722
411	227	788	NPAS2	XPC	0.133091	4.86971623092636e-06	0.0036877	0.981722
412	197	505	MAT2A	FANCL	0.133007	4.93767486386965e-06	0.00372866	0.981722
413	96	349	EBAG9	TPD52	0.132935	4.9965118924522e-06	0.00376394	0.981722
414	79	479	CYP1B1	DNASE1	0.132895	5.02982132455365e-06	0.00378384	0.981722
415	30	589	BCL11A	KIT	0.132837	5.07818148420824e-06	0.00381263	0.981722
416	504	754	FANCG	TLN1	0.132605	5.2767066291981e-06	0.00392964	0.981722
417	299	482	SIK3	DPAGT1	0.132525	5.34672675489567e-06	0.00397046	0.981722
418	404	660	AURKB	PELP1	0.132472	5.39337358684833e-06	0.00399752	0.981722
419	57	451	CHEK1	CENPE	0.132466	5.39836167212648e-06	0.00400041	0.981722
420	89	539	DBN1	GSTP1	0.132384	5.47162092034981e-06	0.00404269	0.981722
421	121	157	FN1	IGF1	-0.132373	5.4818617307717e-06	0.00404858	0.981722
422	260	400	PRLR	ASL	0.132372	5.48309152037518e-06	0.00404929	0.978546
423	4	69	ACTG1	CSNK1D	0.132214	5.62679561100232e-06	0.00413496	0.978546
424	434	438	CCR7	CD3E	0.132207	5.63361283756336e-06	0.004139	0.978546
425	600	781	LRIG1	VTCN1	0.132071	5.76050994061106e-06	0.00421392	0.978546
426	34	753	BIRC5	TIMP2	0.131958	5.86857272044661e-06	0.00427721	0.978546
427	224	587	NEK2	KIF14	0.131747	6.07456507295545e-06	0.00439658	0.978546
428	34	339	BIRC5	TIMELESS	0.131744	6.07751381420663e-06	0.00439827	0.978546
429	247	683	PON2	PRKAR2B	0.131596	6.22697410479489e-06	0.00448383	0.978546
430	271	747	PTHLH	TERT	-0.131578	6.24497998602536e-06	0.00449408	0.978546
431	156	619	ICAM1	MMP7	0.131562	6.26208149068219e-06	0.0045038	0.978546
432	36	796	BRCA2	ZWILCH	0.131539	6.28562078053285e-06	0.00451717	0.978546
433	217	222	NBN	NCOR1	0.131454	6.37347620235929e-06	0.00456687	0.978546
434	31	198	BCL2	MBD2	0.13145	6.37758068267047e-06	0.00456918	0.978546
435	116	671	FGFR1	POLB	0.131408	6.42088497015969e-06	0.00459356	0.978546
436	312	373	SPTAN1	ABCA3	0.131306	6.52898780906241e-06	0.00465412	0.978546
437	231	685	NR4A2	PTGS2	0.131268	6.57011053073475e-06	0.00467705	0.978546
438	228	492	NQO1	EPHX1	0.131239	6.60053236023472e-06	0.00469396	0.978546
439	306	665	SMARCA4	PIN1	0.13119	6.65335252558741e-06	0.00472326	0.971982
440	96	201	EBAG9	MDM2	0.131032	6.82694558018504e-06	0.00482527	0.971982
441	213	345	MTUS1	TNKS	0.130794	7.09696542289251e-06	0.00498218	0.971982
442	514	743	FLNC	TCAP	0.13069	7.21759017241475e-06	0.00505159	0.971982
443	275	472	PTPRN2	CYP24A1	0.130619	7.30145373761815e-06	0.00509961	0.971982
444	711	725	SHFM1	SNAI2	0.130597	7.32800192371208e-06	0.00511476	0.971982
445	172	303	IRS2	SLC4A7	0.130591	7.3346276563413e-06	0.00511854	0.971982
446	545	644	HDAC1	NLRP2	0.130546	7.38840262548557e-06	0.00514917	0.971982
447	468	592	CYP11B2	KLKB1	0.13054	7.39581420838853e-06	0.00515339	0.971982
448	81	639	CYP2C8	NELL2	0.130423	7.53728575841883e-06	0.00523355	0.971982
449	66	777	COX11	UGT2B4	-0.130411	7.55236776184276e-06	0.00524207	0.969276
450	586	665	KEAP1	PIN1	0.130228	7.77925729233964e-06	0.00537201	0.969276
451	103	421	ERBB3	CALCOCO1	0.130204	7.80952851231476e-06	0.00538925	0.969276
452	288	351	RECK	TPMT	0.129749	8.40672787139063e-06	0.00572458	0.969276
453	429	796	CCNB2	ZWILCH	0.129671	8.51294655968005e-06	0.0057833	0.969276
454	181	272	KITLG	PTPN1	0.129628	8.57240339646737e-06	0.00581604	0.969276
455	1	21	ABCA1	APOE	0.129602	8.60721427264899e-06	0.00583517	0.969276
456	158	579	IGF1R	IRS1	0.129544	8.68897724282114e-06	0.00588	0.969276
457	659	690	PDZK1	RBBP8	0.129489	8.76651882042445e-06	0.00592235	0.969276
458	174	369	ITGB1BP1	YWHAQ	0.129466	8.79815679910578e-06	0.0059396	0.969276
459	536	537	GSTM3	GSTM5	-0.129447	8.82621039255405e-06	0.00595486	0.969276
460	5	190	ADAM12	LRP1	0.129441	8.83362731141091e-06	0.0059589	0.969276
461	22	185	AR	KRAS	0.129259	9.09630115786264e-06	0.0061009	0.969276
462	106	136	ESR1	GREB1	-0.12924	9.1247301334807e-06	0.00611617	0.969276
463	231	569	NR4A2	IGFBP2	0.129194	9.19178360048178e-06	0.00615212	0.969276
464	116	775	FGFR1	TWIST1	0.129192	9.194388982392e-06	0.00615351	0.969276
465	301	785	SLC19A1	WRB	0.129097	9.33642177214367e-06	0.0062293	0.969276
466	119	358	FLNA	TYMS	0.129077	9.36674631946133e-06	0.00624542	0.969276
467	2	372	ACACA	AATF	0.129059	9.39410818356912e-06	0.00625995	0.969276
468	314	715	SRD5A1	SLC26A4	0.129038	9.42545919935256e-06	0.00627657	0.960321
469	299	687	SIK3	PTPRT	0.128779	9.82549381234321e-06	0.00649933	0.960321
470	104	432	ERCC1	CCNH	0.128755	9.86248704748505e-06	0.00651977	0.960321
471	241	735	PGAP3	STARD3	0.128602	1.01073943625796e-05	0.00665452	0.960321
472	96	604	EBAG9	MAD2L1	0.128563	1.01711724014297e-05	0.00668943	0.960321
473	67	389	CREBBP	AHR	0.128537	1.02139355242503e-05	0.0067128	0.960321
474	622	713	MRPL23	SLC22A18	0.128489	1.0292261865219e-05	0.00675551	0.960321
475	516	663	GADD45A	PGR	0.128474	1.03167023979278e-05	0.00676882	0.959068
476	232	687	NRIP1	PTPRT	-0.128238	1.07126386048595e-05	0.00698427	0.959068
477	100	604	EIF4E	MAD2L1	0.128163	1.0842177711412e-05	0.00705417	0.959068
478	135	227	GPC1	NPAS2	0.128126	1.09057389947598e-05	0.00708836	0.959068
479	655	705	PALB2	SEPHS2	0.127981	1.11605692847405e-05	0.00722476	0.959068
480	210	713	MTA1	SLC22A18	0.127964	1.11919976952812e-05	0.0072415	0.959068
481	221	313	NCOA3	SRC	0.127912	1.12849372324586e-05	0.00729093	0.959068
482	343	447	TNFRSF10C	CDKN1A	0.127896	1.13136484469756e-05	0.00730617	0.959068
483	544	763	GZMB	TNFRSF1B	0.127866	1.13674282340437e-05	0.00733467	0.956212
484	583	636	ITGB2	NCF2	0.127542	1.19677242313987e-05	0.0076543	0.956212
485	91	208	DHFR	MSH3	0.127381	1.22783902036794e-05	0.00781752	0.956212
486	338	346	THRA	TOP2A	0.127332	1.23743230830975e-05	0.00786762	0.956212
487	418	527	C1QA	GPX1	0.12728	1.24751943075818e-05	0.00792016	0.956212
488	64	269	COL7A1	PTGIS	-0.127269	1.24973538158102e-05	0.00793168	0.956212
489	141	535	GSTM4	GSTM2	0.127226	1.25831904613793e-05	0.00797623	0.956212
490	443	555	CDK4	HRAS	0.127204	1.26279524657047e-05	0.00799942	0.956212
491	395	400	ALOX12B	ASL	0.127183	1.26686738566306e-05	0.00802049	0.956212
492	396	755	ALOX5AP	TLR2	0.127102	1.28318877392619e-05	0.0081047	0.956212
493	361	408	UGT2B15	BCAS1	0.126999	1.30427971323233e-05	0.00821292	0.956212
494	51	79	CDKN2A	CYP1B1	0.126903	1.32418235856413e-05	0.00831445	0.956212
495	49	272	CDK2	PTPN1	0.126889	1.32720768688532e-05	0.00832983	0.956212
496	180	214	KDM5B	MUC1	0.126875	1.33021549413304e-05	0.00834511	0.956212
497	159	740	IGF2R	TBP	0.126859	1.33344680064429e-05	0.00836151	0.93828
498	232	327	NRIP1	TERF1	0.126576	1.39435127544107e-05	0.00868965	0.93828
499	247	711	PON2	SHFM1	0.126369	1.44071851455596e-05	0.00893678	0.93828
500	97	187	EFNB2	LMO4	0.126347	1.44572022258149e-05	0.0089633	0.93828
501	2	728	ACACA	SREBF1	0.126283	1.46015165147784e-05	0.00903966	0.93828
502	505	624	FANCL	MSH2	0.126194	1.48093385106129e-05	0.00914925	0.93828
503	180	652	KDM5B	NUP133	0.126179	1.48433294420158e-05	0.00916713	0.93828
504	34	604	BIRC5	MAD2L1	0.126148	1.49148323873582e-05	0.00920471	0.93828
505	201	771	MDM2	TSG101	0.126069	1.5101721021038e-05	0.00930266	0.93828
506	279	561	RAD23B	HSPA5	0.126063	1.5116862218667e-05	0.00931058	0.935018
507	153	210	HSP90AA1	MTA1	0.125714	1.59675070803278e-05	0.00975584	0.935018
508	277	406	RAD1	BARD1	0.125656	1.61125223894221e-05	0.00983104	0.935018
509	86	244	CYP3A5	PLAU	0.12564	1.61529418498674e-05	0.00985196	0.935018
510	183	390	KLK2	AKR1C3	0.125617	1.6209883857865e-05	0.00988141	0.935018
511	392	507	ALDH1A1	FCER1A	0.12547	1.65874766524521e-05	0.0100759	0.935018
512	301	631	SLC19A1	MUTYH	0.125336	1.69380433363564e-05	0.0102552	0.935018
513	510	615	FCGR2B	MMP12	0.125239	1.71972046683067e-05	0.0103871	0.935018
514	80	108	CYP2B6	ESRRG	0.12517	1.73823839835219e-05	0.0104809	0.935018
515	169	172	ING1	IRS2	0.125161	1.74070896614698e-05	0.0104934	0.935018
516	21	508	APOE	FCGR1B	0.124955	1.79755207154741e-05	0.0107792	0.935018
517	377	620	ABCC4	MMP9	0.124948	1.79962034456693e-05	0.0107895	0.935018
518	268	517	PTGES	GHR	0.124849	1.82749011723438e-05	0.0109285	0.935018
519	36	614	BRCA2	MMP1	0.124766	1.85132188810222e-05	0.0110468	0.935018
520	399	643	APEX1	NFKBIA	0.124713	1.86645269770747e-05	0.0111216	0.935018
521	36	216	BRCA2	NAA16	0.12469	1.87317445852209e-05	0.0111548	0.935018
522	340	614	TIMP3	MMP1	-0.124651	1.88449266340651e-05	0.0112106	0.935018
523	116	290	FGFR1	RIMS2	0.124554	1.9132453534354e-05	0.0113518	0.935018
524	58	116	CHST3	FGFR1	0.124502	1.92863037788982e-05	0.011427	0.935018
525	487	589	EGF	KIT	0.124462	1.94071917027916e-05	0.011486	0.935018
526	289	630	RELA	MUS81	0.124438	1.9479684773005e-05	0.0115213	0.935018
527	100	189	EIF4E	LRBA	0.124376	1.96689073956868e-05	0.0116132	0.935018
528	447	789	CDKN1A	XRCC1	-0.124268	1.99993078959793e-05	0.0117729	0.935018
529	31	574	BCL2	IL17RB	0.124248	2.00629138402686e-05	0.0118035	0.935018
530	180	441	KDM5B	CDC34	0.124159	2.03416428341541e-05	0.0119374	0.935018
531	488	737	EHF	STEAP1	0.124152	2.03635422504345e-05	0.0119479	0.935018
532	309	793	SORL1	ZNF350	0.123909	2.11427800127506e-05	0.0123184	0.935018
533	25	41	ATM	CASP8	0.123783	2.15591246452984e-05	0.0125143	0.935018
534	65	540	COMT	GSTT1	0.123752	2.1660802894452e-05	0.0125619	0.935018
535	246	416	PON1	BRMS1	0.123731	2.17302360170368e-05	0.0125944	0.935018
536	135	294	GPC1	SERPINE1	0.123682	2.18945995911213e-05	0.012671	0.935018
537	67	220	CREBBP	NCOA2	0.123581	2.22409187187189e-05	0.0128319	0.935018
538	132	471	GLYAT	CYP1A1	0.123517	2.24600245921636e-05	0.0129331	0.935018
539	20	280	APC	RAD50	0.123453	2.26817128514689e-05	0.0130352	0.935018
540	332	611	TFRC	MGMT	-0.123355	2.30278295976216e-05	0.0131937	0.935018
541	47	162	CD93	IGFBP7	0.12332	2.31518822753074e-05	0.0132503	0.935018
542	79	166	CYP1B1	IL1RN	0.123308	2.31945822739554e-05	0.0132698	0.935018
543	228	745	NQO1	TERF2	0.123235	2.34546807469371e-05	0.0133879	0.935018
544	317	713	STAT6	SLC22A18	0.123127	2.38470406179747e-05	0.0135651	0.935018
545	2	537	ACACA	GSTM5	0.12311	2.39108915565112e-05	0.0135938	0.935018
546	199	441	MBD3	CDC34	0.123088	2.39933231322986e-05	0.0136309	0.935018
547	116	491	FGFR1	EMG1	0.123017	2.42534290542107e-05	0.0137474	0.935018
548	141	296	GSTM4	SH3GLB1	0.122994	2.43417807215263e-05	0.0137868	0.935018
549	172	275	IRS2	PTPRN2	0.122986	2.43703870206335e-05	0.0137996	0.935018
550	303	411	SLC4A7	BCAS4	0.122907	2.46681259452597e-05	0.013932	0.935018
551	242	574	PHB	IL17RB	0.122766	2.52081311635788e-05	0.0141705	0.935018
552	623	791	MRPL41	XRCC3	0.122703	2.54504982477588e-05	0.0142768	0.935018
553	228	546	NQO1	HDAC2	-0.122688	2.55087119520603e-05	0.0143023	0.935018
554	731	769	SSTR3	TP73	0.122658	2.56265138751655e-05	0.0143538	0.935018
555	619	706	MMP7	SERPINB5	0.122609	2.58211283048482e-05	0.0144385	0.935018
556	59	182	CLCA2	KLK10	0.122542	2.60862045440291e-05	0.0145536	0.935018
557	206	498	MRE11A	ETV6	-0.122506	2.62279478389082e-05	0.0146149	0.935018
558	373	702	ABCA3	RPS6KA1	0.122452	2.64464904606854e-05	0.0147091	0.935018
559	512	677	FGF4	PPM1D	0.122405	2.66380105102826e-05	0.0147913	0.935018
560	515	656	FOXA1	PARP1	0.122327	2.69582009306824e-05	0.0149283	0.935018
561	407	568	BCAR3	IGFBP1	0.122269	2.71967155967001e-05	0.0150298	0.935018
562	97	496	EFNB2	ERCC5	0.122265	2.72121062907527e-05	0.0150364	0.935018
563	243	443	PIK3CB	CDK4	0.122264	2.72149954003709e-05	0.0150376	0.935018
564	310	406	SP110	BARD1	0.12217	2.76098928566615e-05	0.0152047	0.935018
565	59	296	CLCA2	SH3GLB1	0.122169	2.7615781698298e-05	0.0152072	0.935018
566	228	350	NQO1	TPD52L1	0.122137	2.77505609711515e-05	0.015264	0.935018
567	108	753	ESRRG	TIMP2	-0.122116	2.78360250143272e-05	0.0152999	0.930897
568	22	667	AR	PLAT	0.121973	2.84501674059356e-05	0.0155615	0.930897
569	13	390	AKR1C1	AKR1C3	0.121925	2.86604911392541e-05	0.0156505	0.930897
570	672	679	POLD1	PPP2R1A	0.121881	2.88528736289706e-05	0.0157316	0.930897
571	275	403	PTPRN2	AURKAIP1	-0.121764	2.93686958592332e-05	0.0159479	0.930897
572	118	177	FGFR4	ITGB5	0.121733	2.95072384568495e-05	0.0160058	0.930897
573	56	590	CFLAR	KL	-0.121714	2.95928747489071e-05	0.0160414	0.930897
574	563	704	HSPB2	S100A4	0.121527	3.04442053031817e-05	0.0163934	0.930897
575	471	619	CYP1A1	MMP7	0.121511	3.0518181163508e-05	0.0164238	0.930897
576	23	637	ARFGEF2	NCOA6	0.12151	3.05256599881787e-05	0.0164269	0.930897
577	326	462	TBX2	CSK	0.121408	3.10003881722754e-05	0.0166209	0.930897
578	361	567	UGT2B15	IGFALS	0.121399	3.10410676456208e-05	0.0166374	0.930897
579	108	584	ESRRG	KAT2B	0.121395	3.1059338839956e-05	0.0166449	0.930897
580	429	720	CCNB2	SLTM	0.121292	3.15504745094231e-05	0.0168439	0.930897
581	194	548	MAPK13	HIF1A	0.121166	3.21589801957067e-05	0.0170885	0.930897
582	112	566	FASLG	IFNG	0.121148	3.22458989454599e-05	0.0171232	0.930897
583	180	399	KDM5B	APEX1	0.121121	3.23788675105074e-05	0.0171763	0.930897
584	381	746	ACD	TERF2IP	0.120997	3.29883212646376e-05	0.0174181	0.930897
585	702	774	RPS6KA1	TUBA4A	0.120991	3.30202318887807e-05	0.0174307	0.930897
586	554	727	HP	SRD5A2	0.120988	3.30356030791013e-05	0.0174367	0.930897
587	684	793	PRMT1	ZNF350	0.120983	3.30593428103931e-05	0.0174461	0.930897
588	243	400	PIK3CB	ASL	0.120979	3.3081179829697e-05	0.0174547	0.930897
589	312	398	SPTAN1	ANAPC2	0.120954	3.32039196440093e-05	0.0175031	0.930897
590	119	331	FLNA	TFR2	0.120941	3.32694540721157e-05	0.0175289	0.930897
591	114	121	FBN1	FN1	0.120931	3.33182430158896e-05	0.017548	0.930897
592	21	583	APOE	ITGB2	0.12089	3.35252210066361e-05	0.0176292	0.930897
593	446	586	CDK8	KEAP1	0.120859	3.36844138717485e-05	0.0176915	0.930897
594	315	703	SSTR2	S100A1	0.120831	3.38268657698038e-05	0.0177471	0.930897
595	160	521	IGFBP3	GLI1	0.12074	3.42940816207005e-05	0.0179286	0.930897
596	21	166	APOE	IL1RN	0.120723	3.43834291669509e-05	0.0179632	0.930897
597	91	428	DHFR	CCNB1	0.120671	3.46527438894739e-05	0.0180671	0.930897
598	143	551	H2AFX	HMOX1	0.12066	3.4709788850229e-05	0.0180891	0.900596
599	405	621	AXIN1	MPG	0.120511	3.54980884949008e-05	0.0184238	0.900596
600	409	600	BCAS2	LRIG1	-0.120476	3.56828404934895e-05	0.0185018	0.900596
601	514	579	FLNC	IRS1	0.120411	3.60378752866097e-05	0.0186513	0.900596
602	309	315	SORL1	SSTR2	0.120296	3.66653249888049e-05	0.0189143	0.900596
603	136	756	GREB1	TLR3	0.120281	3.67455933067973e-05	0.0189478	0.900596
604	161	370	IGFBP5	ZFP64	0.120216	3.71083520833704e-05	0.0190989	0.900596
605	447	576	CDKN1A	IL6	0.12014	3.75357458131109e-05	0.0192762	0.900596
606	685	704	PTGS2	S100A4	0.120117	3.76626531022328e-05	0.0193287	0.900596
607	118	515	FGFR4	FOXA1	0.120061	3.79825540106626e-05	0.0194608	0.900596
608	272	455	PTPN1	CNNM4	0.119847	3.92192671163638e-05	0.0199671	0.900596
609	158	651	IGF1R	NRAS	0.119822	3.9363654561253e-05	0.0200258	0.900596
610	126	708	GATA3	SH2B2	0.119755	3.97599290546946e-05	0.0201865	0.900596
611	441	728	CDC34	SREBF1	-0.119753	3.977502327146e-05	0.0201926	0.900596
612	346	665	TOP2A	PIN1	0.119728	3.9921848267177e-05	0.020252	0.900596
613	353	679	TUBB	PPP2R1A	0.119686	4.0173753035555e-05	0.0203536	0.900596
614	103	226	ERBB3	NOTCH2	0.119603	4.06761228390895e-05	0.0205555	0.900596
615	30	572	BCL11A	IL12RB2	0.119602	4.06799899523858e-05	0.020557	0.900596
616	364	703	VEGFA	S100A1	0.119447	4.16350558962719e-05	0.020938	0.900596
617	64	618	COL7A1	MMP3	0.119393	4.19738826007432e-05	0.0210723	0.900596
618	170	619	INSR	MMP7	0.119316	4.24568306054418e-05	0.0212629	0.900596
619	40	215	CASP10	MUC5AC	0.119208	4.31488769667698e-05	0.0215344	0.900596
620	384	712	ADH1C	SIPA1	0.11909	4.39076099507663e-05	0.0218299	0.900596
621	347	411	TOX3	BCAS4	0.119066	4.40672808010856e-05	0.0218918	0.900596
622	182	269	KLK10	PTGIS	0.119031	4.42953449135697e-05	0.02198	0.900596
623	62	64	COL18A1	COL7A1	0.119015	4.44002727764126e-05	0.0220205	0.900596
624	442	532	CDK12	GSK3B	0.118984	4.46057435810054e-05	0.0220998	0.900596
625	460	711	CROT	SHFM1	0.118981	4.4627795495078e-05	0.0221083	0.900596
626	57	143	CHEK1	H2AFX	0.118978	4.46516487619952e-05	0.0221175	0.900596
627	256	715	PRKAR1B	SLC26A4	0.118911	4.50985928226455e-05	0.0222892	0.900596
628	10	387	AKAP10	ADIPOR2	0.118872	4.53603855881113e-05	0.0223895	0.900596
629	131	186	GLG1	LEPROT	0.118844	4.55456353369854e-05	0.0224602	0.900596
630	625	690	MT2A	RBBP8	0.118828	4.56578805112517e-05	0.0225031	0.900596
631	172	629	IRS2	MUC6	0.118806	4.58015775615106e-05	0.0225578	0.900596
632	65	677	COMT	PPM1D	-0.118775	4.60126871131283e-05	0.0226381	0.900596
633	36	408	BRCA2	BCAS1	-0.118755	4.61528041202364e-05	0.0226913	0.900596
634	88	619	DAPK1	MMP7	0.118715	4.64301404936585e-05	0.0227964	0.900596
635	367	369	XRCC5	YWHAQ	0.11861	4.71583777590379e-05	0.023071	0.900596
636	21	465	APOE	CTSD	0.118603	4.7206327447924e-05	0.023089	0.900596
637	97	100	EFNB2	EIF4E	0.11858	4.73678197181471e-05	0.0231496	0.900596
638	73	760	CTCF	TNF	-0.118566	4.74682701945284e-05	0.0231872	0.881005
639	79	715	CYP1B1	SLC26A4	0.118495	4.79652430074307e-05	0.0233823	0.881005
640	377	577	ABCC4	INHBE	0.118399	4.86506390942054e-05	0.02365	0.881005
641	71	327	CSPP1	TERF1	0.118309	4.93049162033632e-05	0.0239041	0.881005
642	528	640	GPX4	NEU1	0.118244	4.97798783034575e-05	0.0240878	0.881005
643	179	364	JUN	VEGFA	-0.118207	5.00528752129803e-05	0.024193	0.881005
644	416	511	BRMS1	FGF3	0.118125	5.06661076211667e-05	0.0244286	0.881005
645	294	365	SERPINE1	WEE1	0.118004	5.15760343746674e-05	0.024776	0.881005
646	294	364	SERPINE1	VEGFA	0.118	5.16103245760124e-05	0.024789	0.881005
647	45	620	CD4	MMP9	0.117803	5.31287943488223e-05	0.0253629	0.881005
648	513	742	FGF8	TBXAS1	0.117801	5.31445961926558e-05	0.0253688	0.881005
649	425	687	CBR3	PTPRT	-0.117762	5.34525852811107e-05	0.0254844	0.881005
650	12	478	AKAP9	DMTF1	0.117739	5.36341162755694e-05	0.0255523	0.881005
651	178	324	IVNS1ABP	TACC2	0.117699	5.39544241848766e-05	0.025672	0.881005
652	304	572	SLC6A2	IL12RB2	0.117694	5.39897898321762e-05	0.0256852	0.881005
653	450	586	CDT1	KEAP1	0.117574	5.49536381566629e-05	0.0260434	0.881005
654	399	726	APEX1	SOD1	-0.1175	5.55551867549298e-05	0.0262655	0.881005
655	136	663	GREB1	PGR	0.117364	5.66781506172731e-05	0.0266774	0.881005
656	31	729	BCL2	SST	0.117284	5.73432586272737e-05	0.0269197	0.881005
657	262	693	PRPS1	REXO2	0.117233	5.77741769252071e-05	0.0270759	0.881005
658	31	169	BCL2	ING1	0.117223	5.7855815602359e-05	0.0271055	0.881005
659	602	669	LTA	PLG	0.117199	5.80612674176972e-05	0.0271797	0.881005
660	38	586	BUB3	KEAP1	-0.117169	5.83166885663733e-05	0.0272719	0.881005
661	28	34	AURKA	BIRC5	0.117074	5.91356952064359e-05	0.0275662	0.881005
662	460	625	CROT	MT2A	0.117041	5.94229578922967e-05	0.027669	0.881005
663	74	781	CTIF	VTCN1	0.116923	6.04583788628155e-05	0.0280375	0.881005
664	395	769	ALOX12B	TP73	0.116882	6.08274415454524e-05	0.0281681	0.881005
665	465	568	CTSD	IGFBP1	0.116835	6.12452527597451e-05	0.0283156	0.881005
666	133	411	GNAS	BCAS4	0.116829	6.13000657594398e-05	0.0283349	0.881005
667	94	430	DRD2	CCND3	0.116816	6.14121546516078e-05	0.0283743	0.881005
668	308	702	SNCG	RPS6KA1	-0.116769	6.18339980136273e-05	0.0285225	0.881005
669	42	385	CAV1	ADIPOQ	0.116692	6.25373739135959e-05	0.0287685	0.881005
670	185	440	KRAS	CD9	0.116648	6.29416444699604e-05	0.0289093	0.881005
671	119	635	FLNA	MYH9	0.116571	6.36541211462838e-05	0.0291564	0.881005
672	76	157	CXCL12	IGF1	0.116561	6.37430208152434e-05	0.0291871	0.881005
673	55	346	CENPF	TOP2A	0.116523	6.4099823955166e-05	0.0293102	0.881005
674	282	389	RAD51C	AHR	0.116509	6.42294918691277e-05	0.0293549	0.881005
675	264	647	PSEN2	NOD2	0.116485	6.4451865572579e-05	0.0294314	0.881005
676	92	610	DHX9	MDM4	0.116405	6.52071219902073e-05	0.0296902	0.881005
677	90	725	DCN	SNAI2	0.116401	6.5246121888185e-05	0.0297036	0.881005
678	479	537	DNASE1	GSTM5	-0.116369	6.55519304439967e-05	0.0298079	0.881005
679	196	347	MAPK9	TOX3	0.11634	6.58329273015568e-05	0.0299036	0.881005
680	389	629	AHR	MUC6	-0.116299	6.62209410244863e-05	0.0300353	0.881005
681	66	734	COX11	ST18	0.116289	6.63259603357336e-05	0.0300709	0.881005
682	643	714	NFKBIA	SLC25A23	0.116142	6.77514032649817e-05	0.0305513	0.881005
683	250	661	PPARA	PEMT	-0.116116	6.80138794071361e-05	0.0306392	0.881005
684	24	311	ARHGAP25	SPOCK2	0.116107	6.81055267643949e-05	0.0306698	0.881005
685	228	232	NQO1	NRIP1	-0.116061	6.8559500249199e-05	0.0308213	0.881005
686	251	286	PPP1CB	RB1	0.116046	6.87119906508382e-05	0.0308721	0.881005
687	185	667	KRAS	PLAT	-0.116026	6.89065976615666e-05	0.0309368	0.881005
688	433	435	CCR5	CD2	0.115916	7.0021742021309e-05	0.0313057	0.881005
689	76	244	CXCL12	PLAU	0.115886	7.03251058162824e-05	0.0314055	0.881005
690	14	606	AKR1C2	MAP3K8	0.115868	7.05053921197241e-05	0.0314648	0.881005
691	95	217	E2F5	NBN	0.115765	7.15651831821873e-05	0.0318113	0.881005
692	615	620	MMP12	MMP9	0.115698	7.22698059127946e-05	0.0320402	0.881005
693	164	303	IL1A	SLC4A7	0.115693	7.23173133712063e-05	0.0320555	0.881005
694	99	640	EHMT2	NEU1	0.115664	7.26228892731218e-05	0.0321544	0.881005
695	341	555	TLK2	HRAS	0.115644	7.28322809719906e-05	0.032222	0.881005
696	474	598	CYP3A7	LIG4	0.115618	7.31074397637421e-05	0.0323107	0.881005
697	498	532	ETV6	GSK3B	0.115609	7.32085545913641e-05	0.0323432	0.881005
698	17	214	ALDOA	MUC1	0.115596	7.3345530974267e-05	0.0323873	0.881005
699	166	348	IL1RN	TP53	0.115526	7.40853620921911e-05	0.0326244	0.881005
700	513	588	FGF8	KISS1	0.11546	7.47948736876669e-05	0.0328506	0.881005
701	241	458	PGAP3	COASY	0.115425	7.51738069748598e-05	0.0329709	0.881005
702	81	198	CYP2C8	MBD2	0.11541	7.53461929561272e-05	0.0330255	0.881005
703	62	119	COL18A1	FLNA	0.115347	7.60332140889997e-05	0.0332425	0.881005
704	61	340	COL11A1	TIMP3	0.115342	7.60869372027351e-05	0.0332594	0.881005
705	251	369	PPP1CB	YWHAQ	0.115313	7.64079341697421e-05	0.0333604	0.881005
706	349	481	TPD52	DNMT3B	0.115277	7.67981762503922e-05	0.0334829	0.881005
707	137	160	GREM1	IGFBP3	0.115231	7.73137471921093e-05	0.0336441	0.881005
708	537	693	GSTM5	REXO2	0.115225	7.73859672631438e-05	0.0336666	0.881005
709	88	243	DAPK1	PIK3CB	0.115219	7.74504461582559e-05	0.0336867	0.881005
710	80	748	CYP2B6	TEX14	0.11518	7.78823271898599e-05	0.0338212	0.881005
711	93	470	DIP2C	CYP19A1	-0.115177	7.79171524318834e-05	0.033832	0.881005
712	143	693	H2AFX	REXO2	0.115081	7.90010408564523e-05	0.0341675	0.881005
713	452	793	CFP	ZNF350	0.115073	7.90981743121755e-05	0.0341974	0.881005
714	484	527	DPYD	GPX1	0.115072	7.91099298049769e-05	0.0342011	0.881005
715	508	509	FCGR1B	FCGR2A	0.11504	7.94698846224851e-05	0.0343118	0.881005
716	379	794	ACAD10	ZNF646	0.114998	7.99611587687377e-05	0.0344625	0.881005
717	335	562	TGFB2	HSPB1	0.114997	7.99659154244736e-05	0.034464	0.881005
718	543	569	GTF2E1	IGFBP2	0.114961	8.03829001008172e-05	0.0345914	0.881005
719	37	296	BUB1	SH3GLB1	0.114946	8.05634834875057e-05	0.0346465	0.881005
720	459	730	COL19A1	SSTR1	0.114867	8.14855346109589e-05	0.0349266	0.881005
721	41	56	CASP8	CFLAR	0.114862	8.15346733842315e-05	0.0349415	0.881005
722	27	31	ATRX	BCL2	0.114821	8.20190912675933e-05	0.0350879	0.881005
723	623	788	MRPL41	XPC	0.114778	8.25260262440342e-05	0.0352406	0.881005
724	75	686	CTTN	PTH	0.114777	8.25456334463404e-05	0.0352464	0.881005
725	366	432	XRCC4	CCNH	0.114774	8.25811756375305e-05	0.0352571	0.881005
726	65	354	COMT	TUBD1	0.114768	8.26543965073423e-05	0.0352791	0.881005
727	381	541	ACD	GSTZ1	-0.114746	8.29078285369267e-05	0.0353551	0.881005
728	232	254	NRIP1	PRKACB	0.114722	8.31998424297709e-05	0.0354426	0.881005
729	70	555	CSNK1E	HRAS	-0.114675	8.37597344949259e-05	0.0356097	0.881005
730	376	537	ABCC2	GSTM5	0.11462	8.44213143027517e-05	0.0358063	0.881005
731	390	748	AKR1C3	TEX14	0.114532	8.54965913867911e-05	0.036124	0.881005
732	418	755	C1QA	TLR2	0.114472	8.62338399481022e-05	0.0363403	0.881005
733	125	491	GAPDH	EMG1	0.114466	8.63123400212107e-05	0.0363633	0.881005
734	401	599	ATF1	LPPR3	0.114466	8.63176158312218e-05	0.0363649	0.881005
735	174	693	ITGB1BP1	REXO2	0.114375	8.74433783131234e-05	0.0366929	0.881005
736	168	636	IL8	NCF2	0.114359	8.76449684878988e-05	0.0367513	0.881005
737	316	756	STAT1	TLR3	0.114335	8.79528612409697e-05	0.0368405	0.881005
738	445	580	CDK7	ITGA2	0.114328	8.80388875674765e-05	0.0368653	0.881005
739	5	617	ADAM12	MMP2	0.114317	8.81731532809127e-05	0.0369041	0.881005
740	303	488	SLC4A7	EHF	0.11431	8.82714673082763e-05	0.0369325	0.881005
741	425	726	CBR3	SOD1	0.114301	8.83769372486132e-05	0.0369629	0.881005
742	479	595	DNASE1	LASP1	0.114262	8.88722253435947e-05	0.0371055	0.881005
743	678	771	PPP1R13L	TSG101	0.114238	8.91811328156411e-05	0.0371941	0.881005
744	64	580	COL7A1	ITGA2	0.114221	8.9396090429128e-05	0.0372557	0.881005
745	405	530	AXIN1	GREB1L	-0.114214	8.94897954701879e-05	0.0372825	0.881005
746	162	780	IGFBP7	VIM	0.114196	8.97129986430212e-05	0.0373464	0.881005
747	227	476	NPAS2	DIRAS3	0.114176	8.99790448745108e-05	0.0374223	0.881005
748	27	584	ATRX	KAT2B	0.114173	9.00138132493566e-05	0.0374322	0.881005
749	728	789	SREBF1	XRCC1	-0.11415	9.03107442014051e-05	0.0375167	0.881005
750	22	715	AR	SLC26A4	0.114148	9.03355383574667e-05	0.0375238	0.881005
751	263	328	PRRC2A	TFAP2A	0.11406	9.14809925842697e-05	0.0378482	0.881005
752	47	576	CD93	IL6	0.114047	9.16486118252013e-05	0.0378955	0.881005
753	651	757	NRAS	TLR4	0.114039	9.17500493615719e-05	0.0379241	0.881005
754	54	287	CDS1	RB1CC1	0.114039	9.17596949294719e-05	0.0379268	0.86502
755	328	330	TFAP2A	TFAP2C	-0.114002	9.22372226916934e-05	0.0380685	0.86502
756	387	684	ADIPOR2	PRMT1	0.11396	9.2796892475544e-05	0.0382341	0.86502
757	329	352	TFAP2B	TRIOBP	0.11394	9.30590456309499e-05	0.0383114	0.836195
758	52	348	CDKN2C	TP53	0.113843	9.43670304662803e-05	0.0387226	0.836195
759	509	792	FCGR2A	YWHAH	0.113807	9.48437752994469e-05	0.0388718	0.836195
760	143	740	H2AFX	TBP	0.113728	9.59235732778119e-05	0.0392084	0.836195
761	192	691	MAGEC2	REV1	0.113699	9.63227132777522e-05	0.0393324	0.836195
762	299	312	SIK3	SPTAN1	0.113647	9.70397243655885e-05	0.0395545	0.836195
763	386	399	ADIPOR1	APEX1	-0.113605	9.7614343697261e-05	0.0397319	0.836195
764	311	431	SPOCK2	CCNE1	0.1136	9.76960507479419e-05	0.0397571	0.836195
765	479	718	DNASE1	SLC38A6	0.113559	9.82643396347793e-05	0.039932	0.836195
766	18	246	AMFR	PON1	0.113509	9.89670400328713e-05	0.0401476	0.836195
767	11	131	AKAP13	GLG1	0.113445	9.98701681269587e-05	0.0404235	0.836195
768	557	793	HSD17B1	ZNF350	0.113409	0.000100386	0.0405807	0.836195
769	169	639	ING1	NELL2	0.113357	0.000101126	0.0408052	0.836195
770	160	364	IGFBP3	VEGFA	0.113355	0.000101159	0.0408152	0.836195
771	348	404	TP53	AURKB	0.113318	0.000101687	0.0409748	0.836195
772	381	745	ACD	TERF2	0.113291	0.000102076	0.0410922	0.836195
773	12	247	AKAP9	PON2	0.113267	0.000102435	0.0412006	0.836195
774	305	586	SMARCA2	KEAP1	0.113257	0.00010258	0.0412442	0.836195
775	270	567	PTGS1	IGFALS	0.113182	0.000103673	0.041572	0.836195
776	232	773	NRIP1	TUBA1A	0.113067	0.000105377	0.04208	0.836195
777	533	569	GSR	IGFBP2	-0.113051	0.000105625	0.0421533	0.836195
778	90	336	DCN	TGFBR2	0.11304	0.00010579	0.0422022	0.836195
779	422	529	CAMK4	GRB7	0.113032	0.000105898	0.0422343	0.836195
780	91	432	DHFR	CCNH	0.113032	0.000105902	0.0422356	0.836195
781	447	686	CDKN1A	PTH	0.113001	0.000106377	0.0423759	0.836195
782	41	519	CASP8	GHSR	0.112942	0.000107257	0.0426352	0.836195
783	327	466	TERF1	CYB5R4	-0.112918	0.00010763	0.0427449	0.836195
784	498	651	ETV6	NRAS	0.112882	0.000108177	0.0429052	0.836195
785	171	350	IRAK3	TPD52L1	0.112844	0.000108762	0.0430761	0.836195
786	625	735	MT2A	STARD3	-0.112838	0.00010886	0.0431046	0.836195
787	169	314	ING1	SRD5A1	0.112824	0.000109078	0.0431683	0.836195
788	88	648	DAPK1	NOTCH1	0.112751	0.000110204	0.0434956	0.836195
789	4	121	ACTG1	FN1	0.11271	0.00011084	0.0436797	0.836195
790	536	707	GSTM3	SETD8	0.112683	0.000111262	0.0438014	0.836195
791	188	787	LPL	XDH	0.112662	0.000111604	0.0439001	0.836195
792	169	399	ING1	APEX1	-0.112573	0.000113017	0.0443055	0.836195
793	266	296	PTEN	SH3GLB1	0.112498	0.000114219	0.0446482	0.836195
794	120	659	FLNB	PDZK1	0.112495	0.000114263	0.0446608	0.836195
795	371	388	ZFYVE26	ADRB2	0.112482	0.000114468	0.0447191	0.836195
796	310	551	SP110	HMOX1	0.112402	0.00011578	0.0450904	0.836195
797	355	726	TXN	SOD1	0.112382	0.000116106	0.0451825	0.836195
798	91	366	DHFR	XRCC4	0.112318	0.000117155	0.0454774	0.836195
799	113	536	FASN	GSTM3	0.112288	0.000117651	0.0456164	0.836195
800	523	667	GMNN	PLAT	0.112279	0.000117799	0.0456576	0.836195
801	181	339	KITLG	TIMELESS	0.112245	0.000118359	0.0458141	0.836195
802	159	551	IGF2R	HMOX1	0.112224	0.000118707	0.045911	0.836195
803	271	572	PTHLH	IL12RB2	0.112212	0.00011891	0.0459676	0.836195
804	221	330	NCOA3	TFAP2C	0.112211	0.000118934	0.0459742	0.836195
805	182	706	KLK10	SERPINB5	0.112117	0.000120522	0.0464139	0.836195
806	62	243	COL18A1	PIK3CB	0.112109	0.000120651	0.0464496	0.836195
807	183	618	KLK2	MMP3	0.112033	0.000121957	0.0468086	0.836195
808	125	710	GAPDH	SHBG	0.111984	0.000122797	0.0470385	0.836195
809	162	336	IGFBP7	TGFBR2	0.111922	0.00012386	0.0473281	0.836195
810	306	645	SMARCA4	NME1	0.1118	0.000126002	0.0479072	0.836195
811	62	204	COL18A1	MMP11	0.1118	0.000126003	0.0479075	0.836195
812	64	577	COL7A1	INHBE	0.111785	0.000126268	0.0479787	0.836195
813	162	248	IGFBP7	POSTN	0.111756	0.000126787	0.0481181	0.836195
814	95	220	E2F5	NCOA2	0.111724	0.000127358	0.0482707	0.836195
815	187	298	LMO4	SHMT1	-0.111672	0.000128289	0.0485192	0.836195
816	283	491	RAD52	EMG1	0.11165	0.000128692	0.0486262	0.836195
817	173	271	ITGA6	PTHLH	0.111617	0.000129283	0.048783	0.836195
818	196	558	MAPK9	HSD17B12	0.111593	0.000129727	0.0489006	0.836195
819	275	291	PTPRN2	RRAS2	-0.11159	0.000129779	0.0489144	0.836195
820	494	588	ERCC3	KISS1	0.111547	0.000130555	0.0491191	0.836195
821	476	625	DIRAS3	MT2A	0.111509	0.000131255	0.0493033	0.836195
822	459	666	COL19A1	PKMYT1	0.111503	0.000131367	0.0493327	0.836195
823	21	670	APOE	PLK1	0.11149	0.0001316	0.0493937	0.836195
824	133	780	GNAS	VIM	0.111477	0.00013184	0.0494568	0.836195
825	316	433	STAT1	CCR5	0.111468	0.000132012	0.0495018	0.836195
826	179	632	JUN	MYC	0.111458	0.000132207	0.0495526	0.836195
827	279	507	RAD23B	FCER1A	-0.11145	0.000132343	0.0495884	0.836195
828	246	247	PON1	PON2	0.111449	0.000132368	0.0495949	0.836195
829	133	219	GNAS	NCOA1	0.111412	0.000133059	0.0497751	0.836195
830	561	684	HSPA5	PRMT1	0.11136	0.000134017	0.050024	0.836195
831	570	605	IKZF3	MAP3K1	0.111349	0.000134226	0.050078	0.836195
832	237	626	OGG1	MTHFD1	-0.111347	0.000134269	0.0500894	0.836195
833	17	655	ALDOA	PALB2	0.111341	0.000134373	0.0501161	0.836195
834	202	757	MEF2C	TLR4	0.111325	0.000134672	0.0501935	0.836195
835	210	693	MTA1	REXO2	-0.111288	0.000135375	0.0503749	0.836195
836	329	559	TFAP2B	HSD17B2	0.111265	0.000135816	0.0504885	0.836195
837	91	115	DHFR	FEN1	0.111228	0.000136517	0.0506684	0.836195
838	96	242	EBAG9	PHB	-0.111177	0.000137494	0.0509184	0.836195
839	192	408	MAGEC2	BCAS1	0.111156	0.000137907	0.0510237	0.836195
840	245	512	POLQ	FGF4	0.111131	0.000138381	0.0511442	0.836195
841	18	390	AMFR	AKR1C3	0.111129	0.000138411	0.0511519	0.836195
842	136	324	GREB1	TACC2	0.111118	0.000138634	0.0512086	0.836195
843	65	662	COMT	PGC	0.111111	0.000138768	0.0512425	0.836195
844	44	340	CCND2	TIMP3	0.11111	0.000138787	0.0512473	0.821088
845	65	95	COMT	E2F5	0.111062	0.000139718	0.0514923	0.821088
846	119	187	FLNA	LMO4	0.111049	0.000139973	0.0515591	0.821088
847	679	710	PPP2R1A	SHBG	0.110989	0.000141154	0.051868	0.821088
848	3	434	ACAP1	CCR7	0.110926	0.000142405	0.0521936	0.821088
849	96	217	EBAG9	NBN	0.110894	0.000143039	0.052358	0.821088
850	545	712	HDAC1	SIPA1	0.11086	0.000143712	0.0525321	0.821088
851	307	711	SMURF1	SHFM1	0.110828	0.000144348	0.052696	0.821088
852	260	605	PRLR	MAP3K1	0.110785	0.000145228	0.0529223	0.821088
853	271	314	PTHLH	SRD5A1	0.110763	0.000145675	0.0530367	0.821088
854	320	675	STS	PPARG	0.11071	0.000146745	0.0533103	0.821088
855	23	133	ARFGEF2	GNAS	0.110682	0.000147314	0.0534552	0.821088
856	69	223	CSNK1D	NCOR2	0.110659	0.000147783	0.0535744	0.821088
857	56	145	CFLAR	HFE	0.110641	0.000148165	0.0536714	0.821088
858	226	347	NOTCH2	TOX3	0.110622	0.000148546	0.053768	0.821088
859	212	556	MTRR	HSD11B1	0.110613	0.00014874	0.0538171	0.821088
860	137	614	GREM1	MMP1	0.110579	0.000149445	0.0539951	0.821088
861	482	713	DPAGT1	SLC22A18	0.110523	0.000150609	0.0542882	0.821088
862	23	562	ARFGEF2	HSPB1	-0.110515	0.000150778	0.0543305	0.821088
863	452	710	CFP	SHBG	0.110497	0.000151144	0.0544223	0.821088
864	138	253	GRIK1	PRDM2	-0.110488	0.000151347	0.0544731	0.821088
865	337	632	THOC5	MYC	0.11048	0.00015151	0.0545138	0.821088
866	382	473	ACE	CYP2C19	0.110479	0.000151527	0.0545182	0.821088
867	468	471	CYP11B2	CYP1A1	0.110392	0.00015337	0.0549776	0.821088
868	543	766	GTF2E1	TOPBP1	0.11032	0.000154921	0.0553615	0.821088
869	131	406	GLG1	BARD1	-0.110318	0.000154959	0.0553709	0.821088
870	166	392	IL1RN	ALDH1A1	0.110261	0.000156182	0.055672	0.821088
871	195	717	MAPK8	SLC38A3	-0.110256	0.000156292	0.0556988	0.821088
872	29	81	BAG1	CYP2C8	0.110189	0.000157746	0.0560546	0.821088
873	51	624	CDKN2A	MSH2	0.110165	0.000158272	0.0561828	0.821088
874	513	571	FGF8	IL10	-0.110162	0.000158338	0.0561989	0.821088
875	379	611	ACAD10	MGMT	0.110146	0.00015869	0.0562847	0.821088
876	268	386	PTGES	ADIPOR1	0.110121	0.000159252	0.0564211	0.821088
877	268	412	PTGES	BCCIP	0.110091	0.000159916	0.0565818	0.821088
878	211	354	MTHFR	TUBD1	0.110005	0.000161819	0.0570405	0.821088
879	30	60	BCL11A	CLCN3	0.109988	0.000162207	0.0571336	0.821088
880	407	716	BCAR3	SLC38A1	-0.109974	0.00016251	0.0572062	0.821088
881	58	119	CHST3	FLNA	0.109962	0.000162776	0.0572699	0.821088
882	726	779	SOD1	UQCRFS1	0.109873	0.00016479	0.0577499	0.821088
883	69	118	CSNK1D	FGFR4	0.109873	0.000164791	0.0577501	0.821088
884	174	547	ITGB1BP1	HDAC4	-0.109864	0.000165007	0.0578012	0.821088
885	246	406	PON1	BARD1	0.109834	0.000165699	0.057965	0.821088
886	2	192	ACACA	MAGEC2	0.109808	0.000166286	0.0581038	0.821088
887	642	711	NFKB1	SHFM1	-0.109803	0.000166396	0.0581298	0.821088
888	492	518	EPHX1	GHRH	-0.109789	0.000166715	0.0582048	0.821088
889	506	730	FBXW7	SSTR1	-0.109764	0.000167294	0.0583411	0.821088
890	210	447	MTA1	CDKN1A	-0.109712	0.000168499	0.0586238	0.821088
891	283	523	RAD52	GMNN	0.109702	0.000168727	0.0586769	0.821088
892	761	767	TNFRSF10D	TP53BP1	-0.109678	0.000169291	0.0588086	0.821088
893	545	631	HDAC1	MUTYH	0.109672	0.000169434	0.0588419	0.821088
894	182	703	KLK10	S100A1	0.109671	0.000169461	0.0588483	0.821088
895	47	90	CD93	DCN	-0.109605	0.000171009	0.0592079	0.821088
896	120	125	FLNB	GAPDH	0.109584	0.000171494	0.0593201	0.821088
897	272	656	PTPN1	PARP1	0.109541	0.000172529	0.0595591	0.821088
898	217	638	NBN	NELL1	-0.109516	0.000173123	0.0596956	0.821088
899	10	654	AKAP10	OTOF	-0.109507	0.000173339	0.0597453	0.821088
900	268	633	PTGES	MYH1	-0.109498	0.000173551	0.0597939	0.821088
901	176	465	ITGB4	CTSD	0.109487	0.000173813	0.0598541	0.821088
902	48	203	CDK1	MKI67	0.109482	0.000173931	0.0598812	0.821088
903	214	700	MUC1	RNF2	0.109481	0.000173965	0.0598889	0.821088
904	176	581	ITGB4	ITGA3	0.109462	0.000174414	0.0599916	0.821088
905	357	747	TXNRD2	TERT	0.109441	0.000174919	0.0601069	0.821088
906	42	336	CAV1	TGFBR2	0.109404	0.000175807	0.0603092	0.821088
907	672	673	POLD1	POR	0.109399	0.000175942	0.0603398	0.821088
908	254	519	PRKACB	GHSR	0.109357	0.00017694	0.0605663	0.821088
909	557	629	HSD17B1	MUC6	0.109343	0.000177289	0.0606452	0.821088
910	385	675	ADIPOQ	PPARG	0.109342	0.000177314	0.0606509	0.821088
911	559	605	HSD17B2	MAP3K1	0.109332	0.000177567	0.0607082	0.821088
912	630	712	MUS81	SIPA1	0.109321	0.000177824	0.0607662	0.785678
913	572	721	IL12RB2	SMAD7	-0.109209	0.000180586	0.0614393	0.785678
914	499	656	EXO1	PARP1	0.109118	0.000182847	0.0619862	0.785678
915	353	738	TUBB	STMN1	0.10908	0.000183805	0.0622167	0.785678
916	239	242	PBX1	PHB	-0.109056	0.000184408	0.0623613	0.785678
917	276	711	PXDN	SHFM1	0.109054	0.000184463	0.0623745	0.785678
918	418	757	C1QA	TLR4	0.109041	0.000184797	0.0624546	0.785678
919	431	480	CCNE1	DNMT1	0.109036	0.00018492	0.062484	0.785678
920	379	468	ACAD10	CYP11B2	0.109029	0.000185098	0.0625266	0.785678
921	365	658	WEE1	PCNA	0.109	0.000185833	0.0627024	0.785678
922	122	731	FOXP3	SSTR3	0.108972	0.000186546	0.0628723	0.785678
923	455	771	CNNM4	TSG101	0.10895	0.000187109	0.0630062	0.785678
924	430	456	CCND3	CNTN6	-0.108938	0.000187425	0.0630814	0.785678
925	37	604	BUB1	MAD2L1	0.108927	0.00018771	0.063149	0.785678
926	58	131	CHST3	GLG1	0.108923	0.000187808	0.0631723	0.785678
927	568	590	IGFBP1	KL	0.10891	0.00018814	0.0632509	0.778572
928	606	749	MAP3K8	TFF1	0.108838	0.000190025	0.0637023	0.778572
929	27	212	ATRX	MTRR	0.108796	0.000191112	0.0639614	0.778572
930	262	611	PRPS1	MGMT	0.108739	0.000192603	0.0643155	0.778572
931	400	444	ASL	CDK5	0.108678	0.000194218	0.0646972	0.778572
932	106	120	ESR1	FLNB	0.108642	0.000195176	0.0649228	0.778572
933	165	508	IL1B	FCGR1B	0.108613	0.000195969	0.065109	0.778572
934	242	569	PHB	IGFBP2	-0.108611	0.000196012	0.0651191	0.778572
935	347	455	TOX3	CNNM4	-0.108553	0.000197567	0.065483	0.778572
936	226	686	NOTCH2	PTH	0.108543	0.000197833	0.065545	0.778572
937	236	786	NUP214	WRN	0.108537	0.00019801	0.0655862	0.778572
938	93	695	DIP2C	RGL1	0.108459	0.000200135	0.0660801	0.778572
939	51	286	CDKN2A	RB1	-0.10844	0.00020064	0.0661969	0.778572
940	274	747	PTPRJ	TERT	-0.108363	0.000202755	0.0666846	0.778572
941	108	756	ESRRG	TLR3	0.108305	0.000204366	0.067054	0.778572
942	593	699	KPNA5	RNF146	0.1083	0.000204498	0.0670842	0.778572
943	444	481	CDK5	DNMT3B	-0.108296	0.000204633	0.0671151	0.778572
944	623	698	MRPL41	RNASEL	-0.108274	0.000205241	0.0672539	0.778572
945	133	381	GNAS	ACD	0.108186	0.000207728	0.0678192	0.778572
946	243	714	PIK3CB	SLC25A23	0.108128	0.000209371	0.0681905	0.778572
947	360	697	UCP2	RIPK1	-0.108127	0.000209382	0.068193	0.778572
948	10	298	AKAP10	SHMT1	0.108086	0.000210575	0.0684614	0.778572
949	362	619	USP1	MMP7	0.108082	0.00021067	0.0684828	0.778572
950	142	399	GTF2F1	APEX1	0.108074	0.0002109	0.0685344	0.778572
951	170	455	INSR	CNNM4	0.108069	0.000211062	0.0685707	0.778572
952	348	464	TP53	CTNNB1	0.108059	0.000211335	0.0686319	0.778572
953	444	673	CDK5	POR	0.107976	0.000213735	0.0691678	0.778572
954	200	243	MBD4	PIK3CB	0.107974	0.000213805	0.0691835	0.778572
955	340	487	TIMP3	EGF	0.107933	0.00021499	0.0694466	0.778572
956	96	705	EBAG9	SEPHS2	0.107925	0.000215214	0.0694963	0.778572
957	288	402	RECK	ATP8B1	-0.107916	0.000215495	0.0695584	0.778572
958	613	757	MLXIPL	TLR4	0.107912	0.000215592	0.06958	0.778572
959	161	170	IGFBP5	INSR	0.10791	0.000215666	0.0695964	0.778572
960	70	356	CSNK1E	TXN2	0.107901	0.000215917	0.0696519	0.778572
961	737	774	STEAP1	TUBA4A	0.107899	0.000215999	0.0696699	0.778572
962	207	277	MRPS30	RAD1	0.107898	0.000216029	0.0696765	0.778572
963	672	793	POLD1	ZNF350	0.107848	0.000217495	0.0699999	0.778572
964	373	625	ABCA3	MT2A	-0.107837	0.000217801	0.0700672	0.778572
965	27	155	ATRX	HUS1	0.107795	0.000219072	0.0703462	0.778572
966	440	762	CD9	TNFRSF1A	0.107764	0.000219973	0.0705434	0.778572
967	87	685	CYR61	PTGS2	0.107727	0.000221094	0.0707879	0.778572
968	282	341	RAD51C	TLK2	0.107714	0.000221476	0.0708711	0.778572
969	172	519	IRS2	GHSR	0.107664	0.000222982	0.0711981	0.778572
970	117	442	FGFR2	CDK12	0.107635	0.000223875	0.0713914	0.778572
971	275	309	PTPRN2	SORL1	0.107592	0.000225181	0.0716729	0.778572
972	58	619	CHST3	MMP7	0.107589	0.000225274	0.0716929	0.778572
973	36	604	BRCA2	MAD2L1	0.107538	0.000226815	0.072024	0.778572
974	537	559	GSTM5	HSD17B2	0.107512	0.000227613	0.0721947	0.778572
975	67	517	CREBBP	GHR	0.10749	0.000228314	0.0723444	0.778572
976	407	647	BCAR3	NOD2	0.107431	0.000230126	0.0727299	0.778572
977	326	402	TBX2	ATP8B1	0.107396	0.000231218	0.0729614	0.778572
978	273	690	PTPRF	RBBP8	-0.107355	0.00023252	0.0732362	0.778572
979	161	611	IGFBP5	MGMT	0.107336	0.000233125	0.0733637	0.778572
980	99	353	EHMT2	TUBB	0.107296	0.000234381	0.0736276	0.778572
981	204	248	MMP11	POSTN	0.107292	0.000234503	0.0736533	0.778572
982	234	271	NTRK3	PTHLH	0.107283	0.000234778	0.0737108	0.778572
983	657	788	PBOV1	XPC	0.107277	0.000234993	0.0737557	0.778572
984	136	380	GREB1	ACADM	0.107265	0.000235367	0.073834	0.778572
985	690	740	RBBP8	TBP	-0.107258	0.00023558	0.0738787	0.778572
986	452	602	CFP	LTA	0.107252	0.000235792	0.0739228	0.778572
987	691	754	REV1	TLN1	-0.107219	0.000236837	0.0741408	0.778572
988	192	206	MAGEC2	MRE11A	0.107199	0.000237475	0.0742735	0.778572
989	571	724	IL10	SNAI1	0.107179	0.000238104	0.0744041	0.778572
990	138	488	GRIK1	EHF	0.107137	0.000239465	0.0746859	0.778572
991	580	581	ITGA2	ITGA3	0.107134	0.000239554	0.0747043	0.778572
992	401	553	ATF1	HOXB13	0.107089	0.000241024	0.0750076	0.778572
993	33	479	BIN1	DNASE1	0.10708	0.000241327	0.0750698	0.778572
994	116	384	FGFR1	ADH1C	0.107055	0.000242129	0.0752346	0.778572
995	572	779	IL12RB2	UQCRFS1	0.106982	0.000244531	0.0757256	0.778572
996	304	467	SLC6A2	CYP11A1	0.106978	0.000244668	0.0757536	0.778572
997	407	706	BCAR3	SERPINB5	0.106973	0.00024481	0.0757824	0.778572
998	2	642	ACACA	NFKB1	0.106952	0.000245507	0.0759243	0.778572
999	380	537	ACADM	GSTM5	0.106952	0.000245524	0.0759278	0.778572
1000	48	346	CDK1	TOP2A	0.106945	0.000245768	0.0759772	0.778572
1001	61	119	COL11A1	FLNA	0.106921	0.000246541	0.0761342	0.778572
1002	399	788	APEX1	XPC	0.10691	0.000246911	0.0762091	0.778572
1003	97	776	EFNB2	TXNRD1	-0.106894	0.000247456	0.0763192	0.778572
1004	64	607	COL7A1	MAPKBP1	0.106881	0.000247871	0.076403	0.778572
1005	400	710	ASL	SHBG	0.106849	0.000248949	0.0766204	0.778572
1006	543	627	GTF2E1	MTR	-0.106849	0.000248954	0.0766213	0.778572
1007	2	22	ACACA	AR	0.106849	0.000248957	0.0766219	0.778572
1008	249	776	POT1	TXNRD1	-0.106846	0.00024905	0.0766406	0.778572
1009	54	350	CDS1	TPD52L1	0.106833	0.000249505	0.0767321	0.778572
1010	52	661	CDKN2C	PEMT	-0.106789	0.000250956	0.0770232	0.778572
1011	45	175	CD4	ITGB3	0.106758	0.000252004	0.0772326	0.778572
1012	181	366	KITLG	XRCC4	0.106697	0.000254094	0.0776486	0.778572
1013	133	746	GNAS	TERF2IP	0.106673	0.000254909	0.0778101	0.778572
1014	12	226	AKAP9	NOTCH2	0.106648	0.000255779	0.0779821	0.778572
1015	377	713	ABCC4	SLC22A18	0.106631	0.00025636	0.0780969	0.778572
1016	222	348	NCOR1	TP53	0.106606	0.00025721	0.0782642	0.778572
1017	123	142	FZR1	GTF2F1	0.106601	0.000257398	0.0783013	0.778572
1018	315	582	SSTR2	ITGAV	0.106573	0.000258378	0.0784937	0.778572
1019	137	538	GREM1	GSTO1	0.106563	0.000258704	0.0785575	0.778572
1020	154	445	HSP90AB1	CDK7	0.106531	0.000259819	0.0787758	0.778572
1021	88	203	DAPK1	MKI67	0.106527	0.000259986	0.0788083	0.778572
1022	173	620	ITGA6	MMP9	0.106498	0.000260967	0.0789996	0.778572
1023	86	288	CYP3A5	RECK	-0.106468	0.000262023	0.079205	0.778572
1024	436	438	CD247	CD3E	0.106465	0.000262141	0.0792277	0.778572
1025	650	780	NQO2	VIM	0.106455	0.000262488	0.0792952	0.778572
1026	365	553	WEE1	HOXB13	-0.106451	0.000262626	0.0793218	0.778572
1027	411	690	BCAS4	RBBP8	0.106403	0.000264326	0.0796507	0.778572
1028	99	180	EHMT2	KDM5B	0.106368	0.000265574	0.0798909	0.778572
1029	527	650	GPX1	NQO2	0.106361	0.000265841	0.0799423	0.778572
1030	261	697	PRPF4B	RIPK1	0.106349	0.000266265	0.0800238	0.778572
1031	10	222	AKAP10	NCOR1	0.106348	0.000266302	0.0800309	0.778572
1032	496	555	ERCC5	HRAS	0.106333	0.000266817	0.0801297	0.778572
1033	134	468	GNRHR	CYP11B2	-0.106285	0.00026856	0.0804629	0.778572
1034	144	186	HDLBP	LEPROT	-0.106275	0.000268897	0.0805271	0.778572
1035	167	471	IL4	CYP1A1	-0.106249	0.000269852	0.0807089	0.778572
1036	488	731	EHF	SSTR3	0.10623	0.000270518	0.0808354	0.778572
1037	464	697	CTNNB1	RIPK1	0.1062	0.000271622	0.0810446	0.778572
1038	198	380	MBD2	ACADM	-0.106098	0.000275357	0.0817474	0.778572
1039	347	749	TOX3	TFF1	0.10608	0.000276025	0.0818725	0.778572
1040	108	138	ESRRG	GRIK1	0.106061	0.000276719	0.0820021	0.778572
1041	91	271	DHFR	PTHLH	0.106044	0.000277364	0.0821223	0.778572
1042	198	721	MBD2	SMAD7	0.106038	0.000277591	0.0821645	0.778572
1043	183	598	KLK2	LIG4	0.106022	0.000278156	0.0822697	0.778572
1044	124	644	GAB1	NLRP2	0.106012	0.000278547	0.0823423	0.778572
1045	222	661	NCOR1	PEMT	0.105979	0.000279775	0.0825699	0.778572
1046	367	696	XRCC5	RHOA	0.105975	0.000279908	0.0825946	0.778572
1047	546	772	HDAC2	TTK	0.105971	0.000280073	0.0826252	0.778572
1048	22	193	AR	MAP2K4	-0.105962	0.000280423	0.0826898	0.778572
1049	749	774	TFF1	TUBA4A	-0.10595	0.00028087	0.0827723	0.778572
1050	67	621	CREBBP	MPG	0.105936	0.000281387	0.0828677	0.778572
1051	275	382	PTPRN2	ACE	0.10592	0.000282009	0.0829823	0.778572
1052	196	280	MAPK9	RAD50	0.105903	0.000282625	0.0830955	0.778572
1053	197	691	MAT2A	REV1	0.105868	0.000283962	0.0833406	0.778572
1054	125	529	GAPDH	GRB7	0.105867	0.00028401	0.0833493	0.778572
1055	97	498	EFNB2	ETV6	0.105863	0.000284149	0.0833749	0.778572
1056	619	763	MMP7	TNFRSF1B	0.105859	0.000284306	0.0834036	0.778572
1057	156	643	ICAM1	NFKBIA	0.105836	0.000285158	0.0835592	0.778572
1058	95	625	E2F5	MT2A	-0.105827	0.000285503	0.083622	0.778572
1059	503	598	FANCF	LIG4	0.105768	0.000287777	0.0840354	0.778572
1060	46	599	CD44	LPPR3	0.105751	0.000288418	0.0841514	0.778572
1061	633	747	MYH1	TERT	0.105741	0.000288825	0.084225	0.778572
1062	157	230	IGF1	NR3C1	0.105655	0.000292155	0.084824	0.778572
1063	440	639	CD9	NELL2	0.105643	0.00029263	0.084909	0.778572
1064	637	712	NCOA6	SIPA1	0.105637	0.00029285	0.0849483	0.778572
1065	396	509	ALOX5AP	FCGR2A	0.105633	0.000293017	0.0849783	0.778572
1066	194	680	MAPK13	PPP2R2A	0.105627	0.000293255	0.0850208	0.778572
1067	47	482	CD93	DPAGT1	0.105625	0.000293304	0.0850295	0.778572
1068	158	282	IGF1R	RAD51C	0.1056	0.000294311	0.0852091	0.778572
1069	59	310	CLCA2	SP110	0.105592	0.00029459	0.0852588	0.778572
1070	515	737	FOXA1	STEAP1	-0.105572	0.000295377	0.0853987	0.778572
1071	96	220	EBAG9	NCOA2	0.105557	0.000295984	0.0855065	0.778572
1072	187	702	LMO4	RPS6KA1	0.105553	0.000296139	0.0855339	0.778572
1073	209	301	MSH6	SLC19A1	0.105486	0.000298813	0.0860063	0.778572
1074	268	407	PTGES	BCAR3	-0.105468	0.000299506	0.0861281	0.778572
1075	625	648	MT2A	NOTCH1	-0.105462	0.000299737	0.0861687	0.778572
1076	105	666	ESPL1	PKMYT1	0.105447	0.000300364	0.0862788	0.778572
1077	199	708	MBD3	SH2B2	0.105446	0.000300382	0.0862818	0.778572
1078	9	734	AGAP2	ST18	0.105442	0.000300541	0.0863099	0.778572
1079	127	352	GGA1	TRIOBP	0.105441	0.000300576	0.0863159	0.778572
1080	32	187	BGN	LMO4	0.105432	0.000300964	0.0863839	0.778572
1081	84	726	CYP2E1	SOD1	-0.105427	0.000301141	0.0864148	0.778572
1082	337	368	THOC5	XRCC6	0.105425	0.000301228	0.0864301	0.778572
1083	130	292	GHRHR	RRP1B	0.10541	0.000301826	0.0865346	0.778572
1084	434	439	CCR7	CD3G	0.10536	0.000303844	0.0868862	0.778572
1085	39	130	CALCR	GHRHR	0.105336	0.000304815	0.0870547	0.778572
1086	486	593	ECHDC1	KPNA5	0.105306	0.000306027	0.0872643	0.778572
1087	241	754	PGAP3	TLN1	-0.105291	0.00030664	0.0873702	0.778572
1088	48	428	CDK1	CCNB1	0.105288	0.000306777	0.0873939	0.778572
1089	292	400	RRP1B	ASL	0.10528	0.000307084	0.0874467	0.778572
1090	126	328	GATA3	TFAP2A	0.105275	0.00030732	0.0874873	0.778572
1091	184	458	KPNB1	COASY	0.105273	0.000307394	0.0875001	0.778572
1092	364	664	VEGFA	PIK3CA	0.10526	0.000307897	0.0875866	0.778572
1093	27	60	ATRX	CLCN3	0.105259	0.000307956	0.0875969	0.778572
1094	281	429	RAD51	CCNB2	0.105244	0.000308561	0.0877007	0.778572
1095	46	584	CD44	KAT2B	-0.105235	0.000308919	0.0877622	0.778572
1096	164	294	IL1A	SERPINE1	0.105235	0.000308939	0.0877656	0.778572
1097	95	638	E2F5	NELL1	0.105232	0.000309043	0.0877834	0.778572
1098	212	773	MTRR	TUBA1A	-0.105218	0.000309636	0.0878851	0.709257
1099	648	752	NOTCH1	THBS3	0.10517	0.000311601	0.0882733	0.709257
1100	104	347	ERCC1	TOX3	0.105135	0.000313055	0.0885599	0.709257
1101	217	714	NBN	SLC25A23	-0.105109	0.000314127	0.0887706	0.709257
1102	225	632	NF2	MYC	0.105062	0.000316102	0.0891574	0.709257
1103	213	342	MTUS1	TNFRSF10B	0.105046	0.000316803	0.0892945	0.709257
1104	314	342	SRD5A1	TNFRSF10B	0.105043	0.00031691	0.0893153	0.709257
1105	502	612	FANCE	MLH1	-0.105042	0.000316931	0.0893196	0.709257
1106	181	249	KITLG	POT1	0.105009	0.000318336	0.0895934	0.709257
1107	298	728	SHMT1	SREBF1	0.105009	0.000318351	0.0895964	0.709257
1108	544	614	GZMB	MMP1	0.104978	0.000319669	0.0898526	0.709257
1109	618	719	MMP3	SLC6A3	0.104947	0.000320978	0.0901066	0.709257
1110	65	776	COMT	TXNRD1	0.104928	0.000321767	0.0902592	0.709257
1111	217	249	NBN	POT1	0.104856	0.000324854	0.0908547	0.709257
1112	273	323	PTPRF	SZT2	0.104805	0.000327067	0.0912793	0.709257
1113	66	677	COX11	PPM1D	0.104758	0.000329087	0.0916652	0.709257
1114	4	408	ACTG1	BCAS1	-0.104748	0.000329527	0.0917492	0.709257
1115	109	247	F5	PON2	0.104714	0.000331006	0.0920305	0.709257
1116	508	755	FCGR1B	TLR2	0.104712	0.000331127	0.0920535	0.709257
1117	184	681	KPNB1	PPP2R5E	0.104641	0.000334244	0.0926441	0.709257
1118	168	692	IL8	REV3L	-0.104604	0.000335883	0.0929531	0.709257
1119	97	169	EFNB2	ING1	0.104543	0.000338588	0.0934609	0.709257
1120	59	79	CLCA2	CYP1B1	0.10454	0.00033874	0.0934895	0.709257
1121	33	79	BIN1	CYP1B1	0.10453	0.000339178	0.0935714	0.709257
1122	421	754	CALCOCO1	TLN1	0.104516	0.000339778	0.0936836	0.709257
1123	402	488	ATP8B1	EHF	0.104505	0.000340281	0.0937776	0.709257
1124	371	488	ZFYVE26	EHF	0.1045	0.000340497	0.0938179	0.709257
1125	555	713	HRAS	SLC22A18	0.104496	0.000340716	0.0938588	0.709257
1126	267	426	PTGDS	CBS	0.104474	0.000341697	0.0940416	0.709257
1127	122	601	FOXP3	LSP1	0.104466	0.000342049	0.094107	0.709257
1128	185	491	KRAS	EMG1	0.104458	0.000342428	0.0941776	0.709257
1129	469	620	CYP17A1	MMP9	-0.104454	0.000342605	0.0942106	0.709257
1130	176	197	ITGB4	MAT2A	-0.104451	0.000342728	0.0942334	0.709257
1131	344	523	TNFSF10	GMNN	0.104404	0.000344838	0.0946247	0.709257
1132	248	725	POSTN	SNAI2	0.104376	0.000346116	0.094861	0.709257
1133	113	136	FASN	GREB1	0.104376	0.000346125	0.0948626	0.709257
1134	107	263	ESR2	PRRC2A	-0.104373	0.000346282	0.0948917	0.709257
1135	4	133	ACTG1	GNAS	0.104319	0.000348746	0.0953454	0.709257
1136	132	486	GLYAT	ECHDC1	0.104314	0.000348967	0.0953861	0.709257
1137	476	539	DIRAS3	GSTP1	0.104309	0.0003492	0.0954289	0.709257
1138	632	766	MYC	TOPBP1	0.104276	0.000350721	0.0957076	0.709257
1139	344	664	TNFSF10	PIK3CA	0.104267	0.00035113	0.0957825	0.709257
1140	120	696	FLNB	RHOA	0.104242	0.000352279	0.0959924	0.709257
1141	75	365	CTTN	WEE1	0.104241	0.000352358	0.0960069	0.709257
1142	138	361	GRIK1	UGT2B15	0.104224	0.000353152	0.0961516	0.709257
1143	37	648	BUB1	NOTCH1	0.104222	0.000353225	0.096165	0.709257
1144	359	705	UBE2I	SEPHS2	0.104201	0.000354191	0.0963407	0.709257
1145	477	734	DMBT1	ST18	-0.104184	0.000354983	0.0964847	0.709257
1146	25	575	ATM	IL18	0.104163	0.000355981	0.0966658	0.709257
1147	102	346	ERBB2	TOP2A	0.104112	0.000358386	0.0971008	0.709257
1148	389	408	AHR	BCAS1	-0.104101	0.000358901	0.0971936	0.709257
1149	273	619	PTPRF	MMP7	0.104097	0.000359084	0.0972266	0.709257
1150	105	796	ESPL1	ZWILCH	-0.104094	0.000359235	0.0972539	0.709257
1151	248	563	POSTN	HSPB2	-0.104084	0.000359692	0.0973361	0.709257
1152	258	463	PRKCA	CTLA4	0.104065	0.00036062	0.097503	0.709257
1153	214	344	MUC1	TNFSF10	0.104058	0.000360947	0.0975618	0.708489
1154	409	739	BCAS2	SULT1E1	0.104017	0.000362895	0.0979115	0.708489
1155	398	628	ANAPC2	MTUS2	0.104011	0.000363171	0.0979609	0.708489
1156	573	794	IL13	ZNF646	0.103996	0.000363875	0.098087	0.708489
1157	481	562	DNMT3B	HSPB1	-0.103979	0.000364688	0.0982323	0.69833
1158	137	294	GREM1	SERPINE1	0.103923	0.000367406	0.0987248	0.69833
1159	419	748	C5orf42	TEX14	0.103871	0.000369907	0.0991758	0.69833
1160	166	685	IL1RN	PTGS2	-0.103836	0.000371595	0.0994792	0.69833
1161	431	752	CCNE1	THBS3	0.103834	0.000371695	0.0994972	0.69833
1162	332	693	TFRC	REXO2	0.103817	0.000372555	0.0996512	0.69833
1163	431	449	CCNE1	CDKN2B	-0.103802	0.000373278	0.0997807	0.69833
1164	527	696	GPX1	RHOA	0.103799	0.000373397	0.0998021	0.69833
1165	38	742	BUB3	TBXAS1	0.10379	0.000373838	0.0998808	0.69833
1166	92	260	DHX9	PRLR	0.103773	0.000374697	0.100034	0.69833
1167	451	604	CENPE	MAD2L1	0.103767	0.000374993	0.100087	0.69833
1168	604	648	MAD2L1	NOTCH1	0.103717	0.000377448	0.100524	0.69833
1169	397	461	AMPH	CRY2	0.103707	0.000377929	0.100609	0.69833
1170	352	715	TRIOBP	SLC26A4	0.103685	0.000379028	0.100804	0.69833
1171	60	746	CLCN3	TERF2IP	0.103664	0.00038008	0.10099	0.69833
1172	356	621	TXN2	MPG	0.103659	0.000380332	0.101035	0.69833
1173	536	653	GSTM3	ODC1	-0.103631	0.000381745	0.101284	0.69833
1174	607	649	MAPKBP1	NOTCH4	0.103614	0.000382565	0.101429	0.69833
1175	333	685	TGFA	PTGS2	0.103573	0.000384622	0.10179	0.69833
1176	465	636	CTSD	NCF2	0.103561	0.000385234	0.101897	0.69833
1177	59	723	CLCA2	SMYD3	0.103558	0.000385394	0.101925	0.69833
1178	108	192	ESRRG	MAGEC2	0.103532	0.000386733	0.102159	0.69833
1179	650	723	NQO2	SMYD3	0.103525	0.00038705	0.102215	0.69833
1180	174	555	ITGB1BP1	HRAS	0.103451	0.000390854	0.102877	0.69833
1181	586	792	KEAP1	YWHAH	0.10345	0.000390903	0.102885	0.69833
1182	231	667	NR4A2	PLAT	-0.103422	0.000392341	0.103134	0.69833
1183	22	771	AR	TSG101	0.103401	0.000393387	0.103315	0.69833
1184	410	529	BCAS3	GRB7	0.103397	0.000393626	0.103356	0.69833
1185	650	776	NQO2	TXNRD1	0.10337	0.000394984	0.10359	0.69833
1186	186	296	LEPROT	SH3GLB1	0.103367	0.000395148	0.103619	0.69833
1187	408	528	BCAS1	GPX4	0.103364	0.000395291	0.103643	0.69833
1188	375	444	ABCB8	CDK5	0.103351	0.000396002	0.103766	0.69833
1189	280	670	RAD50	PLK1	-0.103344	0.000396354	0.103826	0.69833
1190	437	452	CD3D	CFP	0.103335	0.000396816	0.103906	0.69833
1191	280	557	RAD50	HSD17B1	0.10331	0.000398101	0.104126	0.69833
1192	692	699	REV3L	RNF146	0.103301	0.000398568	0.104206	0.696001
1193	489	567	EHMT1	IGFALS	0.103197	0.000404016	0.105138	0.696001
1194	132	509	GLYAT	FCGR2A	-0.103159	0.000406034	0.10548	0.696001
1195	477	592	DMBT1	KLKB1	0.103107	0.000408781	0.105945	0.696001
1196	79	739	CYP1B1	SULT1E1	0.103095	0.00040943	0.106055	0.696001
1197	118	372	FGFR4	AATF	0.103089	0.000409739	0.106107	0.696001
1198	51	300	CDKN2A	SKP2	0.103055	0.000411555	0.106413	0.696001
1199	528	605	GPX4	MAP3K1	-0.103043	0.00041222	0.106524	0.696001
1200	232	726	NRIP1	SOD1	0.10303	0.000412895	0.106638	0.696001
1201	580	726	ITGA2	SOD1	-0.10302	0.000413453	0.106731	0.696001
1202	296	487	SH3GLB1	EGF	0.103016	0.000413688	0.10677	0.696001
1203	443	716	CDK4	SLC38A1	0.103013	0.000413855	0.106798	0.696001
1204	397	491	AMPH	EMG1	-0.102982	0.000415515	0.107076	0.696001
1205	161	543	IGFBP5	GTF2E1	0.102962	0.000416577	0.107253	0.696001
1206	587	772	KIF14	TTK	0.102957	0.00041685	0.107298	0.696001
1207	21	392	APOE	ALDH1A1	0.102948	0.000417368	0.107385	0.696001
1208	193	687	MAP2K4	PTPRT	0.10294	0.00041776	0.10745	0.696001
1209	428	429	CCNB1	CCNB2	0.102923	0.000418724	0.10761	0.696001
1210	546	559	HDAC2	HSD17B2	0.102912	0.000419321	0.107709	0.696001
1211	91	408	DHFR	BCAS1	0.102906	0.000419616	0.107758	0.696001
1212	22	533	AR	GSR	-0.102893	0.000420377	0.107884	0.696001
1213	136	344	GREB1	TNFSF10	-0.102874	0.000421404	0.108054	0.696001
1214	154	562	HSP90AB1	HSPB1	0.102845	0.000422995	0.108317	0.696001
1215	135	777	GPC1	UGT2B4	0.102832	0.000423693	0.108432	0.696001
1216	305	445	SMARCA2	CDK7	-0.102814	0.000424704	0.108598	0.696001
1217	24	601	ARHGAP25	LSP1	0.102777	0.000426756	0.108935	0.696001
1218	89	127	DBN1	GGA1	0.102772	0.000426996	0.108974	0.696001
1219	22	315	AR	SSTR2	0.102771	0.000427098	0.108991	0.696001
1220	173	585	ITGA6	KDR	0.102752	0.000428119	0.109158	0.696001
1221	326	585	TBX2	KDR	0.102732	0.000429234	0.10934	0.696001
1222	264	693	PSEN2	REXO2	-0.102697	0.000431207	0.109661	0.696001
1223	329	407	TFAP2B	BCAR3	0.102638	0.000434537	0.110201	0.696001
1224	28	555	AURKA	HRAS	0.10262	0.000435564	0.110367	0.696001
1225	69	102	CSNK1D	ERBB2	0.102617	0.000435682	0.110386	0.696001
1226	17	562	ALDOA	HSPB1	0.102589	0.000437316	0.110649	0.696001
1227	305	344	SMARCA2	TNFSF10	0.102567	0.000438538	0.110845	0.696001
1228	221	636	NCOA3	NCF2	0.102543	0.000439921	0.111067	0.696001
1229	30	31	BCL11A	BCL2	0.102537	0.000440238	0.111118	0.696001
1230	470	552	CYP19A1	HOXA3	0.102532	0.000440549	0.111168	0.696001
1231	157	352	IGF1	TRIOBP	0.102513	0.000441619	0.111339	0.696001
1232	23	647	ARFGEF2	NOD2	0.10251	0.00044179	0.111366	0.696001
1233	294	622	SERPINE1	MRPL23	-0.102471	0.000444013	0.111721	0.696001
1234	158	217	IGF1R	NBN	-0.102402	0.000448002	0.112354	0.696001
1235	518	783	GHRH	WISP3	0.102401	0.00044806	0.112363	0.696001
1236	214	534	MUC1	GSTA1	-0.102401	0.000448085	0.112367	0.696001
1237	20	278	APC	RAD17	0.102392	0.000448581	0.112445	0.696001
1238	39	330	CALCR	TFAP2C	0.102354	0.000450831	0.1128	0.696001
1239	217	632	NBN	MYC	-0.102346	0.000451311	0.112875	0.696001
1240	257	623	PRKAR2A	MRPL41	0.102344	0.000451405	0.11289	0.696001
1241	277	327	RAD1	TERF1	0.102297	0.000454188	0.113327	0.696001
1242	138	296	GRIK1	SH3GLB1	0.102281	0.000455128	0.113474	0.696001
1243	98	681	EGFR	PPP2R5E	-0.10228	0.000455177	0.113481	0.696001
1244	395	492	ALOX12B	EPHX1	0.102245	0.000457219	0.1138	0.696001
1245	61	121	COL11A1	FN1	0.102234	0.000457866	0.1139	0.696001
1246	57	200	CHEK1	MBD4	-0.102229	0.000458205	0.113953	0.696001
1247	256	632	PRKAR1B	MYC	0.102214	0.000459044	0.114084	0.696001
1248	267	433	PTGDS	CCR5	-0.102192	0.000460382	0.114291	0.696001
1249	103	317	ERBB3	STAT6	0.102159	0.000462336	0.114593	0.696001
1250	154	259	HSP90AB1	PRKDC	0.102158	0.000462432	0.114608	0.696001
1251	373	690	ABCA3	RBBP8	0.102076	0.000467326	0.115361	0.696001
1252	488	593	EHF	KPNA5	0.102053	0.000468709	0.115572	0.696001
1253	120	257	FLNB	PRKAR2A	0.102039	0.00046955	0.115701	0.696001
1254	417	767	BUB1B	TP53BP1	0.102036	0.000469784	0.115736	0.696001
1255	146	157	HGF	IGF1	0.102029	0.000470207	0.115801	0.696001
1256	180	579	KDM5B	IRS1	0.102017	0.0004709	0.115907	0.696001
1257	262	279	PRPS1	RAD23B	0.102009	0.000471406	0.115984	0.696001
1258	622	632	MRPL23	MYC	0.101984	0.000472939	0.116217	0.696001
1259	350	371	TPD52L1	ZFYVE26	-0.101938	0.00047571	0.116636	0.696001
1260	110	404	FANCA	AURKB	0.101938	0.000475758	0.116644	0.696001
1261	26	465	ATN1	CTSD	0.101923	0.000476654	0.116779	0.696001
1262	237	718	OGG1	SLC38A6	0.101903	0.000477913	0.116969	0.696001
1263	228	746	NQO1	TERF2IP	0.101876	0.00047958	0.117219	0.696001
1264	709	718	SHARPIN	SLC38A6	0.101866	0.000480182	0.11731	0.696001
1265	54	604	CDS1	MAD2L1	0.101862	0.00048043	0.117347	0.696001
1266	378	779	ABL1	UQCRFS1	-0.101826	0.000482685	0.117684	0.696001
1267	67	330	CREBBP	TFAP2C	0.101793	0.000484704	0.117986	0.696001
1268	32	162	BGN	IGFBP7	0.101791	0.000484862	0.118009	0.696001
1269	465	597	CTSD	LHCGR	-0.101768	0.000486308	0.118224	0.696001
1270	329	423	TFAP2B	CATSPERB	0.10176	0.000486757	0.118291	0.696001
1271	574	677	IL17RB	PPM1D	0.101759	0.000486821	0.1183	0.696001
1272	326	364	TBX2	VEGFA	0.101734	0.000488412	0.118536	0.696001
1273	126	349	GATA3	TPD52	-0.10173	0.000488701	0.118579	0.696001
1274	492	574	EPHX1	IL17RB	0.101728	0.000488821	0.118597	0.696001
1275	269	617	PTGIS	MMP2	0.101715	0.000489613	0.118714	0.696001
1276	51	209	CDKN2A	MSH6	0.101713	0.000489713	0.118729	0.696001
1277	151	428	HMMR	CCNB1	0.101708	0.000490043	0.118777	0.696001
1278	145	155	HFE	HUS1	0.101708	0.000490052	0.118779	0.696001
1279	118	189	FGFR4	LRBA	0.101655	0.000493428	0.119276	0.696001
1280	353	640	TUBB	NEU1	0.101615	0.000495947	0.119645	0.696001
1281	46	373	CD44	ABCA3	0.101609	0.000496365	0.119706	0.696001
1282	19	616	ANTXR1	MMP13	0.101566	0.000499076	0.120102	0.696001
1283	143	373	H2AFX	ABCA3	0.101565	0.000499175	0.120116	0.696001
1284	159	273	IGF2R	PTPRF	0.10152	0.000502032	0.120531	0.696001
1285	693	737	REXO2	STEAP1	0.101503	0.000503159	0.120694	0.696001
1286	320	779	STS	UQCRFS1	0.101496	0.000503578	0.120755	0.696001
1287	96	770	EBAG9	TRIM25	0.10149	0.000503966	0.120811	0.696001
1288	262	396	PRPS1	ALOX5AP	0.101451	0.000506513	0.121178	0.696001
1289	315	629	SSTR2	MUC6	0.101422	0.000508401	0.12145	0.696001
1290	16	376	ALDH1L1	ABCC2	0.101421	0.000508497	0.121463	0.696001
1291	390	548	AKR1C3	HIF1A	0.101396	0.000510133	0.121698	0.696001
1292	300	572	SKP2	IL12RB2	-0.101373	0.000511601	0.121907	0.696001
1293	232	622	NRIP1	MRPL23	-0.101346	0.000513412	0.122165	0.696001
1294	310	564	SP110	HTR3B	-0.101341	0.000513754	0.122214	0.696001
1295	66	645	COX11	NME1	0.101333	0.000514294	0.122291	0.696001
1296	335	406	TGFB2	BARD1	0.101332	0.000514321	0.122295	0.696001
1297	165	760	IL1B	TNF	0.101323	0.000514943	0.122383	0.696001
1298	526	619	GP1BA	MMP7	0.101317	0.000515331	0.122438	0.696001
1299	172	795	IRS2	ZNF668	0.1013	0.000516453	0.122597	0.696001
1300	178	446	IVNS1ABP	CDK8	0.101257	0.000519319	0.123002	0.696001
1301	106	440	ESR1	CD9	-0.101254	0.000519523	0.123031	0.696001
1302	12	249	AKAP9	POT1	0.101243	0.00052021	0.123128	0.696001
1303	323	372	SZT2	AATF	-0.101236	0.000520739	0.123202	0.696001
1304	362	758	USP1	TMEM123	0.101235	0.000520773	0.123207	0.696001
1305	336	787	TGFBR2	XDH	0.101232	0.000520971	0.123235	0.696001
1306	650	670	NQO2	PLK1	-0.101217	0.000521999	0.123379	0.696001
1307	194	227	MAPK13	NPAS2	-0.101187	0.000523986	0.123658	0.696001
1308	324	720	TACC2	SLTM	0.101186	0.000524052	0.123667	0.696001
1309	204	269	MMP11	PTGIS	-0.101182	0.00052435	0.123709	0.696001
1310	8	630	ADRB3	MUS81	0.101172	0.000525019	0.123803	0.696001
1311	155	192	HUS1	MAGEC2	-0.101157	0.000525991	0.123938	0.696001
1312	142	478	GTF2F1	DMTF1	-0.101141	0.000527097	0.124093	0.696001
1313	442	748	CDK12	TEX14	0.101134	0.000527561	0.124157	0.696001
1314	28	330	AURKA	TFAP2C	0.10113	0.000527861	0.124199	0.696001
1315	242	409	PHB	BCAS2	0.101115	0.000528856	0.124337	0.696001
1316	621	640	MPG	NEU1	0.101095	0.000530221	0.124527	0.696001
1317	57	693	CHEK1	REXO2	0.101076	0.000531524	0.124707	0.696001
1318	595	735	LASP1	STARD3	0.101049	0.000533306	0.124953	0.696001
1319	71	778	CSPP1	UIMC1	0.101039	0.000534038	0.125054	0.696001
1320	217	225	NBN	NF2	0.101027	0.000534848	0.125166	0.696001
1321	426	453	CBS	CHEK2	0.101	0.000536677	0.125417	0.696001
1322	207	282	MRPS30	RAD51C	-0.100997	0.000536928	0.125452	0.696001
1323	388	662	ADRB2	PGC	0.100987	0.000537576	0.125541	0.696001
1324	44	155	CCND2	HUS1	-0.100986	0.000537651	0.125551	0.696001
1325	626	658	MTHFD1	PCNA	0.100979	0.000538149	0.125619	0.696001
1326	52	362	CDKN2C	USP1	0.100962	0.000539322	0.12578	0.696001
1327	195	667	MAPK8	PLAT	0.100953	0.000539905	0.125859	0.696001
1328	17	277	ALDOA	RAD1	-0.100937	0.000541054	0.126016	0.696001
1329	249	444	POT1	CDK5	0.100927	0.000541717	0.126107	0.696001
1330	108	639	ESRRG	NELL2	0.100924	0.000541928	0.126135	0.696001
1331	72	569	CSTF1	IGFBP2	-0.100922	0.000542074	0.126155	0.696001
1332	109	131	F5	GLG1	0.100916	0.000542524	0.126217	0.696001
1333	31	613	BCL2	MLXIPL	0.100898	0.000543753	0.126384	0.696001
1334	130	754	GHRHR	TLN1	-0.100881	0.000544899	0.126539	0.696001
1335	46	231	CD44	NR4A2	0.100879	0.000545056	0.12656	0.696001
1336	30	734	BCL11A	ST18	0.100873	0.000545466	0.126616	0.696001
1337	660	668	PELP1	PLD2	0.100845	0.000547459	0.126885	0.696001
1338	79	797	CYP1B1	ZWINT	0.100837	0.000547995	0.126958	0.696001
1339	187	296	LMO4	SH3GLB1	0.100822	0.000549066	0.127102	0.696001
1340	487	630	EGF	MUS81	-0.10082	0.00054921	0.127122	0.696001
1341	62	334	COL18A1	TGFB1	0.100807	0.000550104	0.127242	0.696001
1342	183	380	KLK2	ACADM	0.100803	0.00055036	0.127276	0.696001
1343	293	585	SEPT4	KDR	0.100779	0.000552054	0.127504	0.696001
1344	567	643	IGFALS	NFKBIA	0.100778	0.00055216	0.127518	0.696001
1345	163	416	IGHMBP2	BRMS1	-0.100771	0.000552638	0.127582	0.696001
1346	437	538	CD3D	GSTO1	0.100771	0.000552663	0.127585	0.696001
1347	463	784	CTLA4	WNT10B	-0.100764	0.000553143	0.12765	0.696001
1348	183	349	KLK2	TPD52	0.100749	0.000554177	0.127788	0.696001
1349	260	522	PRLR	GLO1	0.100742	0.000554718	0.12786	0.696001
1350	38	665	BUB3	PIN1	0.100717	0.000556469	0.128094	0.696001
1351	556	661	HSD11B1	PEMT	0.100717	0.00055648	0.128095	0.696001
1352	81	694	CYP2C8	RFX2	0.100701	0.000557598	0.128244	0.696001
1353	687	743	PTPRT	TCAP	0.100668	0.000559937	0.128555	0.696001
1354	387	522	ADIPOR2	GLO1	0.100623	0.000563188	0.128984	0.696001
1355	687	697	PTPRT	RIPK1	-0.10062	0.000563376	0.129009	0.696001
1356	538	611	GSTO1	MGMT	0.1006	0.000564862	0.129205	0.696001
1357	387	737	ADIPOR2	STEAP1	-0.100577	0.000566484	0.129418	0.696001
1358	384	650	ADH1C	NQO2	0.100565	0.000567333	0.129529	0.696001
1359	301	426	SLC19A1	CBS	0.100563	0.000567485	0.129549	0.696001
1360	61	233	COL11A1	NRXN2	-0.100555	0.000568104	0.12963	0.696001
1361	357	584	TXNRD2	KAT2B	0.100551	0.000568347	0.129662	0.696001
1362	242	722	PHB	SMURF2	0.100535	0.000569525	0.129816	0.696001
1363	317	702	STAT6	RPS6KA1	0.100528	0.000570036	0.129882	0.696001
1364	210	268	MTA1	PTGES	-0.100511	0.000571255	0.130041	0.696001
1365	234	260	NTRK3	PRLR	0.100497	0.000572276	0.130174	0.696001
1366	348	364	TP53	VEGFA	-0.100489	0.000572873	0.130252	0.696001
1367	15	696	AKT2	RHOA	0.100462	0.000574894	0.130514	0.696001
1368	347	639	TOX3	NELL2	0.100452	0.000575561	0.130601	0.696001
1369	653	707	ODC1	SETD8	0.100424	0.000577666	0.130873	0.696001
1370	539	546	GSTP1	HDAC2	0.100417	0.000578198	0.130941	0.696001
1371	650	663	NQO2	PGR	0.100389	0.000580226	0.131202	0.696001
1372	88	258	DAPK1	PRKCA	0.100383	0.000580651	0.131257	0.696001
1373	389	403	AHR	AURKAIP1	0.100381	0.000580783	0.131274	0.696001
1374	214	465	MUC1	CTSD	0.100381	0.000580835	0.131281	0.696001
1375	371	780	ZFYVE26	VIM	0.10037	0.000581634	0.131383	0.696001
1376	463	662	CTLA4	PGC	-0.100365	0.000581983	0.131428	0.696001
1377	585	649	KDR	NOTCH4	0.100356	0.000582688	0.131518	0.696001
1378	8	564	ADRB3	HTR3B	0.100349	0.000583159	0.131578	0.696001
1379	710	747	SHBG	TERT	-0.100344	0.000583596	0.131634	0.696001
1380	462	644	CSK	NLRP2	0.100326	0.000584903	0.131801	0.696001
1381	72	578	CSTF1	INS	0.100311	0.000586012	0.131943	0.696001
1382	176	315	ITGB4	SSTR2	-0.100309	0.00058617	0.131963	0.696001
1383	39	663	CALCR	PGR	0.100303	0.00058663	0.132021	0.696001
1384	331	641	TFR2	NEUROD2	0.100249	0.000590688	0.132536	0.696001
1385	220	709	NCOA2	SHARPIN	0.100245	0.000590938	0.132568	0.696001
1386	303	600	SLC4A7	LRIG1	0.100227	0.000592321	0.132743	0.696001
1387	248	392	POSTN	ALDH1A1	-0.100186	0.000595408	0.133132	0.696001
1388	64	164	COL7A1	IL1A	0.100182	0.000595676	0.133165	0.696001
1389	100	642	EIF4E	NFKB1	0.100178	0.000596003	0.133207	0.696001
1390	583	672	ITGB2	POLD1	0.100168	0.000596769	0.133303	0.696001
1391	492	569	EPHX1	IGFBP2	0.100166	0.000596956	0.133326	0.696001
1392	357	689	TXNRD2	RASSF1	0.100164	0.000597036	0.133336	0.696001
1393	215	749	MUC5AC	TFF1	0.100147	0.000598362	0.133502	0.696001
1394	173	332	ITGA6	TFRC	-0.100139	0.000598943	0.133575	0.696001
1395	31	327	BCL2	TERF1	-0.100133	0.00059945	0.133638	0.696001
1396	37	413	BUB1	BID	-0.100133	0.000599464	0.13364	0.696001
1397	295	297	SETDB1	SHC1	0.100113	0.000600944	0.133825	0.696001
1398	51	299	CDKN2A	SIK3	-0.100109	0.000601225	0.13386	0.696001
1399	297	651	SHC1	NRAS	0.100098	0.000602116	0.133971	0.696001
1400	55	587	CENPF	KIF14	0.100094	0.000602425	0.134009	0.696001
1401	108	130	ESRRG	GHRHR	-0.100076	0.000603816	0.134182	0.696001
1402	25	598	ATM	LIG4	0.100062	0.000604856	0.134311	0.696001
1403	137	664	GREM1	PIK3CA	0.100056	0.000605353	0.134373	0.696001
1404	72	616	CSTF1	MMP13	0.10005	0.000605781	0.134426	0.696001
1405	249	379	POT1	ACAD10	0.100016	0.000608409	0.13475	0.696001
1406	3	437	ACAP1	CD3D	0.0999942	0.00061008	0.134956	0.696001
1407	349	625	TPD52	MT2A	0.0999704	0.000611924	0.135183	0.696001
1408	625	703	MT2A	S100A1	0.0999699	0.000611961	0.135187	0.696001
1409	27	262	ATRX	PRPS1	0.099965	0.000612343	0.135234	0.696001
1410	186	362	LEPROT	USP1	0.099962	0.000612575	0.135262	0.696001
1411	211	639	MTHFR	NELL2	0.0999537	0.000613225	0.135342	0.696001
1412	124	531	GAB1	GRIN2D	0.0999484	0.000613634	0.135392	0.696001
1413	100	251	EIF4E	PPP1CB	0.0999419	0.000614143	0.135454	0.636988
1414	184	645	KPNB1	NME1	0.0999223	0.000615671	0.135665	0.636988
1415	347	600	TOX3	LRIG1	0.0999069	0.00061687	0.135831	0.636988
1416	260	277	PRLR	RAD1	0.0998877	0.000618376	0.136038	0.636988
1417	123	199	FZR1	MBD3	0.0998822	0.000618802	0.136097	0.631618
1418	178	364	IVNS1ABP	VEGFA	0.0998543	0.000620998	0.136401	0.631618
1419	410	729	BCAS3	SST	-0.0998522	0.000621166	0.136424	0.623292
1420	324	686	TACC2	PTH	0.0997977	0.000625461	0.137024	0.623292
1421	516	605	GADD45A	MAP3K1	0.0997941	0.000625753	0.137065	0.623292
1422	111	529	FANCI	GRB7	-0.0997909	0.000626004	0.1371	0.623292
1423	467	634	CYP11A1	MYH7B	0.0997748	0.000627284	0.137278	0.623292
1424	253	516	PRDM2	GADD45A	0.099768	0.000627824	0.137353	0.623292
1425	208	297	MSH3	SHC1	-0.0997336	0.000630562	0.137733	0.623292
1426	246	683	PON1	PRKAR2B	0.0996049	0.000640912	0.139159	0.623292
1427	105	787	ESPL1	XDH	0.0995907	0.000642061	0.139316	0.623292
1428	75	630	CTTN	MUS81	-0.0995693	0.000643799	0.139553	0.623292
1429	569	782	IGFBP2	WDR91	-0.0995291	0.000647074	0.14	0.623292
1430	298	539	SHMT1	GSTP1	0.0995054	0.000649017	0.140263	0.623292
1431	169	387	ING1	ADIPOR2	0.0995036	0.000649164	0.140283	0.623292
1432	259	709	PRKDC	SHARPIN	0.0994897	0.000650306	0.140438	0.623292
1433	138	299	GRIK1	SIK3	0.0994799	0.000651109	0.140547	0.623292
1434	21	24	APOE	ARHGAP25	0.0994364	0.000654699	0.141032	0.623292
1435	667	738	PLAT	STMN1	-0.099424	0.000655722	0.141169	0.623292
1436	536	595	GSTM3	LASP1	0.0994136	0.000656586	0.141286	0.623292
1437	34	176	BIRC5	ITGB4	0.099388	0.000658711	0.141571	0.623292
1438	358	688	TYMS	PTTG1	0.0993587	0.000661147	0.141897	0.623292
1439	267	685	PTGDS	PTGS2	0.0993507	0.000661813	0.141986	0.623292
1440	191	790	LRRFIP1	XRCC2	0.0993499	0.000661883	0.141996	0.623292
1441	70	709	CSNK1E	SHARPIN	0.0993466	0.000662154	0.142032	0.623292
1442	26	491	ATN1	EMG1	0.0993126	0.000664998	0.142411	0.623292
1443	44	643	CCND2	NFKBIA	-0.099312	0.000665049	0.142418	0.623292
1444	193	675	MAP2K4	PPARG	0.0992963	0.000666373	0.142594	0.623292
1445	327	523	TERF1	GMNN	0.0992917	0.000666758	0.142646	0.623292
1446	425	580	CBR3	ITGA2	0.0992623	0.000669233	0.142974	0.623292
1447	576	762	IL6	TNFRSF1A	0.0992429	0.000670866	0.14319	0.623292
1448	41	310	CASP8	SP110	0.0992382	0.000671264	0.143243	0.623292
1449	249	703	POT1	S100A1	0.0992368	0.000671382	0.143259	0.623292
1450	348	745	TP53	TERF2	0.0991984	0.000674644	0.143689	0.623292
1451	165	685	IL1B	PTGS2	0.0991879	0.000675535	0.143807	0.623292
1452	574	715	IL17RB	SLC26A4	0.0991704	0.000677021	0.144002	0.623292
1453	80	599	CYP2B6	LPPR3	-0.0991558	0.000678272	0.144166	0.623292
1454	424	568	CBR1	IGFBP1	-0.0991527	0.000678531	0.1442	0.623292
1455	1	234	ABCA1	NTRK3	-0.0991484	0.000678903	0.144249	0.623292
1456	288	334	RECK	TGFB1	0.0991207	0.000681272	0.144559	0.623292
1457	254	756	PRKACB	TLR3	-0.0991189	0.000681432	0.14458	0.623292
1458	348	355	TP53	TXN	0.0991158	0.000681692	0.144614	0.623292
1459	5	248	ADAM12	POSTN	0.0991104	0.000682156	0.144675	0.623292
1460	570	700	IKZF3	RNF2	-0.0990869	0.000684177	0.144938	0.623292
1461	153	353	HSP90AA1	TUBB	-0.0990636	0.000686186	0.1452	0.623292
1462	426	651	CBS	NRAS	0.0990421	0.000688048	0.145442	0.623292
1463	168	401	IL8	ATF1	0.0990377	0.000688425	0.145491	0.623292
1464	42	76	CAV1	CXCL12	0.099024	0.000689615	0.145645	0.623292
1465	573	580	IL13	ITGA2	0.0990011	0.000691602	0.145902	0.623292
1466	215	304	MUC5AC	SLC6A2	0.098996	0.000692044	0.145959	0.623292
1467	547	590	HDAC4	KL	0.098995	0.000692128	0.14597	0.623292
1468	290	496	RIMS2	ERCC5	0.0989879	0.000692748	0.14605	0.623292
1469	151	239	HMMR	PBX1	0.0989695	0.000694351	0.146257	0.623292
1470	220	287	NCOA2	RB1CC1	0.0989657	0.000694687	0.1463	0.623292
1471	466	736	CYB5R4	STARD8	0.0989634	0.000694884	0.146326	0.623292
1472	41	210	CASP8	MTA1	0.0989513	0.000695943	0.146462	0.623292
1473	335	365	TGFB2	WEE1	0.0989419	0.000696766	0.146568	0.623292
1474	418	544	C1QA	GZMB	0.0989247	0.00069827	0.146761	0.623292
1475	156	558	ICAM1	HSD17B12	-0.0989039	0.000700097	0.146995	0.623292
1476	490	770	EIF3E	TRIM25	-0.0988858	0.000701697	0.1472	0.623292
1477	232	681	NRIP1	PPP2R5E	0.09888	0.000702203	0.147264	0.623292
1478	395	577	ALOX12B	INHBE	0.0988794	0.000702259	0.147271	0.623292
1479	155	303	HUS1	SLC4A7	-0.0988593	0.000704033	0.147498	0.623292
1480	232	558	NRIP1	HSD17B12	-0.0988506	0.000704799	0.147595	0.623292
1481	89	159	DBN1	IGF2R	0.0988395	0.000705786	0.147721	0.623292
1482	332	664	TFRC	PIK3CA	0.0988142	0.000708035	0.148007	0.623292
1483	367	584	XRCC5	KAT2B	-0.0988028	0.00070904	0.148134	0.623292
1484	396	544	ALOX5AP	GZMB	0.0987943	0.000709805	0.148231	0.623292
1485	176	463	ITGB4	CTLA4	-0.0987892	0.000710256	0.148288	0.623292
1486	151	303	HMMR	SLC4A7	0.0987809	0.000711	0.148382	0.623292
1487	351	387	TPMT	ADIPOR2	-0.0987662	0.000712305	0.148547	0.623292
1488	209	239	MSH6	PBX1	-0.0987453	0.000714181	0.148784	0.623292
1489	43	713	CCND1	SLC22A18	0.0986721	0.000720768	0.149611	0.623292
1490	661	710	PEMT	SHBG	-0.0986437	0.000723336	0.149932	0.623292
1491	283	589	RAD52	KIT	0.0986409	0.000723587	0.149964	0.623292
1492	264	625	PSEN2	MT2A	-0.0986165	0.000725803	0.15024	0.623292
1493	627	729	MTR	SST	-0.0986155	0.000725894	0.150251	0.623292
1494	361	574	UGT2B15	IL17RB	0.0986135	0.000726074	0.150273	0.623292
1495	345	723	TNKS	SMYD3	0.0986	0.000727306	0.150427	0.623292
1496	268	504	PTGES	FANCG	0.0985799	0.000729135	0.150654	0.623292
1497	35	327	BRCA1	TERF1	0.0985712	0.000729934	0.150753	0.623292
1498	417	479	BUB1B	DNASE1	0.0985711	0.000729946	0.150754	0.623292
1499	310	493	SP110	ERCC2	-0.0985563	0.000731301	0.150922	0.623292
1500	465	492	CTSD	EPHX1	0.0985307	0.000733645	0.151211	0.623292
1501	317	771	STAT6	TSG101	-0.0985284	0.000733852	0.151237	0.623292
1502	155	412	HUS1	BCCIP	-0.0985159	0.000735002	0.151379	0.623292
1503	28	615	AURKA	MMP12	0.0985126	0.000735309	0.151417	0.623292
1504	257	584	PRKAR2A	KAT2B	0.0984868	0.000737684	0.151709	0.623292
1505	397	580	AMPH	ITGA2	0.098478	0.000738501	0.151809	0.623292
1506	159	565	IGF2R	ICAM5	0.0984552	0.000740613	0.152068	0.623292
1507	302	723	SLC45A2	SMYD3	0.0984507	0.000741028	0.152119	0.623292
1508	393	544	ALDH2	GZMB	0.0984445	0.000741598	0.152188	0.623292
1509	64	176	COL7A1	ITGB4	0.0984408	0.000741949	0.152231	0.623292
1510	36	531	BRCA2	GRIN2D	0.0984352	0.000742465	0.152294	0.623292
1511	159	359	IGF2R	UBE2I	0.0984306	0.000742891	0.152346	0.623292
1512	117	408	FGFR2	BCAS1	-0.098426	0.000743315	0.152398	0.623292
1513	522	781	GLO1	VTCN1	-0.0984188	0.000743986	0.15248	0.623292
1514	442	578	CDK12	INS	-0.0983383	0.000751514	0.153395	0.623292
1515	110	450	FANCA	CDT1	0.0983324	0.000752065	0.153461	0.623292
1516	669	784	PLG	WNT10B	0.0983051	0.00075464	0.153772	0.623292
1517	327	532	TERF1	GSK3B	0.0982878	0.000756276	0.153969	0.623292
1518	63	155	COL1A1	HUS1	-0.0982617	0.00075874	0.154266	0.623292
1519	97	320	EFNB2	STS	0.0982465	0.000760181	0.154438	0.623292
1520	339	520	TIMELESS	GIPC1	-0.0982411	0.000760695	0.1545	0.623292
1521	116	629	FGFR1	MUC6	0.0982199	0.000762708	0.154741	0.623292
1522	391	541	AKT1	GSTZ1	0.0982183	0.000762864	0.15476	0.623292
1523	49	532	CDK2	GSK3B	-0.0982081	0.000763837	0.154876	0.623292
1524	61	244	COL11A1	PLAU	0.0982018	0.000764433	0.154947	0.623292
1525	511	558	FGF3	HSD17B12	0.0981915	0.000765424	0.155065	0.623292
1526	111	301	FANCI	SLC19A1	-0.098191	0.000765466	0.15507	0.623292
1527	347	480	TOX3	DNMT1	0.0981859	0.000765958	0.155129	0.623292
1528	212	223	MTRR	NCOR2	-0.0981818	0.000766343	0.155175	0.623292
1529	3	549	ACAP1	HLA-DPB1	-0.0981661	0.000767849	0.155354	0.623292
1530	408	615	BCAS1	MMP12	0.0981492	0.000769469	0.155546	0.623292
1531	748	778	TEX14	UIMC1	-0.0981452	0.000769855	0.155592	0.623292
1532	246	646	PON1	NMI	0.0981343	0.000770898	0.155716	0.623292
1533	584	671	KAT2B	POLB	0.0981336	0.000770972	0.155725	0.623292
1534	138	219	GRIK1	NCOA1	-0.0981204	0.000772237	0.155874	0.623292
1535	541	626	GSTZ1	MTHFD1	0.0981029	0.000773928	0.156074	0.623292
1536	432	545	CCNH	HDAC1	0.0980823	0.000775922	0.156309	0.623292
1537	105	339	ESPL1	TIMELESS	0.0980776	0.000776376	0.156363	0.623292
1538	8	79	ADRB3	CYP1B1	-0.0980666	0.000777442	0.156488	0.623292
1539	543	595	GTF2E1	LASP1	0.0980646	0.000777629	0.15651	0.623292
1540	207	517	MRPS30	GHR	0.0980633	0.000777761	0.156526	0.623292
1541	52	556	CDKN2C	HSD11B1	0.0980624	0.000777845	0.156536	0.623292
1542	170	273	INSR	PTPRF	-0.0980571	0.000778355	0.156596	0.623292
1543	18	745	AMFR	TERF2	0.0980475	0.000779288	0.156705	0.623292
1544	313	657	SRC	PBOV1	0.0980419	0.00077984	0.15677	0.623292
1545	227	333	NPAS2	TGFA	0.098017	0.00078226	0.157054	0.623292
1546	266	447	PTEN	CDKN1A	-0.0979872	0.000785171	0.157394	0.623292
1547	150	556	HLA-DQB1	HSD11B1	0.0979867	0.00078522	0.1574	0.623292
1548	232	677	NRIP1	PPM1D	0.0979858	0.000785306	0.15741	0.623292
1549	177	243	ITGB5	PIK3CB	0.0979809	0.00078579	0.157466	0.623292
1550	45	601	CD4	LSP1	0.0979671	0.000787134	0.157623	0.623292
1551	563	686	HSPB2	PTH	0.0979656	0.000787284	0.157641	0.623292
1552	255	341	PRKAR1A	TLK2	0.097955	0.000788329	0.157762	0.623292
1553	556	596	HSD11B1	LEP	0.0979502	0.000788794	0.157816	0.623292
1554	29	275	BAG1	PTPRN2	0.0979184	0.000791928	0.15818	0.623292
1555	173	227	ITGA6	NPAS2	0.0979176	0.000792009	0.158189	0.623292
1556	394	703	ALDH3A1	S100A1	0.0979093	0.000792822	0.158284	0.623292
1557	269	276	PTGIS	PXDN	0.0978679	0.000796922	0.158757	0.623292
1558	517	705	GHR	SEPHS2	0.0978657	0.00079714	0.158782	0.623292
1559	600	629	LRIG1	MUC6	0.0978567	0.000798027	0.158884	0.623292
1560	345	638	TNKS	NELL1	0.0978566	0.000798039	0.158886	0.623292
1561	177	533	ITGB5	GSR	-0.097852	0.000798502	0.158939	0.623292
1562	142	530	GTF2F1	GREB1L	0.0978504	0.000798658	0.158957	0.623292
1563	25	191	ATM	LRRFIP1	0.0978392	0.000799773	0.159085	0.623292
1564	560	625	HSD17B7	MT2A	-0.0978363	0.000800057	0.159118	0.623292
1565	297	767	SHC1	TP53BP1	0.0978355	0.000800143	0.159128	0.623292
1566	213	533	MTUS1	GSR	0.0978139	0.000802295	0.159375	0.623292
1567	508	751	FCGR1B	TGFBR1	0.0978132	0.000802359	0.159382	0.623292
1568	538	621	GSTO1	MPG	0.0978004	0.000803642	0.159529	0.623292
1569	502	682	FANCE	PRKACG	0.0977893	0.000804748	0.159655	0.623292
1570	162	507	IGFBP7	FCER1A	0.0977814	0.00080554	0.159746	0.623292
1571	234	762	NTRK3	TNFRSF1A	-0.0977788	0.000805802	0.159776	0.623292
1572	195	788	MAPK8	XPC	0.0977688	0.000806801	0.15989	0.623292
1573	386	563	ADIPOR1	HSPB2	0.0977463	0.000809064	0.160148	0.623292
1574	658	705	PCNA	SEPHS2	0.0977111	0.00081261	0.16055	0.623292
1575	79	314	CYP1B1	SRD5A1	0.0976972	0.000814018	0.16071	0.623292
1576	299	707	SIK3	SETD8	0.0976748	0.000816284	0.160966	0.623292
1577	228	349	NQO1	TPD52	0.0976647	0.000817309	0.161082	0.623292
1578	335	675	TGFB2	PPARG	-0.0976458	0.000819234	0.161299	0.623292
1579	50	419	CDK6	C5orf42	-0.097645	0.000819306	0.161307	0.623292
1580	315	342	SSTR2	TNFRSF10B	-0.0976289	0.000820951	0.161492	0.623292
1581	103	309	ERBB3	SORL1	0.0976204	0.000821819	0.161589	0.623292
1582	394	777	ALDH3A1	UGT2B4	-0.0975965	0.000824254	0.161862	0.623292
1583	180	481	KDM5B	DNMT3B	0.0975867	0.000825265	0.161976	0.623292
1584	168	272	IL8	PTPN1	0.0975792	0.000826034	0.162062	0.623292
1585	370	718	ZFP64	SLC38A6	0.097574	0.000826562	0.162121	0.623292
1586	97	246	EFNB2	PON1	0.0975733	0.000826641	0.162129	0.623292
1587	517	673	GHR	POR	-0.0975685	0.000827128	0.162184	0.623292
1588	235	246	NUMA1	PON1	0.0975621	0.000827789	0.162258	0.623292
1589	291	315	RRAS2	SSTR2	0.0975615	0.000827843	0.162264	0.623292
1590	519	618	GHSR	MMP3	0.0975516	0.000828868	0.162378	0.623292
1591	134	647	GNRHR	NOD2	-0.0975496	0.000829073	0.162401	0.583655
1592	139	549	GSN	HLA-DPB1	0.0975274	0.000831362	0.162674	0.583655
1593	251	652	PPP1CB	NUP133	0.0975022	0.000833963	0.162984	0.583655
1594	252	459	PPP2R1B	COL19A1	0.0974963	0.000834573	0.163056	0.583655
1595	31	106	BCL2	ESR1	0.0974714	0.000837149	0.163362	0.583655
1596	66	387	COX11	ADIPOR2	0.0974656	0.000837753	0.163434	0.583655
1597	93	114	DIP2C	FBN1	0.09746	0.000838333	0.163502	0.583655
1598	632	645	MYC	NME1	0.0974351	0.000840931	0.16381	0.583655
1599	388	507	ADRB2	FCER1A	0.0974132	0.000843218	0.16408	0.583655
1600	427	639	CCL1	NELL2	0.097413	0.000843232	0.164081	0.583655
1601	268	468	PTGES	CYP11B2	-0.097404	0.00084417	0.164192	0.583655
1602	142	573	GTF2F1	IL13	-0.0973811	0.000846577	0.164475	0.583655
1603	334	674	TGFB1	POU1F1	0.0973564	0.000849167	0.164779	0.583655
1604	108	333	ESRRG	TGFA	-0.0973333	0.000851604	0.165064	0.583655
1605	351	621	TPMT	MPG	-0.097332	0.000851734	0.16508	0.583655
1606	116	772	FGFR1	TTK	-0.0973316	0.000851781	0.165085	0.583655
1607	226	308	NOTCH2	SNCG	-0.0973163	0.000853401	0.165274	0.583655
1608	529	740	GRB7	TBP	-0.0972953	0.000855614	0.165533	0.583655
1609	69	768	CSNK1D	TP53I3	0.0972854	0.000856662	0.165655	0.583655
1610	228	642	NQO1	NFKB1	0.0972444	0.000861023	0.166162	0.583655
1611	100	407	EIF4E	BCAR3	0.0972411	0.000861371	0.166202	0.583655
1612	328	515	TFAP2A	FOXA1	0.0972238	0.000863217	0.166416	0.583655
1613	44	185	CCND2	KRAS	-0.0972186	0.000863773	0.16648	0.583655
1614	299	328	SIK3	TFAP2A	0.0971914	0.000866687	0.166817	0.583655
1615	120	296	FLNB	SH3GLB1	-0.0971503	0.0008711	0.167325	0.583655
1616	332	687	TFRC	PTPRT	0.0971262	0.000873702	0.167623	0.583655
1617	116	381	FGFR1	ACD	0.0970926	0.000877343	0.16804	0.583655
1618	550	685	HLA-DQA1	PTGS2	0.0970839	0.000878281	0.168147	0.583655
1619	209	745	MSH6	TERF2	0.0970648	0.000880361	0.168384	0.583655
1620	12	303	AKAP9	SLC4A7	0.0970583	0.000881061	0.168464	0.583655
1621	105	670	ESPL1	PLK1	0.0970527	0.000881669	0.168533	0.583655
1622	15	289	AKT2	RELA	0.0970463	0.000882373	0.168613	0.583655
1623	105	481	ESPL1	DNMT3B	0.0970462	0.000882377	0.168614	0.583655
1624	4	588	ACTG1	KISS1	-0.0970458	0.000882424	0.168619	0.583655
1625	31	254	BCL2	PRKACB	0.097036	0.000883499	0.168741	0.583655
1626	424	785	CBR1	WRB	0.0970326	0.000883866	0.168783	0.583655
1627	156	311	ICAM1	SPOCK2	0.0970135	0.000885954	0.16902	0.583655
1628	318	656	STIP1	PARP1	-0.0970117	0.000886147	0.169041	0.583655
1629	294	721	SERPINE1	SMAD7	0.0970099	0.000886341	0.169063	0.583655
1630	66	367	COX11	XRCC5	-0.0970092	0.000886419	0.169072	0.583655
1631	542	784	GTF2A1	WNT10B	-0.0970079	0.000886566	0.169089	0.583655
1632	347	441	TOX3	CDC34	0.0970029	0.000887111	0.169151	0.583655
1633	177	650	ITGB5	NQO2	0.0969982	0.000887626	0.169209	0.583655
1634	504	766	FANCG	TOPBP1	0.0969846	0.000889118	0.169378	0.583655
1635	573	707	IL13	SETD8	0.0969502	0.000892905	0.169805	0.583655
1636	510	636	FCGR2B	NCF2	0.0969242	0.000895772	0.170127	0.583655
1637	516	731	GADD45A	SSTR3	0.0969135	0.000896959	0.170261	0.583655
1638	80	610	CYP2B6	MDM4	0.0968944	0.000899071	0.170497	0.583655
1639	165	302	IL1B	SLC45A2	0.0968731	0.000901436	0.170762	0.583655
1640	194	631	MAPK13	MUTYH	-0.0968715	0.000901611	0.170781	0.583655
1641	125	577	GAPDH	INHBE	-0.0968588	0.000903029	0.17094	0.583655
1642	447	590	CDKN1A	KL	-0.0968383	0.000905314	0.171194	0.583655
[truncated: 1,103 more rows]

## Sheet: Sheet4
Gene Network, Set2 : ER-/HER2-
[truncated: 7,547 more rows]
