# Supplementary material for: Two-layer modular analysis of gene and protein networks in breast cancer
Source: BMC Syst Biol. 2014 Jul 5;8:81. doi: 10.1186/1752-0509-8-81 (PMC4105126; doi:10.1186/1752-0509-8-81)
Supplement: Additional file 4: Table S4 — Summary of topological and biological analysis of gene module and their corresponding protein module for Set 2. [file 1752-0509-8-81-S4.xls]

## Sheet: Sheet1
	Module Id	1	2	3	4	5	6	7	8	9	10	#U Sum
	Topological Analysis
	Genes	170	152	129	110	80	69	39	31	14	2	796
	Expressed Proteins	553	603	460	366	232	216	132	106	41	5	2702
	PPI	7705	6334	6028	5082	2562	2919	1511	881	249	0	30127
	Processed protein in PPI	3150	3045	2675	2539	1515	1586	932	665	216	-	7243
	Processed PPI	7192	5966	5606	4788	2355	2666	1385	832	234	-	-
	α	1.585	1.619	1.609	1.628	1.679	1.655	1.686	1.711	1.755	-	-
	Qmax	0.629	0.671	0.656	0.705	0.723	0.734	0.762	0.875	0.798	-	-
	Modules (Isolated modules)	32(16)	40(20)	28(10)	25(5)	32(14)	31(11)	20(9)	22(12)	10(8)	-	240(105)
	% accuracy, LOO-CV	89.968	88.21	84.822	91.925	99.801	99.306	99.892	100	100	-	-
	Avg. Qmax, LOO-CV	0.639	0.672	0.652	0.705	0.723	0.733	0.762	0.874	0.797	-	-
	Module Range, LOO-CV	30-39	34-41	23-30	22-28	30-34	29-32	18-21	21-23	9-10	-	-
	Avg. Modules, LOO-CV	34	37	26	25	32	31	20	22	10	-	-
	Biological Analysis
	GO:BP, Groups	123	142	122	110	77	81	50	32	11	-	748
	GO:BP, Terms	91	123	97	98	66	69	40	41	18	-	245
	GO:BP, Referenced	33	38	29	28	18	25	14	11	6	-	63
	GO:MF, Groups	110	129	100	112	73	84	48	32	13	-	701
	GO:MF, Terms	78	73	56	76	49	54	35	26	15	-	158
	GO:MF, Referenced	23	22	14	21	18	15	11	9	4	-	45
	GO:CC, Groups	93	100	73	91	62	65	39	40	15	-	578
	GO:CC, Terms	16	18	12	18	10	15	8	18	10	-	30
	GO:CC, Referenced	7	10	6	8	6	7	7	9	4	-	11
