# Supplementary material for: Two-layer modular analysis of gene and protein networks in breast cancer
Source: BMC Syst Biol. 2014 Jul 5;8:81. doi: 10.1186/1752-0509-8-81 (PMC4105126; doi:10.1186/1752-0509-8-81)
Supplement: Additional file 5: Table S5 — Molecular function analysis of modular network of Set 1. [file 1752-0509-8-81-S5.xls]

## Sheet: Sheet1
Group ID	Group Category	GO ID	#Proteins	#Proteins (in GO Term)	Level in GO hierarchy	GO-Homogeneity Score	PMID	Reference sentence	GO Description	Proteins	Genes
1.1.1	G	GO:0003677	325	106	3	0.326154	22569290	The chromodomain helicase DNA binding protein 5 (CHD5) has recently been identified as a tumor suppressor in a mouse model. The CHD5 locus at 1p36 is deleted, and its mutation has been detected in breast cancer. We, therefore, evaluated whether CHD5 plays a role in human breast cancer.	DNA binding	A7WPU8,A8K4I2,B1AJV5,O00287,O14497,O14646,O14901,O43593,O60381,O75367,O75446,O75461,O75928,O95983,P10588,P12004,P13056,P14373,P14921,P15036,P15884,P15927,P16104,P16403,P17096,P17542,P17676,P18754,P19388,P23193,P26358,P28340,P29374,P33991,P35269,P37231,P39748,P40424,P41161,P46100,P51531,P51608,P51843,P52926,P55316,P55317,P78549,P82094,Q00839,Q01101,Q01860,Q02539,Q03112,Q03181,Q05066,Q07864,Q08050,…	ARID1A,ARID1B,ARID2,ARID4A,ARID4B,ASH2L,ATF2,ATRX,BAZ2A,BLZF1,CDT1,CEBPB,CHD1,CHD4,DDB2,DNMT1,DNMT3A,DNMT3B,E2F4,E2F5,E2F6,ERCC2,ETS1,ETS2,ETV5,EZH2,FEN1,FOXA1,FOXG1,FOXM1,GCM1,GFI1B,GPIHBP1,GTF2F1,H2AFX,H2AFY,HIC1,HIST1H1A,HIST1H1C,HMGA1,HMGA2,HNRNPU,HR,IKZF3,ILF3,INSM1,KLF11,LZTS1,MBD2,MBD3,MCM4,MECOM,MECP2,MIER1,MYBBP1A,NR0B1,NR0B2,NR2C1,NR2F6,NR5A1,NTHL1,PBRM1,PBX1,PCNA,PHF21A,PIAS2,POLD1,POL…
1.1.2	G	GO:0046872	219	38	4	0.173516	21209903	Genes encoding metal ion-binding proteins were also over-expressed in PIK3CA-mutated tumors. Such metal ion-binding proteins have regulatory roles in central cellular processes such as gene expression, proliferation, differentiation and survival. Increased expression of these proteins in ERα-positive breast tumors has also been reported by Abba et al.[39].	metal ion binding	A8MSQ1,A8MTW5,B0ZBF6,B7Z3W1,B7ZAU2,D2KUA6,O14595,O15392,O94880,O95639,P00813,P08235,P10606,P14735,P15336,P18074,P24468,P53041,P63272,Q05823,Q15652,Q2LD48,Q86Y13,Q96GD4,Q96L73,Q96QT6,Q9BTC8,Q9C0K0,Q9NWT6,Q9NYW8,Q9UBS8,Q9UJW3,Q9UKF6,Q9ULJ6,Q9ULU4,Q9Y2X7,Q9Y5T5,Q9Y5X4	ADA,ATF2,AURKB,BCL11B,BIRC5,COX5B,CPSF3,CPSF4,CTDSP2,DNMT3L,DZIP3,ERCC2,GIT1,HIF1AN,IDE,JMJD1C,MTA3,NR2E3,NR2F2,NR3C2,NSD1,PHF12,PHF14,PPARD,PPARG,PPP5C,RBAK,RNASEL,RNF14,SUPT4H1,USP16,ZMIZ1,ZMYND11,ZMYND8
1.1.3	G	GO:0000166	181	30	3	0.165746			nucleotide binding	A4D1G0,A8K2G2,A8K3Z8,C7G533,O14976,O60566,O95835,P14625,P17066,P33240,P35249,P35251,P41252,P52732,P54652,P61020,P62826,Q00534,Q12756,Q15020,Q16630,Q59F66,Q7L2E3,Q86X94,Q92841,Q96PK6,Q9H422,Q9NQU5,Q9NR30,Q9Y230	aurkb,BUB1B,CDK6,CPSF6,CSTF2,DDX17,DDX56,DHX30,GAK,HIPK3,HSP90B1,HSPA2,HSPA6,IARS,KIF11,KIF1A,LATS1,PAK6,RAB5B,RAN,RBM14,RFC4,RUVBL2,SART3,SLC19A1,TAF12
1.1.4	G	GO:0043565	151	19	4	0.125828			sequence-specific DNA binding	A6NE42,A6NLU7,B4DQJ2,D2IYK3,D2IYK4,O95238,P09017,P22415,P28069,P35548,Q01826,Q15583,Q53Y49,Q6N087,Q7Z5Y1,Q99697,Q9GZN2,Q9UBC0,Q9UBP5	ETS1,FOXM1,HEY2,HOXC4,MSX2,NR2F2,ONECUT1,PITX2,POU1F1,POU5F1,SATB1,SPDEF,TGIF1,TGIF2,USF1,usf1-bd
1.1.5	G	GO:0003713	132	10	4	0.0757576			transcription coactivator activity	O60244,O94906,O95905,P51610,Q13503,Q13772,Q6STE5,Q9H0E3,Q9NPI1,Q9Y3R0	BRD7,ECD,HCFC1,LGALS12,MED14,MED21,NCOA4,PRPF6,SF3B3,SMARCD3
1.1.6	G	GO:0003723	122	9	3	0.0737705			RNA binding	O43809,P05198,Q00341,Q05048,Q10570,Q12996,Q15459,Q53XC0,Q9P2I0	CPSF1,CPSF2,CSTF1,CSTF3,EIF2S1,HDLBP,NUDT21,SF3A1
1.1.7	G	GO:0003714	113	8	4	0.0707965			transcription corepressor activity	O00422,O75182,O75381,Q01201,Q08117,Q14CJ1,Q6W2J9,Q9UKV0	AES,BCOR,HDAC9,PEX14,RELB,SAP18,SIN3B
1.1.8	G	GO:0019899	105	5	3	0.047619	2414022	the effects of insulin on methotrexate polyglutamate synthesis and binding to dihydrofolate reductase (DHFR) in two human breast cancer cell lines.	enzyme binding	O60341,P25942,Q12834,Q99638,Q9UNE7	CD40,CDC20,KDM1A,RAD9A,STUB1
1.1.9	OG	GO:0051082	100	4	3	0.04			unfolded protein binding	Q13111,Q13112,Q15185,Q9UBK9	CHAF1A,CHAF1B,PTGES3,UXT
1.1.9	OG	GO:0042393	100	4	3	0.04			histone binding	Q09028,Q13112,Q9NVP2,Q9Y294	ASF1A,ASF1B,CHAF1B,RBBP4
1.1.10	OG	GO:0042803	93	3	4	0.0322581	11916966	Germ-line mutations in BRCA1 predispose individuals to breast and ovarian cancers. We observed a novel endogenous association of BRCA1 with Nmi (N-Myc-interacting protein) in breast cancer cells. Nmi was found to interact specifically with BRCA1, both in vitroand in vivo, by binding to two major domains in BRCA1, amino acid residues 298–683 and 1301–1863. Homodimerization of Nmi enhanced its asso…	protein homodimerization activity	B4DGU9,O43707,P40189	ACTN4,GIT1,IL6ST
1.1.10	OG	GO:0005509	93	3	5	0.0322581			calcium ion binding	O43707,Q5THR3,Q8NFH8	ACTN4,EFCAB6,REPS2
1.1.10	OG	GO:0004722	93	3	7	0.0322581	14534748	The activity of serine/threonine protein phosphatases was assayed by the serine/threonine phosphatase system. The expression of serine/threonine protein phosphatases was evaluated by Western blot. During ATRA treatment, a significant decrease in the activity of serine/threonine phosphatases 2A, B and C occurred. The decreased activity of PP2A correlated with the up-regulation of PP2A catalytic an…	protein serine/threonine phosphatase activity	A8K7B7,P30153,Q16667	CDKN3,PPP2R1A
1.1.10	OG	GO:0003779	93	3	4	0.0322581	18316593	Girdin (girders of actin filaments) is a novel actin-binding Akt substrate that plays an important role in actin organization and Akt-dependent cell motility in fibroblasts. Here, we find that Girdin is expressed in a variety of cancer cell lines, including the breast cancer cell line MDA-MB-231, and is phosphorylated by the stimulation of insulin-like growth factor (IGF-I). In vitro migration an…	actin binding	A8K0X1,O43707,Q05682	ACTN4,CALD1
1.1.10	OG	GO:0003755	93	3	4	0.0322581	19056847	Cyclophilin B (CypB) is a 21-kDa protein with peptidyl-prolyl cis-trans isomerase activity that functions as a transcriptional inducer for Stat5 and as a ligand for CD147. To better understand the global function of CypB in breast cancer, T47D cells with a small interfering RNA-mediated knockdown of CypB were generated. Subsequent expression profiling analysis showed that 663 transcripts were reg…	peptidyl-prolyl cis-trans isomerase activity	Q00688,Q02790,Q13427	FKBP3,FKBP4,PPIG
1.1.11	B	GO:0003677	129	49	3	0.379845	22569290	The chromodomain helicase DNA binding protein 5 (CHD5) has recently been identified as a tumor suppressor in a mouse model. The CHD5 locus at 1p36 is deleted, and its mutation has been detected in breast cancer. We, therefore, evaluated whether CHD5 plays a role in human breast cancer.	DNA binding	B1A8Z7,B2R4P9,B4DY22,O15379,P05412,P06400,P09874,P09884,P10275,P10828,P11387,P11388,P11473,P13010,P13984,P15172,P24928,P26367,P27695,P28482,P28715,P29084,P35869,P36508,P38398,P49848,P50750,P51532,P51587,P52655,P78527,P84243,Q01094,Q02447,Q04206,Q05516,Q06330,Q12873,Q13422,Q15047,Q15648,Q5TZP7,Q6IN79,Q8N2W9,Q92922,Q96ST3,Q99816,Q9P0W2,Q9Y618	AHR,APEX1,AR,BRCA1,BRCA2,CDK9,CHD3,E2F1,ERCC5,GTF2A1,GTF2E2,GTF2F2,H3F3A,H3F3B,HDAC3,HMG20B,IKZF1,JUN,MAPK1,MBD4,MYOD1,NCOR2,PARP1,PAX6,PIAS4,POLA1,POLR2A,PRKDC,RB1,RBPJ,RELA,SETDB1,SIN3A,SMARCA4,SMARCC1,SP3,TAF6,THRB,TOP1,TOP2A,TSG101,VDR,XRCC5,ZBTB16,ZNF76
1.1.12	B	GO:0000166	80	19	3	0.2375			nucleotide binding	A8K5I0,A8KAH9,B0QYK1,O43683,P06493,P08107,P19784,P21675,P50613,P60709,P62834,P63279,Q02880,Q15831,Q1HBJ4,Q1KLZ0,Q53QE4,Q96MX4,Q9UIG0	ACTG1,BAZ1B,BUB1,CDK1,CDK7,CSNK2A2,EWSR1,HSPA1A,HSPA1B,MAPK1,PS1TP5BP1,RAP1A,STK11,TAF1,TOP2B,UBE2I
1.1.13	B	GO:0043565	61	17	4	0.278689			sequence-specific DNA binding	D0VY79,O15164,O75376,O94776,P01100,P04150,P16220,P17947,Q00613,Q13263,Q13330,Q16665,Q53X93,Q5U0J5,Q66SS1,Q6FG41,Q92769	CREB1,FOS,HDAC2,HIF1A,HSF1,MTA1,MTA2,NCOR1,NR3C1,PAX6,SPI1,TRIM24,TRIM28
1.1.14	OB	GO:0046872	44	8	4	0.181818	21209903	Genes encoding metal ion-binding proteins were also over-expressed in PIK3CA-mutated tumors. Such metal ion-binding proteins have regulatory roles in central cellular processes such as gene expression, proliferation, differentiation and survival. Increased expression of these proteins in ERα-positive breast tumors has also been reported by Abba et al.[39].	metal ion binding	O95251,P29083,Q00403,Q00987,Q5T9H0,Q92993,Q99728,Q9UK53	BARD1,GTF2B,GTF2E1,ING1,KAT5,MDM2,MYST2
1.1.14	OB	GO:0008270	44	8	6	0.181818			zinc ion binding	O43463,O95251,P29083,Q00403,Q00987,Q5T9H0,Q99728,Q9UK53	BARD1,GTF2B,GTF2E1,ING1,MDM2,MYST2,SUV39H1
1.1.14	OB	GO:0003713	44	8	4	0.181818			transcription coactivator activity	C9JL99,P24864,P48552,P52657,Q92831,Q92993,Q96GM5,Q9NVC6	CCNE1,GTF2A2,KAT2B,KAT5,MED17,NRIP1,SMARCD1
1.1.15	B	GO:0019901	28	5	5	0.178571			protein kinase binding	P20248,P24385,P51946,P55273,Q6FI00	CCNA2,CCND1,CCNH,CDKN2D
1.1.16	OB	GO:0048306	23	3	3	0.130435			calcium-dependent protein binding	B4DJ51,P62158,Q96HY3	CALM1,CALM2,CALM3
1.1.16	OB	GO:0043548	23	3	5	0.130435	11597319	Evidence is emerging that PI3K superfamily members, and components of PI3K signalling, play a role in the development of many human cancers. In this review, the PI3K family of enzymes and their signalling is reviewed, with particular reference to possible involvement in breast cancer.	phosphatidylinositol 3-kinase binding	B4DJ51,P62158,Q96HY3	CALM1,CALM2,CALM3
1.1.16	OB	GO:0042826	23	3	4	0.130435	15746193	Release of methyl CpG binding proteins and histone deacetylase 1 from the Estrogen receptor alpha (ER) promoter upon reactivation in ER-negative human breast cancer cells.Estrogen receptor alpha (ER) is an epigenetically regulated gene. Inhibitors of DNA methyltransferases (DNMTs) and histone deacetylases (HDACs) synergistically activate the methylated ER gene promoter in ER-negative MDA-MB-231 h…	histone deacetylase binding	P35232,P45973,Q13547	CBX5,HDAC1,PHB
1.1.16	OB	GO:0019904	23	3	3	0.130435			protein domain specific binding	P62158,Q13363,Q9Y6J0	CABIN1,CALM1,CALM2,CALM3,CTBP1
1.1.16	OB	GO:0019899	23	3	3	0.130435	2414022	the effects of insulin on methotrexate polyglutamate synthesis and binding to dihydrofolate reductase (DHFR) in two human breast cancer cell lines.	enzyme binding	P12235,P45973,Q13547	CBX5,HDAC1,SLC25A4
1.1.16	OB	GO:0008134	23	3	3	0.130435			transcription factor binding	P20749,Q13363,Q13547	BCL3,CTBP1,HDAC1
1.1.16	OB	GO:0005509	23	3	5	0.130435			calcium ion binding	B4DJ51,P62158,Q96HY3	CALM1,CALM2,CALM3
1.2.1	G	GO:0000166	311	43	3	0.138264			nucleotide binding	A4QPA9,O14733,O43353,O75460,O75582,O96013,P08754,P09471,P11362,P12757,P16234,P17948,P21589,P21802,P22455,P22607,P29323,P35579,P35626,P35968,P42681,P45985,P51813,P52333,P53355,P62995,P63096,P78356,Q02156,Q02750,Q13287,Q13546,Q13555,Q16832,Q5TZX1,Q60FE2,Q7Z333,Q8IXC7,Q8N433,Q92499,Q92900,Q9HD67,Q9Y572	ADRBK2,BMX,CAMK2G,DAPK1,DDR2,DDX1,EPHB2,ERN1,FGFR1,FGFR2,FGFR3,FGFR4,FLT1,GNAI1,GNAI3,GNAO1,JAK3,KDR,MAP2K1,MAP2K4,MAP2K7,MYH9,MYO10,NMI,NT5E,PAK4,PDGFRA,PIP4K2B,PRKCE,RIPK1,RIPK2,RIPK3,RPS6KA5,SETX,SKIL,TRA2B,TXK,UPF1
1.2.2	G	GO:0008233	268	37	3	0.13806			peptidase activity	A2NHL8,A2NHM0,B2CIS9,B2RNB2,P00734,P00747,P00748,P00750,P03951,P03952,P03956,P05981,P07478,P07711,P08246,P08311,P08519,P09238,P13497,P23946,P27487,P31944,P39900,P42575,P45452,P49662,P78536,Q04756,Q13443,Q16819,Q8IU80,Q92743,Q9NPA2,Q9NRE1,Q9NZ08,Q9ULZ9,Q9Y5Y6	ADAM17,ADAM9,BMP1,CASP14,CASP2,CASP4,CMA1,CTSG,CTSL1,DPP4,ELANE,ERAP1,F11,F12,F2,HGFAC,HPN,HTRA1,KLKB1,LPA,MEP1A,MMP1,MMP10,MMP12,MMP13,MMP17,MMP26,MMP28,PLAT,PLG,PRSS2,ST14,TMPRSS6
1.2.3	G	GO:0046872	231	25	4	0.108225	21209903	Genes encoding metal ion-binding proteins were also over-expressed in PIK3CA-mutated tumors. Such metal ion-binding proteins have regulatory roles in central cellular processes such as gene expression, proliferation, differentiation and survival. Increased expression of these proteins in ERα-positive breast tumors has also been reported by Abba et al.[39].	metal ion binding	A6NHG8,P00488,P01033,P02741,P02743,P02771,P02787,P13686,P16035,P17936,P26010,P35625,P39060,P50591,P52594,Q13114,Q13489,Q13490,Q5T1R4,Q63HR2,Q7Z7K2,Q8IWR0,Q99727,Q9BWF2,Q9NZS9	ACP5,AFP,AGFG1,APCS,BFAR,BIRC2,BIRC3,COL18A1,CRP,F13A1,HIVEP3,IGFBP3,ITGB7,TENC1,TF,TIMP1,TIMP2,TIMP3,TIMP4,TNFSF10,TRAF3,TRAIP,ZC3H7A,ZNF467
1.2.4	OG	GO:0008201	206	20	5	0.0970874	8784471	The adhesion of cancer cells to the vascular endothelium is an important step in the hematogenous metastasis of cancer. Human breast cancer cells adhere to human umbilical vein endothelial cells (HUVECs) through the interaction of E selection on HUVECs and the carbohydrate ligand sialyl Lewisx on the cancer cells. We investigated the alteration of integrin expression on human breast cancer cells,…	heparin binding	O00622,P04114,P05154,P05546,P07996,P12644,P20908,P21741,P21781,P35442,P49747,P51888,P80075,P80098,Q13753,Q53XC5,Q5TAT6,Q6FG38,Q6FGV5,Q99075	APOB,BMP4,CCL8,COL13A1,COL5A1,COMP,CYR61,FGF7,HBEGF,LAMC2,MCP-3,MDK,PRELP,SERPINA5,SERPIND1,THBS1,THBS2
1.2.4	OG	GO:0005509	206	20	5	0.0970874			calcium ion binding	O00339,P04054,P07996,P08758,P09486,P13611,P14543,P14555,P23142,P35442,P35556,P49747,P50281,P98095,Q08629,Q12805,Q14118,Q14766,Q9NPY3,Q9NS15	ANXA5,CD93,COMP,DAG1,EFEMP1,FBLN1,FBLN2,FBN2,LTBP1,LTBP2,MATN2,MMP14,NID1,PLA2G1B,PLA2G2A,SPARC,SPOCK1,THBS1,THBS2,VCAN
1.2.5	G	GO:0008009	169	14	6	0.0828402	14725563	We propose that the ability of estrogen exposure to increase the probability of a woman developing breast cancer may be related to decreased chemokine activity and suppression of immune surveillance in mammary tissue.	chemokine activity	A0N0R1,O15467,P09341,P10145,P10147,P13236,P13500,P16619,P42830,P51671,Q16627,Q6I9S7,Q6I9T4,Q99616	CCL11,CCL13,CCL14,CCL16,CCL2,CCL3,CCL3L1,CCL3L3,CCL4,CXCL1,CXCL5,IL8
1.2.6	G	GO:0004867	155	11	5	0.0709677			serine-type endopeptidase inhibitor activity	B4E1B7,O95980,P01011,P02760,P05120,P05121,P08697,P10646,P12111,P20742,P35237	AMBP,COL6A3,PZP,RECK,SERPINA3,SERPINB2,SERPINB6,SERPINE1,SERPINF2,TFPI
1.2.7.	G	GO:0005529	144	10	3	0.0694444			sugar binding	P05452,P16112,P17931,P20916,P35247,P35613,Q06141,Q53S56,Q8NCL4,Q96GW7	ACAN,BCAN,BSG,CLEC3B,GALNT6,LGALS3,MAG,PAPOLA,REG3A,SFTPD
1.2.8	G	GO:0005125	134	9	4	0.0671642	12140350	Fatigued breast cancer survivors showed elevations in serum markers associated with proinflammatory cytokine activity an average of 5 years after diagnosis. Results suggest mechanisms through which enduring immune activation may occur, including alterations in cortisol and in lymphocyte subsets.	cytokine activity	O00300,O75888,P01374,P15514,Q06643,Q541E1,Q5STB2,Q5STV3,Q6IBA9	AREG,AREGB,LTA,LTB,TNFRSF11B,TNFSF10,TNFSF13
1.2.9	OG	GO:0042802	125	8	3	0.064			identical protein binding	A5JSJ9,O95832,P02458,P02647,P05106,P08123,Q15628,Q9HAU4	APOA1,CLDN1,COL1A2,COL2A1,ITGB3,SMURF2,TRADD
1.2.9	OG	GO:0005518	125	8	3	0.064			collagen binding	P01127,P04275,P07585,P17301,P51884,Q05707,Q6FH10,Q9GZZ8	COL14A1,DCN,ITGA2,LACRT,LUM,PDGFB,VWF
1.2.10	G	GO:0003723	109	7	3	0.0642202			RNA binding	P05388,P15880,P36578,P61247,P62424,Q13601,Q8N9N8	EIF1AD,KRR1,RPL4,RPL7A,RPLP0,RPS2,RPS3A
1.2.11	OG	GO:0008083	102	5	4	0.0490196	8971189	Melatonin has been shown to have direct oncostatic actions on estrogen-responsive, MCF-7 humanbreast cancer cells in culture. In the present study, we examined whether these inhibitory actions on cell growth may be mediated through actions on bioassayable growth factor activity. In order to test this hypothesis, we estimated the growth factor activity of conditioned medium (CM) from estradiol (E2…	growth factor activity	P01138,P11487,P35070,P48745,Q16674	BTC,FGF3,MIA,NGF,PLXNA1
1.2.11	OG	GO:0005178	102	5	4	0.0490196	16985061	Integrins are expressed by numerous tumor types including breast cancer, in which they play a crucial role in tumor growth and metastasis.	integrin binding	P18564,Q01955,Q15582,Q6FI18,Q96HF1	COL4A3,CYR61,ITGB6,SFRP2,TGFBI
1.2.11	OG	GO:0004888	102	5	4	0.0490196			transmembrane signaling receptor activity	O14798,P14778,Q6UWB1,Q9NPH3,Q9UBN6	IL1R1,IL1RAP,IL27RA,TNFRSF10C,TNFRSF10D
1.2.11	OG	GO:0000975	102	5	4	0.0490196			regulatory region DNA binding	P10914,P14316,Q00978,Q6FHN8,Q6IAS7	IRF1,IRF2,IRF9
1.2.12	OG	GO:0005524	82	4	7	0.0487805	12653670	ATP binding cassette transporters and drug resistance in breast cancer. Resistance to chemotherapy is a critical issue in the management of breast cancer patients. The nature of clinical drug resistance is likely to be multifactorial. However, in the last decade considerable attention has been dedicated to the role played by membrane transporter proteins belonging to the ATP binding cassette prot…	ATP binding	A3RJH1,B3FR89,B5A923,P41231	DDX1,FLT1,P2RY2
1.2.12	OG	GO:0004930	82	4	5	0.0487805	12446589	We have previously shown that the G protein-coupled receptor (GPR)30 is critical for progestin-induced growth inhibition. In this study, we addressed signal transduction pathways involved in progestin-mediated signaling. Progestin could not provide any additional growth inhibitory effect to MCF-7 cells treated with specific MAPK kinase inhibitors, PD98059 and U0126. Medroxyprogesteroneacetate (MP…	G-protein coupled receptor activity	P32246,P41231,P41597,Q5U003	CCR1,CCR2,P2RY2
1.2.13	OG	GO:0008022	75	3	3	0.04	18501503	The interactions between BRCA1 and p53 are relevant for understanding hereditary breast and ovarian cancer. Although in vitro studies reported that BRCA1 (amino acids 224-500) and the second BRCT domain of the BRCA1 C-terminus may interact with p53, quantitative biophysical measurements indicate that these regions of BRCA1 do not bind efficiently to p53. Here we show that BRCA1 interacts with p53…	protein C-terminus binding	O75915,P98160,Q13352	ARL6IP5,HSPG2,ITGB3BP
1.2.13	OG	GO:0003677	75	3	3	0.04	22569290	The chromodomain helicase DNA binding protein 5 (CHD5) has recently been identified as a tumor suppressor in a mouse model. The CHD5 locus at 1p36 is deleted, and its mutation has been detected in breast cancer. We, therefore, evaluated whether CHD5 plays a role in human breast cancer.	DNA binding	O75618,Q6IA86,Q8WXF8	DEDD,DEDD2,ELP2
1.2.13	OG	GO:0001968	75	3	3	0.04	18243246	Interactions between tumour cells and the extracellular matrix (ECM) strongly influence tumour development, affecting cell survival, proliferation and migration. Many of these interactions are mediated through a family of cell surface receptors named integrins. Fibronectin and its integrin receptors play important roles in tumour development. The alpha5beta 1 integrin interacts with the central c…	fibronectin binding	O95633,P24593,P55001	FSTL3,IGFBP5,MFAP2
1.2.14	B	GO:0000166	77	15	3	0.194805			nucleotide binding	B4DYA0,O14920,O60674,P00533,P04899,P11142,P23458,P25098,P29597,P43405,P50570,Q05397,Q14289,Q5RL73,Q8IYN9	ADRBK1,C7orf64,DNM2,EGFR,GNAI2,HSPA8,IKBKB,JAK1,JAK2,PTK2,PTK2B,SYK,TYK2
1.2.15	B	GO:0008233	62	11	3	0.177419			peptidase activity	P00749,P08253,P08254,P09237,P14780,P24158,P28066,P55210,P55212,Q14790,Q92851	CASP10,CASP6,CASP7,CASP8,MMP2,MMP3,MMP7,MMP9,PLAU,PRTN3,PSMA5
1.2.16	B	GO:0005509	51	7	5	0.137255			calcium ion binding	P35555,P40763,P42224,P42229,P51692,P52630,Q59GY7	FBN1,STAT1,STAT2,STAT3,STAT5A,STAT5B
1.2.17	B	GO:0005164	44	6	6	0.136364	19151749	The nonreceptor, protein-tyrosine kinase Syk is a suppressor of breast cancer progression whose expression is inversely correlated with the invasive behavior of cancer cells. In contrast, Syk has a positive function in murine mammary tumor virus-mediated tumorigenesis. A yeast two-hybrid screen using a library from human mammary gland identified tumor necrosis factor (TNF) receptor-associated fac…	tumor necrosis factor receptor binding	O14788,P01375,Q13158,Q54A98,Q5STB3,Q5T9Y4	FADD,TNF,TNFSF11
1.2.18	OB	GO:0008201	38	4	5	0.105263	8784471	The adhesion of cancer cells to the vascular endothelium is an important step in the hematogenous metastasis of cancer. Human breast cancer cells adhere to human umbilical vein endothelial cells (HUVECs) through the interaction of E selection on HUVECs and the carbohydrate ligand sialyl Lewisx on the cancer cells. We investigated the alteration of integrin expression on human breast cancer cells,…	heparin binding	D0EI67,P02751,P04004,P13501	CCL5,FN1,VTN
1.2.18	OB	GO:0008083	38	4	4	0.105263	8971189	Melatonin has been shown to have direct oncostatic actions on estrogen-responsive, MCF-7 humanbreast cancer cells in culture. In the present study, we examined whether these inhibitory actions on cell growth may be mediated through actions on bioassayable growth factor activity. In order to test this hypothesis, we estimated the growth factor activity of conditioned medium (CM) from estradiol (E2…	growth factor activity	P01137,P01584,P14210,P48061	CXCL12,HGF,IL1B,TGFB1
1.2.18	OB	GO:0008009	38	4	6	0.105263	14725563	We propose that the ability of estrogen exposure to increase the probability of a woman developing breast cancer may be related to decreased chemokine activity and suppression of immune surveillance in mammary tissue.	chemokine activity	D0EI67,P13501,P48061,Q6ICW0	CCL5,CXCL12
1.2.19	OB	GO:0005031	29	3	6	0.103448	18061162	Particularly in breast cancer, TNFα has been reported to induce apoptosis or to inhibit in vitro proliferation in MCF-7 cells [13], while other breast cancer cell lines have been shown to be resistant to TNFα-induced apoptosis [14].	tumor necrosis factor-activated receptor activity	P19438,P20333,P25445	FASN,TNFRSF1A,TNFRSF1B
1.2.19	OB	GO:0004930	29	3	5	0.103448	12446589	We have previously shown that the G protein-coupled receptor (GPR)30 is critical for progestin-induced growth inhibition. In this study, we addressed signal transduction pathways involved in progestin-mediated signaling. Progestin could not provide any additional growth inhibitory effect to MCF-7 cells treated with specific MAPK kinase inhibitors, PD98059 and U0126. Medroxyprogesteroneacetate (MP…	G-protein coupled receptor activity	P51681,P61073,Q38L21	CCR5,CXCR4
1.2.19	OB	GO:0004888	29	3	4	0.103448			transmembrane signaling receptor activity	P16070,P25445,Q5T9P3	CD44,FASN
1.2.19	OB	GO:0004725	29	3	7	0.103448	7749152	Cellular phosphotyrosine levels are regulated by the balance between protein tyrosine kinases (PTKs) and protein tyrosine phosphatases (PTPs). It is supposed that this balance is disturbed in tumour cells, making the increased or altered activity of PTKs and PTPs likely hallmarks of tumour tissues. Indeed it could be shown that the PTK activity was increased in breast cancer in correlation with p…	protein tyrosine phosphatase activity	P29350,Q06124,Q53XS4	PTPN11,PTPN6
1.2.19	OB	GO:0003779	29	3	4	0.103448	18316593	Girdin (girders of actin filaments) is a novel actin-binding Akt substrate that plays an important role in actin organization and Akt-dependent cell motility in fibroblasts. Here, we find that Girdin is expressed in a variety of cancer cell lines, including the breast cancer cell line MDA-MB-231, and is phosphorylated by the stimulation of insulin-like growth factor (IGF-I). In vitro migration an…	actin binding	P05556,P51681,P61073	CCR5,CXCR4,ITGB1
1.3.1	G	GO:0046872	208	50	4	0.240385	21209903	Genes encoding metal ion-binding proteins were also over-expressed in PIK3CA-mutated tumors. Such metal ion-binding proteins have regulatory roles in central cellular processes such as gene expression, proliferation, differentiation and survival. Increased expression of these proteins in ERα-positive breast tumors has also been reported by Abba et al.[39].	metal ion binding	O14618,O15297,O43257,O43474,O75554,O95376,P00441,P11309,P17028,P18146,P22736,P27694,P35354,P36405,P36873,P41235,P42680,P43694,P49642,P67775,Q14061,Q15046,Q16611,Q4VBQ6,Q504W6,Q53Y00,Q6IBL8,Q7LBC6,Q7Z5J4,Q86TM6,Q86XK2,Q8IWT3,Q8IZ52,Q8NA92,Q8NF64,Q8NHY2,Q8TBK6,Q8WZ73,Q969K3,Q96EB6,Q9BWX5,Q9H160,Q9H3D4,Q9NQX3,Q9NRG4,Q9NS56,Q9NV58,Q9UM63,Q9UNL4,Q9UQR1	ARIH2,ARL3,BAK1,CCS,CHPF,COX17,CUL9,EGR1,FBXO11,GATA4,GATA5,GPHN,HNF4A,ING2,ING4,KARS,KDM3B,KLF4,NR4A1,NR4A3,PIM1,PLAGL1,PPM1D,PPP1CC,PPP2CA,PRIM1,PTGS2,RAI1,RFFL,RFWD2,RNF19A,RNF34,RPA1,SIRT1,SMYD2,SOD1,SYVN1,THAP8,TOPORS,TP63,WBP4,ZCCHC10,ZMIZ2,ZNF148,ZNF24,ZNHIT1
1.3.2	G	GO:0000166	158	27	3	0.170886			nucleotide binding	A6NG28,B3KRJ9,B5M0B4,B7Z2D9,O14757,P07910,P13639,P24941,P29320,P45984,P48643,P53779,P54132,P61086,Q13043,Q13164,Q86Z02,Q8IW41,Q8WXA9,Q93062,Q96S44,Q99986,Q9BVP2,Q9H2X6,Q9H4B4,Q9HC98,Q9Y2W1	BLM,CCT5,CDK2,CHEK1,EEF2,EPHA3,GNL3,HIPK1,HIPK2,HNRNPC,MAPK10,MAPK7,MAPK9,MAPKAPK5,NEK6,PLK3,RBPMS,SREK1,STK4,THRAP3,TP53RK,UBE2K,VRK1
1.3.3	G	GO:0003677	131	16	3	0.122137	22569290	The chromodomain helicase DNA binding protein 5 (CHD5) has recently been identified as a tumor suppressor in a mouse model. The CHD5 locus at 1p36 is deleted, and its mutation has been detected in breast cancer. We, therefore, evaluated whether CHD5 plays a role in human breast cancer.	DNA binding	A8MT69,O60828,P15923,P23511,P35680,P50553,Q03701,Q66K74,Q7Z6Z7,Q8IYB3,Q8N9N5,Q8WVJ9,Q92754,Q99608,Q9HBM6,Q9NYF8	ASCL1,BANP,BCLAF1,BHLHE40,CEBPZ,HNF1B,HUWE1,MAP1S,NDN,NFYA,PQBP1,SRRM1,TAF9B,TCF7L1,TFAP2C,TWIST2
1.3.4	G	GO:0005509	115	9	5	0.0782609			calcium ion binding	O43323,O95967,P04271,P05109,P26447,P29034,Q08209,Q15465,Q9UN74	DHH,EFEMP2,PCDHA4,PPP3CA,S100A2,S100A4,S100A8,S100B,SHH
1.3.5	G	GO:0043565	106	8	4	0.0754717			sequence-specific DNA binding	P14652,P18847,P35713,Q14814,Q546S1,Q6FHW6,Q6ICQ9,Q8WYM6	ATF3,EGR1,HNF1B,HOXB2,MEF2D,SOX18
1.3.6	G	GO:0003723	98	5	3	0.0510204			RNA binding	P46777,P63162,Q9BUJ2,Q9NRX1,Q9UQ35	HNRNPUL1,PNO1,RPL5,SNRPN,SRRM2
1.3.7	OG	GO:0042803	93	4	4	0.0430108	11916966	Germ-line mutations in BRCA1 predispose individuals to breast and ovarian cancers. We observed a novel endogenous association of BRCA1 with Nmi (N-Myc-interacting protein) in breast cancer cells. Nmi was found to interact specifically with BRCA1, both in vitroand in vivo, by binding to two major domains in BRCA1, amino acid residues 298–683 and 1301–1863. Homodimerization of Nmi enhanced its asso…	protein homodimerization activity	O75569,P20023,P34896,Q93009	CR2,PRKRA,SHMT1,USP7
1.3.7	OG	GO:0019904	93	4	3	0.0430108			protein domain specific binding	O75528,P51959,Q14974,Q9UMX0	CCNG1,KPNB1,TADA3,UBQLN1
1.3.7	OG	GO:0008233	93	4	3	0.0430108			peptidase activity	O95084,P00751,Q14623,Q93009	CFB,IHH,PRSS23,USP7
1.3.7	OG	GO:0008138	93	4	7	0.0430108	7749152	Cellular phosphotyrosine levels are regulated by the balance between protein tyrosine kinases (PTKs) and protein tyrosine phosphatases (PTPs). It is supposed that this balance is disturbed in tumour cells, making the increased or altered activity of PTKs and PTPs likely hallmarks of tumour tissues. Indeed it could be shown that the PTK activity was increased in breast cancer in correlation with p…	protein tyrosine/serine/threonine phosphatase activity	A8MQ20,O60729,Q52LH9,Q9UNH5	CDC14A,CDC14B
1.3.7	OG	GO:0008134	93	4	3	0.0430108			transcription factor binding	Q8WUF5,Q93009,Q99750,Q9UQL6	HDAC5,MDFI,PPP1R13L,USP7
1.3.7	OG	GO:0005125	93	4	4	0.0430108	12140350	Fatigued breast cancer survivors showed elevations in serum markers associated with proinflammatory cytokine activity an average of 5 years after diagnosis. Results suggest mechanisms through which enduring immune activation may occur, including alterations in cortisol and in lymphocyte subsets.	cytokine activity	P05231,P14174,P29965,Q75MH2	AMH,CD40LG,IL6
1.3.7	OG	GO:0004930	93	4	5	0.0430108	12446589	We have previously shown that the G protein-coupled receptor (GPR)30 is critical for progestin-induced growth inhibition. In this study, we addressed signal transduction pathways involved in progestin-mediated signaling. Progestin could not provide any additional growth inhibitory effect to MCF-7 cells treated with specific MAPK kinase inhibitors, PD98059 and U0126. Medroxyprogesteroneacetate (MP…	G-protein coupled receptor activity	A4D1K5,P32745,P51685,Q99835	CCR8,SMOX,SSTR3
1.3.7	OG	GO:0004725	93	4	7	0.0430108	7749152	Cellular phosphotyrosine levels are regulated by the balance between protein tyrosine kinases (PTKs) and protein tyrosine phosphatases (PTPs). It is supposed that this balance is disturbed in tumour cells, making the increased or altered activity of PTKs and PTPs likely hallmarks of tumour tissues. Indeed it could be shown that the PTK activity was increased in breast cancer in correlation with p…	protein tyrosine phosphatase activity	A8MQ20,O60729,Q52LH9,Q9UNH5	CDC14A,CDC14B
1.3.7	OG	GO:0002039	93	4	3	0.0430108	21641119	Breast cancer remains the most common and fatal cancer in women and has been recognized as a genetic disease. Recently, accumulating evidences have showed that p53-binding protein 1 (53BP1) plays an important role in DNA double-strand breaks (DSBs) repair induced by radiation. In vitro experiments have indicated its interaction with many other genes or proteins for tumor suppression or tumorigene…	p53 binding	P61289,Q12888,Q8WTS6,Q93009	PSME3,SETD7,TP53BP1,USP7
1.3.8	OG	GO:0050662	64	3	3	0.046875			coenzyme binding	B7ZAD1,P15559,Q9NZC7	NQO1,WWOX
1.3.8	OG	GO:0016538	64	3	4	0.046875	20179208	Cyclin D1 belongs to a family of proteins that regulate progression through the G1-S phase of the cell cycle by binding to cyclin-dependent kinase(cdk)-4 to phosphorylate the retinoblastoma protein and release E2F transcription factors for progression through cell cycle. Several cancers, including breast, colon, and prostate, overexpress the cyclin D1 gene. However, the correlation of cyclin D1 o…	cyclin-dependent protein kinase regulator activity	A7K6Y5,Q8TDN4,Q9BTV7	CABL1,CABLES1,CABLES2
1.3.8	OG	GO:0004842	64	3	6	0.046875	11320250	BRCA1 is a breast and ovarian cancer-specific tumor suppressor that seems to be involved in transcription and DNA repair. Here we report that BRCA1 exhibits a bona fide ubiquitin (Ub) protein ligase (E3) activity, and that cancer-predisposing mutations within the BRCA1 RING domain abolish its Ub ligase activity. Furthermore, these mutants are unable to reverse gamma-radiation hypersensitivity of …	ubiquitin-protein ligase activity	A1L491,Q96J02,Q9Y2M5	FBXO11,ITCH,KLHL20
1.3.9	B	GO:0000166	68	21	3	0.308824			nucleotide binding	A1L4K2,A6NFE9,P04183,P11274,P19338,P19447,P20338,P23443,P43246,P45983,P48729,P49459,P60763,Q03468,Q13315,Q13535,Q14191,Q15233,Q16539,Q96KB5,Q96Q89	ANTXR1,ATM,BCR,CSNK1A1,ERCC3,ERCC6,KIF20B,MAPK14,MAPK8,MSH2,NCL,NCOA3,NONO,PBK,RAB4A,RPS6KB1,SERPINA2,TK1,UBE2A,WRN
1.3.10	OB	GO:0046872	47	9	4	0.191489	21209903	Genes encoding metal ion-binding proteins were also over-expressed in PIK3CA-mutated tumors. Such metal ion-binding proteins have regulatory roles in central cellular processes such as gene expression, proliferation, differentiation and survival. Increased expression of these proteins in ERα-positive breast tumors has also been reported by Abba et al.[39].	metal ion binding	O15350,P02768,P04637,P19544,P20042,P51948,Q09472,Q96PM5,Q9NS23	EIF2S2,EP300,FBF1,MNAT1,RASSF1,RCHY1,TP53,TP73,WT1
1.3.10	OB	GO:0008270	47	9	6	0.191489			zinc ion binding	B3KSA5,P02768,P04637,P19544,P51948,P56524,Q09472,Q96PM5,Q9NS23	EP300,FBF1,HDAC4,MNAT1,RASSF1,RCHY1,TP53,WT1
1.3.10	OB	GO:0008134	47	9	3	0.191489			transcription factor binding	O15350,P04637,P49407,P56524,P67870,Q09472,Q14690,Q15796,Q53XR6	ARRB1,CSNK2B,EP300,HDAC4,PDCD11,SMAD2,TP53,TP73
1.3.10	OB	GO:0003677	47	9	3	0.191489	22569290	The chromodomain helicase DNA binding protein 5 (CHD5) has recently been identified as a tumor suppressor in a mouse model. The CHD5 locus at 1p36 is deleted, and its mutation has been detected in breast cancer. We, therefore, evaluated whether CHD5 plays a role in human breast cancer.	DNA binding	P02768,P04637,P20823,P28347,P41218,Q06413,Q09472,Q15796,Q16666	EP300,FBF1,HNF1A,IFI16,MEF2C,MNDA,SMAD2,TEAD1,TP53
1.4.1	G	GO:0046872	131	23	4	0.175573	21209903	Genes encoding metal ion-binding proteins were also over-expressed in PIK3CA-mutated tumors. Such metal ion-binding proteins have regulatory roles in central cellular processes such as gene expression, proliferation, differentiation and survival. Increased expression of these proteins in ERα-positive breast tumors has also been reported by Abba et al.[39].	metal ion binding	O43823,O75689,P04839,P06746,P08100,P13498,P19021,P30679,P31689,P35227,P62140,Q01814,Q13224,Q13574,Q15746,Q16760,Q5T7Q0,Q5VU08,Q8IW19,Q8N6T3,Q9NR12,Q9NRD5,Q9UEY8	ADAP1,ADD3,AKAP8,APLF,ARFGAP3,ATP2B4,CYBA,CYBB,DGKD,DGKZ,DNAJA1,GNA15,GRIN2B,MYCBP2,MYLK,PCGF2,PDLIM7,PICK1,POLB,PPP1CB,RHO
1.4.2	G	GO:0003779	108	8	4	0.0740741	18316593	Girdin (girders of actin filaments) is a novel actin-binding Akt substrate that plays an important role in actin organization and Akt-dependent cell motility in fibroblasts. Here, we find that Girdin is expressed in a variety of cancer cell lines, including the breast cancer cell line MDA-MB-231, and is phosphorylated by the stimulation of insulin-like growth factor (IGF-I). In vitro migration an…	actin binding	P18206,P19429,P24588,P45379,Q14315,Q16658,Q8N556,Q92558	AFAP1,AKAP5,FLNC,FSCN1,TNNI3,TNNT2,VCL,WASF1
1.4.3	G	GO:0000166	100	7	3	0.07			nucleotide binding	O95347,P07949,P30086,P51817,Q07617,Q13637,Q13976	PEBP1,PRKG1,PRKX,RAB32,RET,SMC2,SPAG1
1.4.4	OG	GO:0005216	93	6	6	0.0645161	21760973	TRPM 8 was first identified in prostate epithelial cells by Tsavaler group [93].In normal prostate, the TRPM 8 level is moderate. However, the expression level of TRPM 8 increases dramatically in prostate cancer [94]. Similarly, the expression level of TRPM 8 becomes highly enriched in other primary human tumors such as breast, colon, lung and skin cancers [93].	ion channel activity	P18507,P28476,Q17RZ6,Q53Y30,Q5G1L5,Q9H1D0	GABRG2,GABRR2,GRIN2A,KCNQ2,TRPC3,TRPV6
1.4.4	OG	GO:0004930	93	6	5	0.0645161	12446589	We have previously shown that the G protein-coupled receptor (GPR)30 is critical for progestin-induced growth inhibition. In this study, we addressed signal transduction pathways involved in progestin-mediated signaling. Progestin could not provide any additional growth inhibitory effect to MCF-7 cells treated with specific MAPK kinase inhibitors, PD98059 and U0126. Medroxyprogesteroneacetate (MP…	G-protein coupled receptor activity	P37288,P41143,P41180,P41594,P43119,Q13255	AVPR1A,CASR,GRM1,GRM5,OPRD1,PTGIR
1.4.5	OG	GO:0005244	81	5	7	0.0617284			voltage-gated ion channel activity	A5H1P5,C7S316,O43526,P15382,Q8WWG9	KCNE1,KCNE4,KCNQ2
1.4.5	OG	GO:0005096	81	5	4	0.0617284			GTPase activator activity	P41220,P49795,P49802,Q92888,Q9NQ66	ARHGEF1,PLCB1,RGS19,RGS2,RGS7
1.4.6	OG	GO:0051018	71	4	3	0.056338			protein kinase A binding	O43687,Q02952,Q13023,Q9P0M2	AKAP12,AKAP6,AKAP7
1.4.6	OG	GO:0008022	71	4	3	0.056338	18501503	The interactions between BRCA1 and p53 are relevant for understanding hereditary breast and ovarian cancer. Although in vitro studies reported that BRCA1 (amino acids 224-500) and the second BRCT domain of the BRCA1 C-terminus may interact with p53, quantitative biophysical measurements indicate that these regions of BRCA1 do not bind efficiently to p53. Here we show that BRCA1 interacts with p53…	protein C-terminus binding	P19878,P31146,P78352,Q9P0M2	AKAP7,CORO1A,LLGL1,NCF2
1.4.6	OG	GO:0003677	71	4	3	0.056338	22569290	The chromodomain helicase DNA binding protein 5 (CHD5) has recently been identified as a tumor suppressor in a mouse model. The CHD5 locus at 1p36 is deleted, and its mutation has been detected in breast cancer. We, therefore, evaluated whether CHD5 plays a role in human breast cancer.	DNA binding	O95644,Q14469,Q9H9Q4,Q9Y222	C21orf33,DMTF1,NFATC1,NHEJ1
1.4.7	OG	GO:0035091	60	3	4	0.05			phosphatidylinositol binding	A8K4F9,Q13393,Q15080	NCF4,PLD1
1.4.7	OG	GO:0016301	60	3	4	0.05	19075780	Src kinase plays a key role in multiple signalling pathways regulating diverse cell functions from proliferation and survival to invasion and angiogenesis. In breast cancer, both Src protein levels and kinase activity are frequently elevated and its important role in these oncogenic processes make it a potential target for therapeutic intervention. Importantly, recent evidence has revealed a role…	kinase activity	Q2TAJ5,Q6PJH3,Q9UBY6	AKAP7,AKAP9,MYLK
1.4.7	OG	GO:0005509	60	3	5	0.05			calcium ion binding	P07355,P20073,Q9BTX6	ANXA2,ANXA7,RET
1.4.7	OG	GO:0003723	60	3	3	0.05			RNA binding	B7Z6V1,Q13769,Q92667	AKAP1,EIF4E,THOC5
1.4.8	B	GO:0000166	72	24	3	0.333333			nucleotide binding	A4D2P0,A4D2P1,O60825,O95622,P10721,P11802,P12956,P13569,P13861,P17252,P17844,P20020,P23677,P27987,P48730,P49840,P49917,P55042,P60953,P63000,Q05655,Q06187,Q14344,Q5JY90	ADCY5,ATP2B1,BTK,CDC42,CDK4,CFTR,CSNK1D,DDX5,GNA13,GSK3A,ITPKA,ITPKB,KIT,LIG4,PFKFB2,PRKAR2A,PRKCA,PRKCD,RAC1,RRAD,XRCC6
1.4.9	B	GO:0003677	48	10	3	0.208333	22569290	The chromodomain helicase DNA binding protein 5 (CHD5) has recently been identified as a tumor suppressor in a mouse model. The CHD5 locus at 1p36 is deleted, and its mutation has been detected in breast cancer. We, therefore, evaluated whether CHD5 plays a role in human breast cancer.	DNA binding	B1AHC8,B8Y636,O96004,P05114,P05204,P61296,Q01196,Q06455,Q13485,Q9UQ80	HAND1,HAND2,HMGN1,HMGN2,PA2G4,RARA,RUNX1,RUNX1T1,SMAD4,XRCC6
1.4.10	B	GO:0016301	38	6	4	0.157895	19075780	Src kinase plays a key role in multiple signalling pathways regulating diverse cell functions from proliferation and survival to invasion and angiogenesis. In breast cancer, both Src protein levels and kinase activity are frequently elevated and its important role in these oncogenic processes make it a potential target for therapeutic intervention. Importantly, recent evidence has revealed a role…	kinase activity	P38936,P46527,Q5VVQ3,Q6FI05,Q6I9V6,Q9BUB1	CDKN1A,CDKN1B,PFKFB2,PRKAR2A
1.4.11	OB	GO:0019904	32	5	3	0.15625			protein domain specific binding	B6ECG9,O14641,P10276,P24046,P60880	DVL2,GABRR1,HAND2,RARA,SNAP25
1.4.11	OB	GO:0008270	32	5	6	0.15625			zinc ion binding	O75081,P10276,P22681,P37840,Q7Z4J5	CBFA2T3,CBL,RARA,RUNX1T1,SNCA
1.4.12	G	GO:0005216	23	3	6	0.130435	21760973	TRPM 8 was first identified in prostate epithelial cells by Tsavaler group [93].In normal prostate, the TRPM 8 level is moderate. However, the expression level of TRPM 8 increases dramatically in prostate cancer [94]. Similarly, the expression level of TRPM 8 becomes highly enriched in other primary human tumors such as breast, colon, lung and skin cancers [93].	ion channel activity	P42261,P48058,Q92736	GRIA1,GRIA4,RYR2
1.5.1	G	GO:0000166	144	22	3	0.152778			nucleotide binding	A6NLN1,O00141,O00418,O95477,P21860,P26599,P27708,P31751,P33076,P43403,P53396,P61224,Q13873,Q14103,Q14978,Q15303,Q7KZI7,Q8N4C6,Q96BR1,Q96QZ7,Q9BUQ0,Q9H1J1	ABCA1,ACLY,AKT2,BMPR2,CALD1,CIITA,CNKSR3,DFFB,EEF2K,ERBB3,ERBB4,HNRNPD,MARK2,NIN,NOLC1,PTBP1,RAP1B,SGK1,SGK3,UPF3A,ZAP70
1.5.2	G	GO:0046872	122	15	4	0.122951	21209903	Genes encoding metal ion-binding proteins were also over-expressed in PIK3CA-mutated tumors. Such metal ion-binding proteins have regulatory roles in central cellular processes such as gene expression, proliferation, differentiation and survival. Increased expression of these proteins in ERα-positive breast tumors has also been reported by Abba et al.[39].	metal ion binding	A2A3N8,O95863,P07101,P35611,P35612,P52888,Q07343,Q08499,Q13351,Q13370,Q5TEK4,Q86SR1,Q9BY41,Q9NPF4,Q9ULX6	ADD1,ADD2,AKAP8L,GALNT10,HDAC8,KLF1,OSGEP,PDE3B,PDE4B,PDE4D,SNAI1,TH,THOP1
1.5.3	G	GO:0005509	107	7	5	0.0654206			calcium ion binding	O75952,O94811,P13796,P21817,Q12798,Q4L233,Q5BKU3	CABYR,CETN1,FREP1,LCP1,NIN,RYR1,TPPP
1.5.4	OG	GO:0042803	100	6	4	0.06	11916966	Germ-line mutations in BRCA1 predispose individuals to breast and ovarian cancers. We observed a novel endogenous association of BRCA1 with Nmi (N-Myc-interacting protein) in breast cancer cells. Nmi was found to interact specifically with BRCA1, both in vitroand in vivo, by binding to two major domains in BRCA1, amino acid residues 298–683 and 1301–1863. Homodimerization of Nmi enhanced its asso…	protein homodimerization activity	B2R5Q7,O00560,O15169,O75581,P14923,Q8IZQ8	AXIN1,JUP,LRP6,MYOCD,SDCBP
1.5.4	OG	GO:0019901	100	6	5	0.06			protein kinase binding	O15169,O43566,P14923,P25054,Q15256,Q9Y2T1	APC,AXIN1,AXIN2,JUP,PTPRR,RGS14
1.5.4	OG	GO:0016757	100	6	3	0.06			transferase activity, transferring glycosyl groups	O15294,P13807,Q10471,Q10472,Q8IXK2,Q8N3T1	GALNT1,GALNT12,GALNT2,GALNTL2,GYS1,OGT
1.5.4	OG	GO:0005529	100	6	3	0.06			sugar binding	P08236,Q10471,Q10472,Q8IXK2,Q8N3T1,Q9BZZ2	GALNT1,GALNT12,GALNT2,GALNTL2,GUSB,SIGLEC1
1.5.5	OG	GO:0003779	82	5	4	0.0609756	18316593	Girdin (girders of actin filaments) is a novel actin-binding Akt substrate that plays an important role in actin organization and Akt-dependent cell motility in fibroblasts. Here, we find that Girdin is expressed in a variety of cancer cell lines, including the breast cancer cell line MDA-MB-231, and is phosphorylated by the stimulation of insulin-like growth factor (IGF-I). In vitro migration an…	actin binding	O00291,P46821,P50552,Q08495,Q96SB3	EPB49,HIP1,MAP1B,PPP1R9B,VASP
1.5.5	OG	GO:0003677	82	5	3	0.0609756	22569290	The chromodomain helicase DNA binding protein 5 (CHD5) has recently been identified as a tumor suppressor in a mouse model. The CHD5 locus at 1p36 is deleted, and its mutation has been detected in breast cancer. We, therefore, evaluated whether CHD5 plays a role in human breast cancer.	DNA binding	O75030,P16989,P53805,Q07889,Q12972	CSDA,MITF,PPP1R8,RCAN1,SOS1
1.5.6	G	GO:0005244	72	4	7	0.0555556			voltage-gated ion channel activity	Q08289,Q13936,Q14500,Q9Y698	CACNA1C,CACNB2,CACNG2,KCNJ12
1.5.7	OG	GO:0043565	68	3	4	0.0441176			sequence-specific DNA binding	O14813,P18846,P50549	ATF1,ETV1,PHOX2A
1.5.7	OG	GO:0031625	68	3	5	0.0441176	22085717	Breast cancer metastasis suppressor 1 (BRMS1) is destabilized by the Cul3-SPOP E3 ubiquitin ligase complex.	ubiquitin protein ligase binding	P32245,Q93034,Q9Y6H5	CUL5,MC4R,SNCAIP
1.5.7	OG	GO:0016881	68	3	4	0.0441176			acid-amino acid ligase activity	O00308,Q5YLC1,Q9H0M0	WWP1,WWP2
1.5.7	OG	GO:0008599	68	3	4	0.0441176			protein phosphatase type 1 regulator activity	Q5TEJ4,Q6ICT4,Q9UD71	PPP1R1B,PPP1R8
1.5.7	OG	GO:0005216	68	3	6	0.0441176	21760973	TRPM 8 was first identified in prostate epithelial cells by Tsavaler group [93].In normal prostate, the TRPM 8 level is moderate. However, the expression level of TRPM 8 increases dramatically in prostate cancer [94]. Similarly, the expression level of TRPM 8 becomes highly enriched in other primary human tumors such as breast, colon, lung and skin cancers [93].	ion channel activity	O00168,P78348,Q14571	ACCN2,FXYD1,ITPR2
1.5.7	OG	GO:0005102	68	3	3	0.0441176			receptor binding	B3KVQ9,O60716,Q9UD71	CTNND1,PPP1R1B
1.5.7	OG	GO:0004864	68	3	4	0.0441176			protein phosphatase inhibitor activity	B3KVQ9,O96001,Q9UD71	GSBS,PPP1R1B
1.5.7	OG	GO:0004842	68	3	6	0.0441176	11320250	BRCA1 is a breast and ovarian cancer-specific tumor suppressor that seems to be involved in transcription and DNA repair. Here we report that BRCA1 exhibits a bona fide ubiquitin (Ub) protein ligase (E3) activity, and that cancer-predisposing mutations within the BRCA1 RING domain abolish its Ub ligase activity. Furthermore, these mutants are unable to reverse gamma-radiation hypersensitivity of …	ubiquitin-protein ligase activity	O00308,Q5YLC1,Q9H0M0	WWP1,WWP2
1.5.8	B	GO:0000166	62	18	3	0.290323			nucleotide binding	A1L467,A1XKG3,A8MU64,O00429,O14965,P00519,P04626,P05771,P07948,P08581,P09619,P10809,P17612,P49841,Q00535,Q05513,Q13418,Q6FI27	ABL1,AURKA,CDK5,DNM1L,ERBB2,GSK3B,HSPD1,ILK,LYN,PDGFRB,PRKCA,PRKCB,PRKCZ,SLTM
1.5.9	OB	GO:0043565	44	7	4	0.159091			sequence-specific DNA binding	A8MPQ2,P05549,P46531,P49715,Q03060,Q12778,Q99626	CDX2,CEBPA,CREM,FOXO1,NOTCH1,TFAP2A
1.5.9	OB	GO:0005509	44	7	5	0.159091			calcium ion binding	A2A284,A8K1U7,P12830,P19174,P21579,P46531,Q6AI31	FZR1,NOTCH1,PLCG1,SYT1
1.5.9	OB	GO:0003677	44	7	3	0.159091	22569290	The chromodomain helicase DNA binding protein 5 (CHD5) has recently been identified as a tumor suppressor in a mouse model. The CHD5 locus at 1p36 is deleted, and its mutation has been detected in breast cancer. We, therefore, evaluated whether CHD5 plays a role in human breast cancer.	DNA binding	P01106,P05067,P19838,P35222,P49715,P67809,Q03060	APP,CEBPA,CREM,CTNNB1,MYC,NFKB1,YBX1
1.5.10	OB	GO:0008233	26	4	3	0.153846			peptidase activity	P29466,P42574,P49768,Q16820	CASP1,CASP3,MEP1B,PSEN1
1.5.10	OB	GO:0004725	26	4	7	0.153846	7749152	Cellular phosphotyrosine levels are regulated by the balance between protein tyrosine kinases (PTKs) and protein tyrosine phosphatases (PTPs). It is supposed that this balance is disturbed in tumour cells, making the increased or altered activity of PTKs and PTPs likely hallmarks of tumour tissues. Indeed it could be shown that the PTK activity was increased in breast cancer in correlation with p…	protein tyrosine phosphatase activity	A8K3M3,P18031,Q12913,Q9NPR5	PTPN1,PTPRJ
1.5.11	B	GO:0042803	18	3	4	0.166667	11916966	Germ-line mutations in BRCA1 predispose individuals to breast and ovarian cancers. We observed a novel endogenous association of BRCA1 with Nmi (N-Myc-interacting protein) in breast cancer cells. Nmi was found to interact specifically with BRCA1, both in vitroand in vivo, by binding to two major domains in BRCA1, amino acid residues 298–683 and 1301–1863. Homodimerization of Nmi enhanced its asso…	protein homodimerization activity	P06748,P47736,P49815	NPM1,RAP1GAP,TSC2
1.6.1	G	GO:0000166	110	14	3	0.127273			nucleotide binding	A8K4G3,O60506,P01112,P07947,P08069,P08621,P08631,P09769,P14616,P63092,P84077,Q13283,Q5JWF2,Q5U0Q1	ARF1,FGR,G3BP1,GNAS,HCK,HRAS,IGF1R,INSRR,SNRNP70,SYNCRIP,YES1
1.6.2	G	GO:0005070	96	11	4	0.114583			SH3/SH2 adaptor activity	O14492,O14508,O75791,P46109,Q13322,Q13480,Q13588,Q14449,Q14451,Q9NWQ8,Q9UKW4	CRKL,GAB1,GRAP,GRAP2,GRB10,GRB14,GRB7,PAG1,SH2B2,SOCS2,VAV3
1.6.3	G	GO:0005158	85	8	4	0.0941176			insulin receptor binding	P10586,P22413,P35568,Q7L591,Q8TEW6,Q8WU20,Q9P104,Q9Y4H2	DOK3,DOK4,DOK5,ENPP1,FRS2,IRS1,IRS2,PTPRF
1.6.4	OG	GO:0042803	77	6	4	0.0779221	11916966	Germ-line mutations in BRCA1 predispose individuals to breast and ovarian cancers. We observed a novel endogenous association of BRCA1 with Nmi (N-Myc-interacting protein) in breast cancer cells. Nmi was found to interact specifically with BRCA1, both in vitroand in vivo, by binding to two major domains in BRCA1, amino acid residues 298–683 and 1301–1863. Homodimerization of Nmi enhanced its asso…	protein homodimerization activity	O75340,P09234,P13945,P61244,Q03164,Q13257	ADRB3,MAD2L1,MAX,MLL,PDCD6,SNRPC
1.6.4	OG	GO:0008270	77	6	6	0.0779221			zinc ion binding	P09234,P11532,P24347,Q03164,Q5TAL4,Q8N754	DMD,MLL,MMP11,SNRPC
1.6.4	OG	GO:0004930	77	6	5	0.0779221	12446589	We have previously shown that the G protein-coupled receptor (GPR)30 is critical for progestin-induced growth inhibition. In this study, we addressed signal transduction pathways involved in progestin-mediated signaling. Progestin could not provide any additional growth inhibitory effect to MCF-7 cells treated with specific MAPK kinase inhibitors, PD98059 and U0126. Medroxyprogesteroneacetate (MP…	G-protein coupled receptor activity	A8KAG8,P13945,P24530,P30411,P30556,Q53YY0	ADRB3,AGTR1,BDKRB2,EDNRB
1.6.5	OG	GO:0035091	62	4	4	0.0645161			phosphatidylinositol binding	A6NKH4,O60749,O95219,Q13596	SNX1,SNX2,SNX4
1.6.5	OG	GO:0017124	62	4	4	0.0645161	12587999	Ras-GTPase activating protein SH3 domain-binding proteins 1 and 2 (G3BP1 and G3BP2) have recently been reported to be encoded by two separate genes on human chromosomes 5 and 4 respectively and have been implicated in Ras signalling, NFkappaB signalling, the atin proteosome pathway and RNA processing. In addition, G3BP1 has recently been implicated in cancer biology. The transcripts for these gen…	SH3 domain binding	Q96B97,Q9UNA1,Q9Y2R2,Q9Y5K6	ARHGAP26,CD2AP,PTPN22,SH3KBP1
1.6.5	OG	GO:0005178	62	4	4	0.0645161	16985061	Integrins are expressed by numerous tumor types including breast cancer, in which they play a crucial role in tumor growth and metastasis.	integrin binding	P07942,P19320,P55268,Q96RT1	ERBB2IP,LAMB1,LAMC1,VCAM1
1.6.6	OG	GO:0004896	50	3	5	0.06	17348817	Secreted cytokines take part in the proliferation of the cancer cells, as proven by selective inhibition using antibodies. In addition, expression of cytokine receptors on tested cell lines corresponded to the effects of individual cytokines. An analogous pattern was also observed for fibroblasts, which, under physiologic conditions, are the cells in closest contact with the tumor tissue and play…	cytokine receptor activity	P78552,Q14627,Q5JSL4	IL13RA1,IL13RA2
1.6.6	OG	GO:0003723	50	3	3	0.06			RNA binding	P62304,P62306,P62314	SNRPD2,SNRPE,SNRPF
1.6.7	OB	GO:0005524	60	8	7	0.133333	12653670	ATP binding cassette transporters and drug resistance in breast cancer. Resistance to chemotherapy is a critical issue in the management of breast cancer patients. The nature of clinical drug resistance is likely to be multifactorial. However, in the last decade considerable attention has been dedicated to the role played by membrane transporter proteins belonging to the ATP binding cassette prot…	ATP binding	B2R6Q4,P06213,P06239,P06241,P07900,P12931,P41240,Q8TD08	CSK,FYN,HSP90AA1,INSR,LCK,MAPK15,SRC
1.6.7	OB	GO:0004725	60	8	7	0.133333	7749152	Cellular phosphotyrosine levels are regulated by the balance between protein tyrosine kinases (PTKs) and protein tyrosine phosphatases (PTPs). It is supposed that this balance is disturbed in tumour cells, making the increased or altered activity of PTKs and PTPs likely hallmarks of tumour tissues. Indeed it could be shown that the PTK activity was increased in breast cancer in correlation with p…	protein tyrosine phosphatase activity	A4D1C5,A8K3N4,P06239,P08575,P17706,P41240,Q12923,Q96AU5	CSK,LCK,PTPN12,PTPN13,PTPN2,PTPRC
1.6.7	OB	GO:0000166	60	8	3	0.133333			nucleotide binding	B2R6Q4,P06213,P06239,P06241,P07900,P12931,P41240,Q8TD08	CSK,FYN,HSP90AA1,INSR,LCK,MAPK15,SRC
1.6.8	B	GO:0042803	46	6	4	0.130435	11916966	Germ-line mutations in BRCA1 predispose individuals to breast and ovarian cancers. We observed a novel endogenous association of BRCA1 with Nmi (N-Myc-interacting protein) in breast cancer cells. Nmi was found to interact specifically with BRCA1, both in vitroand in vivo, by binding to two major domains in BRCA1, amino acid residues 298–683 and 1301–1863. Homodimerization of Nmi enhanced its asso…	protein homodimerization activity	P06729,P07550,P08047,P09382,Q53F96,Q9UER7	ADRB2,CD2,DAND5,DAXX,LGALS1
1.6.9	B	GO:0005102	40	4	3	0.1			receptor binding	P17302,P33151,P48023,Q03135	CAV1,CDH5,FASLG,GJA1
1.6.10	OB	GO:0051219	36	3	3	0.0833333	18582474	The domain has the characteristic BRCT topology, but with a long insertion shown to be flexible by NMR relaxation measurements. In the absence of sequence similarity to other proteins, a search for structural analogs of BRCT2 returned the second BRCT domain of the tandem BRCT repeats of cell cycle checkpoint proteins MDC1 (mediator of DNA damage checkpoint protein 1) and BRCA1 (breast cancer prot…	phosphoprotein binding	B0LPF3,P29353,P62993	GRB2,SHC1
1.6.10	OB	GO:0046872	36	3	4	0.0833333	21209903	Genes encoding metal ion-binding proteins were also over-expressed in PIK3CA-mutated tumors. Such metal ion-binding proteins have regulatory roles in central cellular processes such as gene expression, proliferation, differentiation and survival. Increased expression of these proteins in ERα-positive breast tumors has also been reported by Abba et al.[39].	metal ion binding	P15498,P29474,P49023	NANOS3,PXN,VAV1
1.6.10	OB	GO:0043560	36	3	3	0.0833333			insulin receptor substrate binding	B0LPF3,P27986,P62993	GRB2,PIK3R1
1.6.10	OB	GO:0005159	36	3	4	0.0833333			insulin-like growth factor receptor binding	O15524,P27986,P29353	PIK3R1,SHC1,SOCS1
1.6.10	OB	GO:0005158	36	3	4	0.0833333			insulin receptor binding	P27986,P29353,Q99704	ART4,PIK3R1,SHC1
1.6.10	OB	GO:0005154	36	3	5	0.0833333	8729945	Epidermal Growth Factor (EGF) is a mitogenic peptide that binds to surface membrane receptors (EGFR) of breast cancer cells. After binding, secondary transmitter molecules are activated by tyrosine phosphorylation of the intracellular receptor domaine. The activity of the EGF/EGFR system can be modulated by a variety of chemically unrelated compounds including cytostatic agents. The purpose of ou…	epidermal growth factor receptor binding	B0LPF3,P29353,P62993	GRB2,SHC1
1.6.10	OB	GO:0005070	36	3	4	0.0833333			SH3/SH2 adaptor activity	B0LPF3,P46108,P62993	CRK,GRB2
1.6.10	OB	GO:0003779	36	3	4	0.0833333	18316593	Girdin (girders of actin filaments) is a novel actin-binding Akt substrate that plays an important role in actin organization and Akt-dependent cell motility in fibroblasts. Here, we find that Girdin is expressed in a variety of cancer cell lines, including the breast cancer cell line MDA-MB-231, and is phosphorylated by the stimulation of insulin-like growth factor (IGF-I). In vitro migration an…	actin binding	A2A418,P06396,Q5T0I2	GSN
1.6.10	OB	GO:0003723	36	3	3	0.0833333			RNA binding	P61978,Q16637,Q6IBN1	HNRNPK,SMN2
1.6.10	OB	GO:0001784	36	3	5	0.0833333	16682955	Expression of the SNT-1/FRS2 phosphotyrosine binding domain inhibits activation of MAP kinase and PI3-kinase pathways and antiestrogen resistant growth induced by FGF-1 in human breast carcinoma cells. Fibroblast growth factor-1 stimulation leads to phosphorylation of the adaptor protein Suc1-associated neurotrophic factor-induced tyrosine-phosphorylated target (SNT-1) on C-terminal tyrosine resi…	phosphotyrosine binding	B0LPF3,P29353,P62993	GRB2,SHC1
1.7.1	G	GO:0046872	90	27	4	0.3	21209903	Genes encoding metal ion-binding proteins were also over-expressed in PIK3CA-mutated tumors. Such metal ion-binding proteins have regulatory roles in central cellular processes such as gene expression, proliferation, differentiation and survival. Increased expression of these proteins in ERα-positive breast tumors has also been reported by Abba et al.[39].	metal ion binding	O60260,O95071,P10827,P19793,P21580,P26651,P28702,P48443,Q13133,Q13886,Q5STP9,Q5VVX3,Q5VVX4,Q5VWG9,Q6FH41,Q7LCB3,Q86UR5,Q8IW13,Q92731,Q96MF2,Q96PY6,Q9BYK8,Q9HAW0,Q9P0U4,Q9UBZ4,Q9UQ26,Q9Y2J0	APEX2,CXXC1,ESR2,KLF9,NEK1,NR1H3,PARK2,PRIC285,RIMS1,RIMS2,RPH3A,RXRA,RXRB,RXRG,STAC3,TAF3,THRA,TNFAIP3,UBR5,ZFP36L2,ZNF823
1.7.2	G	GO:0003677	63	17	3	0.269841	22569290	The chromodomain helicase DNA binding protein 5 (CHD5) has recently been identified as a tumor suppressor in a mouse model. The CHD5 locus at 1p36 is deleted, and its mutation has been detected in breast cancer. We, therefore, evaluated whether CHD5 plays a role in human breast cancer.	DNA binding	O14981,Q01658,Q02548,Q08211,Q12947,Q13765,Q14919,Q15543,Q16533,Q2M1V9,Q5SXM2,Q8IZX4,Q8WUA4,Q9H5J8,Q9ULW3,Q9Y5Q8,Q9Y5Q9	ABT1,BTAF1,DHX9,DR1,DRAP1,FOXF2,GTF3C2,GTF3C3,GTF3C5,NACA,PAX5,SNAPC1,SNAPC4,TAF13,TAF1D,TAF1L
1.7.3	OG	GO:0043565	46	8	4	0.173913			sequence-specific DNA binding	B3KTH8,O43763,P17535,P20265,Q01892,Q658N3,Q8WYK2,Q9NR55	BATF3,DR1,JDP2,JUND,POU3F2,SPIB,TLX2
1.7.3	OG	GO:0000166	46	8	3	0.173913			nucleotide binding	O60706,O75628,P35998,Q04912,Q14498,Q86U06,Q96L34,Q9Y265	ABCC9,MARK4,MST1R,PSMC2,RBM23,RBM39,REM1,RUVBL1
1.7.4	OG	GO:0005267	30	3	9	0.1	19401188	Potassium channel activity has been shown to facilitate cell proliferation in cancer cells. In the present study, the role of Kv4.1 channels in immortal and tumorigenic human mammary epithelial cells was investigated. Kv4.1 protein expression was positively correlated with tumorigenicity. Moreover, transfection with siRNAs targeting Kv4.1 mRNA suppressed proliferation of tumorigenic mammary epith…	potassium channel activity	O14649,Q9H427,Q9NPC2	KCNK15,KCNK3,KCNK9
1.7.4	OG	GO:0005244	30	3	7	0.1			voltage-gated ion channel activity	O14649,Q9H427,Q9NPC2	KCNK15,KCNK3,KCNK9
1.7.5	B	GO:0003677	77	23	3	0.298701	22569290	The chromodomain helicase DNA binding protein 5 (CHD5) has recently been identified as a tumor suppressor in a mouse model. The CHD5 locus at 1p36 is deleted, and its mutation has been detected in breast cancer. We, therefore, evaluated whether CHD5 plays a role in human breast cancer.	DNA binding	A8MUS2,O00268,O75925,P06401,P17480,P20226,P25208,P26583,P29375,P53999,P78317,Q07869,Q13105,Q15544,Q15572,Q15573,Q16514,Q16594,Q3L8U1,Q4W5M7,Q53T94,Q6IBA2,Q9UBK2	CHD9,HMGB2,KDM5A,NFYB,PCSK4,PGR,PIAS1,PPARA,PPARGC1A,PPARGC1B,RNF4,SUB1,TAF11,TAF12,TAF1A,TAF1B,TAF1C,TAF4,TAF9,TBP,UBTF,ZBTB17
1.7.6	B	GO:0000166	54	14	3	0.259259			nucleotide binding	A8CZ58,B3KXS2,O15530,P04049,P15056,P27361,P38646,P50148,P61586,Q00536,Q03113,Q8TDD1,Q99683,Q9Y3D8	BRAF,CDK16,DDX54,GNA12,GNAQ,HSPA9,MAP3K5,MAPK3,PDPK1,RAF1,RHOA,TAF9
1.7.7	B	GO:0003713	40	9	4	0.225			transcription coactivator activity	O60869,Q05086,Q12962,Q14686,Q15545,Q15650,Q4LE28,Q9H2G0,Q9Y6Q9	CREBBP,EDF1,NCOA3,NCOA6,TAF10,TAF7,TRIP4,UBE3A
1.7.8	OB	GO:0046872	31	7	4	0.225806	21209903	Genes encoding metal ion-binding proteins were also over-expressed in PIK3CA-mutated tumors. Such metal ion-binding proteins have regulatory roles in central cellular processes such as gene expression, proliferation, differentiation and survival. Increased expression of these proteins in ERα-positive breast tumors has also been reported by Abba et al.[39].	metal ion binding	A8MYJ1,O15151,P03372,P17752,Q12802,Q92994,Q9Y6X2	AKAP13,ESR1,MDM4,PIAS3,TPH1,ZFP36L1
1.7.8	OB	GO:0019904	31	7	3	0.225806			protein domain specific binding	D0PNI1,P27348,P31946,P61981,P62258,P63104,Q04917	YWHAB,YWHAE,YWHAG,YWHAH,YWHAQ,YWHAZ
1.7.9	B	GO:0043565	17	3	4	0.176471			sequence-specific DNA binding	P09086,P14859,P28360	MSX1,POU2F1,POU2F2
1.8.1	G	GO:0000166	80	12	3	0.15			nucleotide binding	A2RU94,P22392,P51159,Q13177,Q13464,Q16512,Q6FHN3,Q92930,Q9BYG3,Q9NS87,Q9UHX1,Q9Y2P4	KIF15,MKI67IP,NME2,PAK2,PKN1,PUF60,RAB27A,RAB8B,ROCK1,SLC27A6
1.8.2	G	GO:0046872	68	9	4	0.132353	21209903	Genes encoding metal ion-binding proteins were also over-expressed in PIK3CA-mutated tumors. Such metal ion-binding proteins have regulatory roles in central cellular processes such as gene expression, proliferation, differentiation and survival. Increased expression of these proteins in ERα-positive breast tumors has also been reported by Abba et al.[39].	metal ion binding	O00151,O14639,O95696,P15822,P49641,Q8N6T7,Q8TDZ2,Q8TF68,Q96GX9	ABLIM1,APIP,BRD1,HIVEP1,MAN2A2,MICAL1,PDLIM1,SIRT6,ZNF384
1.8.3	G	GO:0003677	59	5	3	0.0847458	22569290	The chromodomain helicase DNA binding protein 5 (CHD5) has recently been identified as a tumor suppressor in a mouse model. The CHD5 locus at 1p36 is deleted, and its mutation has been detected in breast cancer. We, therefore, evaluated whether CHD5 plays a role in human breast cancer.	DNA binding	O00255,O14503,Q6IB83,Q96AE4,Q9GZQ5	BHLHE40,FUBP1,MEN1
1.8.4	G	GO:0019904	54	4	3	0.0740741			protein domain specific binding	P54259,Q13185,Q16623,Q75ME0	ATN1,CBX3,STX1A
1.8.5	OG	GO:0005524	37	7	7	0.189189	12653670	ATP binding cassette transporters and drug resistance in breast cancer. Resistance to chemotherapy is a critical issue in the management of breast cancer patients. The nature of clinical drug resistance is likely to be multifactorial. However, in the last decade considerable attention has been dedicated to the role played by membrane transporter proteins belonging to the ATP binding cassette prot…	ATP binding	A8MVS8,B0FXP0,P46013,Q06609,Q13557,Q6ZNA8,Q99973	CAMK2D,MKI67,PTEN,RAD51
1.8.5	OG	GO:0000166	37	7	3	0.189189			nucleotide binding	A8MVS8,B0FXP0,P46013,Q06609,Q13557,Q6ZNA8,Q99973	CAMK2D,MKI67,PTEN,RAD51
1.8.6	B	GO:0003677	30	4	3	0.133333	22569290	The chromodomain helicase DNA binding protein 5 (CHD5) has recently been identified as a tumor suppressor in a mouse model. The CHD5 locus at 1p36 is deleted, and its mutation has been detected in breast cancer. We, therefore, evaluated whether CHD5 plays a role in human breast cancer.	DNA binding	O14746,Q07666,Q13426,Q13469	KHDRBS1,NFATC2,TERT,XRCC4
1.8.7	OG	GO:0046872	26	3	4	0.115385	21209903	Genes encoding metal ion-binding proteins were also over-expressed in PIK3CA-mutated tumors. Such metal ion-binding proteins have regulatory roles in central cellular processes such as gene expression, proliferation, differentiation and survival. Increased expression of these proteins in ERα-positive breast tumors has also been reported by Abba et al.[39].	metal ion binding	Q14134,Q8WYH8,Q9UKY1	ING5,TRIM29,ZHX1
1.8.7	OG	GO:0008270	26	3	6	0.115385			zinc ion binding	Q14134,Q8WYH8,Q9UKY1	ING5,TRIM29,ZHX1
1.8.7	OG	GO:0008233	26	3	3	0.115385			peptidase activity	P07339,P10144,P55211	CASP9,CTSD,GZMB
1.9.1	OB	GO:0005524	60	15	7	0.25	12653670	ATP binding cassette transporters and drug resistance in breast cancer. Resistance to chemotherapy is a critical issue in the management of breast cancer patients. The nature of clinical drug resistance is likely to be multifactorial. However, in the last decade considerable attention has been dedicated to the role played by membrane transporter proteins belonging to the ATP binding cassette prot…	ATP binding	O43318,O60307,P00558,P14618,P17987,P68036,Q5TCQ9,Q6P0Q8,Q8N5S9,Q92598,Q96RR4,Q99558,Q9BXA6,Q9NZ70,Q9Y2H9	CAMKK1,CAMKK2,CLASP1,HSPH1,MAGI3,MAP3K14,MAP3K7,MAST2,MAST3,NR2C2,PGK1,PKM2,TCP1,TSSK6,UBE2L3
1.9.1	OB	GO:0000166	60	15	3	0.25			nucleotide binding	O43318,O60307,P00558,P14618,P17987,P68036,Q5TCQ9,Q6P0Q8,Q8N5S9,Q92598,Q96RR4,Q99558,Q9BXA6,Q9NZ70,Q9Y2H9	CAMKK1,CAMKK2,CLASP1,HSPH1,MAGI3,MAP3K14,MAP3K7,MAST2,MAST3,NR2C2,PGK1,PKM2,TCP1,TSSK6,UBE2L3
1.9.2	G	GO:0046872	45	12	4	0.266667	21209903	Genes encoding metal ion-binding proteins were also over-expressed in PIK3CA-mutated tumors. Such metal ion-binding proteins have regulatory roles in central cellular processes such as gene expression, proliferation, differentiation and survival. Increased expression of these proteins in ERα-positive breast tumors has also been reported by Abba et al.[39].	metal ion binding	D1MGQ2,P00167,P05093,P09601,P11712,P69905,Q1HB44,Q5VX92,Q8N5C8,Q92844,Q9NYJ8,Q9UHD1	CHORDC1,CYB5A,CYP17A1,CYP2C9,HBA1,HBA2,HMOX1,TAB2,TAB3,TANK
1.9.3	OG	GO:0019899	33	3	3	0.0909091	2414022	the effects of insulin on methotrexate polyglutamate synthesis and binding to dihydrofolate reductase (DHFR) in two human breast cancer cell lines.	enzyme binding	P16435,Q6FH11,Q8N163	HMOX1,KIAA1967,POR
1.9.3	OG	GO:0019843	33	3	4	0.0909091			rRNA binding	P03950,P62280,P62917	ANG,RPL8,RPS11
1.9.3	OG	GO:0003723	33	3	3	0.0909091			RNA binding	P22087,P62917,Q02878	FBL,RPL6,RPL8
1.9.3	OG	GO:0003677	33	3	3	0.0909091	22569290	The chromodomain helicase DNA binding protein 5 (CHD5) has recently been identified as a tumor suppressor in a mouse model. The CHD5 locus at 1p36 is deleted, and its mutation has been detected in breast cancer. We, therefore, evaluated whether CHD5 plays a role in human breast cancer.	DNA binding	P03950,Q02878,Q8N726	ANG,CDKN2A,RPL6
1.9.4	OB	GO:0046872	21	4	4	0.190476	21209903	Genes encoding metal ion-binding proteins were also over-expressed in PIK3CA-mutated tumors. Such metal ion-binding proteins have regulatory roles in central cellular processes such as gene expression, proliferation, differentiation and survival. Increased expression of these proteins in ERα-positive breast tumors has also been reported by Abba et al.[39].	metal ion binding	B3VK56,P29475,P49116,P62136	NANOS1,NR2C2,PPP1CA
1.9.4	OB	GO:0005524	21	4	7	0.190476	12653670	ATP binding cassette transporters and drug resistance in breast cancer. Resistance to chemotherapy is a critical issue in the management of breast cancer patients. The nature of clinical drug resistance is likely to be multifactorial. However, in the last decade considerable attention has been dedicated to the role played by membrane transporter proteins belonging to the ATP binding cassette prot…	ATP binding	B0LPE5,P08238,P31749,Q16566	AKT1,CAMK4,HSP90AB1
1.9.4	OB	GO:0000166	21	4	3	0.190476			nucleotide binding	B0LPE5,P08238,P31749,Q16566	AKT1,CAMK4,HSP90AB1
1.9.5	B	GO:0031072	13	3	3	0.230769	11448926	Steroid hormone receptors have become an important target in the management of breast cancers. Despite a good initial response rate, however, most tumors become refractory to current hormonal therapies within a year of starting treatment. To address this problem, we evaluated the effects of agents that bind the molecular chaperone heat shock protein 90 (Hsp90) on estrogen receptor function in bre…	heat shock protein binding	Q08752,Q13451,Q16543	CDC37,FKBP5,PPID
1.10.1	G	GO:0000166	39	16	3	0.410256			nucleotide binding	B4DNM3,O00571,P09651,P41279,P49427,P55072,P61077,P62837,P68363,Q15418,Q969T4,Q96RP6,Q9NYR9,Q9NYS0,Q9UN86,Q9Y2U5	CDC34,DDX3X,G3BP2,HNRNPA1,MAP3K2,MAP3K8,NKIRAS1,NKIRAS2,RPS6KA1,TUBA1B,UBE2D2,UBE2D3,UBE2E3,VCP
1.10.2	G	GO:0004842	23	4	6	0.173913	11320250	BRCA1 is a breast and ovarian cancer-specific tumor suppressor that seems to be involved in transcription and DNA repair. Here we report that BRCA1 exhibits a bona fide ubiquitin (Ub) protein ligase (E3) activity, and that cancer-predisposing mutations within the BRCA1 RING domain abolish its Ub ligase activity. Furthermore, these mutants are unable to reverse gamma-radiation hypersensitivity of …	ubiquitin-protein ligase activity	P63208,Q5W141,Q9UKB1,Q9Y297	BTRC,FBXW11,SKP1
1.10.3	B	GO:0005524	24	9	7	0.375	12653670	ATP binding cassette transporters and drug resistance in breast cancer. Resistance to chemotherapy is a critical issue in the management of breast cancer patients. The nature of clinical drug resistance is likely to be multifactorial. However, in the last decade considerable attention has been dedicated to the role played by membrane transporter proteins belonging to the ATP binding cassette prot…	ATP binding	B1AHB0,O15111,O95163,P19525,P33992,P41743,Q14164,Q99759,Q9UHD2	CHUK,EIF2AK2,IKBKAP,IKBKE,MAP3K3,MCM5,PRKCI,TBK1
1.10.4	B	GO:0003677	15	3	3	0.2	22569290	The chromodomain helicase DNA binding protein 5 (CHD5) has recently been identified as a tumor suppressor in a mouse model. The CHD5 locus at 1p36 is deleted, and its mutation has been detected in breast cancer. We, therefore, evaluated whether CHD5 plays a role in human breast cancer.	DNA binding	P78347,Q00653,Q04864	GTF2I,NFKB2,REL
1.11.1	G	GO:0004888	37	9	4	0.243243			transmembrane signaling receptor activity	A8MVP6,B0YIY4,B0YIY5,P04234,P07766,P09693,P43631,Q13241,Q14954	CD3D,CD3E,CD3G,KIR2DS1,KIR2DS2,KLRD1
1.11.2	G	GO:0042288	28	5	5	0.178571			MHC class I protein binding	O15533,P10966,Q03518,Q03519,Q9BUN8	CD8B,DERL1,SEC14L3,TAP1,TAPBP
1.11.3	B	GO:0005509	20	5	5	0.25			calcium ion binding	B4DEE8,P11021,P16455,P27797,P27824	CALR,CANX,HSPA5,MGMT
1.11.4	B	GO:0000166	15	3	3	0.2			nucleotide binding	P10644,P22314,P68400	CSNK2A1,PRKAR1A,UBA1
1.12.1	G	GO:0046872	39	6	4	0.153846	21209903	Genes encoding metal ion-binding proteins were also over-expressed in PIK3CA-mutated tumors. Such metal ion-binding proteins have regulatory roles in central cellular processes such as gene expression, proliferation, differentiation and survival. Increased expression of these proteins in ERα-positive breast tumors has also been reported by Abba et al.[39].	metal ion binding	A4D0U5,P02795,P46459,Q15139,Q9H4Q4,Q9UGI8	MT2A,NSF,PRDM12,PRKD1,TES
1.12.2	G	GO:0004930	33	4	5	0.121212	12446589	We have previously shown that the G protein-coupled receptor (GPR)30 is critical for progestin-induced growth inhibition. In this study, we addressed signal transduction pathways involved in progestin-mediated signaling. Progestin could not provide any additional growth inhibitory effect to MCF-7 cells treated with specific MAPK kinase inhibitors, PD98059 and U0126. Medroxyprogesteroneacetate (MP…	G-protein coupled receptor activity	P34995,P43088,P43116,Q6RYQ6	PTGER1,PTGER4,PTGFR
1.12.3	OG	GO:0005524	29	3	7	0.103448	12653670	ATP binding cassette transporters and drug resistance in breast cancer. Resistance to chemotherapy is a critical issue in the management of breast cancer patients. The nature of clinical drug resistance is likely to be multifactorial. However, in the last decade considerable attention has been dedicated to the role played by membrane transporter proteins belonging to the ATP binding cassette prot…	ATP binding	P16452,P52789,P52790	EPB42,HK2,HK3
1.12.3	OG	GO:0005516	29	3	3	0.103448	17001319	We previously reported the identification of HRPAP20 (hormone-regulated proliferation-associated protein 20), a novel hormone-regulated, proliferation-associated protein. In tumor cell lines, constitutive HRPAP20 expression enhanced proliferation and suppressed apoptosis, characteristics frequently associated with malignant progression. Here, we report that highly invasive breast cancer cell line…	calmodulin binding	P17677,P32418,Q05586	GAP43,GRIN1,SLC8A1
1.12.3	OG	GO:0003779	29	3	4	0.103448	18316593	Girdin (girders of actin filaments) is a novel actin-binding Akt substrate that plays an important role in actin organization and Akt-dependent cell motility in fibroblasts. Here, we find that Girdin is expressed in a variety of cancer cell lines, including the breast cancer cell line MDA-MB-231, and is phosphorylated by the stimulation of insulin-like growth factor (IGF-I). In vitro migration an…	actin binding	P11171,P11277,Q9UI08	EPB41,EVL,SPTB
1.12.4	B	GO:0003779	21	6	4	0.285714	18316593	Girdin (girders of actin filaments) is a novel actin-binding Akt substrate that plays an important role in actin organization and Akt-dependent cell motility in fibroblasts. Here, we find that Girdin is expressed in a variety of cancer cell lines, including the breast cancer cell line MDA-MB-231, and is phosphorylated by the stimulation of insulin-like growth factor (IGF-I). In vitro migration an…	actin binding	B2ZZ89,B4DHI8,O43491,Q01082,Q13813,Q15149	EPB41L2,PLEC,SPTAN1,SPTBN1
1.12.5	B	GO:0042802	15	4	3	0.266667			identical protein binding	P07196,P54253,P61764,Q05193	ATXN1,DNM1,NEFL,STXBP1
1.13.1	G	GO:0008009	33	5	6	0.151515	14725563	We propose that the ability of estrogen exposure to increase the probability of a woman developing breast cancer may be related to decreased chemokine activity and suppression of immune surveillance in mammary tissue.	chemokine activity	O00585,P02778,Q6IBD6,Q6ICR7,Q99731	CCL19,CCL21,CXCL10
1.13.2	OG	GO:0042802	28	4	3	0.142857			identical protein binding	P04233,P08476,P51693,Q99962	APLP1,CD74,INHBA,SH3GL2
1.13.2	OG	GO:0032395	28	4	5	0.142857			MHC class II receptor activity	P01906,P01909,P01920,P20036	HLA-DPA1,HLA-DQA1,HLA-DQA2,HLA-DQB1
1.13.2	OG	GO:0017124	28	4	4	0.142857	12587999	Ras-GTPase activating protein SH3 domain-binding proteins 1 and 2 (G3BP1 and G3BP2) have recently been reported to be encoded by two separate genes on human chromosomes 5 and 4 respectively and have been implicated in Ras signalling, NFkappaB signalling, the atin proteosome pathway and RNA processing. In addition, G3BP1 has recently been implicated in cancer biology. The transcripts for these gen…	SH3 domain binding	O43426,P42566,Q8TEH3,Q9Y371	DENND1A,EPS15,SH3GLB1,SYNJ1
1.13.3	OG	GO:0016493	16	3	9	0.1875	14678997	In human cancer, CC chemokines are the major determinants of macrophage and lymphocyte infiltration in carcinomas of the breast, ovary and cervix, and in sarcomas and gliomas (reviewed in Refs. 1 , 6 , 7 ). We show here, for the first time, that a chemokine receptor antagonist can slow tumor growth and reduce the macrophage infiltrate. chemokines has been correlated with disease progression in hu…	C-C chemokine receptor activity	A0N0Q0,P32248,P46092	CCBP2,CCR7
1.13.3	OG	GO:0004930	16	3	5	0.1875	12446589	We have previously shown that the G protein-coupled receptor (GPR)30 is critical for progestin-induced growth inhibition. In this study, we addressed signal transduction pathways involved in progestin-mediated signaling. Progestin could not provide any additional growth inhibitory effect to MCF-7 cells treated with specific MAPK kinase inhibitors, PD98059 and U0126. Medroxyprogesteroneacetate (MP…	G-protein coupled receptor activity	A0N0Q0,P32248,P46092	CCBP2,CCR7
1.13.4	B	GO:0005179	14	4	4	0.285714	9199297	Breast cancers often progress from a hormone-dependent, nonmetastatic, antiestrogen-sensitive phenotype to a hormone-independent, antiestrogen- and chemotherapy-resistant phenotype with highly invasive and metastatic growth properties. This progression is usually accompanied by altered function of the estrogen receptor (ER) or outgrowth of ER-negative cancer cells.	hormone activity	P01308,P01344,P05019,Q5U743	IGF1,IGF2,INS
1.14.1	G	GO:0005178	28	4	4	0.142857	16985061	Integrins are expressed by numerous tumor types including breast cancer, in which they play a crucial role in tumor growth and metastasis.	integrin binding	P06734,P13598,P32942,Q15762	CD226,FCER2,ICAM2,ICAM3
1.15.1	G	GO:0004298	24	12	6	0.5			threonine-type endopeptidase activity	O14818,P20618,P25788,P25789,P28070,P28072,P28074,P49720,P49721,P60900,Q567Q5,Q6IAT9	PSMA3,PSMA4,PSMA6,PSMA7,PSMB1,PSMB2,PSMB3,PSMB4,PSMB5,PSMB6
1.15.2	G	GO:0000166	12	5	3	0.416667			nucleotide binding	O94762,P07437,P23258,Q02241,Q5SU16	KIF23,RECQL5,TUBB,TUBG1
1.15.3	B	GO:0000166	16	10	3	0.625			nucleotide binding	A4D2A2,B3KVE1,O96017,P25205,P30291,P33993,P49736,P53350,P68366,Q99640	CHEK2,MCM3,MCM7,PKMYT1,PLK1,TUBA4A,WEE1
1.16.1	G	GO:0050431	25	6	4	0.24	7539790	Most estrogen receptor-negative breast cancer cells, including Hs578T cells, express mRNAs encoding insulin-like growth factor-binding protein (IGFBP)-3, as well as transforming growth factor (TGF)-beta receptors. Our previous studies (Oh, Y., Muller, H. L., Lamson, G., and Rosenfeld, R. G. (1993) J. Biol. Chem. 268, 14964-14971; Oh, Y., Muller, H. L., Pham, H. M., and Rosenfeld, R. G. (1993) J. …	transforming growth factor beta binding	P10600,P17813,P36897,P37023,Q03167,Q5T7S2	ACVRL1,ENG,TGFB3,TGFBR1,TGFBR3
1.16.2	G	GO:0005160	19	3	5	0.157895	7539790	Most estrogen receptor-negative breast cancer cells, including Hs578T cells, express mRNAs encoding insulin-like growth factor-binding protein (IGFBP)-3, as well as transforming growth factor (TGF)-beta receptors. Our previous studies (Oh, Y., Muller, H. L., Lamson, G., and Rosenfeld, R. G. (1993) J. Biol. Chem. 268, 14964-14971; Oh, Y., Muller, H. L., Pham, H. M., and Rosenfeld, R. G. (1993) J. …	transforming growth factor beta receptor binding	A5YM40,P61812,Q8WUH2	TGFB2,TGFB3,TGFBRAP1
1.16.3	B	GO:0046872	11	6	4	0.545455	21209903	Genes encoding metal ion-binding proteins were also over-expressed in PIK3CA-mutated tumors. Such metal ion-binding proteins have regulatory roles in central cellular processes such as gene expression, proliferation, differentiation and survival. Increased expression of these proteins in ERα-positive breast tumors has also been reported by Abba et al.[39].	metal ion binding	A3QNQ0,D2JYI1,O43294,P29590,P37173,P84022	PML,SMAD3,TGFB1I1,TGFBR2
1.17.1	G	GO:0046872	19	12	4	0.631579	21209903	Genes encoding metal ion-binding proteins were also over-expressed in PIK3CA-mutated tumors. Such metal ion-binding proteins have regulatory roles in central cellular processes such as gene expression, proliferation, differentiation and survival. Increased expression of these proteins in ERα-positive breast tumors has also been reported by Abba et al.[39].	metal ion binding	O14964,O60315,O60568,O95785,P37275,P48059,Q8TBB1,Q92766,Q9BQ52,Q9BT49,Q9H9B1,Q9Y4X4	EHMT1,ELAC2,HGS,KLF12,LIMS1,LNX1,PLOD3,RREB1,THAP7,WIZ,ZEB1,ZEB2
1.17.2	G	GO:0003677	7	3	3	0.428571	22569290	The chromodomain helicase DNA binding protein 5 (CHD5) has recently been identified as a tumor suppressor in a mouse model. The CHD5 locus at 1p36 is deleted, and its mutation has been detected in breast cancer. We, therefore, evaluated whether CHD5 plays a role in human breast cancer.	DNA binding	P16401,Q96JN0,Q9P2K3	HIST1H1B,LCOR,RCOR3
1.17.3	OB	GO:0046872	6	4	4	0.666667	21209903	Genes encoding metal ion-binding proteins were also over-expressed in PIK3CA-mutated tumors. Such metal ion-binding proteins have regulatory roles in central cellular processes such as gene expression, proliferation, differentiation and survival. Increased expression of these proteins in ERα-positive breast tumors has also been reported by Abba et al.[39].	metal ion binding	P25791,Q66K89,Q96KQ7,Q99612	E4F1,EHMT2,KLF6,LMO2
1.17.3	OB	GO:0008270	6	4	6	0.666667			zinc ion binding	P25791,Q66K89,Q96KQ7,Q99612	E4F1,EHMT2,KLF6,LMO2
1.17.3	OB	GO:0003677	6	4	3	0.666667	22569290	The chromodomain helicase DNA binding protein 5 (CHD5) has recently been identified as a tumor suppressor in a mouse model. The CHD5 locus at 1p36 is deleted, and its mutation has been detected in breast cancer. We, therefore, evaluated whether CHD5 plays a role in human breast cancer.	DNA binding	P25791,Q16695,Q66K89,Q99612	E4F1,HIST3H3,KLF6,LMO2
1.18.1	OG	GO:0005524	14	3	7	0.214286	12653670	ATP binding cassette transporters and drug resistance in breast cancer. Resistance to chemotherapy is a critical issue in the management of breast cancer patients. The nature of clinical drug resistance is likely to be multifactorial. However, in the last decade considerable attention has been dedicated to the role played by membrane transporter proteins belonging to the ATP binding cassette prot…	ATP binding	D2JYH4,P62736,P68032	ACTA2,ACTC1
1.18.1	OG	GO:0005509	14	3	5	0.214286			calcium ion binding	O60494,P01130,Q14114	CUBN,LDLR,LRP8
1.18.1	OG	GO:0000166	14	3	3	0.214286			nucleotide binding	D2JYH4,P62736,P68032	ACTA2,ACTC1
1.18.2	B	GO:0005509	9	4	5	0.444444			calcium ion binding	P98155,P98164,Q07954,Q5VVF5	LRP1,LRP2,VLDLR
1.19.1	OG	GO:0016757	11	4	3	0.363636			transferase activity, transferring glycosyl groups	B4DLT6,B5MCR5,O00587,Q8NES3	LFNG,MFNG
1.19.1	OG	GO:0005112	11	4	4	0.363636			Notch binding	O00548,P78504,Q86Y01,Q9Y219	DLL1,DTX1,JAG1,JAG2
1.19.1	OG	GO:0003713	11	4	4	0.363636			transcription coactivator activity	Q86Y01,Q8IZL2,Q92585,Q96JK9	DTX1,MAML1,MAML2,MAML3
1.20.1	G	GO:0003677	5	4	3	0.8	22569290	The chromodomain helicase DNA binding protein 5 (CHD5) has recently been identified as a tumor suppressor in a mouse model. The CHD5 locus at 1p36 is deleted, and its mutation has been detected in breast cancer. We, therefore, evaluated whether CHD5 plays a role in human breast cancer.	DNA binding	Q14186,Q14209,Q8N488,Q99856	ARID3A,E2F2,RYBP,TFDP1
1.22.1	G	GO:0003779	7	4	4	0.571429	18316593	Girdin (girders of actin filaments) is a novel actin-binding Akt substrate that plays an important role in actin organization and Akt-dependent cell motility in fibroblasts. Here, we find that Girdin is expressed in a variety of cancer cell lines, including the breast cancer cell line MDA-MB-231, and is phosphorylated by the stimulation of insulin-like growth factor (IGF-I). In vitro migration an…	actin binding	P07737,Q16643,Q53Y44,Q9NSB8	DBN1,HOMER2,PFN1
2.1.1	G	GO:0003677	297	81	3	0.272727	22569290	The chromodomain helicase DNA binding protein 5 (CHD5) has recently been identified as a tumor suppressor in a mouse model. The CHD5 locus at 1p36 is deleted, and its mutation has been detected in breast cancer. We, therefore, evaluated whether CHD5 plays a role in human breast cancer.	DNA binding	A4D2J4,B1A8Z7,B1AHB0,B2R4R0,B4DY22,B8Y636,O00268,O00716,O14497,O14519,O15379,O43823,O43929,O60264,O95983,P09884,P10826,P10828,P13631,P13984,P16401,P17480,P19838,P23511,P29374,P33991,P33992,P35637,P35659,P41218,P48382,P49005,P49643,P49736,P49916,P50750,P51531,P51532,P51608,P55055,P61978,P62805,Q01101,Q02818,Q03060,Q06330,Q07666,Q08050,Q13029,Q13415,Q13422,Q14186,Q16254,Q3YBR2,Q4LE39,Q5THJ1,Q66K89,…	AKAP8,ARID1A,ARID1B,ARID4A,ARID4B,CDC5L,CDK2AP1,CDK9,CDT1,CREM,DDX20,DEK,DMAP1,DMTF1,E2F3,E2F4,E4F1,FOXM1,FUS,GLIS2,GTF2F2,HDAC3,HIST1H1B,HIST1H4L,HMG20B,HNRNPK,HUWE1,IKZF1,IKZF4,INSM1,KHDRBS1,LRIG3,MBD2,MBD3,MCM4,MCM5,MCM7,MECP2,MNDA,NFKB1,NFYA,NR1H2,NUCB1,ORC1,ORC4,PHF21A,POLA1,POLD2,POLL,PRDM2,PRIM2,RARA,RARB,RARG,RBPJ,RCOR1,RFX5,SMARCA2,SMARCA4,SMARCA5,SMARCC1,SMARCE1,SMYD1,SPEN,TAF4,TBRG1,TF…
2.1.2	G	GO:0000166	216	39	3	0.180556			nucleotide binding	A4D1G0,A6NFE9,A6NIT8,A8K8U5,O00311,O43293,O43390,P09651,P11021,P14866,P15170,P17980,P21675,P24723,P33981,P36405,P42694,P49459,P49761,P50991,P62820,P68032,P68104,Q00526,Q00534,Q14011,Q16644,Q53XX5,Q59H18,Q5RL73,Q5U0I6,Q6IBQ5,Q6IPS9,Q8IW19,Q8IW41,Q8IZL9,Q8TC92,Q9H4B7,Q9NPI5	ACTC1,APLF,ARL3,C7orf64,CCT4,CDC7,CDK20,CDK3,CDK6,CIRBP,CLK3,DAPK3,EEF1A1,ENOX1,FUS,GSPT1,HELZ,HNRNPA1,HNRNPL,HNRNPR,HSPA5,ITGB1BP3,MAPKAPK3,MAPKAPK5,PRKCH,PSMC3,RAB1A,TAF1,TNNI3K,TTK,TUBB1,UBE2A
2.1.3	G	GO:0046872	177	27	4	0.152542	21209903	Genes encoding metal ion-binding proteins were also over-expressed in PIK3CA-mutated tumors. Such metal ion-binding proteins have regulatory roles in central cellular processes such as gene expression, proliferation, differentiation and survival. Increased expression of these proteins in ERα-positive breast tumors has also been reported by Abba et al.[39].	metal ion binding	A8K3H3,O75469,O94776,P06746,P10276,P10589,P10827,P20393,P22735,P23219,P27815,P48443,P62714,P62877,P99999,Q13330,Q5QHG3,Q658P3,Q6FH41,Q7L590,Q7Z2E3,Q7Z419,Q96JP5,Q9BTC8,Q9C0K0,Q9H6X2,Q9ULV3	ANTXR1,APTX,BCL11B,CIZ1,CYCS,MCM10,MTA1,MTA2,MTA3,NR1D1,NR1I2,NR2F1,PDE4A,POLB,PPP2CB,PTGS1,RARA,RARB,RARG,RBX1,RNF144B,RXRG,STEAP3,TGM1,THRA,ZFP91
2.1.4	G	GO:0019901	150	14	5	0.0933333			protein kinase binding	B7Z7E3,O75909,O95067,O96020,P01732,P14635,P20248,P30279,P30281,P42773,P55273,P78396,Q5MJ70,Q8WWL7	CCNA1,CCNA2,CCNB1,CCNB2,CCNB3,CCND2,CCND3,CCNE2,CCNK,CD8A,CDKN2C,CDKN2D,SPDYA
2.1.5	G	GO:0003714	136	10	4	0.0735294			transcription corepressor activity	O00422,O60907,O75376,O94763,P48552,P54198,Q02535,Q14207,Q86X95,Q9Y2D1	ATF5,CIR1,HIRA,ID3,NCOR1,NPAT,NRIP1,RMP,SAP18,TBL1X
2.1.6	G	GO:0042802	126	9	3	0.0714286			identical protein binding	O43663,O75530,P38432,P43320,P67870,P83916,Q6IBN6,Q9NR22,Q9UJY1	CBX1,COIL,CRYBB2,CSNK2B,EED,HSPB8,PRC1,PRMT8
2.1.7	G	GO:0031625	117	7	5	0.0598291	22085717	Breast cancer metastasis suppressor 1 (BRMS1) is destabilized by the Cul3-SPOP E3 ubiquitin ligase complex.	ubiquitin protein ligase binding	B3KTW0,Q13616,Q13618,Q13620,Q15843,Q8N0X7,Q9UER7	CUL1,CUL3,CUL4B,DAXX,NEDD8,SPG20
2.1.8	OG	GO:0043565	110	6	4	0.0545455			sequence-specific DNA binding	B0UXA9,Q5T178,Q6ICV4,Q96T60,Q9UM11	CDKN2C,CKS1B,CSNK2B,FZR1,PNKP
2.1.8	OG	GO:0003723	110	6	3	0.0545455			RNA binding	A8MPQ2,P01100,P56524,Q53Y49,Q6FG41,Q9BPY8	CREM,FOS,FOXM1,HDAC4,HOPX
2.1.9	G	GO:0016301	98	5	4	0.0510204	19075780	Src kinase plays a key role in multiple signalling pathways regulating diverse cell functions from proliferation and survival to invasion and angiogenesis. In breast cancer, both Src protein levels and kinase activity are frequently elevated and its important role in these oncogenic processes make it a potential target for therapeutic intervention. Importantly, recent evidence has revealed a role…	kinase activity	O75525,O94818,P62081,Q5VWX1,Q6IBN1,Q96PU8	HNRNPK,KHDRBS2,KHDRBS3,NOL4,QKI,RPS7
2.1.10	OG	GO:0051082	93	4	3	0.0430108			unfolded protein binding	P02489,P30533,Q13111,Q13112	CHAF1A,CHAF1B,CRYAA,LRPAP1
2.1.10	OG	GO:0008201	93	4	5	0.0430108	8784471	The adhesion of cancer cells to the vascular endothelium is an important step in the hematogenous metastasis of cancer. Human breast cancer cells adhere to human umbilical vein endothelial cells (HUVECs) through the interaction of E selection on HUVECs and the carbohydrate ligand sialyl Lewisx on the cancer cells. We investigated the alteration of integrin expression on human breast cancer cells,…	heparin binding	P20160,P29122,P30533,P43034	AZU1,LRPAP1,PAFAH1B1,PCSK6
2.1.10	OG	GO:0004725	93	4	7	0.0430108	7749152	Cellular phosphotyrosine levels are regulated by the balance between protein tyrosine kinases (PTKs) and protein tyrosine phosphatases (PTPs). It is supposed that this balance is disturbed in tumour cells, making the increased or altered activity of PTKs and PTPs likely hallmarks of tumour tissues. Indeed it could be shown that the PTK activity was increased in breast cancer in correlation with p…	protein tyrosine phosphatase activity	A8K3N4,P17706,Q16667,Q96AU5	CDKN3,PTPN2
2.1.10	OG	GO:0004722	93	4	7	0.0430108	14534748	The activity of serine/threonine protein phosphatases was assayed by the serine/threonine phosphatase system. The expression of serine/threonine protein phosphatases was evaluated by Western blot. During ATRA treatment, a significant decrease in the activity of serine/threonine phosphatases 2A, B and C occurred. The decreased activity of PP2A correlated with the up-regulation of PP2A catalytic an…	protein serine/threonine phosphatase activity	O75688,Q16667,Q4J6C1,Q4J6C2	CDKN3,PPM1B
2.1.10	OG	GO:0004407	93	4	5	0.0430108	15155736	Treatment of estrogen receptor-expressing MCF-7L and ZR75 breast cancer cells with the histone deacetylase (HDAC) inhibitor suberoylanilide hydroxamic acid (SAHA) led to a dramatic induction of RI. Accumulation of acetylated histones H3 and H4 was observed in the SAHA-treated cells. Chromatin immunoprecipitation analysis followed by PCR with RI promoter-specific primers indicated an accumulation …	histone deacetylase activity	Q86YH7,Q969S8,Q96DB2,Q9UQL6	HDAC10,HDAC11,HDAC4,HDAC5
2.1.10	OG	GO:0000287	93	4	5	0.0430108			magnesium ion binding	O43837,O75688,Q4J6C1,Q4J6C2	IDH3B,PPM1B
2.1.11	OG	GO:0005179	74	3	4	0.0405405	9199297	Breast cancers often progress from a hormone-dependent, nonmetastatic, antiestrogen-sensitive phenotype to a hormone-independent, antiestrogen- and chemotherapy-resistant phenotype with highly invasive and metastatic growth properties. This progression is usually accompanied by altered function of the estrogen receptor (ER) or outgrowth of ER-negative cancer cells.	hormone activity	P05060,P12272,Q53XY9	CHGB,PTHLH
2.1.11	OG	GO:0003779	74	3	4	0.0405405	18316593	Girdin (girders of actin filaments) is a novel actin-binding Akt substrate that plays an important role in actin organization and Akt-dependent cell motility in fibroblasts. Here, we find that Girdin is expressed in a variety of cancer cell lines, including the breast cancer cell line MDA-MB-231, and is phosphorylated by the stimulation of insulin-like growth factor (IGF-I). In vitro migration an…	actin binding	P02730,Q13045,Q96SB3	FLII,PPP1R9B,SLC4A1
2.1.12	B	GO:0003677	132	42	3	0.318182	22569290	The chromodomain helicase DNA binding protein 5 (CHD5) has recently been identified as a tumor suppressor in a mouse model. The CHD5 locus at 1p36 is deleted, and its mutation has been detected in breast cancer. We, therefore, evaluated whether CHD5 plays a role in human breast cancer.	DNA binding	O75446,P04637,P06400,P08047,P09874,P10244,P10275,P11387,P12004,P15172,P18146,P22736,P26358,P26583,P27694,P27695,P28340,P29590,P35869,P38398,P39748,P40763,P49715,P51587,Q01094,Q01196,Q01538,Q03181,Q04206,Q07869,Q08211,Q08999,Q15329,Q16695,Q5TZP7,Q6FHX6,Q6IN79,Q8N726,Q96ST3,Q99816,Q9UBC3,Q9Y618	AHR,APEX1,AR,BRCA1,BRCA2,CDKN2A,CEBPA,DAND5,DHX9,DNMT1,DNMT3B,E2F1,E2F5,EGR1,FEN1,HIST3H3,HMGB2,MYBL2,MYOD1,NCOR2,NR4A1,PARP1,PCNA,PKMYT1,PML,POLD1,PPARA,PPARD,RB1,RBL2,RELA,RPA1,RUNX1,SAP30,SIN3A,STAT3,TOP1,TP53,TSG101
2.1.13	B	GO:0000166	90	26	3	0.288889			nucleotide binding	A1XKG3,A8K5I0,O94921,P04183,P06493,P07437,P08107,P10644,P11309,P11802,P15531,P17612,P19784,P24941,P35251,P49427,P49841,P63279,P68400,Q00535,Q5SU16,Q6FI27,Q71U36,Q99640,Q99741,Q9GZY0	CDC34,CDC6,CDK1,CDK14,CDK2,CDK4,CDK5,CSNK2A1,CSNK2A2,GSK3B,HSPA1A,HSPA1B,NME1,NXF2,NXF2B,PIM1,PKMYT1,PRKAR1A,PRKCA,SLC19A1,TK1,TUBA1A,TUBB,UBE2I
2.1.14	OG	GO:0043565	64	10	4	0.15625			sequence-specific DNA binding	B7Z3W1,D0VY79,P03372,P10415,P27540,Q13562,Q16665,Q53Y00,Q546S1,Q92769	ARNT,BCL2,EGR1,ESR1,HDAC2,HIF1A,NEUROD1,NR4A1,PPARD
2.1.14	OG	GO:0008134	64	10	3	0.15625			transcription factor binding	O00170,P03372,P25963,P27540,P28749,Q13547,Q13562,Q16665,Q92769,Q92831	ARNT,AURKAIP1,ESR1,HDAC1,HDAC2,HIF1A,KAT2B,NEUROD1,NFKBIA,RBL1
2.1.15	B	GO:0016301	49	8	4	0.163265	19075780	Src kinase plays a key role in multiple signalling pathways regulating diverse cell functions from proliferation and survival to invasion and angiogenesis. In breast cancer, both Src protein levels and kinase activity are frequently elevated and its important role in these oncogenic processes make it a potential target for therapeutic intervention. Importantly, recent evidence has revealed a role…	kinase activity	B2R5T5,B4DJ51,P24864,P38936,P46527,Q6FI05,Q6I9V6,Q96HY3	CALM1,CALM3,CCNE1,CDKN1A,CDKN1B,PRKAR1A
2.1.16	B	GO:0019899	41	5	3	0.121951	2414022	the effects of insulin on methotrexate polyglutamate synthesis and binding to dihydrofolate reductase (DHFR) in two human breast cancer cell lines.	enzyme binding	P24385,P35354,Q00987,Q12834,Q99873	CCND1,CDC20,MDM2,PRMT1,PTGS2
2.1.17	B	GO:0008168	36	3	4	0.0833333	1394831	The distribution of O6-methylguanine-DNA methyltransferase (MGMT) activity in extracts of tumors from 74 patients was measured. The results demonstrated that there was considerable variation of MGMT activity in different human tumor tissues as well as in different individuals. The mean values (X +/- SD, pmol/mg of protein) in breast cancer, stomach cancer, small cell lung cancer, non-small cell l…	methyltransferase activity	A8MZ91,O14744,P22087	FBL,PRMT5
2.2.1	G	GO:0000166	242	46	3	0.190083			nucleotide binding	A6NF12,A8K4G3,B1ALW3,B3KNZ9,C9JFZ1,O14807,O43426,O95837,O96013,P01111,P04629,P05771,P07333,P07947,P07949,P08631,P08922,P09619,P16234,P21802,P22455,P22607,P23258,P23458,P31152,P42679,P50148,P51451,Q02156,Q06187,Q0VG04,Q13177,Q13882,Q14289,Q5JY90,Q5U091,Q6FGP0,Q8IVH8,Q8IXC7,Q92918,Q96D21,Q96IN1,Q9NST8,Q9Y230,Q9Y265,Q9Y4K4	BLK,BTK,CSF1R,FGFR2,FGFR3,FGFR4,GNA14,GNAQ,HCK,JAK1,MAP4K1,MAP4K3,MAP4K5,MAPK4,MATK,MRAS,NRAS,NTRK1,PAK2,PAK4,PDGFRA,PDGFRB,PRKCB,PRKCE,PTK2B,PTK6,RASD2,RET,ROS1,RUVBL1,RUVBL2,SYNJ1,TUBG1,YES1
2.2.2	G	GO:0046872	196	23	4	0.117347	21209903	Genes encoding metal ion-binding proteins were also over-expressed in PIK3CA-mutated tumors. Such metal ion-binding proteins have regulatory roles in central cellular processes such as gene expression, proliferation, differentiation and survival. Increased expression of these proteins in ERα-positive breast tumors has also been reported by Abba et al.[39].	metal ion binding	A6NFW0,O14773,O14786,O43150,O43374,P02741,P02743,P06734,P08473,P09467,P14324,P16035,P49023,P55265,Q13224,Q13443,Q13444,Q63HR2,Q86US8,Q86YT6,Q969W1,Q99707,Q9H4P4	ACD,ADAM15,ADAM9,ADAR,APCS,ASAP2,CRP,FBP1,FCER2,FDPS,GRIN2B,MIB1,MME,MTR,NELL1,PXN,RASA4,RNF41,SMG6,TENC1,TIMP2,TTPA,ZDHHC16
2.2.3	G	GO:0008083	173	20	4	0.115607	8971189	Melatonin has been shown to have direct oncostatic actions on estrogen-responsive, MCF-7 humanbreast cancer cells in culture. In the present study, we examined whether these inhibitory actions on cell growth may be mediated through actions on bioassayable growth factor activity. In order to test this hypothesis, we estimated the growth factor activity of conditioned medium (CM) from estradiol (E2…	growth factor activity	C7FDY0,O14511,O15520,O60258,O76093,P01133,P05230,P08620,P10767,P11487,P12034,P21583,P21781,P31371,P55075,Q6FGV5,Q8NF90,Q99075,Q9GZV9,Q9Y5C1	ANGPTL3,EGF,FGF1,FGF10,FGF17,FGF18,FGF23,FGF3,FGF4,FGF5,FGF6,FGF7,FGF8,FGF9,HBEGF,KITLG,NRG2
2.2.4	OG	GO:0017124	153	11	4	0.0718954	12587999	Ras-GTPase activating protein SH3 domain-binding proteins 1 and 2 (G3BP1 and G3BP2) have recently been reported to be encoded by two separate genes on human chromosomes 5 and 4 respectively and have been implicated in Ras signalling, NFkappaB signalling, the atin proteosome pathway and RNA processing. In addition, G3BP1 has recently been implicated in cancer biology. The transcripts for these gen…	SH3 domain binding	O15357,P07203,P42566,Q05209,Q8N8S7,Q8TEH3,Q92835,Q96B97,Q9NYB9,Q9UI08,Q9Y371	ABI2,DENND1A,ENAH,EPS15,EVL,GPX1,INPP5D,INPPL1,PTPN12,SH3GLB1,SH3KBP1
2.2.4	OG	GO:0003779	153	11	4	0.0718954	18316593	Girdin (girders of actin filaments) is a novel actin-binding Akt substrate that plays an important role in actin organization and Akt-dependent cell motility in fibroblasts. Here, we find that Girdin is expressed in a variety of cancer cell lines, including the breast cancer cell line MDA-MB-231, and is phosphorylated by the stimulation of insulin-like growth factor (IGF-I). In vitro migration an…	actin binding	A2A418,O15357,O43586,P06396,Q5T0I2,Q8N8S7,Q92558,Q9BX66,Q9UI08,Q9Y490,Q9Y6W5	ENAH,EVL,GSN,INPPL1,PSTPIP1,SORBS1,TLN1,WASF1,WASF2
2.2.5	G	GO:0005178	134	10	4	0.0746269	16985061	Integrins are expressed by numerous tumor types including breast cancer, in which they play a crucial role in tumor growth and metastasis.	integrin binding	O14495,O15230,O75077,P04216,P07942,P50281,P55268,P56199,Q01955,Q99965	ADAM2,ADAM28,COL4A3,ITGA1,LAMA5,LAMB1,LAMC1,MMP14,PPAP2B,THY1
2.2.6	OG	GO:0005070	124	8	4	0.0645161			SH3/SH2 adaptor activity	O75791,P46109,Q12929,Q13239,Q13588,Q14449,Q14451,Q9NWQ8	CRKL,EPS8,GRAP,GRAP2,GRB14,GRB7,PAG1,SLA
2.2.6	OG	GO:0004725	124	8	7	0.0645161	7749152	Cellular phosphotyrosine levels are regulated by the balance between protein tyrosine kinases (PTKs) and protein tyrosine phosphatases (PTPs). It is supposed that this balance is disturbed in tumour cells, making the increased or altered activity of PTKs and PTPs likely hallmarks of tumour tissues. Indeed it could be shown that the PTK activity was increased in breast cancer in correlation with p…	protein tyrosine phosphatase activity	A4D1C5,B4E1E6,P29350,Q16827,Q53XS4,Q92729,Q9UBF0,Q9UBT5	PTPN12,PTPN18,PTPN6,PTPRU
2.2.7	OG	GO:0008022	108	7	3	0.0648148	18501503	The interactions between BRCA1 and p53 are relevant for understanding hereditary breast and ovarian cancer. Although in vitro studies reported that BRCA1 (amino acids 224-500) and the second BRCT domain of the BRCA1 C-terminus may interact with p53, quantitative biophysical measurements indicate that these regions of BRCA1 do not bind efficiently to p53. Here we show that BRCA1 interacts with p53…	protein C-terminus binding	O75970,O95782,P49418,P98082,Q13352,Q99700,Q9Y566	AMPH,AP2A1,ATXN2,DAB2,ITGB3BP,MPDZ,SHANK1
2.2.7	OG	GO:0005509	108	7	5	0.0648148			calcium ion binding	A8K9S7,P07384,P14543,P22894,Q12982,Q13191,Q9BTX6	BNIP2,CAPN1,CBLB,MMP8,NID1,RET
2.2.7	OG	GO:0005158	108	7	4	0.0648148			insulin receptor binding	O43559,O60496,P29353,Q7L591,Q8WU20,Q99704,Q9Y4H2	ART4,DOK2,DOK3,FRS2,FRS3,IRS2,SHC1
2.2.8	G	GO:0005102	87	5	3	0.0574713			receptor binding	B1ALJ0,P01024,P02679,P16333,Q16363	ANGPTL3,C3,FGG,LAMA4,NCK1
2.2.9	G	GO:0005096	82	4	4	0.0487805			GTPase activator activity	A7KAX9,P49798,Q8TB24,Q8WYP3	ARHGAP32,RGS4,RIN2,RIN3
2.2.10	OG	GO:0042802	78	3	3	0.0384615			identical protein binding	P19235,Q99962,Q9Y6N7	EPOR,ROBO1,SH3GL2
2.2.10	OG	GO:0019901	78	3	5	0.0384615			protein kinase binding	B0YJA4,O15524,Q8IUC6	SOCS1,THY1,TICAM1
2.2.10	OG	GO:0008134	78	3	3	0.0384615			transcription factor binding	O00213,O60504,Q9Y6I3	APBB1,EPN1,SORBS3
2.2.10	OG	GO:0005245	78	3	9	0.0384615			voltage-gated calcium channel activity	B0FYA3,Q01668,Q59GD8	CACNA1D
2.2.10	OG	GO:0005244	78	3	7	0.0384615			voltage-gated ion channel activity	B0FYA3,Q01668,Q59GD8	CACNA1D
2.2.10	OG	GO:0005042	78	3	5	0.0384615			netrin receptor activity	O95185,Q6ZN44,Q8IZJ1	UNC5A,UNC5B,UNC5C
2.2.10	OG	GO:0004896	78	3	5	0.0384615	17348817	Secreted cytokines take part in the proliferation of the cancer cells, as proven by selective inhibition using antibodies. In addition, expression of cytokine receptors on tested cell lines corresponded to the effects of individual cytokines. An analogous pattern was also observed for fibroblasts, which, under physiologic conditions, are the cells in closest contact with the tumor tissue and play…	cytokine receptor activity	A7J003,B4DW68,P15509	CSF2RA
2.2.11	B	GO:0000166	79	35	3	0.443038			nucleotide binding	A8CZ58,B7UEF3,B7UEF4,O60674,P00519,P00533,P06239,P06241,P07948,P10721,P11362,P12931,P12956,P13010,P17252,P19338,P21860,P23443,P27361,P28482,P42336,P42338,P42345,P42684,P48736,P53355,P54764,Q05397,Q05655,Q13287,Q13748,Q1HBJ4,Q1ZYQ1,Q8IYN9,Q99973	ABL1,ABL2,DAPK1,EGFR,EPHA4,ERBB3,FGFR1,FYN,JAK2,KIT,LCK,LYN,MAPK1,MAPK3,MTOR,NCL,NMI,PIK3CA,PIK3CB,PIK3CG,PRKCA,PRKCD,PTEN,PTK2,RPS6KB1,SRC,TUBA3C,TUBA3D,XRCC5,XRCC6
2.2.12	OG	GO:0005509	44	6	5	0.136364			calcium ion binding	A2A284,P19174,P22681,P27824,Q14831,Q99828	CANX,CBL,CIB1,GRM7,PLCG1
2.2.12	OG	GO:0005070	44	6	4	0.136364			SH3/SH2 adaptor activity	B0LPF3,P46108,P62993,P78314,Q13480,Q9ULZ2	CRK,GAB1,GRB2,SH3BP2,STAP1
2.2.13	B	GO:0003677	32	5	3	0.15625	22569290	The chromodomain helicase DNA binding protein 5 (CHD5) has recently been identified as a tumor suppressor in a mouse model. The CHD5 locus at 1p36 is deleted, and its mutation has been detected in breast cancer. We, therefore, evaluated whether CHD5 plays a role in human breast cancer.	DNA binding	B1AHC8,O14746,Q07889,Q16531,Q9UQ80	DDB1,PA2G4,SOS1,TERT,XRCC6
2.2.14	OG	GO:0051082	27	3	3	0.111111			unfolded protein binding	Q15185,Q99471,Q9C083	PFDN5,PTGES3
2.2.14	OG	GO:0046872	27	3	4	0.111111	21209903	Genes encoding metal ion-binding proteins were also over-expressed in PIK3CA-mutated tumors. Such metal ion-binding proteins have regulatory roles in central cellular processes such as gene expression, proliferation, differentiation and survival. Increased expression of these proteins in ERα-positive breast tumors has also been reported by Abba et al.[39].	metal ion binding	O15350,P08253,Q8IUQ4	MMP2,SIAH1,TP73
2.3.1	G	GO:0005524	182	50	7	0.274725	12653670	ATP binding cassette transporters and drug resistance in breast cancer. Resistance to chemotherapy is a critical issue in the management of breast cancer patients. The nature of clinical drug resistance is likely to be multifactorial. However, in the last decade considerable attention has been dedicated to the role played by membrane transporter proteins belonging to the ATP binding cassette prot…	ATP binding	A6NG28,A8MY87,B5M0B4,O00571,O14727,O14733,O43318,O43353,O75460,O95819,P07814,P14625,P14868,P17066,P19525,P34932,P36507,P45984,P47897,P53778,P53779,P54136,P54619,P56192,P60891,P61088,Q02779,Q0VDF9,Q12852,Q13131,Q13233,Q13546,Q14164,Q5U0E6,Q8IVT5,Q96RU8,Q99558,Q9BQI3,Q9H093,Q9NPP4,Q9NYL2,Q9NZ70,Q9NZJ5,Q9P2J5,Q9UHD2,Q9UQ88,Q9Y239,Q9Y2U5,Q9Y6E0,Q9Y6R4	APAF1,CDK11A,DARS,DDX3X,EIF2AK1,EIF2AK2,EIF2AK3,EPRS,ERN1,HSP90B1,HSPA14,HSPA4,HSPA6,IKBKE,KSR1,LARS,MAP2K2,MAP2K7,MAP3K1,MAP3K10,MAP3K12,MAP3K14,MAP3K2,MAP3K4,MAP3K7,MAP4K4,MAPK10,MAPK12,MAPK9,MARS,MLTK,NLRC4,NOD1,NR2C2,NUAK2,PRKAA1,PRKAG1,PRPS1,RARS,RIPK1,RIPK2,STK24,TBK1,TRIB1,UBE2N
2.3.2	G	GO:0046872	132	25	4	0.189394	21209903	Genes encoding metal ion-binding proteins were also over-expressed in PIK3CA-mutated tumors. Such metal ion-binding proteins have regulatory roles in central cellular processes such as gene expression, proliferation, differentiation and survival. Increased expression of these proteins in ERα-positive breast tumors has also been reported by Abba et al.[39].	metal ion binding	B0ZBF6,B3VK56,O75925,P02768,P04156,P07306,P08235,P29475,P36873,P49116,P62136,Q02153,Q12933,Q13489,Q13490,Q7Z6J0,Q8N488,Q8N5C8,Q92844,Q9H7B4,Q9NS56,Q9NYJ8,Q9NZS9,Q9Y692,Q9Y6K9	ASGR1,BFAR,BIRC2,BIRC3,FBF1,GMEB1,GUCY1B3,IKBKG,NANOS1,NR2C2,NR3C2,PIAS1,PPP1CA,PPP1CC,PRNP,RYBP,SH3RF1,SMYD3,TAB2,TAB3,TANK,TOPORS
2.3.3	G	GO:0003677	107	10	3	0.0934579	22569290	The chromodomain helicase DNA binding protein 5 (CHD5) has recently been identified as a tumor suppressor in a mouse model. The CHD5 locus at 1p36 is deleted, and its mutation has been detected in breast cancer. We, therefore, evaluated whether CHD5 plays a role in human breast cancer.	DNA binding	B1AT47,O75367,O75618,P19388,Q00653,Q02539,Q02878,Q12800,Q8WXF8,Q9NWB7	DEDD,DEDD2,GMEB1,H2AFY,HIST1H1A,IFT57,NFKB2,POLR2E,RPL6,TFCP2
2.3.4	G	GO:0031072	97	8	3	0.0824742	11448926	Steroid hormone receptors have become an important target in the management of breast cancers. Despite a good initial response rate, however, most tumors become refractory to current hormonal therapies within a year of starting treatment. To address this problem, we evaluated the effects of agents that bind the molecular chaperone heat shock protein 90 (Hsp90) on estrogen receptor function in bre…	heat shock protein binding	P25685,Q02790,Q13451,Q15785,Q6FHS4,Q7Z784,Q99615,Q9UNN5	DNAJB1,DNAJC7,FAF1,FKBP4,FKBP5,TOMM34
2.3.5	G	GO:0004197	89	7	6	0.0786517			cysteine-type endopeptidase activity	B2CIS9,O15519,P09936,P31944,P55212,Q92851,Q9ULZ3	CASP10,CASP14,CASP6,CFLAR,PYCARD,UCHL1
2.3.6	OG	GO:0046982	82	5	4	0.0609756			protein heterodimerization activity	O60238,P04114,P20701,P31314,Q07817	APOB,BCL2L1,BNIP3L,ITGAL,TLX1
2.3.6	OG	GO:0003723	82	5	3	0.0609756			RNA binding	O15116,O60936,P62917,Q13601,Q9BZJ0	CRNKL1,KRR1,LSM1,NOL3,RPL8
2.3.7	OG	GO:0019901	72	4	5	0.0555556			protein kinase binding	O43741,P05107,Q9UPT6,Q9Y478	ITGB2,MAPK8IP3,PRKAB1,PRKAB2
2.3.7	OG	GO:0004888	72	4	4	0.0555556			transmembrane signaling receptor activity	P16581,P25445,Q5T9P3,Q99836	FASN,MYD88,SELE
2.3.7	OG	GO:0003779	72	4	4	0.0555556	18316593	Girdin (girders of actin filaments) is a novel actin-binding Akt substrate that plays an important role in actin organization and Akt-dependent cell motility in fibroblasts. Here, we find that Girdin is expressed in a variety of cancer cell lines, including the breast cancer cell line MDA-MB-231, and is phosphorylated by the stimulation of insulin-like growth factor (IGF-I). In vitro migration an…	actin binding	O00291,O43707,Q13813,Q14315	ACTN4,FLNC,HIP1,SPTAN1
2.3.8	OG	GO:0051087	60	3	3	0.05			chaperone binding	O95433,Q53YK7,Q719I0	AHSA1,AHSA2,PRNP
2.3.8	OG	GO:0030674	60	3	3	0.05			protein binding, bridging	P45973,P78560,Q9UNE7	CBX5,CRADD,STUB1
2.3.8	OG	GO:0019899	60	3	3	0.05	2414022	the effects of insulin on methotrexate polyglutamate synthesis and binding to dihydrofolate reductase (DHFR) in two human breast cancer cell lines.	enzyme binding	P25942,P45973,Q9UNE7	CBX5,CD40,STUB1
2.3.8	OG	GO:0008656	60	3	5	0.05			cysteine-type endopeptidase activator activity involved in apoptotic process	O00220,O14763,Q9UKL3	CASP8AP2,TNFRSF10A,TNFRSF10B
2.3.9	OG	GO:0005524	42	9	7	0.214286	12653670	ATP binding cassette transporters and drug resistance in breast cancer. Resistance to chemotherapy is a critical issue in the management of breast cancer patients. The nature of clinical drug resistance is likely to be multifactorial. However, in the last decade considerable attention has been dedicated to the role played by membrane transporter proteins belonging to the ATP binding cassette prot…	ATP binding	O14920,O15111,P04626,P07900,P11142,P21127,P41279,P45985,Q99759	CDK11B,CHUK,ERBB2,HSP90AA1,HSPA8,IKBKB,MAP2K4,MAP3K3,MAP3K8
2.3.9	OG	GO:0000166	42	9	3	0.214286			nucleotide binding	O14920,O15111,P04626,P07900,P11142,P21127,P41279,P45985,Q99759	CDK11B,CHUK,ERBB2,HSP90AA1,HSPA8,IKBKB,MAP2K4,MAP3K3,MAP3K8
2.3.10	OG	GO:0046872	33	6	4	0.181818	21209903	Genes encoding metal ion-binding proteins were also over-expressed in PIK3CA-mutated tumors. Such metal ion-binding proteins have regulatory roles in central cellular processes such as gene expression, proliferation, differentiation and survival. Increased expression of these proteins in ERα-positive breast tumors has also been reported by Abba et al.[39].	metal ion binding	B6ZGS9,P04150,P05067,P62140,Q96RI1,Q9Y4K3	APP,NR1H4,NR3C1,PPP1CB,TRAF6
2.3.10	OG	GO:0003677	33	6	3	0.181818	22569290	The chromodomain helicase DNA binding protein 5 (CHD5) has recently been identified as a tumor suppressor in a mouse model. The CHD5 locus at 1p36 is deleted, and its mutation has been detected in breast cancer. We, therefore, evaluated whether CHD5 plays a role in human breast cancer.	DNA binding	P05067,P16104,P35222,P78347,Q04864,Q9UGN5	APP,CTNNB1,GTF2I,H2AFX,PARP2,REL
2.3.11	OG	GO:0051082	22	3	3	0.136364			unfolded protein binding	P02511,P62937,Q16543	CDC37,CRYAB,PPIA
2.3.11	OG	GO:0042802	22	3	3	0.136364			identical protein binding	P51610,Q13158,Q14790	CASP8,FADD,HCFC1
2.4.1	G	GO:0043565	180	67	4	0.372222			sequence-specific DNA binding	A8IE48,B3KPQ6,B3KTH8,B4DFQ7,C9JMZ0,O14770,O43186,O75444,P05549,P09016,P10914,P14651,P14652,P14653,P14921,P15036,P15336,P15923,P17481,P17482,P17483,P17509,P19419,P20265,P20719,P20823,P23760,P26367,P28358,P31260,P31269,P35398,P37275,P40425,P43268,P43694,P48436,P49716,P50549,P50553,P52945,P55347,Q01826,Q02078,Q06413,Q06546,Q06710,Q10586,Q12772,Q15699,Q15853,Q494Z3,Q504T1,Q66SS1,Q6FHN8,Q6N087,Q8NCY3,…	ALX1,ASCL1,ATF2,CALCOCO1,CEBPD,CRX,DBP,ELK1,ETS1,ETS2,ETV1,ETV4,GABPA,GATA4,GATA5,GATA6,HNF1A,HOXA10,HOXA5,HOXA9,HOXB1,HOXB2,HOXB3,HOXB4,HOXB6,HOXB8,HOXB9,HOXD10,HOXD4,IRF1,JDP2,KLF2,MAF,MEF2A,MEF2C,MEIS2,PAX3,PAX6,PAX8,PBX2,PDHX,PKNOX1,POU3F2,RORA,SATB1,SOX9,SREBF2,TCF7L1,TCF7L2,TFAP2A,TP63,USF2,ZEB1,ZNF148
2.4.2	G	GO:0003677	113	41	3	0.362832	22569290	The chromodomain helicase DNA binding protein 5 (CHD5) has recently been identified as a tumor suppressor in a mouse model. The CHD5 locus at 1p36 is deleted, and its mutation has been detected in breast cancer. We, therefore, evaluated whether CHD5 plays a role in human breast cancer.	DNA binding	B3KPJ1,O75030,O76080,O95644,P05114,P05204,P10242,P14316,P15173,P15884,P16455,P17096,P17542,P29084,P36508,P42226,P53999,P61296,Q13516,Q13887,Q14653,Q15648,Q15672,Q1W6H1,Q4W5M7,Q5J9I4,Q5T6U8,Q5T6X2,Q6FHW4,Q6IBA2,Q6ZYL4,Q708E9,Q7KZU6,Q86WP2,Q8TAR1,Q8WW38,Q92786,Q99081,Q9H160,Q9UBK2,Q9UH73	ATF2,EBF1,ERCC2,GPBP1,GTF2E2,GTF2H5,HAND2,HMGA1,HMGN1,HMGN2,HOXB9,ING2,IRF2,IRF3,KLF5,MBD4,MGMT,MITF,MPG,MYB,MYOG,NFATC1,OLIG2,PCSK4,PPARGC1A,PPARGC1B,PROX1,STAT6,SUB1,TAL1,TCF12,TCF7L2,TWIST1,ZFAND5,ZFPM2,ZNF76
2.4.3	G	GO:0046872	72	17	4	0.236111	21209903	Genes encoding metal ion-binding proteins were also over-expressed in PIK3CA-mutated tumors. Such metal ion-binding proteins have regulatory roles in central cellular processes such as gene expression, proliferation, differentiation and survival. Increased expression of these proteins in ERα-positive breast tumors has also been reported by Abba et al.[39].	metal ion binding	O95218,P18074,P29083,P51948,Q00403,Q13888,Q13889,Q15650,Q4VBQ6,Q86Y01,Q969S2,Q96EB6,Q96IV0,Q96PN7,Q9UBT2,Q9UNL4,Q9Y6X2	DTX1,ERCC2,GTF2B,GTF2E1,GTF2H2,GTF2H3,ING4,MNAT1,NEIL2,NGLY1,PIAS3,SIRT1,TRERF1,TRIP4,UBA2,ZRANB2
2.4.4	G	GO:0003684	55	9	4	0.163636	18431487	Damaged DNA binding protein 2 plays a role in breast cancer cell growth. The Damaged DNA binding protein 2 (DDB2), is involved in nucleotide excision repair as well as in other biological processes in normal cells, including transcription and cell cycle regulation. Loss of DDB2 function may be related to tumor susceptibility. However, hypothesis of this study was that DDB2 could play a role in br…	damaged DNA binding	B4DFR7,P07992,P29372,P54725,Q01831,Q13569,Q7Z7F5,Q92889,Q96S40	ERCC1,ERCC4,MPG,NEIL2,RAD23A,TDG,XPC
2.4.5	OG	GO:0005524	46	8	7	0.173913	12653670	ATP binding cassette transporters and drug resistance in breast cancer. Resistance to chemotherapy is a critical issue in the management of breast cancer patients. The nature of clinical drug resistance is likely to be multifactorial. However, in the last decade considerable attention has been dedicated to the role played by membrane transporter proteins belonging to the ATP binding cassette prot…	ATP binding	D2JYH4,O60706,O75582,P35580,P41208,P62195,P62736,Q86UW6	ABCC9,ACTA2,CETN2,MYH10,N4BP2,PSMC5,RPS6KA5
2.4.5	OG	GO:0000166	46	8	3	0.173913			nucleotide binding	D2JYH4,O60706,O75582,P35580,P62195,P62736,Q86UW6,Q96PK6	ABCC9,ACTA2,MYH10,N4BP2,PSMC5,RBM14,RPS6KA5
2.4.6	G	GO:0003713	37	6	4	0.162162			transcription coactivator activity	O75528,Q86X55,Q8N9B5,Q92585,Q99966,Q99967	CARM1,CITED1,CITED2,JMY,MAML1,TADA3
2.4.7	B	GO:0003677	46	15	3	0.326087	22569290	The chromodomain helicase DNA binding protein 5 (CHD5) has recently been identified as a tumor suppressor in a mouse model. The CHD5 locus at 1p36 is deleted, and its mutation has been detected in breast cancer. We, therefore, evaluated whether CHD5 plays a role in human breast cancer.	DNA binding	A2I2P5,B1AJV5,P19447,P37231,P40424,P43351,Q00839,Q02447,Q09472,Q13469,Q13761,Q14839,Q15554,Q92466,Q99743	CHD4,DDB2,EP300,ERCC3,HNRNPU,NFATC2,NPAS2,PBX1,PPARG,RAD52,RUNX3,SP3,TERF2
2.4.8	B	GO:0043565	31	10	4	0.322581			sequence-specific DNA binding	B4DQJ2,D2KUA6,O00470,P09629,P24468,P41182,P42229,P51692,Q14814,Q99626	BCL6,CDX2,HOXB7,MEF2D,MEIS1,NR2F2,PPARG,STAT5A,STAT5B
2.4.9	OG	GO:0046872	21	5	4	0.238095	21209903	Genes encoding metal ion-binding proteins were also over-expressed in PIK3CA-mutated tumors. Such metal ion-binding proteins have regulatory roles in central cellular processes such as gene expression, proliferation, differentiation and survival. Increased expression of these proteins in ERα-positive breast tumors has also been reported by Abba et al.[39].	metal ion binding	B8PSA7,P23025,Q5T9H0,Q9NWT6,Q9UK53	BCL6,HIF1AN,ING1,XPA
2.4.9	OG	GO:0000166	21	5	3	0.238095			nucleotide binding	A8K3Z8,P11274,P23025,P50613,P62826	BCR,CDK7,RAN,XPA
2.5.1	G	GO:0000166	121	26	3	0.214876			nucleotide binding	B2R6F3,O60825,O75628,O95716,P09769,P12268,P12270,P33176,P38919,P48729,P49840,P51956,P63261,P84103,Q04759,Q13153,Q15118,Q15119,Q16584,Q86YN6,Q8IWQ3,Q8N5S9,Q8TAI7,Q8TDC3,Q9H4A3,Q9UBF8	ACTG1,BRSK1,BRSK2,CAMKK1,CSNK1A1,EIF4A3,FGR,GSK3A,IMPDH2,KIF5B,MAP3K11,NEK3,PDK2,PDPK1,PFKFB2,PI4KB,PKN1,PPARGC1B,PRKCQ,RAB3D,REM1,RHEBL1,SRSF3,TPR,WNK1
2.5.2	G	GO:0046872	95	15	4	0.157895	21209903	Genes encoding metal ion-binding proteins were also over-expressed in PIK3CA-mutated tumors. Such metal ion-binding proteins have regulatory roles in central cellular processes such as gene expression, proliferation, differentiation and survival. Increased expression of these proteins in ERα-positive breast tumors has also been reported by Abba et al.[39].	metal ion binding	P00167,P01241,P01243,P05093,P05177,P05181,P09601,P11712,P15976,P33261,P98170,Q13370,Q1HB44,Q5VX92,Q9Y2K7	CSH1,CSH2,CYB5A,CYP17A1,CYP1A2,CYP2C19,CYP2C9,CYP2E1,GATA1,GH1,HMOX1,KDM2A,PDE3B,XIAP
2.5.3	OG	GO:0019901	80	6	5	0.075			protein kinase binding	O95999,P10912,P98177,Q12778,Q92934,Q9UQF2	BAD,BCL10,FOXO1,FOXO4,GHR,MAPK8IP1
2.5.3	OG	GO:0005179	80	6	4	0.075	9199297	Breast cancers often progress from a hormone-dependent, nonmetastatic, antiestrogen-sensitive phenotype to a hormone-independent, antiestrogen- and chemotherapy-resistant phenotype with highly invasive and metastatic growth properties. This progression is usually accompanied by altered function of the estrogen receptor (ER) or outgrowth of ER-negative cancer cells.	hormone activity	A6NFB4,A8K6C2,B1A4G6,B1A4G7,P01236,Q5THQ0	CSH1,GH1,PBX1
2.5.4	OG	GO:0042803	68	4	4	0.0588235	11916966	Germ-line mutations in BRCA1 predispose individuals to breast and ovarian cancers. We observed a novel endogenous association of BRCA1 with Nmi (N-Myc-interacting protein) in breast cancer cells. Nmi was found to interact specifically with BRCA1, both in vitroand in vivo, by binding to two major domains in BRCA1, amino acid residues 298–683 and 1301–1863. Homodimerization of Nmi enhanced its asso…	protein homodimerization activity	O14649,P47736,Q07812,Q3V6T2	BAX,CCDC88A,KCNK3,RAP1GAP
2.5.4	OG	GO:0005096	68	4	4	0.0588235			GTPase activator activity	P47736,P49802,Q14185,Q96QB1	DLEC1,DOCK1,DYNLL1,RAP1GAP,RGS7
2.5.4	OG	GO:0003723	68	4	3	0.0588235			RNA binding	P54253,P61326,P67809,Q6PKG0	ATXN1,LARP1,MAGOH,YBX1
2.5.5	OG	GO:0015297	57	3	5	0.0526316	8304409	Na(+)-H+ exchange activity was studied in a human breast cancer cell line. At steady state, the intracellular pH (pHi) of the cells was 7.23 +/- 0.01, and intracellular buffering capacity (beta i) was 44 +/- 4 mM/pH unit. pHi was controlled by a Na(+)-H+ antiporter that was reversible, electroneutral, inhibited by 5-(N-methyl-N-isobutyl)amiloride, and dependent on extracellular Na+. The exchanger…	antiporter activity	P32418,P57103,Q9UPR5	SLC8A1,SLC8A2,SLC8A3
2.5.5	OG	GO:0008233	57	3	3	0.0526316			peptidase activity	P20807,P40818,Q9BQC8	CAPN3,USP8
2.5.5	OG	GO:0005516	57	3	3	0.0526316	17001319	We previously reported the identification of HRPAP20 (hormone-regulated proliferation-associated protein 20), a novel hormone-regulated, proliferation-associated protein. In tumor cell lines, constitutive HRPAP20 expression enhanced proliferation and suppressed apoptosis, characteristics frequently associated with malignant progression. Here, we report that highly invasive breast cancer cell line…	calmodulin binding	P32418,P57103,Q9UPR5	SLC8A1,SLC8A2,SLC8A3
2.5.5	OG	GO:0004842	57	3	6	0.0526316	11320250	BRCA1 is a breast and ovarian cancer-specific tumor suppressor that seems to be involved in transcription and DNA repair. Here we report that BRCA1 exhibits a bona fide ubiquitin (Ub) protein ligase (E3) activity, and that cancer-predisposing mutations within the BRCA1 RING domain abolish its Ub ligase activity. Furthermore, these mutants are unable to reverse gamma-radiation hypersensitivity of …	ubiquitin-protein ligase activity	Q9UJT9,Q9UKB1,Q9UKT8	FBXL7,FBXW11,FBXW2
2.5.5	OG	GO:0003777	57	3	8	0.0526316			microtubule motor activity	A8MXL7,Q6P597,Q9H0B6	KLC3
2.5.6	OG	GO:0005524	78	26	7	0.333333	12653670	ATP binding cassette transporters and drug resistance in breast cancer. Resistance to chemotherapy is a critical issue in the management of breast cancer patients. The nature of clinical drug resistance is likely to be multifactorial. However, in the last decade considerable attention has been dedicated to the role played by membrane transporter proteins belonging to the ATP binding cassette prot…	ATP binding	B0LPE5,B3KVE1,O14757,O15530,O60566,P08238,P15056,P30291,P31749,P31751,P38646,P42680,P49137,P51617,P53350,Q02224,Q04912,Q13418,Q13873,Q13950,Q15139,Q16513,Q16539,Q96RU7,Q99683,Q9BRD5	AKT1,AKT2,BMPR2,BRAF,BUB1B,CENPE,CHEK1,HSP90AB1,HSPA9,ILK,IRAK1,MAP3K5,MAPK14,MAPKAPK2,MST1R,NR4A3,PDPK1,PKN2,PLK1,PRKD1,RUNX2,TRIB3,WEE1
2.5.6	OG	GO:0000166	78	26	3	0.333333			nucleotide binding	A4D2P0,A4D2P1,B0LPE5,B3KVE1,O14757,O15530,O60566,P08238,P15056,P30291,P31749,P31751,P38646,P42680,P49137,P51617,P53350,P63000,Q02224,Q04912,Q13418,Q13873,Q15139,Q16513,Q16539,Q99683	AKT1,AKT2,BMPR2,BRAF,BUB1B,CENPE,CHEK1,HSP90AB1,HSPA9,ILK,IRAK1,MAP3K5,MAPK14,MAPKAPK2,MST1R,NR4A3,PDPK1,PKN2,PLK1,PRKD1,RAC1,WEE1
2.5.7	B	GO:0043565	49	9	4	0.183673			sequence-specific DNA binding	O43524,P16220,P23769,P42224,P84022,Q53X93,Q5U0J5,Q7LCB3,Q92731	CREB1,ESR2,FOXO3,GATA2,SMAD3,STAT1
2.5.8	B	GO:0019904	40	6	3	0.15			protein domain specific binding	D0PNI1,P27348,P61981,P63104,Q04917,Q9Y6J0	CABIN1,YWHAG,YWHAH,YWHAQ,YWHAZ
2.5.9	OG	GO:0046872	34	4	4	0.117647	21209903	Genes encoding metal ion-binding proteins were also over-expressed in PIK3CA-mutated tumors. Such metal ion-binding proteins have regulatory roles in central cellular processes such as gene expression, proliferation, differentiation and survival. Increased expression of these proteins in ERα-positive breast tumors has also been reported by Abba et al.[39].	metal ion binding	O15151,P16471,P29474,Q9NS23	MDM4,NANOS3,PRLR,RASSF1
2.5.9	OG	GO:0004842	34	4	6	0.117647	11320250	BRCA1 is a breast and ovarian cancer-specific tumor suppressor that seems to be involved in transcription and DNA repair. Here we report that BRCA1 exhibits a bona fide ubiquitin (Ub) protein ligase (E3) activity, and that cancer-predisposing mutations within the BRCA1 RING domain abolish its Ub ligase activity. Furthermore, these mutants are unable to reverse gamma-radiation hypersensitivity of …	ubiquitin-protein ligase activity	P63208,Q5W141,Q9HCE7,Q9Y297	BTRC,SKP1,SMURF1
2.6.1	G	GO:0005085	120	24	4	0.2			guanyl-nucleotide exchange factor activity	C0LTP2,O15068,O15085,O75962,O95267,O95398,P10911,P98174,Q12802,Q12967,Q13972,Q15811,Q5SXQ6,Q6KH11,Q6ZSZ5,Q86VW2,Q8IZJ4,Q8WZA2,Q9H7P9,Q9NR80,Q9NR81,Q9NZL6,Q9NZN5,Q9UKW4	AKAP13,ARHGEF11,ARHGEF12,ARHGEF18,ARHGEF25,ARHGEF3,ARHGEF4,FGD1,ITSN1,MCF2,MCF2L,PLEKHG2,RALGDS,RAPGEF3,RAPGEF4,RASGRF1,RASGRP1,RASGRP4,RGL1,RGL4,TRIO,VAV3
2.6.2	G	GO:0046872	96	19	4	0.197917	21209903	Genes encoding metal ion-binding proteins were also over-expressed in PIK3CA-mutated tumors. Such metal ion-binding proteins have regulatory roles in central cellular processes such as gene expression, proliferation, differentiation and survival. Increased expression of these proteins in ERα-positive breast tumors has also been reported by Abba et al.[39].	metal ion binding	A6NHG8,A8MYJ1,O00238,O00562,O14578,P10398,P49356,P49790,P52824,P53609,Q04771,Q13114,Q15746,Q59H81,Q8TDF6,Q8WWW0,Q9P107,Q9UKT9,Q9Y330	ACVR1,AKAP13,ARAF,BMPR1B,BRAP,CIT,DGKQ,FNTB,GMIP,IKZF3,MYLK,NUP153,PGGT1B,PITPNM1,RASGRP4,RASSF5,TRAF3,ZBTB12
2.6.3	G	GO:0005096	77	12	4	0.155844			GTPase activator activity	O14924,O60890,P31150,P52306,P52565,P52566,P85298,Q13017,Q5T5U3,Q7Z6B7,Q99819,Q9Y3L3	ARHGAP21,ARHGAP5,ARHGAP8,ARHGDIA,ARHGDIB,ARHGDIG,GDI1,OPHN1,RAP1GDS1,RGS12,SH3BP1,SRGAP1
2.6.4	G	GO:0000166	65	11	3	0.169231			nucleotide binding	O00212,O00329,O43187,O95985,P16591,P61158,P61160,P61224,Q16512,Q99578,Q9BST9	ACTR2,ACTR3,FER,IRAK2,PIK3CD,PKN1,RAP1B,RHOD,RIT2,RTKN,TOP3B
2.6.5	G	GO:0003779	54	7	4	0.12963	18316593	Girdin (girders of actin filaments) is a novel actin-binding Akt substrate that plays an important role in actin organization and Akt-dependent cell motility in fibroblasts. Here, we find that Girdin is expressed in a variety of cancer cell lines, including the breast cancer cell line MDA-MB-231, and is phosphorylated by the stimulation of insulin-like growth factor (IGF-I). In vitro migration an…	actin binding	O43516,O60610,O75146,Q53QM2,Q6WCQ1,Q96IZ0,Q9Y4D1	ACTR3,DAAM1,DIAPH1,HIP1R,MPRIP,PAWR,WIPF1
2.6.6	OG	GO:0019904	47	4	3	0.0851064			protein domain specific binding	O60716,P60880,Q07157,Q9UQN3	CHMP2B,CTNND1,SNAP25,TJP1
2.6.6	OG	GO:0004888	47	4	4	0.0851064			transmembrane signaling receptor activity	D1CS45,D1CS56,O60603,Q9NR96	TLR2,TLR9
2.6.7	OG	GO:0017124	39	3	4	0.0769231	12587999	Ras-GTPase activating protein SH3 domain-binding proteins 1 and 2 (G3BP1 and G3BP2) have recently been reported to be encoded by two separate genes on human chromosomes 5 and 4 respectively and have been implicated in Ras signalling, NFkappaB signalling, the atin proteosome pathway and RNA processing. In addition, G3BP1 has recently been implicated in cancer biology. The transcripts for these gen…	SH3 domain binding	P78357,Q20BG9,Q8WZ74	CNTNAP1,CTTNBP2
2.6.7	OG	GO:0005529	39	3	3	0.0769231			sugar binding	P09382,P56470,Q6FHZ4	LGALS1,LGALS4
2.6.8	B	GO:0000166	40	15	3	0.375			nucleotide binding	A1L467,A4QPA9,A8MU64,B7Z7H6,P01112,P04049,P08581,P50570,P61586,P62070,Q02750,Q05193,Q05513,Q12873,Q13464	CHD3,DNM1,DNM2,HRAS,MAP2K1,PRKCZ,RAF1,RHOA,ROCK1,RRAS2,SLTM
2.6.9	B	GO:0005085	25	8	4	0.32			guanyl-nucleotide exchange factor activity	P15498,P52735,Q07890,Q13009,Q13905,Q8IV73,Q92974,Q9P212	ARHGEF2,PLCE1,RAPGEF1,SOS2,TIAM1,VAV1,VAV2
2.6.10	B	GO:0004725	17	3	7	0.176471	7749152	Cellular phosphotyrosine levels are regulated by the balance between protein tyrosine kinases (PTKs) and protein tyrosine phosphatases (PTPs). It is supposed that this balance is disturbed in tumour cells, making the increased or altered activity of PTKs and PTPs likely hallmarks of tumour tissues. Indeed it could be shown that the PTK activity was increased in breast cancer in correlation with p…	protein tyrosine phosphatase activity	A8K3M3,P18031,P30307	CDC25C,PTPN1
2.7.1	G	GO:0000166	106	29	3	0.273585			nucleotide binding	O15457,O75943,O96017,P00558,P09012,P14618,P22392,P23246,P35998,P43246,P49917,P62191,P62333,P68363,Q01130,Q02880,Q07955,Q13164,Q13509,Q15233,Q15382,Q15831,Q53GL7,Q53XL8,Q6FHN3,Q96L91,Q9NY65,Q9UJW2,Q9UQ07	AGER,CHEK2,EP400,LIG4,MAPK7,MSH2,MSH4,NME2,NONO,PARP10,PGK1,PKM2,PSMC1,PSMC2,PSMC6,RAD17,RHEB,SFPQ,SNRPA,SRSF1,SRSF2,STK11,TINAG,TOP2B,TUBA1B,TUBA8,TUBB3
2.7.2	G	GO:0003677	77	18	3	0.233766	22569290	The chromodomain helicase DNA binding protein 5 (CHD5) has recently been identified as a tumor suppressor in a mouse model. The CHD5 locus at 1p36 is deleted, and its mutation has been detected in breast cancer. We, therefore, evaluated whether CHD5 plays a role in human breast cancer.	DNA binding	O75486,O95243,P15927,P35269,P50539,P54277,P54278,Q12905,Q13952,Q53T94,Q5FBZ8,Q92522,Q96AP0,Q9BSI4,Q9H2G9,Q9NUX5,Q9NYB0,Q9UQ84	ACD,BLZF1,EXO1,GTF2F1,H1FX,ILF2,MBD4,MXI1,NFYC,PMS1,PMS2,POT1,RPA2,SUPT3H,TAF1B,TERF2IP,TINF2
2.7.3	G	GO:0046872	59	11	4	0.186441	21209903	Genes encoding metal ion-binding proteins were also over-expressed in PIK3CA-mutated tumors. Such metal ion-binding proteins have regulatory roles in central cellular processes such as gene expression, proliferation, differentiation and survival. Increased expression of these proteins in ERα-positive breast tumors has also been reported by Abba et al.[39].	metal ion binding	O75152,O75592,O94941,P20042,P49441,Q14134,Q7Z3E1,Q86X87,Q9BRX2,Q9NSU2,Q9UKY1	EIF2S2,INPP1,MYCBP2,PELO,TIPARP,TREX1,TRIM29,UBOX5,ZC3H11A,ZHX1
2.7.4	G	GO:0043565	48	5	4	0.104167			sequence-specific DNA binding	P09017,P22415,P61244,Q5T6K9,Q7Z5Y1	HOXC4,MAX,NFYC,USF1,usf1-bd
2.7.5	OG	GO:0008565	43	3	3	0.0697674			protein transporter activity	P63010,Q10567,Q13367	AP1B1,AP2B1,AP3B2
2.7.5	OG	GO:0003743	43	3	5	0.0697674			translation initiation factor activity	P05198,Q53XC0,Q6IBR8	EIF2S1,EIF2S2
2.7.5	OG	GO:0003723	43	3	3	0.0697674			RNA binding	P05198,P30050,Q53XC0	EIF2S1,RPL12
2.7.6	B	GO:0003677	53	25	3	0.471698	22569290	The chromodomain helicase DNA binding protein 5 (CHD5) has recently been identified as a tumor suppressor in a mouse model. The CHD5 locus at 1p36 is deleted, and its mutation has been detected in breast cancer. We, therefore, evaluated whether CHD5 plays a role in human breast cancer.	DNA binding	A8K4I2,B0FXP0,O60563,P01106,P05412,P11388,P16403,P17676,P18858,P24928,P25208,P25490,P49959,P54132,P54274,P78527,Q05195,Q05516,Q12906,Q13315,Q13426,Q13901,Q14191,Q92878,Q9NSC2	ATM,BLM,C1D,CCNT1,CEBPB,HIST1H1C,ILF3,JUN,LRIG1,MRE11A,MXD1,MYC,NFYB,POLR2A,PRKDC,RAD50,RAD51,SALL1,TERF1,TOP2A,WRN,XRCC4,YY1,ZBTB16
2.7.7	B	GO:0000166	28	8	3	0.285714			nucleotide binding	A1L4K2,B4E3U4,P31321,P38159,P45983,P52701,Q06609,Q6ZNA8	MAPK8,MSH6,PRKAR1B,RAD51,RBMX
2.7.8	B	GO:0003713	20	7	4	0.35			transcription coactivator activity	C9JL99,P06748,P78545,Q4LE28,Q92793,Q92830,Q92993	CREBBP,ELF3,KAT2A,KAT5,NPM1
2.7.9	OG	GO:0008134	13	3	3	0.230769			transcription factor binding	O60934,P09429,P11831	HMGB1,NBN,SRF
2.7.9	OG	GO:0003684	13	3	4	0.230769	18431487	Damaged DNA binding protein 2 plays a role in breast cancer cell growth. The Damaged DNA binding protein 2 (DDB2), is involved in nucleotide excision repair as well as in other biological processes in normal cells, including transcription and cell cycle regulation. Loss of DDB2 function may be related to tumor susceptibility. However, hypothesis of this study was that DDB2 could play a role in br…	damaged DNA binding	O60934,P09429,Q12888	HMGB1,NBN,TP53BP1
2.8.1	G	GO:0008233	102	23	3	0.22549			peptidase activity	B2RNB2,O43184,P00740,P00747,P00749,P03951,P03952,P03956,P04070,P07288,P07339,P07858,P08254,P14091,P14735,P16870,P20151,P78536,Q04756,Q6UW60,Q92905,Q96IY4,Q9BXP8	ADAM12,ADAM17,COPS5,CPB2,CPE,CTSB,CTSD,CTSE,F11,F9,HGFAC,IDE,KLK2,KLKB1,MMP1,MMP3,PAPPA2,PCSK4,PLAU,PLG,PROC
2.8.2	OG	GO:0046872	79	11	4	0.139241	21209903	Genes encoding metal ion-binding proteins were also over-expressed in PIK3CA-mutated tumors. Such metal ion-binding proteins have regulatory roles in central cellular processes such as gene expression, proliferation, differentiation and survival. Increased expression of these proteins in ERα-positive breast tumors has also been reported by Abba et al.[39].	metal ion binding	B7ZAU2,P00451,P00488,P02787,P12259,P28702,P35625,P43354,Q5STP9,Q96C24,Q99496	F13A1,F5,F8,IDE,NR4A2,RNF2,RXRB,SYTL4,TF,TIMP3
2.8.2	OG	GO:0004867	79	11	5	0.139241			serine-type endopeptidase inhibitor activity	B4DIF2,P01008,P02760,P05121,P05154,P05155,P05546,P07093,P35237,P50452,Q8N178	AMBP,SERPINA5,SERPINB6,SERPINB8,SERPINC1,SERPIND1,SERPINE1,SERPINE2,SERPING1
2.8.3	OG	GO:0015057	57	5	7	0.0877193			thrombin receptor activity	O00254,P07359,P25116,P55085,Q96RI0	F2R,F2RL1,F2RL2,F2RL3,GP1BA
2.8.3	OG	GO:0008083	57	5	4	0.0877193	8971189	Melatonin has been shown to have direct oncostatic actions on estrogen-responsive, MCF-7 humanbreast cancer cells in culture. In the present study, we examined whether these inhibitory actions on cell growth may be mediated through actions on bioassayable growth factor activity. In order to test this hypothesis, we estimated the growth factor activity of conditioned medium (CM) from estradiol (E2…	growth factor activity	P01135,P01344,P05019,P06744,Q5U743	GPI,IGF1,IGF2,TGFA
2.8.3	OG	GO:0005520	57	5	4	0.0877193	20464481	Previously, we have shown that insulin-like growth factor binding protein-7 (IGFBP-7) expression is inversely correlated with disease progression inbreast cancer and is associated with poor outcome. To further investigate the role of IGFBP-7 in the growth and metastatic behavior of breast cancer, primary breast tumors and metastatic tumors derived from the same patients were analyzed for IGFBP-7 …	insulin-like growth factor binding	O76076,P08833,P22692,P35858,Q16270	IGFALS,IGFBP1,IGFBP4,IGFBP7,WISP2
2.8.3	OG	GO:0005102	57	5	3	0.0877193			receptor binding	P01042,P11226,P25116,P25391,P55085	F2R,F2RL1,KNG1,LAMA1,MBL2
2.8.4	OG	GO:0005524	39	4	7	0.102564	12653670	ATP binding cassette transporters and drug resistance in breast cancer. Resistance to chemotherapy is a critical issue in the management of breast cancer patients. The nature of clinical drug resistance is likely to be multifactorial. However, in the last decade considerable attention has been dedicated to the role played by membrane transporter proteins belonging to the ATP binding cassette prot…	ATP binding	A4D1D2,P08183,P35557,Q53Y25	ABCB1,MAP4K2
2.8.4	OG	GO:0000166	39	4	3	0.102564			nucleotide binding	A4D1D2,P08183,P35557,Q53Y25	ABCB1,MAP4K2
2.8.5	OG	GO:0005509	35	3	5	0.0857143			calcium ion binding	P07204,P07225,P22891	PROS1,PROZ,THBD
2.8.5	OG	GO:0004252	35	3	6	0.0857143			serine-type endopeptidase activity	B3KQ28,C9JXH3,P22891	KLKB1,PCSK4,PROZ
2.8.6	OB	GO:0046872	42	7	4	0.166667	21209903	Genes encoding metal ion-binding proteins were also over-expressed in PIK3CA-mutated tumors. Such metal ion-binding proteins have regulatory roles in central cellular processes such as gene expression, proliferation, differentiation and survival. Increased expression of these proteins in ERα-positive breast tumors has also been reported by Abba et al.[39].	metal ion binding	P06213,P08069,P17936,P19793,Q14192,Q6I9R8,Q8N2W9	FHL2,IGF1R,IGFBP3,INSR,PIAS4,RXRA
2.8.6	OB	GO:0042802	42	7	3	0.166667			identical protein binding	P07996,P08069,P08123,P08514,P50502,Q14192,Q2TU77	COL1A2,FHL2,IGF1R,ITGA2B,ST13,THBS1
2.8.7	B	GO:0005102	30	4	3	0.133333			receptor binding	P00734,P02671,Q03135,Q8IVG9	CAV1,F2,FGA,MT-RNR2
2.8.8	OB	GO:0008201	26	3	5	0.115385	8784471	The adhesion of cancer cells to the vascular endothelium is an important step in the hematogenous metastasis of cancer. Human breast cancer cells adhere to human umbilical vein endothelial cells (HUVECs) through the interaction of E selection on HUVECs and the carbohydrate ligand sialyl Lewisx on the cancer cells. We investigated the alteration of integrin expression on human breast cancer cells,…	heparin binding	P02751,P04004,P08311	CTSG,FN1,VTN
2.8.8	OB	GO:0005164	26	3	6	0.115385	19151749	The nonreceptor, protein-tyrosine kinase Syk is a suppressor of breast cancer progression whose expression is inversely correlated with the invasive behavior of cancer cells. In contrast, Syk has a positive function in murine mammary tumor virus-mediated tumorigenesis. A yeast two-hybrid screen using a library from human mammary gland identified tumor necrosis factor (TNF) receptor-associated fac…	tumor necrosis factor receptor binding	O14788,Q54A98,Q5T9Y4	TNFSF11
2.9.1	G	GO:0003677	89	18	3	0.202247	22569290	The chromodomain helicase DNA binding protein 5 (CHD5) has recently been identified as a tumor suppressor in a mouse model. The CHD5 locus at 1p36 is deleted, and its mutation has been detected in breast cancer. We, therefore, evaluated whether CHD5 plays a role in human breast cancer.	DNA binding	O14503,O14717,O95361,O95831,P11308,P17024,P17028,Q06732,Q13148,Q5VV52,Q6IB83,Q6ICS7,Q8N5U6,Q8NA92,Q9H5J8,Q9NPA5,Q9NTW7,Q9UIS9	AIFM1,BHLHE40,KCNH2,MBD1,RNF10,TAF1D,TARDBP,THAP8,TRDMT1,TRIM16,ZFP64,ZNF121,ZNF24,ZNF33B,ZNF691
2.9.2	G	GO:0046872	71	7	4	0.0985915	21209903	Genes encoding metal ion-binding proteins were also over-expressed in PIK3CA-mutated tumors. Such metal ion-binding proteins have regulatory roles in central cellular processes such as gene expression, proliferation, differentiation and survival. Increased expression of these proteins in ERα-positive breast tumors has also been reported by Abba et al.[39].	metal ion binding	O14964,P30519,P50238,Q13263,Q8WUB8,Q9BXR0,Q9Y3A3	CRIP1,HGS,HMOX2,MOBKL3,PHF10,QTRT1,TRIM28
2.9.3	G	GO:0000166	64	5	3	0.078125			nucleotide binding	Q08170,Q13310,Q4VC03,Q8IYT8,Q9Y6V7	DDX49,PABPC4,SRSF4,ULK2
2.9.4	G	GO:0005509	59	4	5	0.0677966			calcium ion binding	O94985,P60903,Q96HD1,Q9UN74	CLSTN1,CRELD1,PCDHA4,S100A10
2.9.5	OG	GO:0050660	55	3	4	0.0545455			flavin adenine dinucleotide binding	O60341,P50336,Q2QKE4	AIFM1,HCRT,KDM1A
2.9.5	OG	GO:0044212	55	3	5	0.0545455			transcription regulatory region DNA binding	O60341,Q96SN8,Q9NPI1	BRD7,CDK5RAP2,KDM1A
2.9.5	OG	GO:0008134	55	3	3	0.0545455			transcription factor binding	O60341,Q9NPI1,Q9UMX1	BRD7,KDM1A,SUFU
2.9.6	B	GO:0003677	25	7	3	0.28	22569290	The chromodomain helicase DNA binding protein 5 (CHD5) has recently been identified as a tumor suppressor in a mouse model. The CHD5 locus at 1p36 is deleted, and its mutation has been detected in breast cancer. We, therefore, evaluated whether CHD5 plays a role in human breast cancer.	DNA binding	P12757,P20226,Q12972,Q14181,Q15047,Q4VC44,Q9Y6K1	DNMT3A,FLYWCH1,POLA2,PPP1R8,SETDB1,SKIL,TBP
2.9.7	B	GO:0008270	18	4	6	0.222222			zinc ion binding	B4DGU9,Q8WYH8,Q99728,Q9Y2X7	BARD1,GIT1,ING5
2.10.1	G	GO:0005509	82	21	5	0.256098			calcium ion binding	B7Z9U3,O75093,O75095,O94813,O95967,P23142,P27797,P98155,Q07954,Q12805,Q5T0V1,Q5VVF5,Q6IAL4,Q6ZWJ1,Q7Z7M0,Q8N2S1,Q92832,Q99435,Q9BSW2,Q9UBX5,Q9Y219	CALR,EFCAB4B,EFEMP1,EFEMP2,FBLN1,FBLN5,JAG2,LRP1,LTBP4,MEGF6,MEGF8,NELL1,NELL2,SLIT1,SLIT2,STXBP4,VLDLR
2.10.2	G	GO:0046872	61	18	4	0.295082	21209903	Genes encoding metal ion-binding proteins were also over-expressed in PIK3CA-mutated tumors. Such metal ion-binding proteins have regulatory roles in central cellular processes such as gene expression, proliferation, differentiation and survival. Increased expression of these proteins in ERα-positive breast tumors has also been reported by Abba et al.[39].	metal ion binding	A0A962,A7E2V4,O43255,O95251,P17858,P46100,P52943,P98175,Q09013,Q15654,Q86TM6,Q8WYB5,Q92794,Q96EP0,Q96PM5,Q9P2R6,Q9ULU4,Q9Y383	ATRX,CRIP2,DMPK,KIAA0913,LUC7L2,MYST2,MYST3,MYST4,PFKL,RBM10,RCHY1,RERE,RNF31,SIAH2,SYVN1,TRIP6,ZMYND8
2.10.3	G	GO:0000166	43	9	3	0.209302			nucleotide binding	B0QYK1,O43251,P61204,Q93062,Q96MX4,Q96QZ7,Q9H832,Q9NWB1,Q9Y4B4	ARF3,CNKSR3,EWSR1,RAD54L2,RBFOX1,RBFOX2,RBPMS,UBE2Z
2.10.4	OG	GO:0016881	34	4	4	0.117647			acid-amino acid ligase activity	O00308,Q5YLC1,Q96J02,Q9H0M0	ITCH,WWP1,WWP2
2.10.4	OG	GO:0004842	34	4	6	0.117647	11320250	BRCA1 is a breast and ovarian cancer-specific tumor suppressor that seems to be involved in transcription and DNA repair. Here we report that BRCA1 exhibits a bona fide ubiquitin (Ub) protein ligase (E3) activity, and that cancer-predisposing mutations within the BRCA1 RING domain abolish its Ub ligase activity. Furthermore, these mutants are unable to reverse gamma-radiation hypersensitivity of …	ubiquitin-protein ligase activity	O00308,Q5YLC1,Q96J02,Q9H0M0	ITCH,WWP1,WWP2
2.10.5	OB	GO:0046872	18	4	4	0.222222	21209903	Genes encoding metal ion-binding proteins were also over-expressed in PIK3CA-mutated tumors. Such metal ion-binding proteins have regulatory roles in central cellular processes such as gene expression, proliferation, differentiation and survival. Increased expression of these proteins in ERα-positive breast tumors has also been reported by Abba et al.[39].	metal ion binding	O43439,P39060,Q06455,Q7Z4J5	CBFA2T2,COL18A1,RUNX1T1
2.10.5	OB	GO:0005509	18	4	5	0.222222			calcium ion binding	O15162,P98095,P98164,Q14766	FBLN2,LRP2,LTBP1,PLSCR1
2.11.1	G	GO:0000166	68	13	3	0.191176			nucleotide binding	P20338,P61163,P63092,Q02846,Q5JWF2,Q86U06,Q92499,Q92930,Q96L34,Q9H270,Q9NQX3,Q9UL54,Q9UQE7	ACTR1A,DDX1,GNAS,GPHN,GUCY2D,MARK4,RAB4A,RAB8B,RBM23,SMC3,TAOK2,VPS11
2.11.2	G	GO:0005509	55	7	5	0.127273			calcium ion binding	A6NER6,A8MY71,B2RB70,P22676,P43080,P61601,Q9H2B2	CALB2,GUCA1A,NCALD,SYT4
2.11.3	G	GO:0003677	48	5	3	0.104167	22569290	The chromodomain helicase DNA binding protein 5 (CHD5) has recently been identified as a tumor suppressor in a mouse model. The CHD5 locus at 1p36 is deleted, and its mutation has been detected in breast cancer. We, therefore, evaluated whether CHD5 plays a role in human breast cancer.	DNA binding	O14686,O95619,Q8NEZ4,Q93077,Q9Y237	HIST1H2AC,MLL3,PIN4,WBP7,YEATS4
2.11.4	G	GO:0005179	43	4	4	0.0930233	9199297	Breast cancers often progress from a hormone-dependent, nonmetastatic, antiestrogen-sensitive phenotype to a hormone-independent, antiestrogen- and chemotherapy-resistant phenotype with highly invasive and metastatic growth properties. This progression is usually accompanied by altered function of the estrogen receptor (ER) or outgrowth of ER-negative cancer cells.	hormone activity	P01215,P01229,P01233,Q6I9S8	CGA,CGB,CGB5,CGB7,CGB8,LHB
2.11.5	OG	GO:0003923	39	3	3	0.0769231	22654114	The glycosylphosphatidylinositol (GPI) anchor is a lipid and glycan modification added to the C-terminus of certain proteins in the endoplasmic reticulum (ER) by the activity of a multiple subunit enzyme complex known as the GPI transamidase (GPIT). Several subunits of GPIT have increased expression levels in breast carcinoma. In an effort to identify GPI anchored proteins and understand the poss…	GPI-anchor transamidase activity	Q92643,Q969N2,Q96S52	PIGK,PIGS,PIGT
2.11.5	OG	GO:0003723	39	3	3	0.0769231			RNA binding	P05388,P36578,P62424	RPL4,RPL7A,RPLP0
2.11.6	B	GO:0000166	34	12	3	0.352941			nucleotide binding	B4DYA0,P04899,P17844,P17987,P43403,P43405,P60709,P63096,P68366,Q14683,Q1KLZ0,Q92598	ACTG1,DDX5,GNAI1,GNAI2,HSPH1,PS1TP5BP1,SMC1A,SYK,TCP1,TUBA4A,ZAP70
2.11.7	B	GO:0046872	22	7	4	0.318182	21209903	Genes encoding metal ion-binding proteins were also over-expressed in PIK3CA-mutated tumors. Such metal ion-binding proteins have regulatory roles in central cellular processes such as gene expression, proliferation, differentiation and survival. Increased expression of these proteins in ERα-positive breast tumors has also been reported by Abba et al.[39].	metal ion binding	B4DL20,O60260,P04179,Q5VVX3,Q5VVX4,Q9UBL3,Q9UBN7	ASH2L,HDAC6,PARK2,SOD2
2.11.8	OB	GO:0042803	15	3	4	0.2	11916966	Germ-line mutations in BRCA1 predispose individuals to breast and ovarian cancers. We observed a novel endogenous association of BRCA1 with Nmi (N-Myc-interacting protein) in breast cancer cells. Nmi was found to interact specifically with BRCA1, both in vitroand in vivo, by binding to two major domains in BRCA1, amino acid residues 298–683 and 1301–1863. Homodimerization of Nmi enhanced its asso…	protein homodimerization activity	O14908,P22888,Q14686	GIPC1,LHCGR,NCOA6
2.11.8	OB	GO:0017124	15	3	4	0.2	12587999	Ras-GTPase activating protein SH3 domain-binding proteins 1 and 2 (G3BP1 and G3BP2) have recently been reported to be encoded by two separate genes on human chromosomes 5 and 4 respectively and have been implicated in Ras signalling, NFkappaB signalling, the atin proteosome pathway and RNA processing. In addition, G3BP1 has recently been implicated in cancer biology. The transcripts for these gen…	SH3 domain binding	P10636,P56945,Q07960	ARHGAP1,BCAR1,MAPT
2.11.8	OB	GO:0003779	15	3	4	0.2	18316593	Girdin (girders of actin filaments) is a novel actin-binding Akt substrate that plays an important role in actin organization and Akt-dependent cell motility in fibroblasts. Here, we find that Girdin is expressed in a variety of cancer cell lines, including the breast cancer cell line MDA-MB-231, and is phosphorylated by the stimulation of insulin-like growth factor (IGF-I). In vitro migration an…	actin binding	O14908,P11171,Q9H4G0	EPB41,EPB41L1,GIPC1
2.11.8	OB	GO:0003713	15	3	4	0.2			transcription coactivator activity	Q14686,Q92481,Q96RK1	CITED4,NCOA6,TFAP2B
2.12.1	G	GO:0000166	39	5	3	0.128205			nucleotide binding	P49674,P51790,Q16526,Q5U045,Q9Y620	CLCN3,CRY1,CSNK1E,RAD54B
2.12.2	OG	GO:0035091	34	4	4	0.117647			phosphatidylinositol binding	A6NKH4,O60749,Q13596,Q9UNH7	SNX1,SNX2,SNX6
2.12.2	OG	GO:0019901	34	4	5	0.117647			protein kinase binding	O14640,O15169,P24588,Q9Y2T1	AKAP5,AXIN1,AXIN2,DVL1L1
2.12.3	B	GO:0031625	19	4	5	0.210526	22085717	Breast cancer metastasis suppressor 1 (BRMS1) is destabilized by the Cul3-SPOP E3 ubiquitin ligase complex.	ubiquitin protein ligase binding	B2ZP79,P13861,P31323,P55957	BID,PRKAR2A,PRKAR2B
2.12.4	B	GO:0004143	15	3	5	0.2			diacylglycerol kinase activity	A8MVN1,Q13574,Q6ZVG7	DGKZ
2.13.1	G	GO:0000166	32	7	3	0.21875			nucleotide binding	P13639,P51149,P60953,P62491,Q9NP72,Q9UBU9,Q9UMR2	CDC42,DDX19B,EEF2,NXF1,RAB11A,RAB18,RAB7A
2.13.2	OG	GO:0046872	25	4	4	0.16	21209903	Genes encoding metal ion-binding proteins were also over-expressed in PIK3CA-mutated tumors. Such metal ion-binding proteins have regulatory roles in central cellular processes such as gene expression, proliferation, differentiation and survival. Increased expression of these proteins in ERα-positive breast tumors has also been reported by Abba et al.[39].	metal ion binding	O95376,P26651,P60510,Q6IBL8	ARIH2,PPP4C,ZNF823
2.13.2	OG	GO:0008565	25	4	3	0.16			protein transporter activity	O00410,Q92973,Q96P70,Q9HAV4	IPO5,IPO9,TNPO1,XPO5
2.13.3	OG	GO:0042803	17	3	4	0.176471	11916966	Germ-line mutations in BRCA1 predispose individuals to breast and ovarian cancers. We observed a novel endogenous association of BRCA1 with Nmi (N-Myc-interacting protein) in breast cancer cells. Nmi was found to interact specifically with BRCA1, both in vitroand in vivo, by binding to two major domains in BRCA1, amino acid residues 298–683 and 1301–1863. Homodimerization of Nmi enhanced its asso…	protein homodimerization activity	Q03933,Q93009,Q99497	HSF2,PARK7,USP7
2.13.3	OG	GO:0008601	17	3	4	0.176471			protein phosphatase type 2A regulator activity	P63151,Q15172,Q9Y5P8	PPP2R2A,PPP2R3B,PPP2R5A
2.13.3	OG	GO:0008233	17	3	3	0.176471			peptidase activity	Q93008,Q93009,Q99497	PARK7,USP7,USP9X
2.13.4	B	GO:0000166	25	7	3	0.28			nucleotide binding	A8KAH9,B3KXS2,P10809,P25205,P41743,P62834,Q03113	GNA12,HSPD1,MCM3,PRKCI,RAP1A
2.13.5	OB	GO:0046872	18	3	4	0.166667	21209903	Genes encoding metal ion-binding proteins were also over-expressed in PIK3CA-mutated tumors. Such metal ion-binding proteins have regulatory roles in central cellular processes such as gene expression, proliferation, differentiation and survival. Increased expression of these proteins in ERα-positive breast tumors has also been reported by Abba et al.[39].	metal ion binding	O95405,P53041,P67775	PPP2CA,PPP5C,ZFYVE9
2.13.5	OB	GO:0004722	18	3	7	0.166667	14534748	The activity of serine/threonine protein phosphatases was assayed by the serine/threonine phosphatase system. The expression of serine/threonine protein phosphatases was evaluated by Western blot. During ATRA treatment, a significant decrease in the activity of serine/threonine phosphatases 2A, B and C occurred. The decreased activity of PP2A correlated with the up-regulation of PP2A catalytic an…	protein serine/threonine phosphatase activity	A8K7B7,P30153,P53041	PPP2R1A,PPP5C
2.14.1	G	GO:0004129	26	7	9	0.269231			cytochrome-c oxidase activity	P00395,P00403,P00414,P13073,P20674,Q7GIM7,Q7GXY8	COX4I1,COX5A,MT-CO1,MT-CO2,MT-CO3,PTGS1
2.14.2	OG	GO:0008022	19	5	3	0.263158	18501503	The interactions between BRCA1 and p53 are relevant for understanding hereditary breast and ovarian cancer. Although in vitro studies reported that BRCA1 (amino acids 224-500) and the second BRCT domain of the BRCA1 C-terminus may interact with p53, quantitative biophysical measurements indicate that these regions of BRCA1 do not bind efficiently to p53. Here we show that BRCA1 interacts with p53…	protein C-terminus binding	B2R5Q7,O00560,P78352,Q9NRD5,Q9Y3R0	LGALS12,LLGL1,PICK1,SDCBP
2.14.2	OG	GO:0005524	19	5	7	0.263158	12653670	ATP binding cassette transporters and drug resistance in breast cancer. Resistance to chemotherapy is a critical issue in the management of breast cancer patients. The nature of clinical drug resistance is likely to be multifactorial. However, in the last decade considerable attention has been dedicated to the role played by membrane transporter proteins belonging to the ATP binding cassette prot…	ATP binding	O15197,P29320,P54760,P54762,Q96L35	EPHA3,EPHB1,EPHB4,EPHB6
2.14.2	OG	GO:0005003	19	5	8	0.263158			ephrin receptor activity	O15197,P29320,P54760,P54762,Q96L35	EPHA3,EPHB1,EPHB4,EPHB6
2.14.2.	OG	GO:0000166	19	5	3	0.263158			nucleotide binding	O15197,P29320,P54760,P54762,Q96L35	EPHA3,EPHB1,EPHB4,EPHB6
2.14.3	G	GO:0004930	9	3	5	0.333333	12446589	We have previously shown that the G protein-coupled receptor (GPR)30 is critical for progestin-induced growth inhibition. In this study, we addressed signal transduction pathways involved in progestin-mediated signaling. Progestin could not provide any additional growth inhibitory effect to MCF-7 cells treated with specific MAPK kinase inhibitors, PD98059 and U0126. Medroxyprogesteroneacetate (MP…	G-protein coupled receptor activity	P14416,P41594,Q13255	DRD2,GRM1,GRM5
2.14.4	B	GO:0047485	13	4	3	0.307692			protein N-terminus binding	A2RUN4,Q01959,Q16623,Q75ME0	SLC6A3,STX1A
2.15.1	G	GO:0005509	28	8	5	0.285714			calcium ion binding	A6NN80,B2R5D9,P04271,P08133,P21817,P23297,P25815,P26447	ANXA6,RYR1,S100A1,S100A4,S100B,S100P
2.15.2	G	GO:0000166	20	3	3	0.15			nucleotide binding	P11217,P16615,Q8WYJ6	ATP2A2,PYGM,SEPT1
2.15.2	B	GO:0005524	12	5	7	0.416667	12653670	ATP binding cassette transporters and drug resistance in breast cancer. Resistance to chemotherapy is a critical issue in the management of breast cancer patients. The nature of clinical drug resistance is likely to be multifactorial. However, in the last decade considerable attention has been dedicated to the role played by membrane transporter proteins belonging to the ATP binding cassette prot…	ATP binding	P17600,P36897,P68133,Q5T7S2,Q96GD4	ACTA1,AURKB,SYN1,TGFBR1
2.16.1	B	GO:0003743	18	13	5	0.722222			translation initiation factor activity	B1AKL3,O00303,O15371,O15372,O75821,O75822,P55884,Q13347,Q5U0F4,Q6IB98,Q99613,Q9UBQ5,Q9Y262	EIF3B,EIF3C,EIF3CL,EIF3D,EIF3F,EIF3G,EIF3H,EIF3I,EIF3J,EIF3K,EIF3L,EIF4ENIF1
3.1.1	G	GO:0000166	347	74	3	0.213256			nucleotide binding	A4D2A2,A4D2J9,A4D2K5,A8C1Z0,A8MZ62,B4E3U4,C9JU95,O00311,O15514,O60566,O75460,P00558,P01111,P01116,P04049,P04183,P05771,P08238,P09012,P10301,P14618,P17980,P18074,P18858,P19447,P20585,P23258,P28340,P33240,P33993,P34931,P35249,P35251,P35998,P38159,P38646,P40937,P40938,P41743,P49736,P51451,P51531,P54132,P61019,P61077,P61088,P68036,Q01130,Q07864,Q07955,Q13085,Q13315,Q13535,Q13554,Q14527,Q59H81,Q5U091,…	ACACA,ANTXR1,ARL15,ATM,ATRX,BLK,BLM,BRAP,BUB1B,CAMK2B,CDC6,CDC7,CDK20,CHTF18,CSTF2,DDX24,EIF2AK3,ERCC2,ERCC3,ERN1,FANCM,HLTF,HSP90AB1,HSPA1L,HSPA9,HSPH1,HYOU1,KRAS,LRIG1,MAP3K3,MCM7,MRPL36,MSH3,NLRP1,NRAS,PGK1,PKM2,POLD1,POLE,POLR2D,PRKCB,PRKCI,PSMC2,PSMC3,RAB2A,RAD50,RAF1,RBMX,RFC3,RFC4,RFC5,RRAS,SEPT9,SERPINA2,SLC19A1,SMARCA2,SNRPA,SRSF1,SRSF2,TK1,TUBG1,UBE2D3,UBE2L3,UBE2N,UHMK1
3.1.2	G	GO:0046872	273	54	4	0.197802	21209903	Genes encoding metal ion-binding proteins were also over-expressed in PIK3CA-mutated tumors. Such metal ion-binding proteins have regulatory roles in central cellular processes such as gene expression, proliferation, differentiation and survival. Increased expression of these proteins in ERα-positive breast tumors has also been reported by Abba et al.[39].	metal ion binding	B2ZZ90,B6ZGS9,O00217,O15151,O43255,O75306,O95218,P00441,P00451,P06746,P07306,P25791,P28715,P29083,P34059,P36954,P46736,P49643,P51948,P53803,P61968,P62875,P99999,Q13330,Q13888,Q13889,Q14541,Q14820,Q15637,Q16611,Q5T9H0,Q8IUQ4,Q8N720,Q8WY54,Q96KS0,Q96RI1,Q9BYE7,Q9GZT9,Q9GZU7,Q9GZX5,Q9H6X2,Q9H6Z9,Q9NP87,Q9NSU2,Q9NWT6,Q9NZS9,Q9UBZ4,Q9UGP5,Q9UHK0,Q9UIF7,Q9UK53,Q9UNA4,Q9UQ84,Q9Y6Y8	ACACA,ANTXR1,APEX2,ASGR1,BAK1,BFAR,BRCC3,CTDSP1,CYCS,EGLN1,EGLN2,EGLN3,ERCC5,EXO1,F8,GALNS,GTF2E1,GTF2H2,GTF2H3,HIF1AN,HNF4G,ING1,LMO2,LMO4,MDM4,MNAT1,MTA1,MUTYH,NDUFS2,NDUFS8,NR1H4,NR5A1,NUFIP1,PCGF6,POLB,POLI,POLL,POLM,POLR2I,POLR2K,POLR2L,PPM1M,PRIM2,SEC23IP,SIAH1,SIAH2,SOD1,TREX1,ZNF350,ZNF655,ZRANB2
3.1.3	G	GO:0003677	219	39	3	0.178082	22569290	The chromodomain helicase DNA binding protein 5 (CHD5) has recently been identified as a tumor suppressor in a mouse model. The CHD5 locus at 1p36 is deleted, and its mutation has been detected in breast cancer. We, therefore, evaluated whether CHD5 plays a role in human breast cancer.	DNA binding	A4D2J4,O76075,P15927,P17275,P29084,P39748,P49005,P52435,P52655,P53999,P54278,P55317,P61218,Q0VG06,Q14469,Q15047,Q16254,Q16666,Q6FHX6,Q6IBA2,Q6ZYL4,Q7KZU6,Q7Z3A3,Q86U70,Q86YC2,Q8N726,Q96AE4,Q96KC8,Q96ST3,Q99608,Q9BTN8,Q9BVC3,Q9H211,Q9HAW4,Q9HBZ2,Q9NYF8,Q9P0W2,Q9UBD5,Q9Y2N7	ARNT2,BCLAF1,C21orf33,CDKN2A,CDT1,CLSPN,DFFB,DNAJC1,DSCC1,E2F4,ERCC2,FAAP100,FEN1,FOXA1,FUBP1,GTF2A1,GTF2E2,GTF2H5,HIF3A,HMG20B,IFI16,JUNB,LDB1,NDN,ORC3,PALB2,PCSK4,PMS2,POLD2,POLL,POLR2F,POLR2J,RPA2,SETDB1,SIN3A,SUB1
3.1.4	G	GO:0046982	180	12	4	0.0666667			protein heterodimerization activity	O60238,P04114,P04632,P07237,P61244,Q07812,Q07820,Q08209,Q12983,Q13323,Q15853,Q9UNS1	APOB,BAX,BIK,BNIP3,BNIP3L,CAPNS1,MAX,MCL1,P4HB,PPP3CA,TIMELESS,USF2
3.1.5	G	GO:0008233	168	9	3	0.0535714			peptidase activity	O14818,P10619,P55210,P55211,P60896,Q16549,Q6IBB7,Q92560,Q96RU2	CASP7,CASP9,CTSA,MAGI1,PCSK7,PSMA7,RNF2,SHFM1,USP28
3.1.6	OG	GO:0051082	159	8	3	0.0503145			unfolded protein binding	P23284,P25685,Q15388,Q16543,Q6FHS4,Q8IXB1,Q9H173,Q9UBS4	CDC37,DNAJB1,DNAJB11,DNAJC10,PPIB,SIL1,TOMM20
3.1.6	OG	GO:0019901	159	8	5	0.0503145			protein kinase binding	P20248,P22674,P30279,P42771,P42772,P42773,P55273,Q99638	CCNA2,CCND2,CCNO,CDKN2A,CDKN2B,CDKN2C,CDKN2D,RAD9A
3.1.6	OG	GO:0005509	159	8	5	0.0503145			calcium ion binding	O94811,P01130,P06703,Q12982,Q4L233,Q5IJ48,Q99653,Q9UN74	BNIP2,CHP,CRB2,FREP1,LDLR,PCDHA4,S100A6,TPPP
3.1.7	OG	GO:0042802	135	5	3	0.037037			identical protein binding	O60232,P11310,P50416,Q7Z465,Q8WZ19	ACADM,BNIPL,CPT1A,KCTD13,SSSCA1
3.1.7	OG	GO:0003723	135	5	3	0.037037			RNA binding	P30050,P51116,P62487,P62851,Q05048	CSTF1,FXR2,POLR2G,RPL12,RPS25
3.1.8	OG	GO:0015035	125	4	5	0.032			protein disulfide oxidoreductase activity	P13667,Q13087,Q15084,Q53RC7	PDIA2,PDIA4,PDIA6
3.1.8	OG	GO:0003756	125	4	5	0.032			protein disulfide isomerase activity	P13667,P30040,Q13087,Q15084	ERP29,PDIA2,PDIA4,PDIA6
3.1.8	OG	GO:0003684	125	4	4	0.032	18431487	Damaged DNA binding protein 2 plays a role in breast cancer cell growth. The Damaged DNA binding protein 2 (DDB2), is involved in nucleotide excision repair as well as in other biological processes in normal cells, including transcription and cell cycle regulation. Loss of DDB2 function may be related to tumor susceptibility. However, hypothesis of this study was that DDB2 could play a role in br…	damaged DNA binding	O15287,O60671,O60934,Q92889	ERCC4,FANCG,NBN,RAD1
3.1.9	OG	GO:0042803	116	3	4	0.0258621	11916966	Germ-line mutations in BRCA1 predispose individuals to breast and ovarian cancers. We observed a novel endogenous association of BRCA1 with Nmi (N-Myc-interacting protein) in breast cancer cells. Nmi was found to interact specifically with BRCA1, both in vitroand in vivo, by binding to two major domains in BRCA1, amino acid residues 298–683 and 1301–1863. Homodimerization of Nmi enhanced its asso…	protein homodimerization activity	P04275,Q6FGQ5,Q96BY2	ASGR1,MOAP1,VWF
3.1.9	OG	GO:0019899	116	3	3	0.0258621	2414022	the effects of insulin on methotrexate polyglutamate synthesis and binding to dihydrofolate reductase (DHFR) in two human breast cancer cell lines.	enzyme binding	P01023,P62318,Q96IZ0	A2M,PAWR,SNRPD3
3.1.9	OG	GO:0016881	116	3	4	0.0258621			acid-amino acid ligase activity	A0M8W4,Q15819,Q9NR09	BIRC6,UBE2V2
3.1.9	OG	GO:0005216	116	3	6	0.0258621	21760973	TRPM 8 was first identified in prostate epithelial cells by Tsavaler group [93].In normal prostate, the TRPM 8 level is moderate. However, the expression level of TRPM 8 increases dramatically in prostate cancer [94]. Similarly, the expression level of TRPM 8 becomes highly enriched in other primary human tumors such as breast, colon, lung and skin cancers [93].	ion channel activity	P42261,P46098,Q7KZM7	GRIA1,HTR3A
3.1.9	OG	GO:0004674	116	3	6	0.0258621	12082631	In order to define the role of PLK1 for mitotic progression of human cells and for neoplastic cell growth, phosphorothioate antisense oligonucleotides (ASOs) were tested to selectively downregulatePLK1 expression in MDA-MB-435 (breast cancer), HeLa S3 (cervical carcinoma) and A549 (non-small cell lung cancer) cells. ASOs were identified which suppress PLK1 mRNA and protein in a dose-dependent and…	protein serine/threonine kinase activity	A2A390,A4D2F2,O60921	CDK20,HUS1
3.1.9	OG	GO:0004672	116	3	5	0.0258621	12446589	G protein-coupled receptor (GPR)30 is critical for progestin-induced growth inhibition. In this study, we addressed signal transduction pathways involved in progestin-mediated signaling. Progestin could not provide any additional growth inhibitory effect to MCF-7 cells treated with specific MAPK kinase inhibitors, PD98059 and U0126. Medroxyprogesteroneacetate (MPA) induced a late (22-23 h) decrea…	protein kinase activity	P32780,P52434,Q92759	GTF2H1,GTF2H4,POLR2H
3.1.10	B	GO:0000166	139	44	3	0.316547			nucleotide binding	A1XKG3,A8CZ58,A8K5I0,B0FXP0,B0LPE5,C7G533,O14965,O96017,P01112,P06493,P07900,P08107,P09651,P10809,P11021,P11142,P11388,P11802,P14625,P16615,P17252,P17612,P24941,P27361,P31749,P43246,P50613,P51532,P52701,P55072,P68104,P68400,P78527,Q00535,Q02779,Q06609,Q14191,Q14683,Q15759,Q16539,Q6IPS9,Q6ZNA8,Q96GD4,Q99640	AKT1,ATP2A2,AURKA,aurkb,AURKB,CDK1,CDK2,CDK4,CDK5,CDK7,CHEK2,CSNK2A1,EEF1A1,HNRNPA1,HRAS,HSP90AA1,HSP90B1,HSPA1A,HSPA1B,HSPA5,HSPA8,HSPD1,MAP3K10,MAPK11,MAPK14,MAPK3,MSH2,MSH6,PKMYT1,PRKCA,PRKDC,RAD51,SMARCA4,SMC1A,TOP2A,VCP,WRN
3.1.11	B	GO:0003677	95	30	3	0.315789	22569290	The chromodomain helicase DNA binding protein 5 (CHD5) has recently been identified as a tumor suppressor in a mouse model. The CHD5 locus at 1p36 is deleted, and its mutation has been detected in breast cancer. We, therefore, evaluated whether CHD5 plays a role in human breast cancer.	DNA binding	A2I2N6,B1A8Z7,O00327,P01106,P04637,P06400,P08047,P10275,P12004,P16104,P19388,P19838,P22736,P23511,P25490,P27694,P27695,P35269,P38398,P40763,P49959,P51587,Q01094,Q08999,Q09472,Q16695,Q5TZP7,Q5VTD9,Q6IN79,Q92754	APEX1,AR,ARNTL,BRCA1,BRCA2,DAND5,E2F1,EP300,GFI1B,GTF2F1,H2AFX,HIST3H3,MRE11A,MYC,NFKB1,NFYA,NR4A1,PCNA,POLR2E,RB1,RBL2,RPA1,SMARCA4,STAT3,TFAP2C,TP53,YY1
3.1.12	B	GO:0046982	65	11	4	0.169231			protein heterodimerization activity	D0VY79,O15392,P06748,P10415,P27540,Q07817,Q16665,Q53Y00,Q6FH21,Q92934,Q99728	ARNT,BAD,BARD1,BCL2,BCL2L1,BIRC5,HIF1A,NPM1,NR4A1
3.1.13	B	GO:0046872	54	7	4	0.12963	21209903	Genes encoding metal ion-binding proteins were also over-expressed in PIK3CA-mutated tumors. Such metal ion-binding proteins have regulatory roles in central cellular processes such as gene expression, proliferation, differentiation and survival. Increased expression of these proteins in ERα-positive breast tumors has also been reported by Abba et al.[39].	metal ion binding	P23769,P35520,P49023,P62136,P67775,Q00987,Q92905	CBS,COPS5,GATA2,MDM2,PPP1CA,PPP2CA,PXN
3.1.14	B	GO:0019901	47	5	5	0.106383			protein kinase binding	B7Z7E3,P24385,P51946,P78396,Q6FI00	CCNA1,CCND1,CCNH
3.1.15	OB	GO:0042826	42	4	4	0.0952381	15746193	Release of methyl CpG binding proteins and histone deacetylase 1 from the Estrogen receptor alpha (ER) promoter upon reactivation in ER-negative human breast cancer cells.Estrogen receptor alpha (ER) is an epigenetically regulated gene. Inhibitors of DNA methyltransferases (DNMTs) and histone deacetylases (HDACs) synergistically activate the methylated ER gene promoter in ER-negative MDA-MB-231 h…	histone deacetylase binding	O75376,P52292,Q13547,Q92830	HDAC1,KAT2A,KPNA2,NCOR1
3.1.15	OB	GO:0008134	42	4	3	0.0952381			transcription factor binding	P40337,P67870,Q13363,Q13547	CSNK2B,CTBP1,HDAC1,VHL
3.1.15	OB	GO:0008022	42	4	3	0.0952381	18501503	The interactions between BRCA1 and p53 are relevant for understanding hereditary breast and ovarian cancer. Although in vitro studies reported that BRCA1 (amino acids 224-500) and the second BRCT domain of the BRCA1 C-terminus may interact with p53, quantitative biophysical measurements indicate that these regions of BRCA1 do not bind efficiently to p53. Here we show that BRCA1 interacts with p53…	protein C-terminus binding	B3KUN1,Q13363,Q14676,Q99966	CITED1,CTBP1,MDC1,PPP2CA
3.1.16	OB	GO:0005509	32	3	5	0.09375			calcium ion binding	P07355,P07996,P42229	ANXA2,STAT5A,THBS1
3.1.16	OB	GO:0003684	32	3	4	0.09375	18431487	Damaged DNA binding protein 2 plays a role in breast cancer cell growth. The Damaged DNA binding protein 2 (DDB2), is involved in nucleotide excision repair as well as in other biological processes in normal cells, including transcription and cell cycle regulation. Loss of DDB2 function may be related to tumor susceptibility. However, hypothesis of this study was that DDB2 could play a role in br…	damaged DNA binding	P18887,Q12888,Q99708	RBBP8,TP53BP1,XRCC1
3.2.1	G	GO:0043565	281	104	4	0.370107			sequence-specific DNA binding	A6NE42,A6NLU7,A8IE48,A8K3E0,A8MPQ2,B1AQ17,B2RMP1,B4DFQ7,B7Z3W1,D2KUA6,O00482,O14813,O15164,O15350,O15525,O43186,O60869,O75444,P09016,P10071,P10589,P10828,P11308,P13056,P14651,P14652,P14653,P15036,P15407,P17482,P17483,P17509,P17544,P17947,P18146,P18847,P18848,P20823,P28069,P28358,P28360,P28702,P31260,P31269,P31270,P31273,P35638,P35680,P35869,P37231,P39880,P41182,P43699,P48436,P48443,P49716,P51449,…	AHR,ALX1,ATF3,ATF4,ATF7,BATF,BCL6,CALCOCO1,CDX2,CEBPD,CREB5,CREM,CRX,CUX1,DDIT3,EDF1,EGR1,EN1,ESR2,ESRRG,ETS2,FLJ00380,FOSL1,FOSL2,FOXM1,FOXO1,FOXO4,GABPA,GLI3,HHEX,HLF,HNF1A,HNF1B,HOXA10,HOXA11,HOXA9,HOXB1,HOXB2,HOXB3,HOXB4,HOXB6,HOXB9,HOXC8,HOXD10,HOXD4,JDP2,KCNH2,MAF,MAFB,MAFG,MEF2A,MSX1,NFATC2,NFE2,NFE2L1,NFE2L2,NKX2-1,NR0B1,NR1H3,NR2C1,NR2F1,NR5A1,NR5A2,ONECUT1,PHOX2A,POU1F1,POU2F3,PPARA,PPA…
3.2.2	G	GO:0003677	177	56	3	0.316384	22569290	The chromodomain helicase DNA binding protein 5 (CHD5) has recently been identified as a tumor suppressor in a mouse model. The CHD5 locus at 1p36 is deleted, and its mutation has been detected in breast cancer. We, therefore, evaluated whether CHD5 plays a role in human breast cancer.	DNA binding	A2I2P5,A8MUS2,B2R4P9,B3KPJ1,O14497,O15379,O43474,O43593,O43918,P08651,P10243,P15976,P16455,P17096,P24278,P29375,P35637,P52630,P84243,Q02548,Q03112,Q03164,Q05516,Q12857,Q12968,Q13105,Q13765,Q13887,Q14653,Q14934,Q15329,Q15466,Q15646,Q15651,Q495F9,Q4W5M7,Q5T6U8,Q5T6X2,Q6ZRS2,Q71DI3,Q8N680,Q8WVJ9,Q92786,Q92886,Q99081,Q99743,Q9BYM8,Q9H4Z2,Q9NP62,Q9UBK2,Q9UGU0,Q9UH73,Q9UID6,Q9UMN6,Q9Y2Y9,Q9Y618	AIRE,ARID1A,E2F5,EBF1,FUS,GATA1,GCM1,H3F3A,H3F3B,HDAC3,HIST2H3A,HIST2H3C,HIST2H3D,HMGA1,HMGN3,HOXB9,HR,IRF3,KDM5A,KLF13,KLF4,KLF5,MECOM,MGMT,MLL,MYBL1,NACA,NCOR2,NEUROG1,NFATC3,NFATC4,NFIA,NFIC,NPAS2,NR0B2,OASL,PAX5,PPARGC1A,PPARGC1B,PROX1,RBCK1,SRCAP,STAT2,TCF12,TCF20,TWIST2,WBP7,ZBTB16,ZBTB17,ZBTB2,ZBTB25,ZNF335,ZNF639
3.2.3	G	GO:0000166	121	23	3	0.190083			nucleotide binding	A6NG28,B0QYK1,O14733,O14976,O60706,O75582,O75676,P09769,P12755,P23443,P51617,P51812,P53779,P62195,Q14498,Q15427,Q6IBQ5,Q86UW6,Q8IW41,Q96MX4,Q9NRH2,Q9UBE8,Q9Y2W1	ABCC9,EWSR1,FGR,FUS,GAK,IRAK1,MAP2K7,MAPK10,MAPKAPK5,N4BP2,NLK,PSMC5,RBM39,RPS6KA3,RPS6KA4,RPS6KA5,RPS6KB1,SF3B4,SKI,SNRK,THRAP3
3.2.4	G	GO:0046872	98	14	4	0.142857	21209903	Genes encoding metal ion-binding proteins were also over-expressed in PIK3CA-mutated tumors. Such metal ion-binding proteins have regulatory roles in central cellular processes such as gene expression, proliferation, differentiation and survival. Increased expression of these proteins in ERα-positive breast tumors has also been reported by Abba et al.[39].	metal ion binding	A8MYJ1,B2RP50,B8PSA7,P13686,P60002,Q12802,Q15650,Q504W6,Q7Z6J0,Q8NHY2,Q96L73,Q96PN7,Q9NQW7,Q9Y6X2	ACP5,AIRE,AKAP13,BCL6,ELOF1,NSD1,PIAS3,RFWD2,SH3RF1,TRERF1,TRIP4,XPNPEP1
3.2.5	G	GO:0003713	84	9	4	0.107143			transcription coactivator activity	O60244,P51610,Q14207,Q86X55,Q93074,Q9ULK4,Q9Y2X0,Q9Y3R0,Q9Y6Q9	CARM1,HCFC1,LGALS12,MED12,MED14,MED16,MED23,NCOA3,NPAT
3.2.6	G	GO:0019901	75	7	5	0.0933333			protein kinase binding	B4DPZ1,P19022,P24863,Q13387,Q7Z4L3,Q9UPT6,Q9UQF2	CCNC,CDH2,MAPK8IP1,MAPK8IP2,MAPK8IP3
3.2.7	G	GO:0004725	68	4	7	0.0588235	7749152	Cellular phosphotyrosine levels are regulated by the balance between protein tyrosine kinases (PTKs) and protein tyrosine phosphatases (PTPs). It is supposed that this balance is disturbed in tumour cells, making the increased or altered activity of PTKs and PTPs likely hallmarks of tumour tissues. Indeed it could be shown that the PTK activity was increased in breast cancer in correlation with p…	protein tyrosine phosphatase activity	P30305,Q13115,Q8WTR2,Q9BY84	CDC25B,DUSP16,DUSP19,DUSP4
3.2.8	OG	GO:0019904	64	3	3	0.046875			protein domain specific binding	Q02535,Q04917,Q9HC77	CENPJ,ID3,YWHAH
3.2.8	OG	GO:0008134	64	3	3	0.046875			transcription factor binding	Q02535,Q15306,Q9UQL6	HDAC5,ID3,IRF4
3.2.8	OG	GO:0005509	64	3	5	0.046875			calcium ion binding	B4DEE8,P35609,Q15493	ACTN2,MGMT,RGN
3.2.8	OG	GO:0003712	64	3	3	0.046875	16452188	In order to approach the molecular basis of the tissue-specific agonistic activity of antioestrogens, we have compared, at the mRNA level, the expression of various transcriptional cofactors (activators or repressors) of estrogen receptors in different breast (MCF7, ZR75-1, T47D, MDA-MB231) and endometrial (Ishikawa, RL-95-2 and HEC1A) human cancer cell lines. We showed that for SRC-1, CBP, TIF1a…	transcription cofactor activity	O75448,P62324,Q7KZF4	BTG1,MED24,SND1
3.2.9	B	GO:0043565	114	38	4	0.333333			sequence-specific DNA binding	ATF1,ATF2,CEBPA,CEBPB,CREB1,ELF3,ELK1,ESR1,ETS1,HDAC2,HNF4A,HSF1,JUN,JUND,NR1H2,NR3C1,POU2F1,RARA,RELA,RORB,RXRA,SMAD3,SMAD4,SREBF2,SRF,STAT1,STAT4,TAF1,TCF7L1,THRA,VDR,WT1	P03372,P04150,P05412,P10276,P10827,P11473,P11831,P14859,P14921,P15336,P15923,P16220,P17535,P17676,P18846,P19419,P19544,P19793,P21675,P41235,P42224,P49715,P55055,P78545,P84022,Q00613,Q04206,Q12772,Q13485,Q14765,Q53X93,Q58EY0,Q5U0J5,Q6FH41,Q6N087,Q8NCY3,Q92753,Q92769
3.2.10	OB	GO:0003713	76	22	4	0.289474			transcription coactivator activity	C9JL99,O75586,O75925,P15172,P29590,P48552,Q13503,Q14192,Q14686,Q15596,Q15648,Q4LE28,Q6STE5,Q8IZL2,Q92585,Q92793,Q92831,Q92993,Q96GM5,Q96RK1,Q9NVC6,Q9Y692	CITED4,CREBBP,FHL2,GMEB1,KAT2B,KAT5,MAML1,MAML2,MBD4,MED17,MED21,MED6,MYOD1,NCOA2,NCOA6,NRIP1,PIAS1,PML,SMARCD1,SMARCD3
3.2.10	OB	GO:0003677	76	22	3	0.289474	22569290	The chromodomain helicase DNA binding protein 5 (CHD5) has recently been identified as a tumor suppressor in a mouse model. The CHD5 locus at 1p36 is deleted, and its mutation has been detected in breast cancer. We, therefore, evaluated whether CHD5 plays a role in human breast cancer.	DNA binding	B1AT47,B8Y636,O75586,O75925,P10242,P10244,P13984,P15172,P17480,P29590,P36956,P42226,Q07666,Q15648,Q15796,Q708E9,Q8TAR1,Q9BQG0,Q9UBB5,Q9UI36,Q9UKD1,Q9Y692	ATF2,DACH1,GMEB1,GMEB2,GTF2F2,KHDRBS1,MBD2,MBD4,MED6,MYB,MYBBP1A,MYBL2,MYOD1,PIAS1,PML,RARA,SMAD2,SREBF1,STAT6,UBTF
3.2.11	B	GO:0000166	38	18	3	0.473684			nucleotide binding	ACTA2,ACVR1,CDK8,CHUK,CSNK2A2,DACH1,DDX5,EEF2K,FGFR1,HIPK2,MAP2K4,MAPK8,MAPK9,PRKD1	A1L4K2,B5M0B4,D0FY35,D0FY36,D2JYH4,O00418,O15111,P11362,P17844,P19784,P45983,P45984,P45985,P49336,P62736,Q04771,Q15139,Q9H2X6
3.2.12	B	GO:0046872	20	6	4	0.3	21209903	Genes encoding metal ion-binding proteins were also over-expressed in PIK3CA-mutated tumors. Such metal ion-binding proteins have regulatory roles in central cellular processes such as gene expression, proliferation, differentiation and survival. Increased expression of these proteins in ERα-positive breast tumors has also been reported by Abba et al.[39].	metal ion binding	P01243,P16471,Q00403,Q12933,Q6I9R8,Q9Y6K9	CSH1,CSH2,FHL2,GTF2B,IKBKG,PRLR,TANK
3.2.13	B	GO:0008134	14	4	3	0.285714			transcription factor binding	P20749,P63165,Q53XR6,Q9UER7	BCL3,DAXX,SMAD2,SUMO1
3.3.1	G	GO:0003779	240	52	4	0.216667	18316593	Girdin (girders of actin filaments) is a novel actin-binding Akt substrate that plays an important role in actin organization and Akt-dependent cell motility in fibroblasts. Here, we find that Girdin is expressed in a variety of cancer cell lines, including the breast cancer cell line MDA-MB-231, and is phosphorylated by the stimulation of insulin-like growth factor (IGF-I). In vitro migration an…	actin binding	A2VCK8,A4D275,A6NFI4,B2ZZ83,B4DYA6,O00159,O14604,O14639,O15143,O75369,O76041,P07737,P17600,P23528,P24855,P33241,P35080,P40123,P46821,P48788,P50402,P50552,P52907,P60981,P62328,Q01518,Q08495,Q12965,Q13045,Q13643,Q53Y44,Q549N0,Q76I76,Q86VF7,Q8IUG5,Q8IZ21,Q8N0Z2,Q8N8S7,Q8TE77,Q8WYL5,Q92558,Q96HC4,Q96KX2,Q99439,Q9UBC5,Q9UBF9,Q9ULJ8,Q9UPY6,Q9Y281,Q9Y613,Q9Y6U3,Q9Y6W5	ABLIM1,ABRA,ARPC1B,CAP2,CAPZA1,CAPZA3,CFL1,CFL2,CNN2,DNASE1,DSTN,EMD,ENAH,EPB49,FHL3,FHOD1,FLII,FLNB,LSP1,MAP1B,MYO18B,MYO1A,MYO1E,MYOT,NEBL,NRAP,PDLIM5,PFN1,PFN2,PHACTR4,PPP1R9A,SCIN,SSH1,SSH2,SSH3,SYN1,TMSB4X,TMSB4Y,TNNI2,TRAF3,VASP,WASF1,WASF2,WASF3
3.3.2	G	GO:0000166	188	40	3	0.212766			nucleotide binding	A4D1D2,A4D2P0,A4D2P1,B1AHB0,B2RB89,O60264,O75116,P07947,P08183,P11233,P15153,P16234,P20338,P21589,P22694,P31323,P33992,P34947,P42356,P50990,P51813,P53671,P60953,P61163,P63000,P68032,Q05193,Q06187,Q13237,Q13418,Q13976,Q15645,Q15835,Q4KMR3,Q5JY90,Q7L3H5,Q96L91,Q99729,Q9UKE5,Q9Y230	ABCB1,ACTC1,ACTR1A,BMX,BTK,CCT8,CDC42,DNM1,EP400,GRK1,GRK5,HNRNPAB,ILK,LIMK2,MCM5,MYO1E,NT5E,PDGFRA,PI4KA,PRKACB,PRKAR2B,PRKG1,PRKG2,RAB4A,RAC1,RAC2,RALA,ROCK2,RUVBL2,SMARCA5,TNIK,TRIP13,YES1
3.3.3	G	GO:0046872	148	17	4	0.114865	21209903	Genes encoding metal ion-binding proteins were also over-expressed in PIK3CA-mutated tumors. Such metal ion-binding proteins have regulatory roles in central cellular processes such as gene expression, proliferation, differentiation and survival. Increased expression of these proteins in ERα-positive breast tumors has also been reported by Abba et al.[39].	metal ion binding	B0ZBF6,P02768,P04839,P08235,P09917,P13498,P16035,P29474,P35228,P35354,P47224,Q13263,Q13443,Q15942,Q70I54,Q8WUP2,Q9NXR8	ADAM9,ALOX5,CYBA,CYBB,FBF1,FBLIM1,ING3,NANOS2,NANOS3,NEBL,NR3C2,PTGS2,RABIF,TIMP2,TRIM28,ZYX
3.3.4	G	GO:0004930	131	15	5	0.114504	12446589	We have previously shown that the G protein-coupled receptor (GPR)30 is critical for progestin-induced growth inhibition. In this study, we addressed signal transduction pathways involved in progestin-mediated signaling. Progestin could not provide any additional growth inhibitory effect to MCF-7 cells treated with specific MAPK kinase inhibitors, PD98059 and U0126. Medroxyprogesteroneacetate (MP…	G-protein coupled receptor activity	A1L4F9,B8Q1L8,O00222,P14416,P21453,P21462,P21728,P24530,P30939,P35372,P35462,P41180,P41594,Q14831,Q14833	CASR,DRD1,DRD2,DRD3,EDNRB,FPR1,GRM4,GRM5,GRM7,GRM8,HTR1F,OPRM1,S1PR1
3.3.5	OG	GO:0042803	116	9	4	0.0775862	11916966	Germ-line mutations in BRCA1 predispose individuals to breast and ovarian cancers. We observed a novel endogenous association of BRCA1 with Nmi (N-Myc-interacting protein) in breast cancer cells. Nmi was found to interact specifically with BRCA1, both in vitroand in vivo, by binding to two major domains in BRCA1, amino acid residues 298–683 and 1301–1863. Homodimerization of Nmi enhanced its asso…	protein homodimerization activity	C8C060,O60494,P04278,P09327,P12643,P31146,P31949,P39086,Q99572	BMP2,CORO1A,CUBN,GRIK1,P2RX7,S100A11,SHBG,VIL1
3.3.5	OG	GO:0005509	116	9	5	0.0775862			calcium ion binding	O60494,P05109,P08758,P09327,P31949,P35243,P62760,Q53XL0,Q9NS15	ANXA5,CUBN,LTBP2,RCVRN,S100A11,S100A8,VIL1,VSNL1
3.3.6	G	GO:0051082	101	8	3	0.0792079			unfolded protein binding	PFDN1,PFDN2,PFDN5,PFDN6,VBP1	B1AQP2,O15212,O60925,P61758,Q5STK2,Q99471,Q9C083,Q9UHV9
3.3.7	G	GO:0005529	93	5	3	0.0537634			sugar binding	BSG,LGALS13,LGALS8,SIGLEC10	C5HZ15,O00214,P35613,Q96LC7,Q9UHV8
3.3.8	OG	GO:0031625	88	4	5	0.0454545	22085717	Breast cancer metastasis suppressor 1 (BRMS1) is destabilized by the Cul3-SPOP E3 ubiquitin ligase complex.	ubiquitin protein ligase binding	P32121,P49407,Q15366,Q99717	ARRB1,ARRB2,PCBP2,SMAD5
3.3.8	OG	GO:0005247	88	4	9	0.0454545			voltage-gated chloride channel activity	Q53G01,Q6FIC5,Q9NZA1,Q9Y696	CLIC4,CLIC5
3.3.8	OG	GO:0005244	88	4	7	0.0454545			voltage-gated ion channel activity	P63252,Q9NZA1,Q9Y5Y9,Q9Y696	CLIC4,CLIC5,KCNJ2,SCN10A
3.3.8	OG	GO:0003677	88	4	3	0.0454545	22569290	The chromodomain helicase DNA binding protein 5 (CHD5) has recently been identified as a tumor suppressor in a mouse model. The CHD5 locus at 1p36 is deleted, and its mutation has been detected in breast cancer. We, therefore, evaluated whether CHD5 plays a role in human breast cancer.	DNA binding	O95619,Q15366,Q86U86,Q8NFD5	ARID1B,PBRM1,PCBP2,YEATS4
3.3.9	OG	GO:0032934	75	3	4	0.04			sterol binding	A6NM69,P22307,P51659	CTDSP2,HSD17B4,SYCP2
3.3.9	OG	GO:0016747	75	3	4	0.04			transferase activity, transferring acyl groups other than amino-acyl groups	A6NM69,P22307,Q6NXF4	CTDSP2,SYCP2
3.3.9	OG	GO:0005516	75	3	3	0.04	17001319	We previously reported the identification of HRPAP20 (hormone-regulated proliferation-associated protein 20), a novel hormone-regulated, proliferation-associated protein. In tumor cell lines, constitutive HRPAP20 expression enhanced proliferation and suppressed apoptosis, characteristics frequently associated with malignant progression. Here, we report that highly invasive breast cancer cell line…	calmodulin binding	O43815,P11137,Q9NRL3	MAP2,STRN,STRN4
3.3.9	OG	GO:0005243	75	3	6	0.04			gap junction channel activity	P17302,P29033,Q9Y6H8	GJA1,GJA3,GJB2
3.3.9	OG	GO:0005216	75	3	6	0.04	21760973	TRPM 8 was first identified in prostate epithelial cells by Tsavaler group [93].In normal prostate, the TRPM 8 level is moderate. However, the expression level of TRPM 8 increases dramatically in prostate cancer [94]. Similarly, the expression level of TRPM 8 becomes highly enriched in other primary human tumors such as breast, colon, lung and skin cancers [93].	ion channel activity	A9Z1Z8,P48995,Q13003	GRIK3,TRPC1
3.3.9	OG	GO:0004725	75	3	7	0.04	7749152	Cellular phosphotyrosine levels are regulated by the balance between protein tyrosine kinases (PTKs) and protein tyrosine phosphatases (PTPs). It is supposed that this balance is disturbed in tumour cells, making the increased or altered activity of PTKs and PTPs likely hallmarks of tumour tissues. Indeed it could be shown that the PTK activity was increased in breast cancer in correlation with p…	protein tyrosine phosphatase activity	Q16827,Q9UBF0,Q9UBT5	PTPRU
3.3.10	B	GO:0000166	81	16	3	0.197531			nucleotide binding	B2R6Q4,B4DYA0,P00519,P04350,P25098,P35968,P41240,P48736,P60709,P61586,P63261,P68133,Q13555,Q1KLZ0,Q9BQE3,Q9UIG0	ABL1,ACTA1,ACTG1,ADRBK1,BAZ1B,CAMK2G,CSK,GNAI2,KDR,PIK3CG,PS1TP5BP1,RHOA,TUBA1C,TUBB3
3.3.11	B	GO:0003779	65	10	4	0.153846	18316593	Girdin (girders of actin filaments) is a novel actin-binding Akt substrate that plays an important role in actin organization and Akt-dependent cell motility in fibroblasts. Here, we find that Girdin is expressed in a variety of cancer cell lines, including the breast cancer cell line MDA-MB-231, and is phosphorylated by the stimulation of insulin-like growth factor (IGF-I). In vitro migration an…	actin binding	A2A418,O43707,P02774,P05556,P06396,P09493,P18206,Q13813,Q15149,Q5T0I2	ACTN4,GBA,GGCX,GSN,ITGB1,PLEC,SPTAN1,TPM1,VCL
3.3.12	OB	GO:0046872	55	6	4	0.109091	21209903	Genes encoding metal ion-binding proteins were also over-expressed in PIK3CA-mutated tumors. Such metal ion-binding proteins have regulatory roles in central cellular processes such as gene expression, proliferation, differentiation and survival. Increased expression of these proteins in ERα-positive breast tumors has also been reported by Abba et al.[39].	metal ion binding	P04156,P05067,P17936,P21980,Q14847,Q9Y4K3	APP,IGFBP3,LASP1,PRNP,TGM2,TRAF6
3.3.12	OB	GO:0003677	55	6	3	0.109091	22569290	The chromodomain helicase DNA binding protein 5 (CHD5) has recently been identified as a tumor suppressor in a mouse model. The CHD5 locus at 1p36 is deleted, and its mutation has been detected in breast cancer. We, therefore, evaluated whether CHD5 plays a role in human breast cancer.	DNA binding	P05067,Q16531,Q59GV3,Q8TAQ2,Q92922,Q969G3	APP,DDB1,SMARCC1,SMARCC2,SMARCE1
3.3.13	B	GO:0019905	44	4	4	0.0909091			syntaxin binding	P51636,Q03135,Q2TNI1,Q53X57	CAV1,CAV2
3.3.14	OB	GO:0042802	40	3	3	0.075			identical protein binding	P05106,Q99962,Q9HAU4	ITGB3,SH3GL2,SMURF2
3.3.14	OB	GO:0004190	40	3	6	0.075			aspartic-type endopeptidase activity	A8K8D4,P49768,P49810	PSEN1,PSEN2
3.4.1	G	GO:0005524	243	53	7	0.218107	12653670	ATP binding cassette transporters and drug resistance in breast cancer. Resistance to chemotherapy is a critical issue in the management of breast cancer patients. The nature of clinical drug resistance is likely to be multifactorial. However, in the last decade considerable attention has been dedicated to the role played by membrane transporter proteins belonging to the ATP binding cassette prot…	ATP binding	A4QPA9,B3KNZ9,B3KY17,B7Z3U6,O00443,O00750,O14983,O15530,O43293,P05023,P07332,P07333,P07949,P10721,P11274,P12270,P15056,P16591,P29317,P29376,P29597,P30530,P35916,P42345,P42679,P42680,P43405,P49137,P52333,Q02750,Q02763,Q04759,Q04912,Q07912,Q08345,Q13546,Q13882,Q16620,Q16832,Q53G26,Q548C2,Q8NG66,Q8WXJ5,Q92918,Q93084,Q96EY1,Q96QZ7,Q99558,Q99683,Q9BRD5,Q9H4M9,Q9NST8,Q9UM73	ALK,ATP1A1,ATP2A1,ATP2A3,AXL,BCR,BRAF,CNKSR3,CSF1R,DAPK3,DDR1,DDR2,DNAJA3,EHD1,EPHA2,FER,FES,FLT4,JAK3,KIT,LTK,MAP2K1,MAP3K14,MAP3K5,MAP4K1,MAPKAPK2,MATK,MST1R,MTOR,NEK11,NR4A3,NTRK2,PDPK1,PIK3C2A,PIK3C2B,PRKCQ,PTK6,RET,RIPK1,SYK,TEK,TNK2,TPR,TYK2
3.4.2	G	GO:0005509	190	17	5	0.0894737			calcium ion binding	A2A284,A8K9S7,B2R5U3,B4DJ51,P04083,P06702,P19174,P31151,P33151,P42566,P62158,Q13191,Q14118,Q5TZZ9,Q96HY3,Q9BTX6,Q9ULV8	ANXA1,CALM1,CALM2,CALM3,CBLB,CBLC,CDH5,DAG1,EHD1,EPS15,PLCG1,RET,S100A7,S100A9
3.4.3	G	GO:0005070	173	16	4	0.0924855			SH3/SH2 adaptor activity	O14492,O14508,O14654,O75791,P46108,P46109,P50616,Q12929,Q13322,Q13480,Q13588,Q14449,Q9BRG2,Q9NWQ8,Q9UKW4,Q9UQC2	CRK,CRKL,EPS8,GAB1,GAB2,GRAP,GRAP2,GRB10,GRB14,IRS4,PAG1,SH2B2,SH2D3A,SOCS2,TOB1,VAV3
3.4.4	G	GO:0046872	157	13	4	0.0828025	21209903	Genes encoding metal ion-binding proteins were also over-expressed in PIK3CA-mutated tumors. Such metal ion-binding proteins have regulatory roles in central cellular processes such as gene expression, proliferation, differentiation and survival. Increased expression of these proteins in ERα-positive breast tumors has also been reported by Abba et al.[39].	metal ion binding	O43184,O75173,O75312,P00403,P08473,P14384,P43354,P68871,Q15075,Q7GXZ8,Q92570,Q99490,Q9NRD5	ADAM12,ADAMTS4,AGAP2,CPM,EEA1,HBB,MME,MT-CO2,NR4A2,NR4A3,PICK1,PTGS2,ZNF259
3.4.5	G	GO:0008083	144	12	4	0.0833333	8971189	Melatonin has been shown to have direct oncostatic actions on estrogen-responsive, MCF-7 humanbreast cancer cells in culture. In the present study, we examined whether these inhibitory actions on cell growth may be mediated through actions on bioassayable growth factor activity. In order to test this hypothesis, we estimated the growth factor activity of conditioned medium (CM) from estradiol (E2…	growth factor activity	B2RC66,O14944,P01135,P01344,P03971,P05019,P14210,P35070,P60568,P60983,Q0GK43,Q5U743	AMH,BTC,EREG,GMFB,HGF,IGF1,IGF2,IL2,TGFA
3.4.6	OG	GO:0019901	132	8	5	0.0606061			protein kinase binding	O15524,P05107,P07766,P08575,Q12913,Q8N122,Q9BV73,Q9UJM3	CD3E,CEP250,ERRFI1,ITGB2,PTPRC,PTPRJ,RPTOR,SOCS1
3.4.6	OG	GO:0004725	132	8	7	0.0606061	7749152	Cellular phosphotyrosine levels are regulated by the balance between protein tyrosine kinases (PTKs) and protein tyrosine phosphatases (PTPs). It is supposed that this balance is disturbed in tumour cells, making the increased or altered activity of PTKs and PTPs likely hallmarks of tumour tissues. Indeed it could be shown that the PTK activity was increased in breast cancer in correlation with p…	protein tyrosine phosphatase activity	A8K3N4,B4E1E6,P08575,P17706,P51452,Q12913,Q96AU5,Q9NPR5	DUSP3,PTPN18,PTPN2,PTPRC,PTPRJ
3.4.7	OG	GO:0042803	118	6	4	0.0508475	11916966	Germ-line mutations in BRCA1 predispose individuals to breast and ovarian cancers. We observed a novel endogenous association of BRCA1 with Nmi (N-Myc-interacting protein) in breast cancer cells. Nmi was found to interact specifically with BRCA1, both in vitroand in vivo, by binding to two major domains in BRCA1, amino acid residues 298–683 and 1301–1863. Homodimerization of Nmi enhanced its asso…	protein homodimerization activity	O14908,P40189,P47736,P49815,Q13137,Q9NSB8	CALCOCO2,GIPC1,HOMER2,IL6ST,RAP1GAP,TSC2
3.4.7	OG	GO:0005158	118	6	4	0.0508475			insulin receptor binding	O60496,P01308,Q8TEW6,Q8WWQ0,Q99704,Q9P104	ART4,DOK2,DOK4,DOK5,INS,PHIP
3.4.7	OG	GO:0005102	118	6	3	0.0508475			receptor binding	O14745,O14908,P16333,P24821,Q13740,Q92730	ALCAM,GIPC1,NCK1,RND1,SLC9A3R1,TNC
3.4.7	OG	GO:0003779	118	6	4	0.0508475	18316593	Girdin (girders of actin filaments) is a novel actin-binding Akt substrate that plays an important role in actin organization and Akt-dependent cell motility in fibroblasts. Here, we find that Girdin is expressed in a variety of cancer cell lines, including the breast cancer cell line MDA-MB-231, and is phosphorylated by the stimulation of insulin-like growth factor (IGF-I). In vitro migration an…	actin binding	A8K0X1,O14908,O15357,Q05682,Q9H4G0,Q9NSB8	CALD1,EPB41L1,GIPC1,HOMER2,INPPL1
3.4.8	OG	GO:0035091	97	5	4	0.0515464			phosphatidylinositol binding	A2RUF7,A6NKH4,O60749,O95219,Q13596	PIK3C2B,SNX1,SNX2,SNX4
3.4.8	OG	GO:0008565	97	5	3	0.0515464			protein transporter activity	A6NKH4,O60749,O94973,Q13596,Q92572	AP2A2,AP3S1,SNX1,SNX2
3.4.9	OG	GO:0017124	90	4	4	0.0444444	12587999	Ras-GTPase activating protein SH3 domain-binding proteins 1 and 2 (G3BP1 and G3BP2) have recently been reported to be encoded by two separate genes on human chromosomes 5 and 4 respectively and have been implicated in Ras signalling, NFkappaB signalling, the atin proteosome pathway and RNA processing. In addition, G3BP1 has recently been implicated in cancer biology. The transcripts for these gen…	SH3 domain binding	O14512,Q13905,Q92835,Q96B97	INPP5D,RAPGEF1,SH3KBP1,SOCS4
3.4.9	OG	GO:0005179	90	4	4	0.0444444	9199297	Breast cancers often progress from a hormone-dependent, nonmetastatic, antiestrogen-sensitive phenotype to a hormone-independent, antiestrogen- and chemotherapy-resistant phenotype with highly invasive and metastatic growth properties. This progression is usually accompanied by altered function of the estrogen receptor (ER) or outgrowth of ER-negative cancer cells.	hormone activity	B1A4H7,O14643,P01242,Q9UEF7	GH2,KL
3.4.10	OG	GO:0043565	82	3	4	0.0365854			sequence-specific DNA binding	P50549,Q53XI4,Q9NYD6	ETV1,HOXC10
3.4.10	OG	GO:0042802	82	3	3	0.0365854			identical protein binding	P19235,P25963,P32004	EPOR,NFKBIA,VCAM1
3.4.10	OG	GO:0005178	82	3	4	0.0365854	16985061	Integrins are expressed by numerous tumor types including breast cancer, in which they play a crucial role in tumor growth and metastasis.	integrin binding	O14495,P05362,P32004	ICAM1,PPAP2B,VCAM1
3.4.10	OG	GO:0004896	82	3	5	0.0365854	17348817	Secreted cytokines take part in the proliferation of the cancer cells, as proven by selective inhibition using antibodies. In addition, expression of cytokine receptors on tested cell lines corresponded to the effects of individual cytokines. An analogous pattern was also observed for fibroblasts, which, under physiologic conditions, are the cells in closest contact with the tumor tissue and play…	cytokine receptor activity	P40238,Q6NSJ8,Q99062	CSF2RB,CSF3R,MPL
3.4.10	OG	GO:0004888	82	3	4	0.0365854			transmembrane signaling receptor activity	O43157,P05362,P40238	ICAM1,MPL,PLXNB1
3.4.11	B	GO:0005524	70	28	7	0.4	12653670	ATP binding cassette transporters and drug resistance in breast cancer. Resistance to chemotherapy is a critical issue in the management of breast cancer patients. The nature of clinical drug resistance is likely to be multifactorial. However, in the last decade considerable attention has been dedicated to the role played by membrane transporter proteins belonging to the ATP binding cassette prot…	ATP binding	A1L467,A6NF12,O60674,P00533,P04626,P04629,P05129,P06213,P06241,P07948,P08069,P08581,P09619,P12931,P21860,P23458,P28482,P51955,Q05397,Q05655,Q13153,Q14289,Q15303,Q15418,Q16288,Q1HBJ4,Q8IYN9,Q96CY4	EGFR,ERBB2,ERBB3,ERBB4,FYN,IGF1R,INSR,JAK1,JAK2,LYN,MAPK1,NEK2,NTRK1,NTRK3,PDGFRB,PKN1,PRKCD,PRKCG,PTK2,PTK2B,RPS6KA1,SLTM,SRC
3.4.12	B	GO:0019904	42	7	3	0.166667			protein domain specific binding	B0LPF3,D0PNI1,O14964,P61981,P62258,P62993,P63104	GRB2,HGS,YWHAE,YWHAG,YWHAZ
3.4.13	B	GO:0005158	35	6	4	0.171429			insulin receptor binding	A8K3M3,P18031,P27986,P29353,P35568,Q9Y4H2	IRS1,IRS2,PIK3R1,PTPN1,SHC1
3.4.14	B	GO:0005509	29	5	5	0.172414			calcium ion binding	O15162,P01133,P22681,P51692,Q59GY7	CBL,EGF,PLSCR1,STAT5A,STAT5B
3.4.15	OB	GO:0019901	24	3	5	0.125			protein kinase binding	P10912,P35222,Q14451	CTNNB1,GHR,GRB7
3.4.15	OB	GO:0004725	24	3	7	0.125	7749152	Cellular phosphotyrosine levels are regulated by the balance between protein tyrosine kinases (PTKs) and protein tyrosine phosphatases (PTPs). It is supposed that this balance is disturbed in tumour cells, making the increased or altered activity of PTKs and PTPs likely hallmarks of tumour tissues. Indeed it could be shown that the PTK activity was increased in breast cancer in correlation with p…	protein tyrosine phosphatase activity	P29350,Q06124,Q53XS4	PTPN11,PTPN6
3.4.15	OB	GO:0003690	24	3	5	0.125	22194698	Human cells can process DNAdouble-strand breaks (DSBs) by either homology directed or non-homologous repair pathways. Defects in components of DSB repair pathways are associated with a predisposition to cancer. The products of the BRCA1 and BRCA2 genes, which normally confer protection against breastcancer, are involved in homology-directed DSB repair. Defects in another homology-directed pathway…	double-stranded DNA binding	P01100,P35222,Q6FG41	CTNNB1,FOS
3.4.15	OB	GO:0003677	24	3	3	0.125	22569290	The chromodomain helicase DNA binding protein 5 (CHD5) has recently been identified as a tumor suppressor in a mouse model. The CHD5 locus at 1p36 is deleted, and its mutation has been detected in breast cancer. We, therefore, evaluated whether CHD5 plays a role in human breast cancer.	DNA binding	O75030,P35222,Q07889	CTNNB1,MITF,SOS1
3.5.1	G	GO:0000166	104	19	3	0.182692			nucleotide binding	A6NFE9,A8K8U5,B3KRJ9,B7Z7H6,O14678,P17066,P19338,P33981,P49459,P49916,P49917,P62070,Q03468,Q13873,Q15233,Q5TCY1,Q8WXA9,Q96L34,Q9UL54	ABCD4,BMPR2,ERCC6,HSPA6,LIG4,LRIG3,MARK4,NCL,NONO,RRAS2,SREK1,TAOK2,TTBK1,TTK,UBE2A
3.5.2	G	GO:0046872	85	15	4	0.176471	21209903	Genes encoding metal ion-binding proteins were also over-expressed in PIK3CA-mutated tumors. Such metal ion-binding proteins have regulatory roles in central cellular processes such as gene expression, proliferation, differentiation and survival. Increased expression of these proteins in ERα-positive breast tumors has also been reported by Abba et al.[39].	metal ion binding	A8MSQ1,O60260,O94880,P05177,P06401,P15291,Q2M1K9,Q5VVX3,Q5VVX4,Q7Z2E3,Q86SS6,Q96P48,Q9NS23,Q9UBN7,Q9Y6H3	APTX,ARAP1,B4GALT1,CYP1A2,HDAC6,PARK2,PGR,PHF14,RASSF1,SYT9,XRCC6BP1,ZNF423
3.5.3	G	GO:0003677	70	12	3	0.171429	22569290	The chromodomain helicase DNA binding protein 5 (CHD5) has recently been identified as a tumor suppressor in a mouse model. The CHD5 locus at 1p36 is deleted, and its mutation has been detected in breast cancer. We, therefore, evaluated whether CHD5 plays a role in human breast cancer.	DNA binding	A8K4I2,O14746,P16403,Q02539,Q13426,Q15554,Q16633,Q8IZH2,Q92522,Q96AP0,Q9UGN5,Q9UH65	ACD,H1FX,HIST1H1A,HIST1H1C,PARP2,POU2AF1,SWAP70,TERF2,TERT,XRCC4,XRN1
3.5.4	G	GO:0003723	58	6	3	0.103448			RNA binding	P05386,P22087,P55769,P61247,Q6FHM6,Q8NG38	FBL,NHP2L1,RPLP1,RPS3A,TERT
3.5.5	G	GO:0043565	52	5	4	0.0961538			sequence-specific DNA binding	P07199,P09017,P09086,P22415,Q7Z5Y1	CENPB,HOXC4,POU2F2,USF1,usf1-bd
3.5.6	G	GO:0003923	47	4	3	0.0851064	22654114	The glycosylphosphatidylinositol (GPI) anchor is a lipid and glycan modification added to the C-terminus of certain proteins in the endoplasmic reticulum (ER) by the activity of a multiple subunit enzyme complex known as the GPI transamidase (GPIT). Several subunits of GPIT have increased expression levels in breast carcinoma. In an effort to identify GPI anchored proteins and understand the poss…	GPI-anchor transamidase activity	O43292,Q92643,Q969N2,Q96S52	GPAA1,PIGK,PIGS,PIGT
3.5.7	OG	GO:0051087	43	3	3	0.0697674			chaperone binding	Q15813,Q15814,Q9BTW9	TBCC,TBCD,TBCE
3.5.7	OG	GO:0000287	43	3	5	0.0697674			magnesium ion binding	A1L0T0,Q15181,Q9UBZ9	ILVBL,PPA1,REV1
3.5.8	B	GO:0000166	82	34	3	0.414634			nucleotide binding	A6NCD2,A6NE14,A8MWI8,B7Z4Z7,O14757,P07437,P09884,P11387,P12757,P12956,P13010,P17858,P17987,P20591,P23246,P40227,P43243,P43403,P48643,P49368,P50991,P53350,P63146,P68363,P68366,P78371,Q00839,Q02880,Q5SU16,Q71U36,Q96PK6,Q99832,Q9NR30,Q9NVJ2	ARL8B,CCT2,CCT3,CCT4,CCT5,CCT6A,CCT7,CHEK1,DDX56,HNRNPU,MATR3,MX1,PFKL,PLK1,POLA1,RBM14,SFPQ,SKIL,TCP1,TOP1,TOP2B,TUBA1A,TUBA1B,TUBA4A,TUBB,UBE2B,XRCC5,XRCC6,ZAP70
3.5.9	B	GO:0003677	48	13	3	0.270833	22569290	The chromodomain helicase DNA binding protein 5 (CHD5) has recently been identified as a tumor suppressor in a mouse model. The CHD5 locus at 1p36 is deleted, and its mutation has been detected in breast cancer. We, therefore, evaluated whether CHD5 plays a role in human breast cancer.	DNA binding	B1AHC8,O14686,O75367,P04053,P09874,P0C0S5,P15884,P24928,P49450,Q13950,Q6FI13,Q8NEZ4,Q9UBL3	ASH2L,CENPA,DNTT,H2AFY,H2AFZ,HIST2H2AA3,HIST2H2AA4,MLL3,PARP1,POLR2A,RUNX2,TCF7L2,WBP7,XRCC6
3.5.10	OB	GO:0046872	35	4	4	0.114286	21209903	Genes encoding metal ion-binding proteins were also over-expressed in PIK3CA-mutated tumors. Such metal ion-binding proteins have regulatory roles in central cellular processes such as gene expression, proliferation, differentiation and survival. Increased expression of these proteins in ERα-positive breast tumors has also been reported by Abba et al.[39].	metal ion binding	O95071,P49711,Q9NS91,Q9Y253	CTCF,POLQ,RAD18,UBR5
3.5.10	OB	GO:0044212	35	4	5	0.114286			transcription regulatory region DNA binding	O15105,P35548,P49711,Q15291	CTCF,MSX2,RBBP5,SMAD7
3.5.11	B	GO:0019899	28	3	3	0.107143	2414022	the effects of insulin on methotrexate polyglutamate synthesis and binding to dihydrofolate reductase (DHFR) in two human breast cancer cell lines.	enzyme binding	P10636,P31946,Q99873	MAPT,PRMT1,YWHAB
3.6.1	G	GO:0000166	131	50	3	0.381679			nucleotide binding	A0ZT98,A8K1U6,A8K3Z8,B4DNC0,O00212,O00444,O14578,O95747,P08134,P10114,P20337,P36896,P37023,P49703,P51153,P57729,P57735,P62826,P84095,Q00532,Q00537,Q08881,Q12931,Q13705,Q15669,Q16671,Q6ICP4,Q6ICQ8,Q6SA08,Q86SG6,Q8NER5,Q8NEV4,Q8TAI7,Q8TDR2,Q969T4,Q96D21,Q9BST9,Q9BXA7,Q9BZG1,Q9H082,Q9H093,Q9H4E5,Q9H5K3,Q9H832,Q9NRW1,Q9NYL2,Q9NYN1,Q9NYS0,Q9P2K8,Q9UIK4	ACVR1B,ACVR1C,ACVR2B,ACVRL1,AMHR2,ARL4D,CDK17,CDKL1,CIT,DAPK2,EIF2AK4,HSP90B2P,ITK,MLTK,MYO3A,NEK9,NKIRAS1,NUAK2,OXSR1,PLK4,RAB13,RAB25,RAB33B,RAB34,RAB38,RAB3B,RAB6B,RAN,RAP2A,RASD2,RASL12,RHEBL1,RHOC,RHOD,RHOG,RHOH,RHOJ,RTKN,SGK196,STK35,TSSK1B,TSSK4,UBE2E3,UBE2Z
3.6.2	G	GO:0046872	81	15	4	0.185185	21209903	Genes encoding metal ion-binding proteins were also over-expressed in PIK3CA-mutated tumors. Such metal ion-binding proteins have regulatory roles in central cellular processes such as gene expression, proliferation, differentiation and survival. Increased expression of these proteins in ERα-positive breast tumors has also been reported by Abba et al.[39].	metal ion binding	A4D1A2,B4DV19,O00743,O95405,P15882,P48454,P52757,P62979,Q13501,Q6UWE0,Q6ZNA4,Q86XS8,Q8TAX0,Q99942,Q9NTX7	CHN1,CHN2,LRSAM1,OXSR1,PPP3CC,PPP6C,RNF111,RNF130,RNF146,RNF5,RPS27A,SQSTM1,ZFYVE9
3.6.3	G	GO:0005096	66	5	4	0.0757576			GTPase activator activity	P49795,Q07960,Q15052,Q2M1Z3,Q53QZ3	ARHGAP1,ARHGAP15,ARHGAP31,ARHGEF6,RGS19
3.6.4	OG	GO:0031625	61	4	5	0.0655738	22085717	Breast cancer metastasis suppressor 1 (BRMS1) is destabilized by the Cul3-SPOP E3 ubiquitin ligase complex.	ubiquitin protein ligase binding	O43541,Q04323,Q93034,Q9UNK0	CUL5,SMAD6,STX8,UBXN1
3.6.4	OG	GO:0003779	61	4	4	0.0655738	18316593	Girdin (girders of actin filaments) is a novel actin-binding Akt substrate that plays an important role in actin organization and Akt-dependent cell motility in fibroblasts. Here, we find that Girdin is expressed in a variety of cancer cell lines, including the breast cancer cell line MDA-MB-231, and is phosphorylated by the stimulation of insulin-like growth factor (IGF-I). In vitro migration an…	actin binding	O14682,O60610,Q9NR64,Q9NSN8	DIAPH1,ENC1,KLHL1,SNTG1
3.6.5	G	GO:0008138	53	3	7	0.0566038	7749152	Cellular phosphotyrosine levels are regulated by the balance between protein tyrosine kinases (PTKs) and protein tyrosine phosphatases (PTPs). It is supposed that this balance is disturbed in tumour cells, making the increased or altered activity of PTKs and PTPs likely hallmarks of tumour tissues. Indeed it could be shown that the PTK activity was increased in breast cancer in correlation with p…	protein tyrosine/serine/threonine phosphatase activity	Q6B8I1,Q9UII6,Q9Y6J8	DUSP13,STYXL1
3.6.6	OB	GO:0005524	30	12	7	0.4	12653670	ATP binding cassette transporters and drug resistance in breast cancer. Resistance to chemotherapy is a critical issue in the management of breast cancer patients. The nature of clinical drug resistance is likely to be multifactorial. However, in the last decade considerable attention has been dedicated to the role played by membrane transporter proteins belonging to the ATP binding cassette prot…	ATP binding	A8K4G3,B7Z2D9,O00238,O14920,O43318,P08631,P36897,P48729,Q13464,Q5T7S2,Q9HC98,Q9NZ70	BMPR1B,CSNK1A1,HCK,IKBKB,MAP3K7,NEK6,NR2C2,ROCK1,TGFBR1
3.6.6	OB	GO:0000166	30	12	3	0.4			nucleotide binding	A8K4G3,B7Z2D9,O00238,O14920,O43318,P08631,P36897,P48729,Q13464,Q5T7S2,Q9HC98,Q9NZ70	BMPR1B,CSNK1A1,HCK,IKBKB,MAP3K7,NEK6,NR2C2,ROCK1,TGFBR1
3.6.7	OB	GO:0046872	18	4	4	0.222222	21209903	Genes encoding metal ion-binding proteins were also over-expressed in PIK3CA-mutated tumors. Such metal ion-binding proteins have regulatory roles in central cellular processes such as gene expression, proliferation, differentiation and survival. Increased expression of these proteins in ERα-positive breast tumors has also been reported by Abba et al.[39].	metal ion binding	P26358,P48059,P98170,Q9NW38	DNMT1,FANCL,LIMS1,XIAP
3.6.7	OB	GO:0042803	18	4	4	0.222222	11916966	Germ-line mutations in BRCA1 predispose individuals to breast and ovarian cancers. We observed a novel endogenous association of BRCA1 with Nmi (N-Myc-interacting protein) in breast cancer cells. Nmi was found to interact specifically with BRCA1, both in vitroand in vivo, by binding to two major domains in BRCA1, amino acid residues 298–683 and 1301–1863. Homodimerization of Nmi enhanced its asso…	protein homodimerization activity	P01137,P17813,Q9UNE7,Q9UNH7	ENG,SNX6,STUB1,TGFB1
3.6.7	OB	GO:0008270	18	4	6	0.222222			zinc ion binding	P26358,P48059,P98170,Q9NW38	DNMT1,FANCL,LIMS1,XIAP
3.7.1	G	GO:0046872	60	9	4	0.15	21209903	Genes encoding metal ion-binding proteins were also over-expressed in PIK3CA-mutated tumors. Such metal ion-binding proteins have regulatory roles in central cellular processes such as gene expression, proliferation, differentiation and survival. Increased expression of these proteins in ERα-positive breast tumors has also been reported by Abba et al.[39].	metal ion binding	P02787,P09237,P14780,P31689,Q15027,Q16790,Q5T7Q0,Q75N03,Q9UKT4	ACAP1,CA9,CBLL1,DNAJA1,FBXO5,MMP7,MMP9,TF
3.7.2	G	GO:0004842	51	5	6	0.0980392	11320250	BRCA1 is a breast and ovarian cancer-specific tumor suppressor that seems to be involved in transcription and DNA repair. Here we report that BRCA1 exhibits a bona fide ubiquitin (Ub) protein ligase (E3) activity, and that cancer-predisposing mutations within the BRCA1 RING domain abolish its Ub ligase activity. Furthermore, these mutants are unable to reverse gamma-radiation hypersensitivity of …	ubiquitin-protein ligase activity	B4DDV7,Q13309,Q9UJX2,Q9UJX5,Q9UJX6	ANAPC2,ANAPC4,CBLL1,CDC23,SKP2
3.7.3	OG	GO:0008017	46	4	5	0.0869565	21989536	CLIP-170 is a microtubule-binding protein and participates in diverse microtubule-associated cellular activities by regulating microtubule dynamics. Here we provide evidence that CLIP-170 is a mediator of the sensitivity of the anti-microtubule drug paclitaxel in breast cancer. In vitro cell proliferation assays reveal that CLIP-170 expression in breast cancer cell lines correlates with their sen…	microtubule binding	O95166,O95996,P25054,Q6IAW1	ANAPC2,APC,APOC2,GABARAP,SLC25A23
3.7.3	OG	GO:0004725	46	4	7	0.0869565	7749152	Cellular phosphotyrosine levels are regulated by the balance between protein tyrosine kinases (PTKs) and protein tyrosine phosphatases (PTPs). It is supposed that this balance is disturbed in tumour cells, making the increased or altered activity of PTKs and PTPs likely hallmarks of tumour tissues. Indeed it could be shown that the PTK activity was increased in breast cancer in correlation with p…	protein tyrosine phosphatase activity	P28827,Q15678,Q52LH9,Q9UNH5	CDC14A,PTPN14,PTPRM
3.7.4	OG	GO:0042803	38	3	4	0.0789474	11916966	Germ-line mutations in BRCA1 predispose individuals to breast and ovarian cancers. We observed a novel endogenous association of BRCA1 with Nmi (N-Myc-interacting protein) in breast cancer cells. Nmi was found to interact specifically with BRCA1, both in vitroand in vivo, by binding to two major domains in BRCA1, amino acid residues 298–683 and 1301–1863. Homodimerization of Nmi enhanced its asso…	protein homodimerization activity	B2R5Q7,O00560,P01730	CD4,SDCBP
3.7.4	OG	GO:0042802	38	3	3	0.0789474			identical protein binding	P02452,P04233,P08123	CD74,COL1A1,COL1A2
3.7.4	OG	GO:0005509	38	3	5	0.0789474			calcium ion binding	P03956,P13611,Q13316	DMTF1,MMP1,VCAN
3.7.4	OG	GO:0001948	38	3	3	0.0789474			glycoprotein binding	B2R5Q7,O00560,P01730	CD4,SDCBP
3.7.4	OG	GO:0000166	38	3	3	0.0789474			nucleotide binding	P41250,P61020,Q16512	GARS,PKN1,RAB5B
3.7.5	B	GO:0000166	39	10	3	0.25641			nucleotide binding	A3QNQ0,D2JYI1,P06239,P37173,P49841,P61158,P61160,Q03113,Q6FI27,Q92930	ACTR2,ACTR3,GNA12,GSK3B,LCK,RAB8B,TGFBR2
3.7.6	OB	GO:0005509	29	4	5	0.137931			calcium ion binding	A8K1U7,P12814,P12830,Q1HE25	ACTN1,FZR1
3.7.6	OB	GO:0003779	29	4	4	0.137931	18316593	Girdin (girders of actin filaments) is a novel actin-binding Akt substrate that plays an important role in actin organization and Akt-dependent cell motility in fibroblasts. Here, we find that Girdin is expressed in a variety of cancer cell lines, including the breast cancer cell line MDA-MB-231, and is phosphorylated by the stimulation of insulin-like growth factor (IGF-I). In vitro migration an…	actin binding	O00401,P11171,P12814,Q53QM2	ACTN1,ACTR3,EPB41,WASL
3.7.7	OB	GO:0046872	22	3	4	0.136364	21209903	Genes encoding metal ion-binding proteins were also over-expressed in PIK3CA-mutated tumors. Such metal ion-binding proteins have regulatory roles in central cellular processes such as gene expression, proliferation, differentiation and survival. Increased expression of these proteins in ERα-positive breast tumors has also been reported by Abba et al.[39].	metal ion binding	P26010,P52735,Q9BZE0	GLIS2,ITGB7,VAV2
3.7.7	OB	GO:0042803	22	3	4	0.136364	11916966	Germ-line mutations in BRCA1 predispose individuals to breast and ovarian cancers. We observed a novel endogenous association of BRCA1 with Nmi (N-Myc-interacting protein) in breast cancer cells. Nmi was found to interact specifically with BRCA1, both in vitroand in vivo, by binding to two major domains in BRCA1, amino acid residues 298–683 and 1301–1863. Homodimerization of Nmi enhanced its asso…	protein homodimerization activity	O15169,P14923,P20963	AXIN1,CD247,JUP
3.7.7	OB	GO:0019903	22	3	5	0.136364	17511879	The identification of PP1β as a BRCA1 interacting protein and characterization of the interaction of BRCA1 with PP1α, β and γ both in vitro and in vivo, provides new insights into the roles of both BRCA1 and the PP1 isoforms. These biochemical results led to analysis of the expression of BRCA1 as well as PP1α, β and γ, which has provided unique evidence for their potential deregulation in breast …	protein phosphatase binding	O60716,P14923,P46940	CTNND1,IQGAP1,JUP
3.7.7	OB	GO:0005096	22	3	4	0.136364			GTPase activator activity	O15169,P46940,Q9NZN5	ARHGEF12,AXIN1,IQGAP1
3.7.7	OB	GO:0005089	22	3	6	0.136364			Rho guanyl-nucleotide exchange factor activity	P52735,Q13009,Q9NZN5	ARHGEF12,TIAM1,VAV2
3.7.7	OB	GO:0005085	22	3	4	0.136364			guanyl-nucleotide exchange factor activity	P52735,Q13009,Q9NZN5	ARHGEF12,TIAM1,VAV2
3.7.7	OB	GO:0004888	22	3	4	0.136364			transmembrane signaling receptor activity	P16070,P16581,P20963	CD247,CD44,SELE
3.8.1	G	GO:0046872	68	20	4	0.294118	21209903	Genes encoding metal ion-binding proteins were also over-expressed in PIK3CA-mutated tumors. Such metal ion-binding proteins have regulatory roles in central cellular processes such as gene expression, proliferation, differentiation and survival. Increased expression of these proteins in ERα-positive breast tumors has also been reported by Abba et al.[39].	metal ion binding	O15015,O75928,O96006,P49792,P78364,Q02447,Q12873,Q13219,Q14134,Q14995,Q969Q1,Q9BUZ4,Q9H8W4,Q9NR12,Q9NS56,Q9NSC2,Q9UBC3,Q9UBT2,Q9Y4E5,Q9Y6K1	CHD3,DNMT3A,DNMT3B,NR1D2,PAPPA,PDLIM7,PHC1,PIAS2,PLEKHF2,RANBP2,SALL1,SP3,TOPORS,TRAF4,TRIM29,TRIM63,UBA2,ZBED1,ZNF451,ZNF646
3.8.2	OG	GO:0003677	48	7	3	0.145833	22569290	The chromodomain helicase DNA binding protein 5 (CHD5) has recently been identified as a tumor suppressor in a mouse model. The CHD5 locus at 1p36 is deleted, and its mutation has been detected in breast cancer. We, therefore, evaluated whether CHD5 plays a role in human breast cancer.	DNA binding	A8MT69,P43351,P61978,Q06945,Q14103,Q92481,Q9Y620	BHLHE40,HNRNPD,HNRNPK,RAD52,RAD54B,SOX4,TFAP2B
3.8.2	OG	GO:0000166	48	7	3	0.145833			nucleotide binding	O43353,P31321,P51817,Q14103,Q5RL73,Q8N4C6,Q9Y620	C7orf64,HNRNPD,NIN,PRKAR1B,PRKX,RAD54B,RIPK2
3.8.3	OG	GO:0051018	36	4	3	0.111111			protein kinase A binding	O43687,Q5JQC9,Q9P0M2,Q9UKA4	AKAP11,AKAP4,AKAP7
3.8.3	OG	GO:0043565	36	4	4	0.111111			sequence-specific DNA binding	P41212,Q01826,Q03933,Q15744	CEBPE,ETV6,HSF2,SATB1
3.8.3	OG	GO:0042803	36	4	4	0.111111	11916966	Germ-line mutations in BRCA1 predispose individuals to breast and ovarian cancers. We observed a novel endogenous association of BRCA1 with Nmi (N-Myc-interacting protein) in breast cancer cells. Nmi was found to interact specifically with BRCA1, both in vitroand in vivo, by binding to two major domains in BRCA1, amino acid residues 298–683 and 1301–1863. Homodimerization of Nmi enhanced its asso…	protein homodimerization activity	P23497,Q03933,Q15744,Q9ULZ3	CEBPE,HSF2,PYCARD,SP100
3.8.3	OG	GO:0019904	36	4	3	0.111111			protein domain specific binding	P23497,P41212,Q9HD42,Q9P0M2	AKAP7,CHMP1A,ETV6,SP100
3.8.4	OB	GO:0005524	22	7	7	0.318182	12653670	ATP binding cassette transporters and drug resistance in breast cancer. Resistance to chemotherapy is a critical issue in the management of breast cancer patients. The nature of clinical drug resistance is likely to be multifactorial. However, in the last decade considerable attention has been dedicated to the role played by membrane transporter proteins belonging to the ATP binding cassette prot…	ATP binding	A8MU64,B9A012,P35250,P63279,Q05513,Q13402,Q75MT5	MYO7A,PRKCZ,RFC2,UBE2I
3.8.4	OB	GO:0000166	22	7	3	0.318182			nucleotide binding	A8MU64,B9A012,P10644,P35250,P63279,Q05513,Q13402	MYO7A,PRKAR1A,PRKCZ,RFC2,UBE2I
3.8.5	B	GO:0003677	14	4	3	0.285714	22569290	The chromodomain helicase DNA binding protein 5 (CHD5) has recently been identified as a tumor suppressor in a mouse model. The CHD5 locus at 1p36 is deleted, and its mutation has been detected in breast cancer. We, therefore, evaluated whether CHD5 plays a role in human breast cancer.	DNA binding	B2R4R0,P62805,Q13422,Q9UKT9	HIST1H4L,IKZF1,IKZF3
3.9.1	G	GO:0046872	50	7	4	0.14	21209903	Genes encoding metal ion-binding proteins were also over-expressed in PIK3CA-mutated tumors. Such metal ion-binding proteins have regulatory roles in central cellular processes such as gene expression, proliferation, differentiation and survival. Increased expression of these proteins in ERα-positive breast tumors has also been reported by Abba et al.[39].	metal ion binding	B2RNB2,O43823,P78536,Q7L590,Q86UW9,Q86Y01,Q9NPC3	ADAM17,AKAP8,CCNB1IP1,DTX1,DTX2,MCM10
3.9.2	G	GO:0005509	43	6	5	0.139535			calcium ion binding	O00548,O95967,P78504,Q8NFH8,Q9NR61,Q9Y219	DLL1,DLL4,EFEMP2,JAG1,JAG2,REPS2
3.9.3	OG	GO:0016757	37	5	3	0.135135			transferase activity, transferring glycosyl groups	B4DLT6,B5MCR5,O00587,Q8NES3,Q9H488	LFNG,MFNG,POFUT1
3.9.3	OG	GO:0003677	37	5	3	0.135135	22569290	The chromodomain helicase DNA binding protein 5 (CHD5) has recently been identified as a tumor suppressor in a mouse model. The CHD5 locus at 1p36 is deleted, and its mutation has been detected in breast cancer. We, therefore, evaluated whether CHD5 plays a role in human breast cancer.	DNA binding	B4DY22,Q04864,Q06330,Q06413,Q9Y222	DMTF1,MEF2C,RBPJ,REL
3.9.4	OG	GO:0005524	27	4	7	0.148148	12653670	ATP binding cassette transporters and drug resistance in breast cancer. Resistance to chemotherapy is a critical issue in the management of breast cancer patients. The nature of clinical drug resistance is likely to be multifactorial. However, in the last decade considerable attention has been dedicated to the role played by membrane transporter proteins belonging to the ATP binding cassette prot…	ATP binding	P21127,P31152,Q0VG04,Q96KB5	CDK11B,MAPK4,PBK
3.9.4	OG	GO:0004674	27	4	6	0.148148	12082631	In order to define the role of PLK1 for mitotic progression of human cells and for neoplastic cell growth, phosphorothioate antisense oligonucleotides (ASOs) were tested to selectively downregulatePLK1 expression in MDA-MB-435 (breast cancer), HeLa S3 (cervical carcinoma) and A549 (non-small cell lung cancer) cells. ASOs were identified which suppress PLK1 mRNA and protein in a dose-dependent and…	protein serine/threonine kinase activity	P21127,P31152,Q0VG04,Q96KB5	CDK11B,MAPK4,PBK
3.9.4	OG	GO:0000166	27	4	3	0.148148			nucleotide binding	P21127,P31152,Q0VG04,Q96KB5	CDK11B,MAPK4,PBK
3.9.5	B	GO:0004693	23	6	7	0.26087	20179208	Cyclin D1 belongs to a family of proteins that regulate progression through the G1-S phase of the cell cycle by binding to cyclin-dependent kinase(cdk)-4 to phosphorylate the retinoblastoma protein and release E2F transcription factors for progression through cell cycle. Several cancers, including breast, colon, and prostate, overexpress the cyclin D1 gene. However, the correlation of cyclin D1 o…	cyclin-dependent protein kinase activity	B3KQ22,O94921,P38936,P46527,Q00534,Q9UQ07	AGER,CCND3,CDK14,CDK6,CDKN1A,CDKN1B
3.9.6	B	GO:0016301	17	3	4	0.176471	19075780	Src kinase plays a key role in multiple signalling pathways regulating diverse cell functions from proliferation and survival to invasion and angiogenesis. In breast cancer, both Src protein levels and kinase activity are frequently elevated and its important role in these oncogenic processes make it a potential target for therapeutic intervention. Importantly, recent evidence has revealed a role…	kinase activity	P14635,Q6FI05,Q6I9V6	CCNB1,CDKN1A,CDKN1B
3.10.1	OG	GO:0008233	68	15	3	0.220588			peptidase activity	P00734,P00740,P00742,P00747,P00748,P00749,P04070,P08246,P08254,P08709,P20151,P45452,Q5JVE7,Q9UHI8,Q9UNA0	ADAMTS1,ADAMTS5,ELANE,F12,F2,F7,F9,FAM110A,KLK2,MMP13,MMP3,PLAU,PLG,PROC
3.10.1	OG	GO:0005509	68	15	5	0.220588			calcium ion binding	P00734,P00740,P00742,P02818,P04070,P07204,P08254,P08709,P09486,P14543,P45452,P98155,Q5JVE7,Q5VVF5,Q9NZR2	BGLAP,F2,F7,F9,FAM110A,LRP1B,MMP13,MMP3,NID1,PROC,SPARC,THBD,VLDLR
3.10.2	G	GO:0008201	46	7	5	0.152174	8784471	The adhesion of cancer cells to the vascular endothelium is an important step in the hematogenous metastasis of cancer. Human breast cancer cells adhere to human umbilical vein endothelial cells (HUVECs) through the interaction of E selection on HUVECs and the carbohydrate ligand sialyl Lewisx on the cancer cells. We investigated the alteration of integrin expression on human breast cancer cells,…	heparin binding	O14786,O60462,P05154,P22105,P49763,P49765,P80098	MCP-3,NELL1,NELL2,PGF,SERPINA5,TNXB,VEGFB
3.10.3	G	GO:0005102	39	4	3	0.102564			receptor binding	B0YJ33,P25391,Q16787,Q6VU67	LAMA1,LAMA3
3.10.4	OG	GO:0005529	35	3	3	0.0857143			sugar binding	P05452,Q10472,Q96GW7	BCAN,CLEC3B,GALNT1
3.10.4	OG	GO:0005001	35	3	8	0.0857143			transmembrane receptor protein tyrosine phosphatase activity	P18433,P23468,Q92932	PTPRA,PTPRD,PTPRN2
3.10.5	OB	GO:0005524	17	4	7	0.235294	12653670	ATP binding cassette transporters and drug resistance in breast cancer. Resistance to chemotherapy is a critical issue in the management of breast cancer patients. The nature of clinical drug resistance is likely to be multifactorial. However, in the last decade considerable attention has been dedicated to the role played by membrane transporter proteins belonging to the ATP binding cassette prot…	ATP binding	B3FR89,B5A923,O75962,P17948	FLT1,TRIO
3.10.5	OB	GO:0005509	17	4	5	0.235294			calcium ion binding	P27797,P50281,P98164,Q07954	CALR,LRP1,LRP2,MMP14
3.11.1	G	GO:0004930	52	16	5	0.307692	12446589	We have previously shown that the G protein-coupled receptor (GPR)30 is critical for progestin-induced growth inhibition. In this study, we addressed signal transduction pathways involved in progestin-mediated signaling. Progestin could not provide any additional growth inhibitory effect to MCF-7 cells treated with specific MAPK kinase inhibitors, PD98059 and U0126. Medroxyprogesteroneacetate (MP…	G-protein coupled receptor activity	A8KAG8,B0ZBD3,B0ZBE0,C5HF20,P07550,P08588,P13945,P25100,P30411,P30518,P35348,P35368,P43119,P50052,P50406,Q13258	ADRA1B,ADRA1D,ADRB1,ADRB2,ADRB3,AGTR2,AVPR2,BDKRB2,HTR6,PTGDR,PTGIR
3.11.2	G	GO:0046872	36	14	4	0.388889	21209903	Genes encoding metal ion-binding proteins were also over-expressed in PIK3CA-mutated tumors. Such metal ion-binding proteins have regulatory roles in central cellular processes such as gene expression, proliferation, differentiation and survival. Increased expression of these proteins in ERα-positive breast tumors has also been reported by Abba et al.[39].	metal ion binding	B1APW5,O43306,O95622,P05089,P08237,P08754,P09471,P09601,P12821,P23634,P29992,P50148,Q08462,Q8IYP9	ACE,ADCY2,ADCY5,ADCY6,ARG1,ATP2B4,GNA11,GNAI3,GNAO1,GNAQ,HMOX1,PFKM,ZDHHC23
3.11.3	G	GO:0005085	22	3	4	0.136364			guanyl-nucleotide exchange factor activity	P47871,Q9NPQ8,Q9NVN3	GCGR,RIC8A,RIC8B
3.11.4	B	GO:0000166	18	11	3	0.611111			nucleotide binding	A8K161,B0YIY3,B3KXS2,P04899,P63092,P63096,Q14012,Q14344,Q16566,Q5JWF2,Q9UQM7	CAMK1,CAMK2A,CAMK4,GNA12,GNA13,GNAI1,GNAI2,GNAS
3.11.5	B	GO:0005516	7	3	3	0.428571	17001319	We previously reported the identification of HRPAP20 (hormone-regulated proliferation-associated protein 20), a novel hormone-regulated, proliferation-associated protein. In tumor cell lines, constitutive HRPAP20 expression enhanced proliferation and suppressed apoptosis, characteristics frequently associated with malignant progression. Here, we report that highly invasive breast cancer cell line…	calmodulin binding	B3VK56,P29475,Q13424	NANOS1,SNTA1
3.12.1	G	GO:0000166	34	10	3	0.294118			nucleotide binding	P35580,P49411,Q14141,Q15019,Q16181,Q541S4,Q548C9,Q567P6,Q9UKX2,Q9Y623	MYH10,MYH2,MYH4,SEPT2,SEPT6,SEPT7,TUFM
3.12.2	G	GO:0005509	24	5	5	0.208333			calcium ion binding	B2R5D9,P23297,P24844,P25815,Q9BUF9	MYL9,S100A1,S100P
3.12.3	G	GO:0046872	19	4	4	0.210526	21209903	Genes encoding metal ion-binding proteins were also over-expressed in PIK3CA-mutated tumors. Such metal ion-binding proteins have regulatory roles in central cellular processes such as gene expression, proliferation, differentiation and survival. Increased expression of these proteins in ERα-positive breast tumors has also been reported by Abba et al.[39].	metal ion binding	P50579,Q14896,Q8WY41,Q9Y383	LUC7L2,METAP2,MYBPC3,NANOS1
3.12.4	G	GO:0003677	15	3	3	0.2	22569290	The chromodomain helicase DNA binding protein 5 (CHD5) has recently been identified as a tumor suppressor in a mouse model. The CHD5 locus at 1p36 is deleted, and its mutation has been detected in breast cancer. We, therefore, evaluated whether CHD5 plays a role in human breast cancer.	DNA binding	O00255,Q15910,Q9GZQ5	EZH2,MEN1
3.12.5	OB	GO:0005524	16	6	7	0.375	12653670	ATP binding cassette transporters and drug resistance in breast cancer. Resistance to chemotherapy is a critical issue in the management of breast cancer patients. The nature of clinical drug resistance is likely to be multifactorial. However, in the last decade considerable attention has been dedicated to the role played by membrane transporter proteins belonging to the ATP binding cassette prot…	ATP binding	P35579,P46100,Q60FE2,Q8WZ42,Q96PY6,Q9H0K1	ATRX,MYH9,NEK1,SIK2,TTN
3.12.5	OB	GO:0000166	16	6	3	0.375			nucleotide binding	P35579,P46100,Q60FE2,Q8WZ42,Q96PY6,Q9H0K1	ATRX,MYH9,NEK1,SIK2,TTN
3.13.1	OG	GO:0003723	26	6	3	0.230769			RNA binding	P08579,P63162,Q10570,Q12906,Q15414,Q9NWB1	CPSF1,ILF3,RBFOX1,RBMY1A1,RBMY1C,SNRPB2,SNRPN
3.13.1	OG	GO:0000166	26	6	3	0.230769			nucleotide binding	P08579,P47897,Q15414,Q9NWB1,Q9UBU9,Q9UHI6	DDX20,EPRS,NXF1,RBFOX1,RBMY1A1,RBMY1C,SNRPB2
3.13.2	G	GO:0046872	17	4	4	0.235294	21209903	Genes encoding metal ion-binding proteins were also over-expressed in PIK3CA-mutated tumors. Such metal ion-binding proteins have regulatory roles in central cellular processes such as gene expression, proliferation, differentiation and survival. Increased expression of these proteins in ERα-positive breast tumors has also been reported by Abba et al.[39].	metal ion binding	O15460,Q9NTJ4,Q9P2R6,Q9ULX6	AKAP8L,MAN2C1,P4HA2,RERE
3.13.3	OB	GO:0003723	13	5	3	0.384615			RNA binding	P07910,P52272,P54253,Q6P2Q9,Q9BQ39	ATXN1,DDX50,HNRNPC,HNRNPM,PRPF8
3.13.3	OB	GO:0000166	13	5	3	0.384615			nucleotide binding	P07910,P52272,Q08211,Q96SB4,Q9BQ39	DDX50,DHX9,HNRNPC,HNRNPM,SRPK1
3.14.1	G	GO:0046872	11	7	4	0.636364	21209903	Genes encoding metal ion-binding proteins were also over-expressed in PIK3CA-mutated tumors. Such metal ion-binding proteins have regulatory roles in central cellular processes such as gene expression, proliferation, differentiation and survival. Increased expression of these proteins in ERα-positive breast tumors has also been reported by Abba et al.[39].	metal ion binding	A8MY87,O00746,P16083,P35398,Q13232,Q86TP1,Q8IVT5	KSR1,NME3,NME4,NQO2,PRUNE,RORA
3.17.1	OG	GO:0005524	6	3	7	0.5	12653670	ATP binding cassette transporters and drug resistance in breast cancer. Resistance to chemotherapy is a critical issue in the management of breast cancer patients. The nature of clinical drug resistance is likely to be multifactorial. However, in the last decade considerable attention has been dedicated to the role played by membrane transporter proteins belonging to the ATP binding cassette prot…	ATP binding	B3KR15,B4DX87,Q9UKI8	TLK1
3.17.1	OG	GO:0004674	6	3	6	0.5	12082631	In order to define the role of PLK1 for mitotic progression of human cells and for neoplastic cell growth, phosphorothioate antisense oligonucleotides (ASOs) were tested to selectively downregulatePLK1 expression in MDA-MB-435 (breast cancer), HeLa S3 (cervical carcinoma) and A549 (non-small cell lung cancer) cells. ASOs were identified which suppress PLK1 mRNA and protein in a dose-dependent and…	protein serine/threonine kinase activity	B3KR15,B4DX87,Q9UKI8	TLK1
3.17.1	OG	GO:0000166	6	3	3	0.5			nucleotide binding	B3KR15,B4DX87,Q9UKI8	TLK1
3.19.1	G	GO:0004364	3	3	4	1			glutathione transferase activity	P21266,P28161,Q6FGJ9	GSTM2,GSTM3
4.1.1	G	GO:0046872	182	60	4	0.32967	21209903	Genes encoding metal ion-binding proteins were also over-expressed in PIK3CA-mutated tumors. Such metal ion-binding proteins have regulatory roles in central cellular processes such as gene expression, proliferation, differentiation and survival. Increased expression of these proteins in ERα-positive breast tumors has also been reported by Abba et al.[39].	metal ion binding	A8K3H3,A8MTW5,A8MUS2,A8MYJ1,B6ZGS9,D2KUA6,O14686,O15164,O75469,P10276,P10588,P10589,P10826,P10827,P10828,P11473,P11474,P13056,P13631,P22736,P28702,P29375,P37231,P38936,P49116,P61371,P62508,P63096,P78317,Q00987,Q02447,Q05516,Q12802,Q13029,Q13105,Q13263,Q4U0F0,Q53Y00,Q569H8,Q58EY0,Q5QHG3,Q5STP9,Q5THJ1,Q6FH41,Q6GZ85,Q7LCB3,Q8IWR1,Q8TD17,Q92731,Q92753,Q92905,Q96L73,Q96RI1,Q9H9Y6,Q9HBH9,Q9NVW2,Q9UBL3,…	AKAP13,ASH2L,CDKN1A,COPS5,ESR2,ESRRA,ESRRG,GNAI1,ISL1,KDM5A,MAP3K4,MDM2,MKNK2,NR1H4,NR1I2,NR1I3,NR2C1,NR2C2,NR2F1,NR2F6,NR4A1,NSD1,POLR1B,PPARG,PRDM2,RARA,RARB,RARG,RLIM,RNF14,RNF4,RORB,RXRB,SP3,TCF20,THRA,THRB,TRIM24,TRIM28,TRIM59,VDR,WBP7,ZBTB16,ZBTB17,ZNF398
4.1.2	G	GO:0000166	122	35	3	0.286885			nucleotide binding	A8CZ58,A8K2G2,O15514,O60706,P08238,P17844,P24941,P27361,P31751,P33076,P34932,P50613,P51531,P51812,P62195,P68363,Q03518,Q12756,Q13153,Q14151,Q14498,Q15418,Q15424,Q16539,Q3L8U1,Q4W5M7,Q59F66,Q6PL18,Q6PML9,Q86U06,Q86YN6,Q8TDD1,Q92841,Q9NQU5,Q9UBK2	ABCC9,AKT2,ATAD2,CDK2,CDK7,CHD9,CIITA,DDX17,DDX5,DDX54,HSP90AB1,HSPA4,KIF1A,MAPK14,MAPK3,PAK6,PKN1,POLR2D,PPARGC1A,PPARGC1B,PSMC5,RBM23,RBM39,RPS6KA1,RPS6KA3,SAFB,SAFB2,SLC30A9,SMARCA2,TAP1,TUBA1B
4.1.3	G	GO:0003677	87	23	3	0.264368	22569290	The chromodomain helicase DNA binding protein 5 (CHD5) has recently been identified as a tumor suppressor in a mouse model. The CHD5 locus at 1p36 is deleted, and its mutation has been detected in breast cancer. We, therefore, evaluated whether CHD5 plays a role in human breast cancer.	DNA binding	A4FTV9,B2R4R0,B8Y636,O60563,P0C0S8,P12004,P17275,P17861,P36956,P51843,P62805,Q02539,Q07889,Q15466,Q15562,Q16695,Q16778,Q1W6H1,Q33E94,Q5J9I4,Q86U70,Q969G3,Q9Y261	CCNT1,FOXA2,HIST1H1A,HIST1H2AH,HIST1H2AI,HIST1H2AK,HIST1H4L,HIST2H2BE,HIST3H3,JUNB,LDB1,MPG,NR0B1,NR0B2,PCNA,RARA,RFX4,SMARCE1,SOS1,SREBF1,TEAD2,XBP1
4.1.4	G	GO:0003713	64	11	4	0.171875			transcription coactivator activity	O94906,P06748,P27540,P48552,P55345,Q12962,Q14686,Q6STE5,Q96T76,Q99966,Q9Y3R0	ARNT,CITED1,LGALS12,MMS19,NCOA6,NPM1,NRIP1,PRMT2,PRPF6,SMARCD3,TAF10
4.1.5	G	GO:0043565	53	9	4	0.169811			sequence-specific DNA binding	B0ZTD4,O43524,O75376,P17535,P22415,Q01851,Q12837,Q5U079,Q7Z5Y1	FOXA2,FOXO3,JUNB,JUND,NCOR1,POU4F1,POU4F2,USF1,usf1-bd
4.1.6	G	GO:0003684	44	4	4	0.0909091	18431487	Damaged DNA binding protein 2 plays a role in breast cancer cell growth. The Damaged DNA binding protein 2 (DDB2), is involved in nucleotide excision repair as well as in other biological processes in normal cells, including transcription and cell cycle regulation. Loss of DDB2 function may be related to tumor susceptibility. However, hypothesis of this study was that DDB2 could play a role in br…	damaged DNA binding	P29372,P54725,P54727,Q13569	MPG,RAD23A,RAD23B,TDG
4.1.7	OG	GO:0030331	40	3	7	0.075	22585843	Estrogen receptor binding profiles predict breast cancer outcome.	estrogen receptor binding	O43815,Q5MNZ9,Q99623	PHB2,STRN,WIPI1
4.1.7	OG	GO:0019899	40	3	3	0.075	2414022	the effects of insulin on methotrexate polyglutamate synthesis and binding to dihydrofolate reductase (DHFR) in two human breast cancer cell lines.	enzyme binding	Q04917,Q99873,Q9UNE7	PRMT1,STUB1,YWHAH
4.1.8	B	GO:0003677	36	15	3	0.416667	22569290	The chromodomain helicase DNA binding protein 5 (CHD5) has recently been identified as a tumor suppressor in a mouse model. The CHD5 locus at 1p36 is deleted, and its mutation has been detected in breast cancer. We, therefore, evaluated whether CHD5 plays a role in human breast cancer.	DNA binding	B1A8Z7,P05412,P06401,P08047,P19793,P20226,P35869,P43699,P51532,P98177,Q07869,Q09472,Q13285,Q13485,Q15648	AHR,DAND5,EP300,FOXO4,JUN,MBD4,NKX2-1,NR5A1,PGR,PPARA,RXRA,SMAD4,SMARCA4,TBP
4.1.9	B	GO:0008134	21	7	3	0.333333			transcription factor binding	O43251,P03372,P11831,P20749,Q00403,Q12778,Q92793	BCL3,CREBBP,ESR1,FOXO1,GTF2B,RBFOX2,SRF
4.1.10	B	GO:0000166	14	4	3	0.285714			nucleotide binding	P06493,P07437,P07900,Q5SU16	CDK1,HSP90AA1,TUBB
4.1.11	OB	GO:0008270	10	3	6	0.3			zinc ion binding	Q4LE28,Q6I9R8,Q9Y6X2	CREBBP,FHL2,PIAS3
4.1.11	OB	GO:0003713	10	3	4	0.3			transcription coactivator activity	Q15596,Q4LE28,Q86X55	CARM1,CREBBP,NCOA2
4.2.1	G	GO:0003677	161	41	3	0.254658	22569290	The chromodomain helicase DNA binding protein 5 (CHD5) has recently been identified as a tumor suppressor in a mouse model. The CHD5 locus at 1p36 is deleted, and its mutation has been detected in breast cancer. We, therefore, evaluated whether CHD5 plays a role in human breast cancer.	DNA binding	O00255,O14746,O15226,O15379,O43823,P01106,P09874,P12980,P14316,P14921,P15036,P17096,P17542,P18146,P25791,P29590,P35637,P42224,P49848,P50750,P52926,Q00653,Q01094,Q04864,Q08211,Q13887,Q14202,Q14653,Q14839,Q15544,Q15672,Q1M182,Q5T6U8,Q5T6X2,Q6P4R8,Q8WW38,Q92499,Q92750,Q96ST3,Q9GZQ5,Q9ULX6	AKAP8,AKAP8L,CDK9,CHD4,DDX1,DHX9,E2F1,EGR1,ETS1,ETS2,FUS,HDAC3,HMGA1,HMGA2,IRF2,IRF3,KLF5,LMO2,LYL1,MEN1,MYC,NFKB2,NFRKB,NKRF,PARP1,PML,REL,SIN3A,STAT1,TAF11,TAF4B,TAF6,TAL1,TERT,TWIST1,ZFPM2,ZMYM3
4.2.2	G	GO:0005524	120	23	7	0.191667	12653670	ATP binding cassette transporters and drug resistance in breast cancer. Resistance to chemotherapy is a critical issue in the management of breast cancer patients. The nature of clinical drug resistance is likely to be multifactorial. However, in the last decade considerable attention has been dedicated to the role played by membrane transporter proteins belonging to the ATP binding cassette prot…	ATP binding	A3RJH1,A8K3Y2,A8MU64,O14757,O43318,O75582,O96017,O96019,P21675,P41279,P51003,P52564,P61077,P61086,Q02241,Q05513,Q15257,Q16566,Q96RU7,Q99558,Q9NVP1,Q9NZ70,Q9UHD2	ACTL6A,CAMK4,CHEK1,CHEK2,DDX1,DDX18,KIF23,MAP2K6,MAP3K14,MAP3K7,MAP3K8,NR2C2,PAPOLA,PPP2R4,PRKCZ,RPS6KA5,TAF1,TBK1,TRIB3,UBE2D3,UBE2K
4.2.3	G	GO:0046872	97	18	4	0.185567	21209903	Genes encoding metal ion-binding proteins were also over-expressed in PIK3CA-mutated tumors. Such metal ion-binding proteins have regulatory roles in central cellular processes such as gene expression, proliferation, differentiation and survival. Increased expression of these proteins in ERα-positive breast tumors has also been reported by Abba et al.[39].	metal ion binding	O94776,O95571,P21980,P25800,P60510,P67775,Q4VBQ6,Q8N668,Q96BH1,Q96EB6,Q96KS0,Q96T23,Q9GZT9,Q9H0H5,Q9H6Z9,Q9UBW7,Q9UNL4,Q9Y6K9	COMMD1,EGLN1,EGLN2,EGLN3,ETHE1,IKBKG,ING4,LMO1,MTA2,PPP2CA,PPP4C,RACGAP1,RNF25,RSF1,SIRT1,TGM2,ZMYM2
4.2.4	G	GO:0043565	79	15	4	0.189873			sequence-specific DNA binding	P10914,P17947,P18847,P32519,P46531,P49716,P78545,Q01826,Q546S1,Q6FHN8,Q6ICQ9,Q6MZZ4,Q6N087,Q8WYM6,Q92769	ATF3,CEBPD,DKFZp686H0575,EGR1,ELF1,ELF3,ETS1,HDAC2,IRF1,NOTCH1,SATB1,SPI1
4.2.5	G	GO:0008601	64	6	4	0.09375			protein phosphatase type 2A regulator activity	Q13362,Q14738,Q15172,Q15173,Q16537,Q6ZN33	PPP2R5A,PPP2R5B,PPP2R5C,PPP2R5D,PPP2R5E
4.2.6	OG	GO:0008134	58	4	3	0.0689655			transcription factor binding	P09429,Q13547,Q14690,Q8WUF5	HDAC1,HMGB1,PDCD11,PPP1R13L
4.2.6	OG	GO:0004930	58	4	5	0.0689655	12446589	We have previously shown that the G protein-coupled receptor (GPR)30 is critical for progestin-induced growth inhibition. In this study, we addressed signal transduction pathways involved in progestin-mediated signaling. Progestin could not provide any additional growth inhibitory effect to MCF-7 cells treated with specific MAPK kinase inhibitors, PD98059 and U0126. Medroxyprogesteroneacetate (MP…	G-protein coupled receptor activity	P32249,Q13639,Q546Q1,Q712M9	GPR183,HTR4
4.2.6	OG	GO:0003714	58	4	4	0.0689655			transcription corepressor activity	Q01201,Q08117,Q14CJ1,Q8WUF5	AES,PPP1R13L,RELB
4.2.7	OG	GO:0051059	47	3	4	0.0638298	9199297	To understand the molecular mechanisms responsible for metastatic growth of ER-negative breast cancers, the activities of the transcription factor NF-kappaB (which modulates the expression of genes involved in cell proliferation, differentiation, apoptosis, and metastasis) were compared in ER-positive (MCF-7 and T47-D) and ER-negative (MDA-MB-231 and MDA-MB-435) human breast cancer cell lines. NF…	NF-kappaB binding	P23396,Q13625,Q6IT96	HDAC1,RPS3,TP53BP2
4.2.7	OG	GO:0017124	47	3	4	0.0638298	12587999	Ras-GTPase activating protein SH3 domain-binding proteins 1 and 2 (G3BP1 and G3BP2) have recently been reported to be encoded by two separate genes on human chromosomes 5 and 4 respectively and have been implicated in Ras signalling, NFkappaB signalling, the atin proteosome pathway and RNA processing. In addition, G3BP1 has recently been implicated in cancer biology. The transcripts for these gen…	SH3 domain binding	P14598,Q13625,Q9Y371	NCF1,SH3GLB1,TP53BP2
4.2.7	OG	GO:0005164	47	3	6	0.0638298	19151749	The nonreceptor, protein-tyrosine kinase Syk is a suppressor of breast cancer progression whose expression is inversely correlated with the invasive behavior of cancer cells. In contrast, Syk has a positive function in murine mammary tumor virus-mediated tumorigenesis. A yeast two-hybrid screen using a library from human mammary gland identified tumor necrosis factor (TNF) receptor-associated fac…	tumor necrosis factor receptor binding	O14788,Q54A98,Q5T9Y4	TNFSF11
4.2.8	OB	GO:0043565	29	9	4	0.310345			sequence-specific DNA binding	D0VY79,P01100,P10275,P17676,P40763,Q04206,Q13330,Q16665,Q6FG41	AR,CEBPB,FOS,HIF1A,MTA1,RELA,STAT3
4.2.8	OB	GO:0003677	29	9	3	0.310345	22569290	The chromodomain helicase DNA binding protein 5 (CHD5) has recently been identified as a tumor suppressor in a mouse model. The CHD5 locus at 1p36 is deleted, and its mutation has been detected in breast cancer. We, therefore, evaluated whether CHD5 plays a role in human breast cancer.	DNA binding	P04637,P10275,P17676,P19838,P23771,P40763,P42226,Q04206,Q9Y618	AR,CEBPB,GATA3,NCOR2,NFKB1,RELA,STAT3,STAT6,TP53
4.2.9	OB	GO:0005524	15	5	7	0.333333	12653670	ATP binding cassette transporters and drug resistance in breast cancer. Resistance to chemotherapy is a critical issue in the management of breast cancer patients. The nature of clinical drug resistance is likely to be multifactorial. However, in the last decade considerable attention has been dedicated to the role played by membrane transporter proteins belonging to the ATP binding cassette prot…	ATP binding	A8K5I0,O14920,O15111,P08107,P17612	CHUK,HSPA1A,HSPA1B,IKBKB,PRKCA
4.2.9	OB	GO:0000166	15	5	3	0.333333			nucleotide binding	A8K5I0,O14920,O15111,P08107,P17612	CHUK,HSPA1A,HSPA1B,IKBKB,PRKCA
4.2.10	B	GO:0003713	10	3	4	0.3			transcription coactivator activity	Q15650,Q92831,Q9Y6Q9	KAT2B,NCOA3,TRIP4
4.3.1	G	GO:0000166	145	26	3	0.17931			nucleotide binding	A3QNQ0,A4D1G0,B9A012,C9JT33,D2JYI1,P10809,P13010,P16591,P17948,P35968,P36897,P37173,P48730,P53350,P60709,Q00534,Q13402,Q14344,Q1KLZ0,Q5T7S2,Q96QZ7,Q9H4A3,Q9HCK8,Q9NZI8,Q9Y230,Q9Y265	ACTG1,CDK6,CHD8,CNKSR3,CSNK1D,FER,FLT1,GNA13,HSPD1,IGF2BP1,KDR,MYO7A,PLK1,PS1TP5BP1,RUVBL1,RUVBL2,TGFBR1,TGFBR2,WNK1,XRCC5
4.3.2	G	GO:0008013	119	23	3	0.193277	19461076	ZBP1 (zipcode-binding protein 1, also known as IMP-1) is an mRNA regulator, functioning in mRNA localization, stability and translational control. ZBP1 is actively expressed during embryogenesis and tumorigenesis, but its expression is repressed in metastatic breast-cancer cell lines and tumors. In this article, we show that downregulation of ZBP1 expression results from its promoter methylation,…	beta-catenin binding	O14745,O14907,O15105,O15169,O60907,P25054,P33151,P35221,P49768,Q12913,Q15262,Q5T4V2,Q86UP0,Q8TDM6,Q92729,Q92997,Q9H6I2,Q9HCS4,Q9NQB0,Q9NSA3,Q9NSC2,Q9Y2T1,Q9Y3M2	APC,AXIN1,AXIN2,CBY1,CDH24,CDH5,CTNNA1,CTNNBIP1,DLG5,DVL3,PSEN1,PTPRJ,PTPRK,PTPRU,SALL1,SLC9A3R1,SMAD7,SOX17,TAX1BP3,TBL1X,TCF7L1,TCF7L2
4.3.3	G	GO:0005509	96	14	5	0.145833			calcium ion binding	A8K1U7,O43707,O75309,P12830,P22223,P55286,P55287,P55291,Q05586,Q14574,Q15078,Q9ULB4,Q9ULB5,Q9Y4G8	ACTN4,CDH11,CDH15,CDH16,CDH7,CDH8,CDH9,CDK5R1,DSC2,FZR1,GRIN1,RAPGEF2
4.3.4	OG	GO:0046872	82	11	4	0.134146	21209903	Genes encoding metal ion-binding proteins were also over-expressed in PIK3CA-mutated tumors. Such metal ion-binding proteins have regulatory roles in central cellular processes such as gene expression, proliferation, differentiation and survival. Increased expression of these proteins in ERα-positive breast tumors has also been reported by Abba et al.[39].	metal ion binding	O14786,O60462,O95405,P02768,Q14526,Q16790,Q5T170,Q9BRQ0,Q9BZE0,Q9NRD5,Q9Y3Y4	CA9,FBF1,GLIS2,HIC1,NELL1,NELL2,PICK1,PYGO1,PYGO2,ZFYVE9
4.3.4	OG	GO:0003677	82	11	3	0.134146	22569290	The chromodomain helicase DNA binding protein 5 (CHD5) has recently been identified as a tumor suppressor in a mouse model. The CHD5 locus at 1p36 is deleted, and its mutation has been detected in breast cancer. We, therefore, evaluated whether CHD5 plays a role in human breast cancer.	DNA binding	O00570,O75030,P02768,P15884,P15923,P19388,P20823,P49715,Q14526,Q6FHW4,Q9BZE0	CEBPA,FBF1,GLIS2,HIC1,HNF1A,MITF,POLR2E,SOX1,TCF7L1,TCF7L2
4.3.5	G	GO:0004725	63	5	7	0.0793651	7749152	Cellular phosphotyrosine levels are regulated by the balance between protein tyrosine kinases (PTKs) and protein tyrosine phosphatases (PTPs). It is supposed that this balance is disturbed in tumour cells, making the increased or altered activity of PTKs and PTPs likely hallmarks of tumour tissues. Indeed it could be shown that the PTK activity was increased in breast cancer in correlation with p…	protein tyrosine phosphatase activity	B5MCC7,P10586,P28827,Q15678,Q9NPR5	ACP1,PTPN14,PTPRF,PTPRJ,PTPRM
4.3.6	OG	GO:0043565	58	4	4	0.0689655			sequence-specific DNA binding	P05549,P23760,Q494Z3,Q99697	PAX3,PITX2,TFAP2A
4.3.6	OG	GO:0042803	58	4	4	0.0689655	11916966	Germ-line mutations in BRCA1 predispose individuals to breast and ovarian cancers. We observed a novel endogenous association of BRCA1 with Nmi (N-Myc-interacting protein) in breast cancer cells. Nmi was found to interact specifically with BRCA1, both in vitroand in vivo, by binding to two major domains in BRCA1, amino acid residues 298–683 and 1301–1863. Homodimerization of Nmi enhanced its asso…	protein homodimerization activity	P14923,P15692,Q13002,Q53XY6	GRIK5,JUP,PGF,VEGFA
4.3.6	OG	GO:0042802	58	4	3	0.0689655			identical protein binding	O14640,O14641,P81274,Q15642	DVL1L1,DVL2,GPSM2,TRIP10
4.3.6	OG	GO:0019904	58	4	3	0.0689655			protein domain specific binding	O14641,O60716,P98161,Q9NR80	ARHGEF4,CTNND1,DVL2,PRKD1
4.3.6	OG	GO:0005089	58	4	6	0.0689655			Rho guanyl-nucleotide exchange factor activity	Q5SQI5,Q5SQI7,Q7Z628,Q9NR80	ARHGEF4,SLC6A2,SLC6A5
4.3.6	OG	GO:0005085	58	4	4	0.0689655			guanyl-nucleotide exchange factor activity	Q5SQI5,Q5SQI7,Q7Z628,Q9NR80	ARHGEF4,SLC6A2,SLC6A5
4.3.7	OB	GO:0019903	6	3	5	0.5	17511879	The identification of PP1β as a BRCA1 interacting protein and characterization of the interaction of BRCA1 with PP1α, β and γ both in vitro and in vivo, provides new insights into the roles of both BRCA1 and the PP1 isoforms. These biochemical results led to analysis of the expression of BRCA1 as well as PP1α, β and γ, which has provided unique evidence for their potential deregulation in breast …	protein phosphatase binding	P04626,P27986,P35222	CTNNB1,ERBB2,PIK3R1
4.3.7	OB	GO:0003677	6	3	3	0.5	22569290	The chromodomain helicase DNA binding protein 5 (CHD5) has recently been identified as a tumor suppressor in a mouse model. The CHD5 locus at 1p36 is deleted, and its mutation has been detected in breast cancer. We, therefore, evaluated whether CHD5 plays a role in human breast cancer.	DNA binding	P04626,P35222,P41235	CTNNB1,ERBB2,HNF4A
4.4.1	OG	GO:0008201	82	14	5	0.170732	8784471	The adhesion of cancer cells to the vascular endothelium is an important step in the hematogenous metastasis of cancer. Human breast cancer cells adhere to human umbilical vein endothelial cells (HUVECs) through the interaction of E selection on HUVECs and the carbohydrate ligand sialyl Lewisx on the cancer cells. We investigated the alteration of integrin expression on human breast cancer cells,…	heparin binding	P01008,P02649,P02751,P02788,P05067,P05154,P06858,P07996,P08246,P08311,P11150,P21741,P29279,P30533	APOE,APP,CTGF,CTSG,ELANE,FN1,LIPC,LPL,LRPAP1,LTF,MDK,SERPINA5,SERPINC1,THBS1
4.4.1	OG	GO:0005509	82	14	5	0.170732			calcium ion binding	A6NN80,O60494,P00740,P02818,P07996,P08133,P14625,P27797,P27824,P45452,P50281,P51511,P51512,Q9Y5R2	ANXA6,BGLAP,CALR,CANX,CUBN,F9,HSP90B1,MMP13,MMP14,MMP15,MMP16,MMP24,THBS1
4.4.2	G	GO:0004867	55	9	5	0.163636			serine-type endopeptidase inhibitor activity	B4E1B7,P01009,P01011,P01023,P05121,P08697,P09958,P29622,P35237	A2M,FURIN,SERPINA1,SERPINA3,SERPINA4,SERPINB6,SERPINE1,SERPINF2
4.4.3	G	GO:0042803	46	5	4	0.108696	11916966	Germ-line mutations in BRCA1 predispose individuals to breast and ovarian cancers. We observed a novel endogenous association of BRCA1 with Nmi (N-Myc-interacting protein) in breast cancer cells. Nmi was found to interact specifically with BRCA1, both in vitroand in vivo, by binding to two major domains in BRCA1, amino acid residues 298–683 and 1301–1863. Homodimerization of Nmi enhanced its asso…	protein homodimerization activity	O14908,P01127,P01730,P02655,P04278	APOC2,CD4,GIPC1,PDGFB,SHBG
4.4.4	OB	GO:0046872	41	4	4	0.097561	21209903	Genes encoding metal ion-binding proteins were also over-expressed in PIK3CA-mutated tumors. Such metal ion-binding proteins have regulatory roles in central cellular processes such as gene expression, proliferation, differentiation and survival. Increased expression of these proteins in ERα-positive breast tumors has also been reported by Abba et al.[39].	metal ion binding	P00451,P01033,P08253,P24928	F8,MMP2,POLR2A,TIMP1
4.4.4	OB	GO:0008233	41	4	3	0.097561			peptidase activity	P00750,P07858,P08253,P56817	BACE1,CTSB,MMP2,PLAT
4.4.5	OB	GO:0008022	34	3	3	0.0882353	18501503	The interactions between BRCA1 and p53 are relevant for understanding hereditary breast and ovarian cancer. Although in vitro studies reported that BRCA1 (amino acids 224-500) and the second BRCT domain of the BRCA1 C-terminus may interact with p53, quantitative biophysical measurements indicate that these regions of BRCA1 do not bind efficiently to p53. Here we show that BRCA1 interacts with p53…	protein C-terminus binding	P57105,P78352,Q15036	LLGL1,SNX17,SYNJ2BP
4.4.5	OB	GO:0004869	34	3	5	0.0882353			cysteine-type endopeptidase inhibitor activity	P01034,P04080,Q76LA1	CST3,CSTB
4.4.5	OB	GO:0001540	34	3	3	0.0882353			beta-amyloid binding	O00213,P01034,Q13387	APBB1,CST3,MAPK8IP2
4.4.6	B	GO:0008233	7	3	3	0.428571			peptidase activity	P07339,P14780,P20151	CTSD,KLK2,MMP9
4.5.1	G	GO:0000166	42	14	3	0.333333			nucleotide binding	A8KAH9,B0FXP0,O14727,P17252,P18074,P19447,P25205,P41226,P49736,P62834,Q06609,Q14191,Q6ZNA8,Q9H422	APAF1,ERCC2,ERCC3,HIPK3,MCM3,MCM7,PRKCA,RAD51,RAP1A,UBA7,WRN
4.5.2	G	GO:0005164	28	5	6	0.178571	19151749	The nonreceptor, protein-tyrosine kinase Syk is a suppressor of breast cancer progression whose expression is inversely correlated with the invasive behavior of cancer cells. In contrast, Syk has a positive function in murine mammary tumor virus-mediated tumorigenesis. A yeast two-hybrid screen using a library from human mammary gland identified tumor necrosis factor (TNF) receptor-associated fac…	tumor necrosis factor receptor binding	O75888,P48023,Q13158,Q53ZZ1,Q541E1	FADD,FASLG,TNFSF13
4.5.3	OG	GO:0003697	23	4	5	0.173913	15102447	Recent years have witnessed tremendous progress in our structural and biophysical understanding of how replication protein A (RPA), a major nuclear ssDNA-binding protein (SSB), binds DNA. The four ssDNA-binding domains of RPA have the characteristic OB (oligonucleotide/oligosaccharide-binding) fold and contact DNA with specific polarity via a hierarchy-driven dynamic pathway. A growing mass of da…	single-stranded DNA binding	P07992,P15927,P27694,Q92889	ERCC1,ERCC4,RPA1,RPA2
4.5.3	OG	GO:0003684	23	4	4	0.173913	18431487	Damaged DNA binding protein 2 plays a role in breast cancer cell growth. The Damaged DNA binding protein 2 (DDB2), is involved in nucleotide excision repair as well as in other biological processes in normal cells, including transcription and cell cycle regulation. Loss of DDB2 function may be related to tumor susceptibility. However, hypothesis of this study was that DDB2 could play a role in br…	damaged DNA binding	P07992,Q7Z7F5,Q92889,Q96S40	ERCC1,ERCC4
4.5.3	OG	GO:0003677	23	4	3	0.173913	22569290	The chromodomain helicase DNA binding protein 5 (CHD5) has recently been identified as a tumor suppressor in a mouse model. The CHD5 locus at 1p36 is deleted, and its mutation has been detected in breast cancer. We, therefore, evaluated whether CHD5 plays a role in human breast cancer.	DNA binding	P15927,P27694,P43351,Q7KZU6	ERCC2,RAD52,RPA1,RPA2
4.5.4	B	GO:0000166	27	12	3	0.444444			nucleotide binding	A1L467,P00519,P00533,P06239,P06241,P08581,P63279,P68104,Q06187,Q13546,Q5JY90,Q6IPS9	ABL1,BTK,EEF1A1,EGFR,FYN,LCK,RIPK1,SLTM,UBE2I
4.5.5	OB	GO:0048306	15	3	3	0.2			calcium-dependent protein binding	B4DJ51,P62158,Q96HY3	CALM1,CALM2,CALM3
4.5.5	OB	GO:0043548	15	3	5	0.2	11597319	Evidence is emerging that PI3K superfamily members, and components of PI3K signalling, play a role in the development of many human cancers. In this review, the PI3K family of enzymes and their signalling is reviewed, with particular reference to possible involvement in breast cancer.	phosphatidylinositol 3-kinase binding	B4DJ51,P62158,Q96HY3	CALM1,CALM2,CALM3
4.5.5	OB	GO:0031625	15	3	5	0.2	22085717	Breast cancer metastasis suppressor 1 (BRMS1) is destabilized by the Cul3-SPOP E3 ubiquitin ligase complex.	ubiquitin protein ligase binding	P63165,Q9UER7,Q9UNN5	DAXX,FAF1,SUMO1
4.5.5	OB	GO:0019904	15	3	3	0.2			protein domain specific binding	P62158,Q549F0,Q9UNN5	CALM1,CALM2,CALM3,FAF1
4.5.5	OB	GO:0005509	15	3	5	0.2			calcium ion binding	B4DJ51,P62158,Q96HY3	CALM1,CALM2,CALM3
4.5.5	OB	GO:0004725	15	3	7	0.2	7749152	Cellular phosphotyrosine levels are regulated by the balance between protein tyrosine kinases (PTKs) and protein tyrosine phosphatases (PTPs). It is supposed that this balance is disturbed in tumour cells, making the increased or altered activity of PTKs and PTPs likely hallmarks of tumour tissues. Indeed it could be shown that the PTK activity was increased in breast cancer in correlation with p…	protein tyrosine phosphatase activity	P29350,Q12923,Q53XS4	PTPN13,PTPN6
4.6.1	G	GO:0046872	46	8	4	0.173913	21209903	Genes encoding metal ion-binding proteins were also over-expressed in PIK3CA-mutated tumors. Such metal ion-binding proteins have regulatory roles in central cellular processes such as gene expression, proliferation, differentiation and survival. Increased expression of these proteins in ERα-positive breast tumors has also been reported by Abba et al.[39].	metal ion binding	O94806,O95071,P49790,P49792,Q06455,Q12873,Q7Z4J5,Q8N2W9	CHD3,NUP153,PIAS4,PRKD3,RANBP2,RUNX1T1,UBR5
4.6.2	OG	GO:0008565	38	5	3	0.131579			protein transporter activity	O15397,O60684,O95149,O95373,Q9NRA8	EIF4ENIF1,IPO7,IPO8,KPNA6,SNUPN
4.6.2	OG	GO:0000166	38	5	3	0.131579			nucleotide binding	A8K3Z8,P11362,P62826,Q15717,Q5RL73	C7orf64,ELAVL1,FGFR1,RAN
4.6.3	OG	GO:0043565	28	3	4	0.107143			sequence-specific DNA binding	P48436,Q12772,Q8NCY3	SOX9,SREBF2
4.6.3	OG	GO:0004725	28	3	7	0.107143	7749152	Cellular phosphotyrosine levels are regulated by the balance between protein tyrosine kinases (PTKs) and protein tyrosine phosphatases (PTPs). It is supposed that this balance is disturbed in tumour cells, making the increased or altered activity of PTKs and PTPs likely hallmarks of tumour tissues. Indeed it could be shown that the PTK activity was increased in breast cancer in correlation with p…	protein tyrosine phosphatase activity	A8K3N4,P17706,Q96AU5	PTPN2
4.6.3	OG	GO:0003723	28	3	3	0.107143			RNA binding	O75940,P46777,Q16637	RPL5,SMN2,SMNDC1
4.6.3	OG	GO:0003677	28	3	3	0.107143	22569290	The chromodomain helicase DNA binding protein 5 (CHD5) has recently been identified as a tumor suppressor in a mouse model. The CHD5 locus at 1p36 is deleted, and its mutation has been detected in breast cancer. We, therefore, evaluated whether CHD5 plays a role in human breast cancer.	DNA binding	P07305,P23511,P54274	H1F0,NFYA,TERF1
4.6.4	OB	GO:0008565	9	3	3	0.333333			protein transporter activity	O00505,P52292,Q14974	KPNA2,KPNA3,KPNB1
4.6.4	OB	GO:0008139	9	3	4	0.333333	20554744	The cytotoxicity and tumor-targeting properties of the antiHER2/neu monoclonal antibody trastuzumab modiﬁed with peptides (CGYGPKKKRKVGG) harboring the nuclear localization sequence ([NLS] italicized) of simian virus 40 large T-antigen and radiolabeled with 111 In were evaluated.	nuclear localization sequence binding	O00505,P52292,Q14974	KPNA2,KPNA3,KPNB1
4.6.4	OB	GO:0008134	9	3	3	0.333333			transcription factor binding	P84022,Q15796,Q53XR6	SMAD2,SMAD3
4.6.4	OB	GO:0003690	9	3	5	0.333333	22194698	Human cells can process DNAdouble-strand breaks (DSBs) by either homology directed or non-homologous repair pathways. Defects in components of DSB repair pathways are associated with a predisposition to cancer. The products of the BRCA1 and BRCA2 genes, which normally confer protection against breastcancer, are involved in homology-directed DSB repair. Defects in another homology-directed pathway…	double-stranded DNA binding	P84022,Q15796,Q53XR6	SMAD2,SMAD3
4.7.1	OG	GO:0005524	26	16	7	0.615385	12653670	ATP binding cassette transporters and drug resistance in breast cancer. Resistance to chemotherapy is a critical issue in the management of breast cancer patients. The nature of clinical drug resistance is likely to be multifactorial. However, in the last decade considerable attention has been dedicated to the role played by membrane transporter proteins belonging to the ATP binding cassette prot…	ATP binding	A6NF12,B4DFW7,O60674,P04629,P06213,P29376,P29597,P49759,P49760,Q05397,Q16288,Q16620,Q548C2,Q8IYN9,Q8WXJ5,Q96CY4	CLK1,CLK2,INSR,JAK2,LTK,NTRK1,NTRK2,NTRK3,PTK2,TYK2
4.7.1	OG	GO:0000166	26	16	3	0.615385			nucleotide binding	A6NF12,B4DFW7,B7Z7H6,O60674,P04629,P06213,P29376,P29597,P49759,P49760,P62070,Q05397,Q16288,Q16620,Q548C2,Q8IYN9	CLK1,CLK2,INSR,JAK2,LTK,NTRK1,NTRK2,NTRK3,PTK2,RRAS2,TYK2
4.7.2	G	GO:0005509	8	3	5	0.375			calcium ion binding	P12814,P17655,Q1HE25	ACTN1,CAPN2
4.7.3	B	GO:0005524	27	13	7	0.481481	12653670	ATP binding cassette transporters and drug resistance in breast cancer. Resistance to chemotherapy is a critical issue in the management of breast cancer patients. The nature of clinical drug resistance is likely to be multifactorial. However, in the last decade considerable attention has been dedicated to the role played by membrane transporter proteins belonging to the ATP binding cassette prot…	ATP binding	B0LPE5,B4DYS6,P08069,P09619,P11274,P12931,P19784,P28482,P31749,P49841,P68400,Q1HBJ4,Q6FI27	AKT1,BCR,CSNK2A1,CSNK2A2,GSK3B,IGF1R,MAPK1,PDGFRB,SRC
4.7.4	B	GO:0005509	14	4	5	0.285714			calcium ion binding	P19022,P42229,P51692,Q59GY7	CDH2,STAT5A,STAT5B
4.8.1	G	GO:0004888	39	9	4	0.230769			transmembrane signaling receptor activity	A8MVP6,B0YIY4,B0YIY5,P04234,P06127,P07766,P09693,P58753,Q56UH9	CD3D,CD3E,CD3G,CD5,TIRAP
4.8.2	OG	GO:0005524	30	5	7	0.166667	12653670	ATP binding cassette transporters and drug resistance in breast cancer. Resistance to chemotherapy is a critical issue in the management of breast cancer patients. The nature of clinical drug resistance is likely to be multifactorial. However, in the last decade considerable attention has been dedicated to the role played by membrane transporter proteins belonging to the ATP binding cassette prot…	ATP binding	B2R6Q4,P41240,P43403,P52333,Q8TCG2	CSK,JAK3,PI4K2B,ZAP70
4.8.2	OG	GO:0000166	30	5	3	0.166667			nucleotide binding	B2R6Q4,P41240,P43403,P52333,Q8TCG2	CSK,JAK3,PI4K2B,ZAP70
4.8.3	G	GO:0005070	25	4	4	0.16			SH3/SH2 adaptor activity	P10747,Q13239,Q9H6Q3,Q9UQC2	CD28,GAB2,SLA,SLA2
4.8.4	OG	GO:0043499	21	3	3	0.142857			eukaryotic cell surface binding	P06729,P09326,Q53F96	CD2,CD48
4.8.4	OG	GO:0004725	21	3	7	0.142857	7749152	Cellular phosphotyrosine levels are regulated by the balance between protein tyrosine kinases (PTKs) and protein tyrosine phosphatases (PTPs). It is supposed that this balance is disturbed in tumour cells, making the increased or altered activity of PTKs and PTPs likely hallmarks of tumour tissues. Indeed it could be shown that the PTK activity was increased in breast cancer in correlation with p…	protein tyrosine phosphatase activity	P08575,P26045,Q9Y2R2	PTPN22,PTPN3,PTPRC
4.9.1	G	GO:0000166	26	15	3	0.576923			nucleotide binding	A6NLN1,P12956,P18858,P23246,P26599,P43246,P52701,P54132,Q13315,Q16630,Q701P4,Q71RF1,Q92878,Q96PY6,Q9BUQ0	ATM,BLM,CPSF6,LRIG1,MSH2,MSH6,NEK1,PTBP1,RAD50,SFPQ,U2AF1,XRCC6
4.9.2	OG	GO:0003723	11	3	3	0.272727			RNA binding	O43809,Q14444,Q6P2Q9	CAPRIN1,NUDT21,PRPF8
4.9.2	OG	GO:0003677	11	3	3	0.272727	22569290	The chromodomain helicase DNA binding protein 5 (CHD5) has recently been identified as a tumor suppressor in a mouse model. The CHD5 locus at 1p36 is deleted, and its mutation has been detected in breast cancer. We, therefore, evaluated whether CHD5 plays a role in human breast cancer.	DNA binding	B1AHC8,P16104,Q9NYB0	H2AFX,TERF2IP,XRCC6
4.9.3	B	GO:0003677	7	3	3	0.428571	22569290	The chromodomain helicase DNA binding protein 5 (CHD5) has recently been identified as a tumor suppressor in a mouse model. The CHD5 locus at 1p36 is deleted, and its mutation has been detected in breast cancer. We, therefore, evaluated whether CHD5 plays a role in human breast cancer.	DNA binding	P38398,P49959,Q6IN79	BRCA1,MRE11A
4.10.1	G	GO:0046872	29	7	4	0.241379	21209903	Genes encoding metal ion-binding proteins were also over-expressed in PIK3CA-mutated tumors. Such metal ion-binding proteins have regulatory roles in central cellular processes such as gene expression, proliferation, differentiation and survival. Increased expression of these proteins in ERα-positive breast tumors has also been reported by Abba et al.[39].	metal ion binding	O15151,P26651,Q14258,Q5T9H0,Q8WZ73,Q9H8W4,Q9UK53	ING1,MDM4,PLEKHF2,RFFL,TRIM25,ZNF823
4.10.2	G	GO:0000166	22	6	3	0.272727			nucleotide binding	O00444,P23588,P27448,Q14103,Q86TT8,Q99683	EIF4B,HNRNPD,MAP3K5,MARK3,PLK4
4.10.3	G	GO:0046982	16	4	4	0.25			protein heterodimerization activity	O14649,Q07812,Q6FH21,Q92934	BAD,BAX,KCNK3
4.11.1	OG	GO:0046872	14	4	4	0.285714	21209903	Genes encoding metal ion-binding proteins were also over-expressed in PIK3CA-mutated tumors. Such metal ion-binding proteins have regulatory roles in central cellular processes such as gene expression, proliferation, differentiation and survival. Increased expression of these proteins in ERα-positive breast tumors has also been reported by Abba et al.[39].	metal ion binding	B2RNB2,P78536,Q12933,Q13443	ADAM17,ADAM9,TANK
4.11.1	OG	GO:0008270	14	4	6	0.285714			zinc ion binding	B2RNB2,P78536,Q12933,Q13443	ADAM17,ADAM9,TANK
4.11.1	OG	GO:0005125	14	4	4	0.285714	12140350	Fatigued breast cancer survivors showed elevations in serum markers associated with proinflammatory cytokine activity an average of 5 years after diagnosis. Results suggest mechanisms through which enduring immune activation may occur, including alterations in cortisol and in lymphocyte subsets.	cytokine activity	P01375,P01579,P09603,Q5STB3	CSF1,IFNG,TNF
4.12.1	G	GO:0019903	11	4	5	0.363636	17511879	The identification of PP1β as a BRCA1 interacting protein and characterization of the interaction of BRCA1 with PP1α, β and γ both in vitro and in vivo, provides new insights into the roles of both BRCA1 and the PP1 isoforms. These biochemical results led to analysis of the expression of BRCA1 as well as PP1α, β and γ, which has provided unique evidence for their potential deregulation in breast …	protein phosphatase binding	P30260,Q9UJX3,Q9UJX4,Q9UJX5	ANAPC4,ANAPC5,ANAPC7,CDC27
4.13.1	G	GO:0004930	14	4	5	0.285714	12446589	We have previously shown that the G protein-coupled receptor (GPR)30 is critical for progestin-induced growth inhibition. In this study, we addressed signal transduction pathways involved in progestin-mediated signaling. Progestin could not provide any additional growth inhibitory effect to MCF-7 cells treated with specific MAPK kinase inhibitors, PD98059 and U0126. Medroxyprogesteroneacetate (MP…	G-protein coupled receptor activity	P25024,P25025,Q16570,Q53PC4	CXCR1,CXCR2,DARC
4.13.2	G	GO:0005125	10	3	4	0.3	12140350	Fatigued breast cancer survivors showed elevations in serum markers associated with proinflammatory cytokine activity an average of 5 years after diagnosis. Results suggest mechanisms through which enduring immune activation may occur, including alterations in cortisol and in lymphocyte subsets.	cytokine activity	O60595,P13236,P29459	CCL4,IL12A
4.15.1	OG	GO:0008083	6	3	4	0.5	8971189	Melatonin has been shown to have direct oncostatic actions on estrogen-responsive, MCF-7 humanbreast cancer cells in culture. In the present study, we examined whether these inhibitory actions on cell growth may be mediated through actions on bioassayable growth factor activity. In order to test this hypothesis, we estimated the growth factor activity of conditioned medium (CM) from estradiol (E2…	growth factor activity	P01344,P05019,Q5U743	IGF1,IGF2
4.15.1	OG	GO:0005179	6	3	4	0.5	9199297	Breast cancers often progress from a hormone-dependent, nonmetastatic, antiestrogen-sensitive phenotype to a hormone-independent, antiestrogen- and chemotherapy-resistant phenotype with highly invasive and metastatic growth properties. This progression is usually accompanied by altered function of the estrogen receptor (ER) or outgrowth of ER-negative cancer cells.	hormone activity	P01344,P05019,Q5U743	IGF1,IGF2
4.16.1	OG	GO:0005524	7	3	7	0.428571	12653670	ATP binding cassette transporters and drug resistance in breast cancer. Resistance to chemotherapy is a critical issue in the management of breast cancer patients. The nature of clinical drug resistance is likely to be multifactorial. However, in the last decade considerable attention has been dedicated to the role played by membrane transporter proteins belonging to the ATP binding cassette prot…	ATP binding	B7UEF3,B7UEF4,P42684	ABL2
4.16.1	OG	GO:0004715	7	3	7	0.428571			non-membrane spanning protein tyrosine kinase activity	B7UEF3,B7UEF4,P42684	ABL2
4.16.1	OG	GO:0000166	7	3	3	0.428571			nucleotide binding	B7UEF3,B7UEF4,P42684	ABL2
4.17.1	G	GO:0046982	6	3	4	0.5			protein heterodimerization activity	P30153,Q16623,Q75ME0	PPP2R1A,STX1A
4.18.1	OG	GO:0005524	7	5	7	0.714286	12653670	ATP binding cassette transporters and drug resistance in breast cancer. Resistance to chemotherapy is a critical issue in the management of breast cancer patients. The nature of clinical drug resistance is likely to be multifactorial. However, in the last decade considerable attention has been dedicated to the role played by membrane transporter proteins belonging to the ATP binding cassette prot…	ATP binding	A6NMQ7,P55072,P60604,P62837,Q96RP6	UBE2D2,UBE2G2,VCP
4.18.1	OG	GO:0000166	7	5	3	0.714286			nucleotide binding	A6NMQ7,P55072,P60604,P62837,Q96RP6	UBE2D2,UBE2G2,VCP
4.19.1	OG	GO:0046872	5	4	4	0.8	21209903	Genes encoding metal ion-binding proteins were also over-expressed in PIK3CA-mutated tumors. Such metal ion-binding proteins have regulatory roles in central cellular processes such as gene expression, proliferation, differentiation and survival. Increased expression of these proteins in ERα-positive breast tumors has also been reported by Abba et al.[39].	metal ion binding	P05108,P10109,P15538,P19099	CYP11A1,CYP11B1,CYP11B2,FDX1
4.19.1	OG	GO:0020037	5	4	7	0.8	16234411	we detected a significant increase in cell death after chemotherapy. We then found that purified Hpr6 bound to heme, whereas a mutation in the heme-1 domain inactivates heme binding. Overexpression of the heme binding defective mutant in breast cancer cells increased doxorubicin susceptibility, indicating that heme binding is critical for Hpr6 activity. These findings indicate that Hpr6 mediates …	heme binding	P05108,P15538,P19099,Q4VAQ9	CYP11A1,CYP11B1,CYP11B2
4.19.1	OG	GO:0016705	5	4	3	0.8			oxidoreductase activity, acting on paired donors, with incorporation or reduction of molecular oxygen	P05108,P15538,P19099,Q4VAQ9	CYP11A1,CYP11B1,CYP11B2
4.19.1	OG	GO:0004497	5	4	3	0.8	12396873	The effects of motorcycle exhaust particulate (MEP) on cytochrome P-450-dependent monooxygenases were determined using MCF-7 human breast cancer cells treated with organic extracts of MEP. Treatment with MEP extract produced concentration- and time-dependent increases of monooxygenase activity in S9 fractions.	monooxygenase activity	P05108,P15538,P19099,Q4VAQ9	CYP11A1,CYP11B1,CYP11B2
4.21.1	G	GO:0008270	3	3	6	1			zinc ion binding	B0QYK1,P49327,Q96MX4	EWSR1,FASN
4.22.1	G	GO:0046872	5	3	4	0.6	21209903	Genes encoding metal ion-binding proteins were also over-expressed in PIK3CA-mutated tumors. Such metal ion-binding proteins have regulatory roles in central cellular processes such as gene expression, proliferation, differentiation and survival. Increased expression of these proteins in ERα-positive breast tumors has also been reported by Abba et al.[39].	metal ion binding	O15344,P62714,Q9UJV3	MID2,MPG,PPP2CB
4.24.1	OG	GO:0005524	4	3	7	0.75	12653670	ATP binding cassette transporters and drug resistance in breast cancer. Resistance to chemotherapy is a critical issue in the management of breast cancer patients. The nature of clinical drug resistance is likely to be multifactorial. However, in the last decade considerable attention has been dedicated to the role played by membrane transporter proteins belonging to the ATP binding cassette prot…	ATP binding	P23443,Q13057,Q9UBS0	COASY,RPS6KB1,RPS6KB2
4.24.1	OG	GO:0000166	4	3	3	0.75			nucleotide binding	P23443,Q13057,Q9UBS0	COASY,RPS6KB1,RPS6KB2
5.1.1	G	GO:0003677	81	34	3	0.419753	22569290	The chromodomain helicase DNA binding protein 5 (CHD5) has recently been identified as a tumor suppressor in a mouse model. The CHD5 locus at 1p36 is deleted, and its mutation has been detected in breast cancer. We, therefore, evaluated whether CHD5 plays a role in human breast cancer.	DNA binding	A2I2N6,A2I2P5,B2R4P9,B4DY22,B8Y636,O00268,O00327,O75478,O75486,P05204,P10275,P14316,P15172,P15923,P17542,P19793,P20226,P20823,P22736,P33076,P49848,P84243,Q03112,Q06330,Q09472,Q15361,Q15672,Q16514,Q16594,Q6ZRS2,Q92466,Q96NX9,Q99743,Q9Y6J9	AR,ARNTL,CIITA,DACH2,DDB2,EP300,H3F3A,H3F3B,HMGN2,HNF1A,IRF2,MECOM,MYOD1,NKX2-1,NPAS2,NR4A1,RARA,RBPJ,RXRA,SRCAP,SUPT3H,TADA2A,TAF12,TAF4,TAF6,TAF6L,TAF9,TAL1,TBP,TCF7L1,TWIST1
5.1.2	G	GO:0043565	47	16	4	0.340426			sequence-specific DNA binding	O15350,P10276,P10914,P21675,P22415,P39880,P46531,P50549,Q01826,Q53Y00,Q6FHN8,Q7Z5Y1,Q86YP4,Q8WXI9,Q8WYK2,Q9UBC0	CUX1,ETV1,GATAD2A,GATAD2B,IRF1,JDP2,NOTCH1,NR4A1,ONECUT1,RARA,SATB1,TAF1,TP73,USF1,usf1-bd
5.1.3	G	GO:0003713	31	10	4	0.322581			transcription coactivator activity	O75528,O75529,O94864,Q12962,Q13772,Q15545,Q4LE28,Q92793,Q92830,Q96BN2	CREBBP,KAT2A,NCOA4,SUPT7L,TADA1,TADA3,TAF10,TAF5L,TAF7
5.1.4	G	GO:0008270	21	5	6	0.238095			zinc ion binding	Q00987,Q5T9H0,Q6P1X5,Q8IXJ6,Q9UK53	ING1,MDM2,SIRT2,TAF2
5.1.5	OG	GO:0005524	16	3	7	0.1875	12653670	ATP binding cassette transporters and drug resistance in breast cancer. Resistance to chemotherapy is a critical issue in the management of breast cancer patients. The nature of clinical drug resistance is likely to be multifactorial. However, in the last decade considerable attention has been dedicated to the role played by membrane transporter proteins belonging to the ATP binding cassette prot…	ATP binding	Q02880,Q9H2X6,Q9Y3D8	HIPK2,TAF9,TOP2B
5.1.5	OG	GO:0000166	16	3	3	0.1875			nucleotide binding	Q02880,Q9H2X6,Q9Y3D8	HIPK2,TAF9,TOP2B
5.2.1	G	GO:0000166	75	16	3	0.213333			nucleotide binding	A8MU64,O15197,P10809,P19784,P32456,P49903,P61077,P68400,Q05513,Q12873,Q13574,Q5RL73,Q5W009,Q96I25,Q9NPI5,Q9NUT2	ABCB8,C7orf64,CHD3,CSNK2A1,CSNK2A2,DGKZ,EPHB6,GBP2,HSPD1,ITGB1BP3,PRKCZ,RBM17,SEPHS1,UBE2D3
5.2.2	G	GO:0046872	59	9	4	0.152542	21209903	Genes encoding metal ion-binding proteins were also over-expressed in PIK3CA-mutated tumors. Such metal ion-binding proteins have regulatory roles in central cellular processes such as gene expression, proliferation, differentiation and survival. Increased expression of these proteins in ERα-positive breast tumors has also been reported by Abba et al.[39].	metal ion binding	O60512,P12259,P51693,Q13219,Q8TBB1,Q92993,Q9UKY1,Q9ULA0,Q9Y383	APLP1,B4GALT3,DNPEP,F5,KAT5,LNX1,LUC7L2,PAPPA,ZHX1
5.2.3	OG	GO:0008233	50	6	3	0.12			peptidase activity	P00734,P00742,P04070,P08246,P08311,Q5JVE7	CTSG,ELANE,F2,FAM110A,PROC
5.2.3	OG	GO:0005509	50	6	5	0.12			calcium ion binding	P00734,P00742,P04070,P07225,P27797,Q5JVE7	CALR,F2,FAM110A,PROC,PROS1
5.2.3	OG	GO:0004252	50	6	6	0.12			serine-type endopeptidase activity	P00734,P00742,P04070,P08246,P08311,Q5JVE7	CTSG,ELANE,F2,FAM110A,PROC
5.2.4	OG	GO:0008083	42	4	4	0.0952381	8971189	Melatonin has been shown to have direct oncostatic actions on estrogen-responsive, MCF-7 humanbreast cancer cells in culture. In the present study, we examined whether these inhibitory actions on cell growth may be mediated through actions on bioassayable growth factor activity. In order to test this hypothesis, we estimated the growth factor activity of conditioned medium (CM) from estradiol (E2…	growth factor activity	O60383,P01019,P04141,P21246	AGT,CSF2,GDF9,PTN
5.2.4	OG	GO:0003677	42	4	3	0.0952381	22569290	The chromodomain helicase DNA binding protein 5 (CHD5) has recently been identified as a tumor suppressor in a mouse model. The CHD5 locus at 1p36 is deleted, and its mutation has been detected in breast cancer. We, therefore, evaluated whether CHD5 plays a role in human breast cancer.	DNA binding	B3KPJ1,P01011,Q15047,Q9BQ70	HOXB9,SERPINA3,SETDB1,TCF25
5.3.1	G	GO:0003677	75	31	3	0.413333	22569290	The chromodomain helicase DNA binding protein 5 (CHD5) has recently been identified as a tumor suppressor in a mouse model. The CHD5 locus at 1p36 is deleted, and its mutation has been detected in breast cancer. We, therefore, evaluated whether CHD5 plays a role in human breast cancer.	DNA binding	B1A8Z7,C9JU95,O14497,O15379,P06400,P09884,P24928,P28340,P38398,P40763,P40938,P43246,P49643,P49715,P49959,P51532,P51608,P82094,Q01094,Q02575,Q07666,Q15329,Q16254,Q59GV3,Q6IN79,Q86U70,Q8NFD5,Q8TAQ2,Q92878,Q92922,Q96ST3	ARID1A,ARID1B,BRCA1,CEBPA,E2F1,E2F4,E2F5,HDAC3,KHDRBS1,LDB1,MECP2,MRE11A,MSH2,NHLH1,POLA1,POLD1,POLR2A,PRIM2,RAD50,RB1,RFC3,SIN3A,SMARCA4,SMARCC1,SMARCC2,STAT3,TMF1
5.3.2	G	GO:0005524	44	12	7	0.272727	12653670	ATP binding cassette transporters and drug resistance in breast cancer. Resistance to chemotherapy is a critical issue in the management of breast cancer patients. The nature of clinical drug resistance is likely to be multifactorial. However, in the last decade considerable attention has been dedicated to the role played by membrane transporter proteins belonging to the ATP binding cassette prot…	ATP binding	A8MZ62,O94805,O96019,P35249,P35250,P40692,P40937,P49336,P52701,Q12866,Q14683,Q75MT5	ACTL6A,ACTL6B,CDK8,MERTK,MLH1,MSH6,RFC2,RFC4,RFC5,SMC1A
5.3.3	OG	GO:0046872	32	4	4	0.125	21209903	Genes encoding metal ion-binding proteins were also over-expressed in PIK3CA-mutated tumors. Such metal ion-binding proteins have regulatory roles in central cellular processes such as gene expression, proliferation, differentiation and survival. Increased expression of these proteins in ERα-positive breast tumors has also been reported by Abba et al.[39].	metal ion binding	P04150,P10109,P19099,P61968	CYP11B2,FDX1,LMO4,NR3C1
5.3.3	OG	GO:0019899	32	4	3	0.125	2414022	the effects of insulin on methotrexate polyglutamate synthesis and binding to dihydrofolate reductase (DHFR) in two human breast cancer cell lines.	enzyme binding	O43679,P10109,Q13547,Q92769	FDX1,HDAC1,HDAC2,LDB2
5.3.3	OG	GO:0008134	32	4	3	0.125			transcription factor binding	O60934,P61968,Q13547,Q92769	HDAC1,HDAC2,LMO4,NBN
5.3.4	OG	GO:0019901	24	3	5	0.125			protein kinase binding	B4DPZ1,P24863,Q7Z4L3	CCNC
5.3.4	OG	GO:0004519	24	3	5	0.125	17046751	The invasiveness of breast cancer cells was shown to be associated with the suppressed ability to develop apoptosis. The role of cell death DNases/endonucleases has not been previously examined in relation with the invasiveness of breast cancer cells. We have compared the activity of the endonucleases in seven human breast cancer cell lines different in the level of invasiveness and differentiati…	endonuclease activity	B1ALV0,B4DKP0,Q99708	RBBP8,TSEN15
5.3.4	OG	GO:0003713	24	3	4	0.125			transcription coactivator activity	O94906,Q13503,Q96GM5	MED21,PRPF6,SMARCD1
5.3.5	OB	GO:0005524	6	3	7	0.5	12653670	ATP binding cassette transporters and drug resistance in breast cancer. Resistance to chemotherapy is a critical issue in the management of breast cancer patients. The nature of clinical drug resistance is likely to be multifactorial. However, in the last decade considerable attention has been dedicated to the role played by membrane transporter proteins belonging to the ATP binding cassette prot…	ATP binding	O15066,P35251,P51531	KIF3B,SLC19A1,SMARCA2
5.3.5	OB	GO:0003677	6	3	3	0.5	22569290	The chromodomain helicase DNA binding protein 5 (CHD5) has recently been identified as a tumor suppressor in a mouse model. The CHD5 locus at 1p36 is deleted, and its mutation has been detected in breast cancer. We, therefore, evaluated whether CHD5 plays a role in human breast cancer.	DNA binding	P51531,Q04206,Q16531	DDB1,RELA,SMARCA2
5.3.5	OB	GO:0000166	6	3	3	0.5			nucleotide binding	O15066,P35251,P51531	KIF3B,SLC19A1,SMARCA2
5.4.1	G	GO:0000166	57	18	3	0.315789			nucleotide binding	A4QPA9,A6NG28,A8K161,C9JFZ1,O14976,O43426,O60331,P11387,P21860,P28482,P53779,Q00536,Q02750,Q05193,Q08211,Q13153,Q1HBJ4,Q9UQM7	CAMK2A,CDK16,DHX9,DNM1,ERBB3,GAK,MAP2K1,MAPK1,MAPK10,PIP5K1C,PKN1,SYNJ1,TOP1
5.4.2	OG	GO:0046982	39	4	4	0.102564			protein heterodimerization activity	P49418,Q02078,Q16623,Q75ME0	AMPH,MEF2A,STX1A
5.4.2	OG	GO:0046872	39	4	4	0.102564	21209903	Genes encoding metal ion-binding proteins were also over-expressed in PIK3CA-mutated tumors. Such metal ion-binding proteins have regulatory roles in central cellular processes such as gene expression, proliferation, differentiation and survival. Increased expression of these proteins in ERα-positive breast tumors has also been reported by Abba et al.[39].	metal ion binding	B4DV19,P15882,P38936,Q96SZ6	CDK5RAP1,CDKN1A,CHN1
5.4.2	OG	GO:0008017	39	4	5	0.102564	21989536	CLIP-170 is a microtubule-binding protein and participates in diverse microtubule-associated cellular activities by regulating microtubule dynamics. Here we provide evidence that CLIP-170 is a mediator of the sensitivity of the anti-microtubule drug paclitaxel in breast cancer. In vitro cell proliferation assays reveal that CLIP-170 expression in breast cancer cell lines correlates with their sen…	microtubule binding	O43602,P10636,Q96SN8,Q9GZM8	CDK5RAP2,DCX,MAPT,NDEL1
5.4.3	OG	GO:0016538	27	3	4	0.111111	20179208	Cyclin D1 belongs to a family of proteins that regulate progression through the G1-S phase of the cell cycle by binding to cyclin-dependent kinase(cdk)-4 to phosphorylate the retinoblastoma protein and release E2F transcription factors for progression through cell cycle. Several cancers, including breast, colon, and prostate, overexpress the cyclin D1 gene. However, the correlation of cyclin D1 o…	cyclin-dependent protein kinase regulator activity	A7K6Y5,Q8TDN4,Q9BTV7	CABL1,CABLES1,CABLES2
5.4.3	OG	GO:0004864	27	3	4	0.111111			protein phosphatase inhibitor activity	B3KVQ9,Q01105,Q9UD71	PPP1R1B,SET
5.4.3	OG	GO:0004725	27	3	7	0.111111	7749152	Cellular phosphotyrosine levels are regulated by the balance between protein tyrosine kinases (PTKs) and protein tyrosine phosphatases (PTPs). It is supposed that this balance is disturbed in tumour cells, making the increased or altered activity of PTKs and PTPs likely hallmarks of tumour tissues. Indeed it could be shown that the PTK activity was increased in breast cancer in correlation with p…	protein tyrosine phosphatase activity	A8K3N4,P17706,Q96AU5	PTPN2
5.4.4	B	GO:0005524	7	4	7	0.571429	12653670	ATP binding cassette transporters and drug resistance in breast cancer. Resistance to chemotherapy is a critical issue in the management of breast cancer patients. The nature of clinical drug resistance is likely to be multifactorial. However, in the last decade considerable attention has been dedicated to the role played by membrane transporter proteins belonging to the ATP binding cassette prot…	ATP binding	A1XKG3,P04637,P49841,Q00535	CDK5,GSK3B,TP53
5.5.1	G	GO:0019901	36	10	5	0.277778			protein kinase binding	B7Z7E3,O96020,P14635,P20248,P24864,P30281,P36873,P62140,P78396,Q5MJ70	CCNA1,CCNA2,CCNB1,CCND3,CCNE1,CCNE2,PPP1CB,PPP1CC,SPDYA
5.5.2	OG	GO:0005524	26	6	7	0.230769	12653670	ATP binding cassette transporters and drug resistance in breast cancer. Resistance to chemotherapy is a critical issue in the management of breast cancer patients. The nature of clinical drug resistance is likely to be multifactorial. However, in the last decade considerable attention has been dedicated to the role played by membrane transporter proteins belonging to the ATP binding cassette prot…	ATP binding	A4D2A2,P07947,P07948,P24941,P33993,Q00526	CDK2,CDK3,LYN,MCM7,YES1
5.5.2	OG	GO:0000166	26	6	3	0.230769			nucleotide binding	A4D2A2,P07947,P07948,P24941,P33993,Q00526	CDK2,CDK3,LYN,MCM7,YES1
5.5.3	G	GO:0019904	20	5	3	0.25			protein domain specific binding	B0LPF3,P27348,P31946,P62258,P62993	GRB2,YWHAB,YWHAE,YWHAQ
5.5.4	OG	GO:0008565	15	3	3	0.2			protein transporter activity	O00505,O14980,O15131	KPNA3,KPNA5,XPO1
5.5.4	OG	GO:0008233	15	3	3	0.2			peptidase activity	P09936,Q14790,Q92905	CASP8,COPS5,UCHL1
5.5.5	OB	GO:0005524	11	5	7	0.454545	12653670	ATP binding cassette transporters and drug resistance in breast cancer. Resistance to chemotherapy is a critical issue in the management of breast cancer patients. The nature of clinical drug resistance is likely to be multifactorial. However, in the last decade considerable attention has been dedicated to the role played by membrane transporter proteins belonging to the ATP binding cassette prot…	ATP binding	B0LPE5,P00519,P11802,P12931,P31749	ABL1,AKT1,CDK4,SRC
5.5.5	OB	GO:0000166	11	5	3	0.454545			nucleotide binding	B0LPE5,P00519,P11802,P12931,P31749	ABL1,AKT1,CDK4,SRC
5.5.6	B	GO:0019901	6	3	5	0.5			protein kinase binding	P24385,P30279,Q6FI00	CCND1,CCND2
5.6.1	G	GO:0003677	36	12	3	0.333333	22569290	The chromodomain helicase DNA binding protein 5 (CHD5) has recently been identified as a tumor suppressor in a mouse model. The CHD5 locus at 1p36 is deleted, and its mutation has been detected in breast cancer. We, therefore, evaluated whether CHD5 plays a role in human breast cancer.	DNA binding	O75925,P08047,P36956,P51843,Q13105,Q13485,Q15466,Q15648,Q4W5M7,Q9P2W1,Q9UBK2,Q9Y618	DAND5,MBD4,NCOR2,NR0B1,NR0B2,PIAS1,PPARGC1A,PPARGC1B,PSMC3IP,SMAD4,SREBF1,ZBTB17
5.6.2	OG	GO:0046872	24	5	4	0.208333	21209903	Genes encoding metal ion-binding proteins were also over-expressed in PIK3CA-mutated tumors. Such metal ion-binding proteins have regulatory roles in central cellular processes such as gene expression, proliferation, differentiation and survival. Increased expression of these proteins in ERα-positive breast tumors has also been reported by Abba et al.[39].	metal ion binding	A8MYJ1,O15164,Q12802,Q8IWR1,Q9Y6X2	AKAP13,PIAS3,TRIM24,TRIM59
5.6.2	OG	GO:0030331	24	5	7	0.208333	22585843	Estrogen receptor binding profiles predict breast cancer outcome.	estrogen receptor binding	P55345,Q14686,Q5MNZ9,Q8TDD1,Q96T76	DDX54,MMS19,NCOA6,PRMT2,WIPI1
5.6.2	OG	GO:0000166	24	5	3	0.208333			nucleotide binding	O43251,P06239,Q14498,Q15759,Q8TDD1	DDX54,LCK,MAPK11,RBFOX2,RBM39
5.6.3	OB	GO:0046872	9	4	4	0.444444	21209903	Genes encoding metal ion-binding proteins were also over-expressed in PIK3CA-mutated tumors. Such metal ion-binding proteins have regulatory roles in central cellular processes such as gene expression, proliferation, differentiation and survival. Increased expression of these proteins in ERα-positive breast tumors has also been reported by Abba et al.[39].	metal ion binding	P03372,P84022,Q7LCB3,Q92731	ESR1,ESR2,SMAD3
5.6.3	OB	GO:0043565	9	4	4	0.444444			sequence-specific DNA binding	P03372,P84022,Q7LCB3,Q92731	ESR1,ESR2,SMAD3
5.6.3	OB	GO:0008134	9	4	3	0.444444			transcription factor binding	P03372,P84022,Q15796,Q53XR6	ESR1,SMAD2,SMAD3
5.7.1	G	GO:0000166	34	7	3	0.205882			nucleotide binding	O43683,O60566,P17612,P68366,Q05CT3,Q53QE4,Q9Y496	BUB1,BUB1B,KIF3A,PRKCA,TUBA4A
5.7.2	G	GO:0008022	27	6	3	0.222222	18501503	The interactions between BRCA1 and p53 are relevant for understanding hereditary breast and ovarian cancer. Although in vitro studies reported that BRCA1 (amino acids 224-500) and the second BRCT domain of the BRCA1 C-terminus may interact with p53, quantitative biophysical measurements indicate that these regions of BRCA1 do not bind efficiently to p53. Here we show that BRCA1 interacts with p53…	protein C-terminus binding	B3KUN1,P35222,P67775,P78352,Q15691,Q8IUQ4	CTNNB1,LLGL1,MAPRE1,PPP2CA,SIAH1
5.7.3	G	GO:0008013	21	5	3	0.238095	19461076	ZBP1 (zipcode-binding protein 1, also known as IMP-1) is an mRNA regulator, functioning in mRNA localization, stability and translational control. ZBP1 is actively expressed during embryogenesis and tumorigenesis, but its expression is repressed in metastatic breast-cancer cell lines and tumors. In this article, we show that downregulation of ZBP1 expression results from its promoter methylation,…	beta-catenin binding	O15169,Q13224,Q5T4V2,Q9NSA3,Q9Y2T1	AXIN1,AXIN2,CTNNBIP1,GRIN2B
5.7.4	OG	GO:0044212	16	3	5	0.1875			transcription regulatory region DNA binding	P05549,P41235,Q9BZE0	GLIS2,HNF4A,TFAP2A
5.7.4	OG	GO:0001077	16	3	5	0.1875			RNA polymerase II core promoter proximal region sequence-specific DNA binding transcription factor activity involved in positive regulation of transcription	P05549,P41235,Q9BZE0	GLIS2,HNF4A,TFAP2A
5.8.1	OG	GO:0003743	29	7	5	0.241379			translation initiation factor activity	B1AKL3,B7Z6V1,O43432,P06730,P23588,P78344,Q04637	EIF4B,EIF4E,EIF4ENIF1,EIF4G1,EIF4G2,EIF4G3
5.8.1	OG	GO:0000166	29	7	3	0.241379			nucleotide binding	P05129,P05771,P11940,P17252,P23588,Q8IW41,Q9BUB5	EIF4B,MAPKAPK5,MKNK1,PABPC1,PRKCA,PRKCB,PRKCG
5.8.2	G	GO:0003677	16	5	3	0.3125	22569290	The chromodomain helicase DNA binding protein 5 (CHD5) has recently been identified as a tumor suppressor in a mouse model. The CHD5 locus at 1p36 is deleted, and its mutation has been detected in breast cancer. We, therefore, evaluated whether CHD5 plays a role in human breast cancer.	DNA binding	P27695,P29590,Q04743,Q5TZP7,Q9H5J8	APEX1,EMX2,PML,TAF1D
5.8.3	G	GO:0008190	11	3	4	0.272727			eukaryotic initiation factor 4E binding	O60516,Q13541,Q13542	EIF4EBP1,EIF4EBP2,EIF4EBP3
5.8.4	B	GO:0046872	4	3	4	0.75	21209903	Genes encoding metal ion-binding proteins were also over-expressed in PIK3CA-mutated tumors. Such metal ion-binding proteins have regulatory roles in central cellular processes such as gene expression, proliferation, differentiation and survival. Increased expression of these proteins in ERα-positive breast tumors has also been reported by Abba et al.[39].	metal ion binding	O95251,P06746,Q9HBH9	MKNK2,MYST2,POLB
5.9.1	G	GO:0000166	23	4	3	0.173913			nucleotide binding	P13861,P31323,Q02156,Q16512	PKN1,PRKAR2A,PRKAR2B,PRKCE
5.9.2	OB	GO:0005524	8	3	7	0.375	12653670	ATP binding cassette transporters and drug resistance in breast cancer. Resistance to chemotherapy is a critical issue in the management of breast cancer patients. The nature of clinical drug resistance is likely to be multifactorial. However, in the last decade considerable attention has been dedicated to the role played by membrane transporter proteins belonging to the ATP binding cassette prot…	ATP binding	P48730,P49674,Q5U045	CSNK1D,CSNK1E
5.9.2	OB	GO:0004674	8	3	6	0.375	12082631	In order to define the role of PLK1 for mitotic progression of human cells and for neoplastic cell growth, phosphorothioate antisense oligonucleotides (ASOs) were tested to selectively downregulatePLK1 expression in MDA-MB-435 (breast cancer), HeLa S3 (cervical carcinoma) and A549 (non-small cell lung cancer) cells. ASOs were identified which suppress PLK1 mRNA and protein in a dose-dependent and…	protein serine/threonine kinase activity	P48730,P49674,Q5U045	CSNK1D,CSNK1E
5.9.2	OB	GO:0000166	8	3	3	0.375			nucleotide binding	P48730,P49674,Q5U045	CSNK1D,CSNK1E
5.10.1	G	GO:0003677	13	10	3	0.769231	22569290	The chromodomain helicase DNA binding protein 5 (CHD5) has recently been identified as a tumor suppressor in a mouse model. The CHD5 locus at 1p36 is deleted, and its mutation has been detected in breast cancer. We, therefore, evaluated whether CHD5 plays a role in human breast cancer.	DNA binding	A4D2J4,O15160,P16104,P39748,P43351,P49005,Q15554,Q6FHX6,Q8N726,Q96S55	CDKN2A,FEN1,H2AFX,POLD2,POLR1C,RAD52,TERF2,WRNIP1
5.10.2	B	GO:0003677	9	9	3	1	22569290	The chromodomain helicase DNA binding protein 5 (CHD5) has recently been identified as a tumor suppressor in a mouse model. The CHD5 locus at 1p36 is deleted, and its mutation has been detected in breast cancer. We, therefore, evaluated whether CHD5 plays a role in human breast cancer.	DNA binding	B1AHC8,P09874,P12956,P13010,P27694,P54132,P78527,Q13315,Q14191	ATM,BLM,PARP1,PRKDC,RPA1,WRN,XRCC5,XRCC6
5.11.1	G	GO:0046872	17	4	4	0.235294	21209903	Genes encoding metal ion-binding proteins were also over-expressed in PIK3CA-mutated tumors. Such metal ion-binding proteins have regulatory roles in central cellular processes such as gene expression, proliferation, differentiation and survival. Increased expression of these proteins in ERα-positive breast tumors has also been reported by Abba et al.[39].	metal ion binding	P04049,P49356,P53609,Q8WWW0	FNTB,PGGT1B,RAF1,RASSF5
5.11.2	G	GO:0005085	13	3	4	0.230769			guanyl-nucleotide exchange factor activity	Q12967,Q6KH11,Q7LDG7	RALGDS,RASGRP2
5.13.1	G	GO:0005524	13	4	7	0.307692	12653670	ATP binding cassette transporters and drug resistance in breast cancer. Resistance to chemotherapy is a critical issue in the management of breast cancer patients. The nature of clinical drug resistance is likely to be multifactorial. However, in the last decade considerable attention has been dedicated to the role played by membrane transporter proteins belonging to the ATP binding cassette prot…	ATP binding	O15111,O15530,Q96RU7,Q9BRD5	CHUK,PDPK1,TRIB3
5.14.1	G	GO:0005138	9	4	5	0.444444			interleukin-6 receptor binding	P05231,P08887,P40189,Q75MH2	IL6,IL6R,IL6ST
5.23.1	G	GO:0016407	3	3	5	1	9824164	Predisposition to hereditary breast cancer has been attributed in part to inherited mutations in the BRCA2 gene. The large protein it encodes is still poorly characterized with respect to functions. We have previously shown that BRCA2 has transcriptional activation potential conferred by its amino-terminal third exon. Here, we show that BRCA2 interacts with a transcriptional co-activator protein,…	acetyltransferase activity	A4Z6T7,P11245,P41227	NAA10,NAA16,SLC38A1
6.1.1	G	GO:0046872	59	16	4	0.271186	21209903	Genes encoding metal ion-binding proteins were also over-expressed in PIK3CA-mutated tumors. Such metal ion-binding proteins have regulatory roles in central cellular processes such as gene expression, proliferation, differentiation and survival. Increased expression of these proteins in ERα-positive breast tumors has also been reported by Abba et al.[39].	metal ion binding	A2A322,O15151,O15297,O15350,O75604,P08069,P29590,P38936,P49792,Q07864,Q8NG27,Q8WZ73,Q92905,Q92993,Q969K3,Q9NS23	CDKN1A,COPS5,IGF1R,KAT5,MDM4,PJA1,PML,POLE,PPM1D,RANBP2,RASSF1,RFFL,RNF34,TP73,USP2
6.1.2	G	GO:0008134	43	9	3	0.209302			transcription factor binding	O75832,P06400,P21675,Q13547,Q15648,Q16665,Q8N726,Q93009,Q9UER7	CDKN2A,DAXX,HDAC1,HIF1A,MBD4,PSMD10,RB1,TAF1,USP7
6.1.3	OG	GO:0005524	34	7	7	0.205882	12653670	ATP binding cassette transporters and drug resistance in breast cancer. Resistance to chemotherapy is a critical issue in the management of breast cancer patients. The nature of clinical drug resistance is likely to be multifactorial. However, in the last decade considerable attention has been dedicated to the role played by membrane transporter proteins belonging to the ATP binding cassette prot…	ATP binding	A6NFE9,B0LPE5,P00519,P25098,P31749,P49459,Q9H2X6	ABL1,ADRBK1,AKT1,HIPK2,UBE2A
6.1.3	OG	GO:0000166	34	7	3	0.205882			nucleotide binding	A6NFE9,B0LPE5,P00519,P25098,P31749,P49459,Q9H2X6	ABL1,ADRBK1,AKT1,HIPK2,UBE2A
6.1.4	G	GO:0051059	27	4	4	0.148148	9199297	To understand the molecular mechanisms responsible for metastatic growth of ER-negative breast cancers, the activities of the transcription factor NF-kappaB (which modulates the expression of genes involved in cell proliferation, differentiation, apoptosis, and metastasis) were compared in ER-positive (MCF-7 and T47-D) and ER-negative (MDA-MB-231 and MDA-MB-435) human breast cancer cell lines. NF…	NF-kappaB binding	P06748,P42771,Q6IT96,Q9BYG9	CDKN2A,HDAC1,NPM1
6.1.5	OG	GO:0046872	14	8	4	0.571429	21209903	Genes encoding metal ion-binding proteins were also over-expressed in PIK3CA-mutated tumors. Such metal ion-binding proteins have regulatory roles in central cellular processes such as gene expression, proliferation, differentiation and survival. Increased expression of these proteins in ERα-positive breast tumors has also been reported by Abba et al.[39].	metal ion binding	O75925,O96017,P03372,P04150,P22736,Q00987,Q53Y00,Q92793	CHEK2,CREBBP,ESR1,MDM2,NR3C1,NR4A1,PIAS1
6.1.5	OG	GO:0008270	14	8	6	0.571429			zinc ion binding	O75925,P03372,P04150,P22736,Q00987,Q4LE28,Q53Y00,Q92793	CREBBP,ESR1,MDM2,NR3C1,NR4A1,PIAS1
6.1.6	OG	GO:0008134	5	3	3	0.6			transcription factor binding	P20226,P63165,Q01094	E2F1,SUMO1,TBP
6.1.6	OG	GO:0003677	5	3	3	0.6	22569290	The chromodomain helicase DNA binding protein 5 (CHD5) has recently been identified as a tumor suppressor in a mouse model. The CHD5 locus at 1p36 is deleted, and its mutation has been detected in breast cancer. We, therefore, evaluated whether CHD5 plays a role in human breast cancer.	DNA binding	P20226,Q01094,Q13315	ATM,E2F1,TBP
6.2.1	G	GO:0043565	57	27	4	0.473684			sequence-specific DNA binding	A8K3H3,D2KUA6,O75469,O95718,P05412,P06401,P10071,P10276,P10826,P10828,P11474,P13631,P15923,P19793,P20719,P28702,P37231,P55055,Q04206,Q13133,Q569H8,Q5F0P7,Q5QHG3,Q5STP9,Q7LCB3,Q8IW13,Q92731	ESR2,ESRRA,ESRRB,GLI3,HOXA5,JUN,NR1H2,NR1H3,NR1I2,PGR,PPARG,RARA,RARB,RARG,RELA,RXRA,RXRB,TCF7L1,THRB
6.2.2	OG	GO:0005524	30	9	7	0.3	12653670	ATP binding cassette transporters and drug resistance in breast cancer. Resistance to chemotherapy is a critical issue in the management of breast cancer patients. The nature of clinical drug resistance is likely to be multifactorial. However, in the last decade considerable attention has been dedicated to the role played by membrane transporter proteins belonging to the ATP binding cassette prot…	ATP binding	O14920,O15111,P17844,P28482,Q16539,Q1HBJ4,Q59F66,Q6PL18,Q92841	ATAD2,CHUK,DDX17,DDX5,IKBKB,MAPK1,MAPK14
6.2.2	OG	GO:0000166	30	9	3	0.3			nucleotide binding	O14920,O15111,P17844,P28482,Q16539,Q1HBJ4,Q59F66,Q6PL18,Q92841	ATAD2,CHUK,DDX17,DDX5,IKBKB,MAPK1,MAPK14
6.2.3	G	GO:0003677	21	7	3	0.333333	22569290	The chromodomain helicase DNA binding protein 5 (CHD5) has recently been identified as a tumor suppressor in a mouse model. The CHD5 locus at 1p36 is deleted, and its mutation has been detected in breast cancer. We, therefore, evaluated whether CHD5 plays a role in human breast cancer.	DNA binding	A2I2P5,B8Y636,P15172,Q15672,Q969G3,Q99743,Q9Y618	MYOD1,NCOR2,NPAS2,RARA,SMARCE1,TWIST1
6.2.4	OG	GO:0019899	14	3	3	0.214286	2414022	the effects of insulin on methotrexate polyglutamate synthesis and binding to dihydrofolate reductase (DHFR) in two human breast cancer cell lines.	enzyme binding	P24385,Q04917,Q99873	CCND1,PRMT1,YWHAH
6.2.4	OG	GO:0008083	14	3	4	0.214286	8971189	Melatonin has been shown to have direct oncostatic actions on estrogen-responsive, MCF-7 humanbreast cancer cells in culture. In the present study, we examined whether these inhibitory actions on cell growth may be mediated through actions on bioassayable growth factor activity. In order to test this hypothesis, we estimated the growth factor activity of conditioned medium (CM) from estradiol (E2…	growth factor activity	A8K571,P18075,P22004	BMP6,BMP7
6.2.5	OB	GO:0004402	3	3	7	1	17505058	We recently reported that the breast carcinoma amplified sequence-3 (BCAS3) gene is regulated by estrogen receptor (ER) alpha. However, the role of ERalpha coactivators in the regulation of BCAS3 expression remains unknown, and information regarding the function of the BCAS3 protein is lacking. Here, we define the contribution of ERalpha coactivators to BCAS3 regulation and identify BCAS3 itself …	histone acetyltransferase activity	Q09472,Q92831,Q9Y6Q9	EP300,KAT2B,NCOA3
6.2.5	OB	GO:0003713	3	3	4	1			transcription coactivator activity	Q09472,Q92831,Q9Y6Q9	EP300,KAT2B,NCOA3
6.3.1	G	GO:0003677	54	25	3	0.462963	22569290	The chromodomain helicase DNA binding protein 5 (CHD5) has recently been identified as a tumor suppressor in a mouse model. The CHD5 locus at 1p36 is deleted, and its mutation has been detected in breast cancer. We, therefore, evaluated whether CHD5 plays a role in human breast cancer.	DNA binding	B0FXP0,B4DJU7,O15457,O43543,O75771,P12004,P13010,P16104,P27694,P27695,P38398,P39748,P43246,P49959,P54274,Q13472,Q14191,Q14565,Q14839,Q15554,Q5TZP7,Q6FHX6,Q6IN79,Q92878,Q9HAW4	APEX1,BRCA1,C17orf28,CHD4,CLSPN,FEN1,H2AFX,MRE11A,MSH2,MSH4,PCNA,RAD50,RAD51,RAD51L3,RPA1,TERF1,TERF2,TOP3A,WRN,XRCC2,XRCC5
6.3.2	OG	GO:0005524	29	12	7	0.413793	12653670	ATP binding cassette transporters and drug resistance in breast cancer. Resistance to chemotherapy is a critical issue in the management of breast cancer patients. The nature of clinical drug resistance is likely to be multifactorial. However, in the last decade considerable attention has been dedicated to the role played by membrane transporter proteins belonging to the ATP binding cassette prot…	ATP binding	B3FR89,B5A923,O14757,O75943,P17948,P35251,P35968,P40692,P52701,Q06609,Q14683,Q6ZNA8	CHEK1,FLT1,KDR,MLH1,MSH6,RAD17,RAD51,SLC19A1,SMC1A
6.3.2	OG	GO:0000166	29	12	3	0.413793			nucleotide binding	O14757,O75943,P17948,P20591,P23025,P35251,P35968,P52701,Q06609,Q14683,Q15382,Q6ZNA8	CHEK1,FLT1,KDR,MSH6,MX1,RAD17,RAD51,RHEB,SLC19A1,SMC1A,XPA
6.3.3	G	GO:0046872	14	3	4	0.214286	21209903	Genes encoding metal ion-binding proteins were also over-expressed in PIK3CA-mutated tumors. Such metal ion-binding proteins have regulatory roles in central cellular processes such as gene expression, proliferation, differentiation and survival. Increased expression of these proteins in ERα-positive breast tumors has also been reported by Abba et al.[39].	metal ion binding	Q6UWE0,Q9NSU2,Q9UIF7	LRSAM1,MUTYH,TREX1
6.3.4	OB	GO:0005524	5	3	7	0.6	12653670	ATP binding cassette transporters and drug resistance in breast cancer. Resistance to chemotherapy is a critical issue in the management of breast cancer patients. The nature of clinical drug resistance is likely to be multifactorial. However, in the last decade considerable attention has been dedicated to the role played by membrane transporter proteins belonging to the ATP binding cassette prot…	ATP binding	P04637,P54132,Q13535	ANTXR1,BLM,SERPINA2,TP53
6.3.4	OB	GO:0003677	5	3	3	0.6	22569290	The chromodomain helicase DNA binding protein 5 (CHD5) has recently been identified as a tumor suppressor in a mouse model. The CHD5 locus at 1p36 is deleted, and its mutation has been detected in breast cancer. We, therefore, evaluated whether CHD5 plays a role in human breast cancer.	DNA binding	P04637,P54132,Q13535	ANTXR1,BLM,SERPINA2,TP53
6.4.1	G	GO:0000166	55	10	3	0.181818			nucleotide binding	O14976,P36897,P49674,P49841,P68104,Q5T7S2,Q5U045,Q6FI27,Q6IPS9,Q9Y6R4	CSNK1E,EEF1A1,GAK,GSK3B,MAP3K4,TGFBR1
6.4.2	G	GO:0008013	45	7	3	0.155556	19461076	ZBP1 (zipcode-binding protein 1, also known as IMP-1) is an mRNA regulator, functioning in mRNA localization, stability and translational control. ZBP1 is actively expressed during embryogenesis and tumorigenesis, but its expression is repressed in metastatic breast-cancer cell lines and tumors. In this article, we show that downregulation of ZBP1 expression results from its promoter methylation,…	beta-catenin binding	O15105,P25054,P84022,Q5W141,Q92997,Q9Y297,Q9Y2T1	APC,AXIN2,BTRC,DVL3,SMAD3,SMAD7
6.4.3	G	GO:0046872	38	5	4	0.131579	21209903	Genes encoding metal ion-binding proteins were also over-expressed in PIK3CA-mutated tumors. Such metal ion-binding proteins have regulatory roles in central cellular processes such as gene expression, proliferation, differentiation and survival. Increased expression of these proteins in ERα-positive breast tumors has also been reported by Abba et al.[39].	metal ion binding	P41235,P62714,P67775,Q6ZNA4,Q9BZE0	GLIS2,HNF4A,PPP2CA,PPP2CB,RNF111
6.4.4	OG	GO:0019904	33	3	3	0.0909091			protein domain specific binding	O14641,Q155Q3,Q9HC62	DIXDC1,DVL2,SENP2
6.4.4	OG	GO:0008601	33	3	4	0.0909091			protein phosphatase type 2A regulator activity	Q13362,Q15173,Q6ZN33	PPP2R5B,PPP2R5C
6.4.4	OG	GO:0003924	33	3	7	0.0909091	20824700	Farnesyl transferase inhibitors (FTIs) were shown to be effective in modulating tumor growth in Ras-transformed tumor cells. Recent studies have focused on Rho GTPases as putative targets of FTI action. Previously, we demonstrated that FTIs were effective in inhibiting the growth and invasiveness of RhoC GTPase-overexpressing inflammatory breast cancer (IBC) cells however, RhoC activity was incre…	GTPase activity	P16520,P63215,P63218	GNB3,GNG3,GNG5
6.5.1	G	GO:0005509	37	12	5	0.324324			calcium ion binding	A8MTH6,P07384,P30626,P46531,Q04721,Q3YAB8,Q3YAB9,Q3YAC2,Q3YAC4,Q99466,Q9UM47,Q9Y2W7	CAPN1,KCNIP3,KCNIP4,NOTCH1,NOTCH2,NOTCH3,NOTCH4,SRI
6.5.2	G	GO:0008233	25	9	3	0.36			peptidase activity	P29466,P55210,P55212,Q14790,Q5T208,Q8WW43,Q92542,Q96BI3,Q9NZ42	APH1A,APH1B,CASP1,CASP6,CASP7,CASP8,NCSTN,PSENEN
6.5.3	OG	GO:0046872	16	3	4	0.1875	21209903	Genes encoding metal ion-binding proteins were also over-expressed in PIK3CA-mutated tumors. Such metal ion-binding proteins have regulatory roles in central cellular processes such as gene expression, proliferation, differentiation and survival. Increased expression of these proteins in ERα-positive breast tumors has also been reported by Abba et al.[39].	metal ion binding	P05067,Q14192,Q6I9R8	APP,FHL2
6.5.3	OG	GO:0042802	16	3	3	0.1875			identical protein binding	O75369,P05067,Q14192	APP,FHL2,FLNB
6.5.3	OG	GO:0005524	16	3	7	0.1875	12653670	ATP binding cassette transporters and drug resistance in breast cancer. Resistance to chemotherapy is a critical issue in the management of breast cancer patients. The nature of clinical drug resistance is likely to be multifactorial. However, in the last decade considerable attention has been dedicated to the role played by membrane transporter proteins belonging to the ATP binding cassette prot…	ATP binding	B4DYS6,P48730,P68400	CSNK1D,CSNK2A1
6.5.3	OG	GO:0004674	16	3	6	0.1875	12082631	In order to define the role of PLK1 for mitotic progression of human cells and for neoplastic cell growth, phosphorothioate antisense oligonucleotides (ASOs) were tested to selectively downregulatePLK1 expression in MDA-MB-435 (breast cancer), HeLa S3 (cervical carcinoma) and A549 (non-small cell lung cancer) cells. ASOs were identified which suppress PLK1 mRNA and protein in a dose-dependent and…	protein serine/threonine kinase activity	B4DYS6,P48730,P68400	CSNK1D,CSNK2A1
6.5.3	OG	GO:0000166	16	3	3	0.1875			nucleotide binding	P48730,P62491,P68400	CSNK1D,CSNK2A1,RAB11A
6.6.1	G	GO:0046872	42	14	4	0.333333	21209903	Genes encoding metal ion-binding proteins were also over-expressed in PIK3CA-mutated tumors. Such metal ion-binding proteins have regulatory roles in central cellular processes such as gene expression, proliferation, differentiation and survival. Increased expression of these proteins in ERα-positive breast tumors has also been reported by Abba et al.[39].	metal ion binding	A8JZZ0,P35226,P35227,P78364,Q03164,Q05823,Q06587,Q8IXK0,Q8N488,Q8NDX5,Q99496,Q9BYE7,Q9H7Z6,Q9Y2Y4	BMI1,MLL,MYST1,PCGF2,PCGF6,PHC1,PHC2,PHC3,RING1,RNASEL,RNF2,RYBP,ZBTB32
6.6.2	G	GO:0005524	28	10	7	0.357143	12653670	ATP binding cassette transporters and drug resistance in breast cancer. Resistance to chemotherapy is a critical issue in the management of breast cancer patients. The nature of clinical drug resistance is likely to be multifactorial. However, in the last decade considerable attention has been dedicated to the role played by membrane transporter proteins belonging to the ATP binding cassette prot…	ATP binding	A4D1D2,A8K5I0,O60264,P06493,P08107,P08183,P14625,P51965,P61077,Q5W0L2	ABCB1,CDK1,HSP90B1,HSPA1A,HSPA1B,RNASEL,SMARCA5,UBE2D3,UBE2E1
6.6.3	G	GO:0003677	18	4	3	0.222222	22569290	The chromodomain helicase DNA binding protein 5 (CHD5) has recently been identified as a tumor suppressor in a mouse model. The CHD5 locus at 1p36 is deleted, and its mutation has been detected in breast cancer. We, therefore, evaluated whether CHD5 plays a role in human breast cancer.	DNA binding	P42224,Q12800,Q16777,Q96GD3	HIST2H2AC,SCMH1,STAT1,TFCP2
6.7.1	G	GO:0042803	34	5	4	0.147059	11916966	Germ-line mutations in BRCA1 predispose individuals to breast and ovarian cancers. We observed a novel endogenous association of BRCA1 with Nmi (N-Myc-interacting protein) in breast cancer cells. Nmi was found to interact specifically with BRCA1, both in vitroand in vivo, by binding to two major domains in BRCA1, amino acid residues 298–683 and 1301–1863. Homodimerization of Nmi enhanced its asso…	protein homodimerization activity	P06729,P09382,P10747,P27487,Q53F96	CD2,CD28,DPP4,LGALS1
6.7.2	OG	GO:0032395	29	3	5	0.103448			MHC class II receptor activity	P01906,P01920,P20036	HLA-DPA1,HLA-DQA2,HLA-DQB1
6.7.2	OG	GO:0004930	29	3	5	0.103448	12446589	We have previously shown that the G protein-coupled receptor (GPR)30 is critical for progestin-induced growth inhibition. In this study, we addressed signal transduction pathways involved in progestin-mediated signaling. Progestin could not provide any additional growth inhibitory effect to MCF-7 cells treated with specific MAPK kinase inhibitors, PD98059 and U0126. Medroxyprogesteroneacetate (MP…	G-protein coupled receptor activity	P51681,P61073,Q38L21	CCR5,CXCR4
6.7.2	OG	GO:0003779	29	3	4	0.103448	18316593	Girdin (girders of actin filaments) is a novel actin-binding Akt substrate that plays an important role in actin organization and Akt-dependent cell motility in fibroblasts. Here, we find that Girdin is expressed in a variety of cancer cell lines, including the breast cancer cell line MDA-MB-231, and is phosphorylated by the stimulation of insulin-like growth factor (IGF-I). In vitro migration an…	actin binding	P12273,P51681,P61073	CCR5,CXCR4,PIP
6.8.1	G	GO:0000166	24	5	3	0.208333			nucleotide binding	P32456,P51795,P51812,Q15349,Q15418	CLCN5,GBP2,RPS6KA1,RPS6KA2,RPS6KA3
6.8.2	OG	GO:0005509	19	3	5	0.157895			calcium ion binding	O43707,P98164,Q14118	ACTN4,DAG1,LRP2
6.8.2	OG	GO:0005089	19	3	6	0.157895			Rho guanyl-nucleotide exchange factor activity	Q5SQI5,Q5SQI7,Q7Z628	SLC6A2,SLC6A5
6.8.2	OG	GO:0005085	19	3	4	0.157895			guanyl-nucleotide exchange factor activity	Q5SQI5,Q5SQI7,Q7Z628	SLC6A2,SLC6A5
6.8.2	OG	GO:0003779	19	3	4	0.157895	18316593	Girdin (girders of actin filaments) is a novel actin-binding Akt substrate that plays an important role in actin organization and Akt-dependent cell motility in fibroblasts. Here, we find that Girdin is expressed in a variety of cancer cell lines, including the breast cancer cell line MDA-MB-231, and is phosphorylated by the stimulation of insulin-like growth factor (IGF-I). In vitro migration an…	actin binding	O43707,Q14118,Q8N3V7	ACTN4,DAG1,SYNPO
6.9.1	G	GO:0004888	18	9	4	0.5			transmembrane signaling receptor activity	A8MVP6,B0YIY4,B0YIY5,P04234,P07766,P09693,P18627,P20963,P40259	CD247,CD3D,CD3E,CD3G,CD79B,LAG3
6.9.2	G	GO:0000166	9	4	3	0.444444			nucleotide binding	P19338,P43403,P43405,Q02880	NCL,SYK,TOP2B,ZAP70
6.10.1	G	GO:0005164	12	5	6	0.416667	19151749	The nonreceptor, protein-tyrosine kinase Syk is a suppressor of breast cancer progression whose expression is inversely correlated with the invasive behavior of cancer cells. In contrast, Syk has a positive function in murine mammary tumor virus-mediated tumorigenesis. A yeast two-hybrid screen using a library from human mammary gland identified tumor necrosis factor (TNF) receptor-associated fac…	tumor necrosis factor receptor binding	P01374,Q06643,Q52LU8,Q5STB2,Q5STV3	LTA,LTB
6.10.2	G	GO:0005031	7	3	6	0.428571	18061162	Particularly in breast cancer, TNFα has been reported to induce apoptosis or to inhibit in vitro proliferation in MCF-7 cells [13], while other breast cancer cell lines have been shown to be resistant to TNFα-induced apoptosis [14].	tumor necrosis factor-activated receptor activity	P19438,P20333,Q92956	TNFRSF14,TNFRSF1A,TNFRSF1B
6.11.1	G	GO:0005529	5	4	3	0.8			sugar binding	P13611,P16112,Q96GW7,Q9BZZ2	ACAN,BCAN,SIGLEC1,VCAN
6.14.1	G	GO:0019899	3	3	3	1	2414022	the effects of insulin on methotrexate polyglutamate synthesis and binding to dihydrofolate reductase (DHFR) in two human breast cancer cell lines.	enzyme binding	P05181,P16435,P33261	CYP2C19,CYP2E1,POR
7.1.1	G	GO:0005524	19	7	7	0.37	12653670	ATP binding cassette transporters and drug resistance in breast cancer. Resistance to chemotherapy is a critical issue in the management of breast cancer patients. The nature of clinical drug resistance is likely to be multifactorial. However, in the last decade considerable attention has been dedicated to the role played by membrane transporter proteins belonging to the ATP binding cassette prot…	ATP binding	B4DYS6,P13010,P49917,P68400,P78527,Q12873,Q96T60	CHD3,CSNK2A1,LIG4,PNKP,PRKDC,XRCC5
7.2.1	G	GO:0003677	16	10	3	0.63	22569290	The chromodomain helicase DNA binding protein 5 (CHD5) has recently been identified as a tumor suppressor in a mouse model. The CHD5 locus at 1p36 is deleted, and its mutation has been detected in breast cancer. We, therefore, evaluated whether CHD5 plays a role in human breast cancer.	DNA binding	P49959,P54132,P54274,Q14191,Q15554,Q92878,Q96AP0,Q9BSI4,Q9NUX5,Q9NYB0	ACD,BLM,MRE11A,POT1,RAD50,TERF1,TERF2,TERF2IP,TINF2,WRN
7.2.2	G	GO:0003684	6	5	4	0.83	18431487	Damaged DNA binding protein 2 plays a role in breast cancer cell growth. The Damaged DNA binding protein 2 (DDB2), is involved in nucleotide excision repair as well as in other biological processes in normal cells, including transcription and cell cycle regulation. Loss of DDB2 function may be related to tumor susceptibility. However, hypothesis of this study was that DDB2 could play a role in br…	damaged DNA binding	O60934,P07992,Q7Z7F5,Q92889,Q96S40	ERCC1,ERCC4,NBN
7.3.1	OG	GO:0005524	15	4	7	0.27	12653670	ATP binding cassette transporters and drug resistance in breast cancer. Resistance to chemotherapy is a critical issue in the management of breast cancer patients. The nature of clinical drug resistance is likely to be multifactorial. However, in the last decade considerable attention has been dedicated to the role played by membrane transporter proteins belonging to the ATP binding cassette prot…	ATP binding	A8CZ58,P27361,Q05397,Q8IYN9	MAPK3,PTK2
7.3.1	OG	GO:0000166	15	4	3	0.27			nucleotide binding	A8CZ58,P27361,Q05397,Q8IYN9	MAPK3,PTK2
7.3.2	OG	GO:0046872	11	3	4	0.27	21209903	Genes encoding metal ion-binding proteins were also over-expressed in PIK3CA-mutated tumors. Such metal ion-binding proteins have regulatory roles in central cellular processes such as gene expression, proliferation, differentiation and survival. Increased expression of these proteins in ERα-positive breast tumors has also been reported by Abba et al.[39].	metal ion binding	O43255,P56270,Q8IUQ4	MAZ,SIAH1,SIAH2
7.3.2	OG	GO:0008270	11	3	6	0.27			zinc ion binding	O43255,P56270,Q8IUQ4	MAZ,SIAH1,SIAH2
7.4.1	OG	GO:0005524	14	7	7	0.5	12653670	ATP binding cassette transporters and drug resistance in breast cancer. Resistance to chemotherapy is a critical issue in the management of breast cancer patients. The nature of clinical drug resistance is likely to be multifactorial. However, in the last decade considerable attention has been dedicated to the role played by membrane transporter proteins belonging to the ATP binding cassette prot…	ATP binding	A8K4G3,P06241,P07948,P08631,P43405,P51451,Q96IN1	BLK,FYN,HCK,LYN,SYK
7.4.1	OG	GO:0004713	14	7	6	0.5	8920763	Tyrosine kinase dependent oncogenes and growth factor receptors are of prognostic importance in breast cancer, but the relation of cytosolic protein tyrosine kinase (PTK) activity to traditional prognostic indicators is poorly defined.	protein tyrosine kinase activity	A8K4G3,P06241,P07948,P08631,P43405,P51451,Q96IN1	BLK,FYN,HCK,LYN,SYK
7.4.1	OG	GO:0000166	14	7	3	0.5			nucleotide binding	A8K4G3,P06241,P07948,P08631,P43405,P51451,Q96IN1	BLK,FYN,HCK,LYN,SYK
7.5.1	OG	GO:0051082	14	4	3	0.29			unfolded protein binding	P02743,P11021,P14625,P27824	APCS,CANX,HSP90B1,HSPA5
7.5.1	OG	GO:0005529	14	4	3	0.29			sugar binding	P02743,P07306,P27824,Q6FGQ5	APCS,ASGR1,CANX
7.5.1	OG	GO:0005524	14	4	7	0.29	12653670	ATP binding cassette transporters and drug resistance in breast cancer. Resistance to chemotherapy is a critical issue in the management of breast cancer patients. The nature of clinical drug resistance is likely to be multifactorial. However, in the last decade considerable attention has been dedicated to the role played by membrane transporter proteins belonging to the ATP binding cassette prot…	ATP binding	A8C1Z0,P11021,P14625,Q9Y4L1	HSP90B1,HSPA5,HYOU1
7.5.1	OG	GO:0005509	14	4	5	0.29			calcium ion binding	P11021,P14625,P27824,P98164	CANX,HSP90B1,HSPA5,LRP2
7.5.1	OG	GO:0000166	14	4	3	0.29			nucleotide binding	A8C1Z0,P11021,P14625,Q9Y4L1	HSP90B1,HSPA5,HYOU1
