# Supplementary material for: Two-layer modular analysis of gene and protein networks in breast cancer
Source: BMC Syst Biol. 2014 Jul 5;8:81. doi: 10.1186/1752-0509-8-81 (PMC4105126; doi:10.1186/1752-0509-8-81)
Supplement: Additional file 6: Table S6 — Biological process analysis of modular network of Set 1. [file 1752-0509-8-81-S6.xls]

## Sheet: Sheet1
Group ID	Group Category	GO ID	#Proteins	#Proteins (in GO Term)	Level in GO hierarchy	GO-Homogeneity Score	PMID	Reference sentence	GO Description	Proteins	Genes
1.1.1	G	GO:0006355	312	99	8	0.317308			regulation of transcription, DNA-dependent	O00287,O14744,O43593,O60381,O75446,O95905,O95983,O96019,P09017,P14373,P15036,P15336,P17096,P17676,P24468,P28069,P28749,P29374,P30153,P35251,P40424,P41161,P46100,P51531,P51610,P52926,P55316,P55317,P63272,P82094,Q01101,Q01201,Q01860,Q03181,Q04726,Q08050,Q08999,Q09028,Q12796,Q13111,Q13112,Q13465,Q13761,Q13950,Q14005,Q14526,Q15014,Q15326,Q15329,Q15532,Q15652,Q15910,Q16254,Q16576,Q16633,Q1M182,Q4LE39,…	ACTL6A,ARID1B,ARID2,ARID4A,ARID4B,ASF1A,ASF1B,ASH2L,ATF2,ATRX,BAZ2A,BCL11B,BLZF1,BRMS1L,BRWD1,CEBPB,CHAF1A,CHAF1B,CNOT7,E2F4,E2F5,ECD,EFCAB6,EID2B,ETS2,ETV5,EZH2,FOXA1,FOXG1,FOXM1,GCM1,GFI1B,GPIHBP1,GTF2H4,HCFC1,HIC1,HIF1AN,HIPK3,HMGA1,HMGA2,HOXC4,HR,IL16,INSM1,JMJD1C,LZTS1,MBD3,MBD3L1,MECOM,MIER1,MORF4L2,MYBBP1A,NFE4,NR2F2,ONECUT1,PBRM1,PBX1,PHF21A,PITX2,PNRC1,PNRC2,POU1F1,POU2AF1,POU5F1,PPARD,P…
1.1.2	G	GO:0045892	213	29	9	0.13615			negative regulation of transcription, DNA-dependent	O60341,O75182,O75381,O75530,P35548,P37231,P51608,P51843,Q03112,Q08117,Q12906,Q14CJ1,Q53QU8,Q6W2J9,Q8N6I1,Q8TAQ2,Q969G3,Q96QT6,Q96T58,Q99623,Q9H7L9,Q9HCU9,Q9NPI1,Q9UBB5,Q9UBC3,Q9UBP5,Q9UJW3,Q9UKL0,Q9UKV0	AES,BCOR,BRD7,BRMS1,DNMT3B,DNMT3L,EED,EID2,HDAC9,HEY2,ILF3,KDM1A,KLF11,MBD2,MECOM,MECP2,MSX2,NR0B1,PEX14,PHB2,PHF12,PPARG,RCOR1,SIN3B,SMARCC2,SMARCE1,SPEN,SUDS3
1.1.3	G	GO:0010467	184	26	3	0.141304			gene expression	O43809,O60244,O94906,P05198,P08235,P10588,P13056,P18074,P19388,P23193,P33240,P35269,P41252,Q00839,Q05048,Q10570,Q12996,Q13285,Q14152,Q15393,Q15459,Q15466,Q9P2I0,Q9UKF6,Q9Y5B0,Q9Y5X4	CPSF1,CPSF2,CPSF3,CSTF1,CSTF2,CSTF3,CTDP1,EIF2S1,EIF6,ERCC2,GTF2F1,HNRNPU,IARS,MED14,NR0B2,NR2C1,NR2E3,NR2F6,NR3C2,NR5A1,NUDT21,POLR2E,PRPF6,SF3A1,SF3B3,TCEA1
1.1.4	G	GO:0000278	158	21	3	0.132911	21139994	To reveal primary effects, we examined digitoxin's effect 6 h post-treatment with the highest dose, 1μg/ml, and found upregulation of the stress response genes EGR-1 and NAB2, lipid biosynthetic genes and the tumor suppressor gene p21, and downregulation of the mitotic cell cycle. gene CDC16 and the replication gene PolR3B. RT-PCR analysis validated effects on stress response, apoptotic and cell …	mitotic cell cycle	O15392,O43684,O60566,P12004,P15927,P28340,P30304,P33991,P35249,P39748,P78396,Q00534,Q07864,Q12834,Q13409,Q13416,Q5FBB7,Q96GD4,Q9H211,Q9NXR1,Q9Y6D9	AURKB,BIRC5,BUB1B,BUB3,CCNA1,CDC20,CDC25A,CDK6,CDT1,DYNC1I2,FEN1,MAD1L1,MCM4,NDE1,ORC2,PCNA,POLD1,POLE,RFC4,RPA2,SGOL1
1.1.5	G	GO:0045893	137	15	9	0.109489			positive regulation of transcription, DNA-dependent	O14497,O75928,P14921,P15884,P17542,P62826,Q05066,Q13772,Q6STE5,Q7Z7C8,Q92804,Q96L73,Q9BXJ9,Q9Y3R0,Q9Y5T5	ARID1A,ETS1,LGALS12,NAA15,NCOA4,NSD1,PIAS2,RAN,SMARCD3,SRY,TAF12,TAF8,TAL1,TCF7L2,USP16
1.1.6	G	GO:0006281	122	12	7	0.0983607	22683426	Defects in components of DNA repair pathways are responsible for numerous hereditary cancer syndromes and are also common in many sporadic malignancies. Inherited mutations in the breast cancer susceptibility genes BRCA1 and BRCA2 or components of the Fanconi anemia (FA) complex incite genomic instability and predispose to malignancy. The products of the BRCA and FA genes participate in a conserv…	DNA repair	O15287,O60921,O60934,P16104,P78549,Q13620,Q6FHX6,Q92466,Q99638,Q9HB96,Q9NPI8,Q9UNE7	CUL4B,DDB2,FANCE,FANCF,FANCG,FEN1,H2AFX,HUS1,NBN,NTHL1,RAD9A,STUB1
1.1.7	OG	GO:0007165	110	7	4	0.0636364	8745151	Signal transduction pathways activated during growth of human breast cancer cells in tissue culture are reviewed.	signal transduction	A8K3Z8,P14735,P21359,P25942,P31947,P53041,Q15185	CD40,IDE,NF1,PPP5C,PTGES3,RAN,REXO2
1.1.7	OG	GO:0006357	110	7	9	0.0636364			regulation of transcription from RNA polymerase II promoter	D2KUA6,O00422,O14646,P22415,Q13503,Q14839,Q9UKT9	CHD1,CHD4,IKZF3,MED21,PPARG,SAP18,USF1
1.1.8	OG	GO:0015031	96	5	5	0.0520833	21628496	Breast cancer resistance protein (BCRP), an ATP-dependent efflux transporter, confers drug resistance to many chemotherapy agents. BCRP is overexpressed in tumors exposed to an acidic environment; therefore, it is important to establish the effect of low pH on BCRP transport activity. It has recently been reported that BCRP transports substrates more efficiently in an acidic microenvironment.	protein transport	O43707,P14625,P61020,Q8TEM1,Q9NZZ3	ACTN4,CHMP5,HSP90B1,NUP210,RAB5B
1.1.8	OG	GO:0006457	96	5	5	0.0520833	14534301	BRCT folding defects resulting from cancer-predisposing BRCA1 truncation mutations can be assayed for and detected at the protein level using a simple protease sensitivity assay. Using a proteolysis-based assay to probe the BRCT for non-native conformations, we show that the majority of the tested missense and truncations alter the folding state of the BRCT.	protein folding	P14625,Q00688,Q02790,Q13427,Q9UBK9	FKBP3,FKBP4,HSP90B1,PPIG,UXT
1.1.8	OG	GO:0006397	96	5	8	0.0520833	22025034	Early pregnancy and multiparity are known to reduce the risk of women to develop breast cancer at menopause. Based on the knowledge that the differentiation of the breast induced by the hormones of pregnancy plays a major role in this protection, this work was performed with the purpose of identifying what differentiation-associated molecular changes persist in the breast until menopause. Core ne…	mRNA processing	O95639,Q05823,Q16630,Q5W0L2,Q92797	CPSF4,CPSF6,RNASEL,SYMPK
1.1.9	OG	GO:0071363	82	4	5	0.0487805			cellular response to growth factor stimulus	A6NLU7,P20711,Q15583,Q99689	DDC,LZTS1,TGIF1
1.1.9	OG	GO:0042493	82	4	3	0.0487805	11526484	The mechanisms by which cancer cells survive and escape the cytotoxic effects of chemotherapeutic agents are essentially unknown. In the present study, we demonstrate that in the MDA-MB-231 and MDA-MB-435 breast cancer cells, ligation of 1 integrins by their extracellular matrix ligands inhibits significantly apoptosis induced by paclitaxel and vincristine, two microtubule-directed chemotherapeut…	response to drug	A6NLU7,P48681,Q15583,Q99933	BAG1,NES,TGIF1
1.1.9	OG	GO:0016568	82	4	7	0.0487805			chromatin modification	O75367,P26358,Q01826,Q9Y6K1	DNMT1,DNMT3A,H2AFY,SATB1
1.1.9	OG	GO:0008285	82	4	5	0.0487805	22143930	Furthermore, the proliferation of MDA-MB-231 cells transfected with OPN shRNA was significantly decreased when compared to the negative control (transfected with empty vector). Sensitivity of MDA-MB-231 cells to doxorubicin was enhanced after treatment with OPN shRNA. The IC50 values of doxorubicin of the OPN-transfected group, the MDA-MB-231 cells and the negativetransfected group were 0.13588, …	negative regulation of cell proliferation	A6NLU7,O14901,Q15583,Q16667	CDKN3,KLF11,TGIF1
1.1.9	OG	GO:0007067	82	4	7	0.0487805	19377877	the breast epithelium might have experienced more mitogenic stimulation and subsequently would have a higher potential to develop breast cancer if the cells have a suboptimal capacity to regulate centrosomal segregation and mitosis because of a variant Aurora-A. In other words, estrogen exposure or other growth-promoting signals may impose a selective microenvironment, selecting those individuals…	mitosis	O95835,P41002,P52732,Q96R06	CCNF,KIF11,LATS1,SPAG5
1.1.10	G	GO:0006396	66	3	7	0.0454545			RNA processing	Q15020,Q92841,Q96QK4	CSTF3,DDX17,SART3
1.1.11	B	GO:0006355	124	40	8	0.322581			regulation of transcription, DNA-dependent	B1A8Z7,C9JL99,O43463,O95251,P09874,P10828,P11388,P13984,P16220,P21675,P24928,P26367,P27695,P29083,P29084,P32780,P35232,P35869,P49848,P50750,P51946,P52655,P52657,Q00403,Q00613,Q01094,Q02447,Q02880,Q06330,Q12873,Q13422,Q13547,Q15047,Q16665,Q6IT96,Q9H3M7,Q9P0W2,Q9UIG0,Q9Y232,Q9Y618	AHR,APEX1,BAZ1B,CCNH,CDK9,CDYL,CHD3,CREB1,E2F1,GTF2A1,GTF2A2,GTF2B,GTF2E1,GTF2E2,GTF2F2,GTF2H1,HDAC1,HIF1A,HMG20B,HSF1,IKZF1,KAT5,MYST2,NCOR2,PARP1,PAX6,PHB,POLR2A,RBPJ,SETDB1,SMARCA4,SP3,SUV39H1,TAF1,TAF6,THRB,TOP2A,TOP2B,TXNIP
1.1.12	B	GO:0045893	84	26	9	0.309524			positive regulation of transcription, DNA-dependent	O15164,P01100,P01579,P05412,P06400,P10275,P17947,P20248,P20749,P24864,P28482,P38398,P48552,P50613,P51532,P51587,Q04206,Q05516,Q13263,Q15648,Q1HBJ4,Q92769,Q92922,Q92993,Q9NVC6,Q9UK53	AR,BCL3,BRCA1,BRCA2,CCNA2,CCNE1,CDK7,FOS,HDAC2,IFNG,ING1,JUN,KAT5,MAPK1,MBD4,MED17,NRIP1,RB1,RELA,SMARCA4,SMARCC1,SPI1,TRIM24,TRIM28,ZBTB16
1.1.13	B	GO:0045892	58	10	9	0.172414			negative regulation of transcription, DNA-dependent	O15379,P11473,P13010,P45973,P63279,Q00987,Q13363,Q8N2W9,Q96ST3,Q99816	CBX5,CTBP1,HDAC3,MDM2,PIAS4,SIN3A,TSG101,UBE2I,VDR,XRCC5
1.1.14	B	GO:0006281	48	8	7	0.166667	22683426	Defects in components of DNA repair pathways are responsible for numerous hereditary cancer syndromes and are also common in many sporadic malignancies. Inherited mutations in the breast cancer susceptibility genes BRCA1 and BRCA2 or components of the Fanconi anemia (FA) complex incite genomic instability and predispose to malignancy. The products of the BRCA and FA genes participate in a conserv…	DNA repair	O15360,P09884,P28715,P78527,Q14676,Q5TZP7,Q6IN79,Q99728	APEX1,BARD1,BRCA1,ERCC5,FANCA,MDC1,POLA1,PRKDC
1.1.15	B	GO:0042493	40	6	3	0.15	11526484	The mechanisms by which cancer cells survive and escape the cytotoxic effects of chemotherapeutic agents are essentially unknown. In the present study, we demonstrate that in the MDA-MB-231 and MDA-MB-435 breast cancer cells, ligation of 1 integrins by their extracellular matrix ligands inhibits significantly apoptosis induced by paclitaxel and vincristine, two microtubule-directed chemotherapeut…	response to drug	P06493,P11387,P24385,Q5U0J5,Q6FG41,Q6FI00	CCND1,CDK1,CREB1,FOS,TOP1
1.1.16	B	GO:0008285	34	5	5	0.147059	22143930	Furthermore, the proliferation of MDA-MB-231 cells transfected with OPN shRNA was significantly decreased when compared to the negative control (transfected with empty vector). Sensitivity of MDA-MB-231 cells to doxorubicin was enhanced after treatment with OPN shRNA. The IC50 values of doxorubicin of the OPN-transfected group, the MDA-MB-231 cells and the negativetransfected group were 0.13588, …	negative regulation of cell proliferation	P08107,P55273,Q12824,Q15831,Q92831	CDKN2D,HSPA1A,HSPA1B,KAT2B,SMARCB1,STK11
1.1.17	OB	GO:0007596	29	4	5	0.137931	3345487	TAMOXIFEN is an antiestrogen which is widely used in the treatment of breast carcinoma.' Further- more, it has recently been advocated for both nonmalig- nant breast disease2 and breast carcinoma pro phyla xi^.^ If these recommendations are adopted, usage of tamoxifen will increase. However, there have been several reports of venous and arterial thrombosis associated with tamoxifen therapy for br…	blood coagulation	P60709,P62158,P62834,P84243	ACTG1,CALM1,CALM2,CALM3,H3F3A,H3F3B,RAP1A
1.1.17	OB	GO:0007165	29	4	4	0.137931	8745151	Signal transduction pathways activated during growth of human breast cancer cells in tissue culture are reviewed.	signal transduction	A8KAH9,P04150,P62834,Q13330	MTA1,NR3C1,RAP1A
1.1.18	B	GO:0006357	22	3	9	0.136364			regulation of transcription from RNA polymerase II promoter	P15172,P36508,Q96GM5	MYOD1,SMARCD1,ZNF76
1.2.1	G	GO:0007165	302	63	4	0.208609	8745151	Signal transduction pathways activated during growth of human breast cancer cells in tissue culture are reviewed.	signal transduction	A6NHG8,O00220,O00300,O14733,O14798,O43353,O75888,O95388,O96013,P01374,P04054,P08754,P08758,P09341,P09486,P10145,P10147,P11487,P11684,P13236,P13500,P14784,P19883,P21741,P21781,P24593,P24821,P32927,P35626,P42830,P45985,P50591,P51671,P51813,P53355,P63096,P80075,P80098,Q02156,Q02750,Q03405,Q06643,Q08380,Q08629,Q12929,Q13077,Q13114,Q13352,Q13546,Q14185,Q15628,Q16627,Q16832,Q92636,Q93038,Q96HF1,Q99075,…	ADRBK2,ANXA5,BMX,CCL11,CCL13,CCL14,CCL2,CCL3,CCL4,CCL8,CSF2RB,CXCL1,CXCL5,DAPK1,DDR2,DOCK1,EPS8,FGF3,FGF7,FST,GNAI1,GNAI3,HBEGF,IGFBP5,IL1RAP,IL2RB,IL8,ITGB3BP,LGALS3BP,LTA,LTB,MAP2K1,MAP2K4,MAP2K7,MCP-3,MDK,MYO10,NSMAF,PAK4,PLA2G1B,PLAUR,PRKCE,RIPK1,RIPK2,RIPK3,SCGB1A1,SFRP2,SPARC,SPOCK1,TNC,TNFRSF10A,TNFRSF10C,TNFRSF10D,TNFRSF11B,TNFRSF25,TNFSF10,TNFSF13,TRADD,TRAF1,TRAF3,TRAIP,WISP1
1.2.2	G	GO:0006508	239	39	4	0.16318	18392133	Aberrant proteolysis is another important characteristic of breast cancer progression and invasion. DN-PAK1 or knock-down of PAK1 reduced pericellular proteolysis of DQ-collagen IV in the 3D cultures. Treatment of cells with an inhibitor of Rac1 also reduced pericellular proteolysis, and this reduction was reversed by the expression of activated PAK1. Our conclusion is that overexpressed and acti…	proteolysis	A2NHL8,A2NHM0,B2CIS9,B2RNB2,P00734,P00747,P00750,P03951,P03952,P03956,P05981,P07478,P07711,P08246,P08311,P08519,P09238,P13497,P16112,P23946,P27487,P31944,P39900,P40337,P45452,P49662,P50281,P78536,Q04756,Q13443,Q16819,Q8IU80,Q92743,Q9NPA2,Q9NRE1,Q9NZ08,Q9UKC9,Q9ULZ9,Q9Y5Y6	ACAN,ADAM17,ADAM9,BMP1,CASP14,CASP4,CMA1,CTSG,CTSL1,DPP4,ELANE,ERAP1,F11,F2,FBXL2,HGFAC,HPN,HTRA1,KLKB1,LPA,MEP1A,MMP1,MMP10,MMP12,MMP13,MMP14,MMP17,MMP26,MMP28,PLAT,PLG,PRSS2,ST14,TMPRSS6,VHL
1.2.3	G	GO:0007596	200	25	5	0.125	3345487	TAMOXIFEN is an antiestrogen which is widely used in the treatment of breast carcinoma.' Further- more, it has recently been advocated for both nonmalig- nant breast disease2 and breast carcinoma pro phyla xi^.^ If these recommendations are adopted, usage of tamoxifen will increase. However, there have been several reports of venous and arterial thrombosis associated with tamoxifen therapy for br…	blood coagulation	P00488,P00748,P01033,P01127,P02647,P02787,P04114,P04275,P05106,P05120,P05121,P05546,P06756,P07996,P08123,P08648,P08697,P10646,P10914,P14316,P16671,P17301,P20916,P26006,P35613	APOA1,APOB,BSG,CD36,COL1A2,F12,F13A1,IRF1,IRF2,ITGA2,ITGA3,ITGA5,ITGAV,ITGB3,MAG,PDGFB,SERPINB2,SERPIND1,SERPINE1,SERPINF2,TF,TFPI,THBS1,TIMP1,VWF
1.2.4	G	GO:0008284	175	15	5	0.0857143	19171042	Autocrine regulation of cell proliferation by estrogen receptor-alpha in estrogen receptor-alpha-positive breast cancer cell lines.	positive regulation of cell proliferation	P01138,P11362,P16234,P16473,P17948,P21802,P22455,P22607,P35070,P35968,P39060,Q53XC5,Q541E1,Q8IXC7,Q9GZZ8	BMP4,BTC,COL18A1,FGFR1,FGFR2,FGFR3,FGFR4,FLT1,KDR,LACRT,NGF,PDGFRA,TNFSF13,TSHR
1.2.5	G	GO:0007166	160	14	5	0.0875			cell surface receptor signaling pathway	A4D1B1,O14763,O95551,P14778,P25391,P32246,P48551,P78356,Q00978,Q01955,Q13489,Q13490,Q6UWB1,Q8WXG6	BIRC2,BIRC3,CCR1,CD36,COL4A3,IFNAR2,IL1R1,IL27RA,IRF9,LAMA1,MADD,PIP4K2B,TDP2,TNFRSF10B
1.2.6	OG	GO:0030198	146	10	5	0.0684932	10903527	As we learn more about the normal mammary gland, we have begun to understand the complex signaling pathways underlying the dramatic shifts in the structure and function of breast tissue. Integrin-, growth factor-, and steroid hormone-signaling pathways all play an important part in maintaining tissue architecture; disruption of the delicate balance of signaling results in dramatic changes in the …	extracellular matrix organization	O00622,P08572,P12110,P17931,P23142,P53708,Q05707,Q14031,Q15582,Q6FI18	COL14A1,COL4A2,COL4A6,COL6A2,CYR61,FBLN1,ITGA8,LGALS3,TGFBI
1.2.6	OG	GO:0006954	146	10	4	0.0684932			inflammatory response	O15467,P01011,P02741,P02763,P16619,P18564,P20366,P41597,Q06141,Q13287	CCL16,CCL3L1,CCL3L3,CCR2,CRP,ITGB6,NMI,ORM1,REG3A,SERPINA3,TAC1
1.2.6	OG	GO:0006468	146	10	6	0.0684932			protein phosphorylation	B3FR89,B5A923,O15198,O75460,O75582,P17936,P29323,P42681,P52333,Q13555	CAMK2G,EPHB2,ERN1,FLT1,IGFBP3,JAK3,RPS6KA5,SMAD9,TXK
1.2.7	OG	GO:0045087	116	6	4	0.0517241	12790791	The innate immune response, which depends on so-called pattern-recognition receptors (PRRs) is an evolutionarily old immune response able to elicit a defensive response against a vast array of pathogens. The purpose of this review is to revisit the role of innate immunity in breast carcinoma from the oldest therapeutic approach using bacillus Calmette-Guerin to the recent findings on the manipula…	innate immune response	O14791,P01834,P02745,P35247,P51452,P80188	APOL1,C1QA,DUSP3,IGKC,LCN2,SFTPD
1.2.7	OG	GO:0016071	116	6	7	0.0517241			mRNA metabolic process	P05388,P15880,P36578,P61247,P62424,Q92900	RPL4,RPL7A,RPLP0,RPS2,RPS3A,UPF1
1.2.7	OG	GO:0016070	116	6	6	0.0517241			RNA metabolic process	P05388,P15880,P36578,P61247,P62424,Q92900	RPL4,RPL7A,RPLP0,RPS2,RPS3A,UPF1
1.2.7	OG	GO:0010467	116	6	3	0.0517241			gene expression	P05388,P15880,P36578,P61247,P62424,Q5STB2	LTB,RPL4,RPL7A,RPLP0,RPS2,RPS3A
1.2.8	OG	GO:0042060	103	5	4	0.0485437	12477471	The overall rate of wound healing complications in this study is comparable with reports from other centres. 1,2,3,4,14 Our findings confirm studies of conventional and reconstructive breast cancer surgery, which have shown a higher risk of skin flap necrosis and epidermolysis among smokers.	wound healing	P07585,P41231,Q6FGV5,Q6FGX5,Q6FH10	DCN,FGF7,P2RY2,TIMP1
1.2.8	OG	GO:0032496	103	5	6	0.0485437			response to lipopolysaccharide	P07585,P13686,Q5STV3,Q6FH10,Q99727	ACP5,DCN,LTA,TIMP4
1.2.8	OG	GO:0006915	103	5	4	0.0485437	16397018	Survivin, a member of the inhibitor of apoptosis protein family, was identified as a potential Stat3-regulated gene by microarray analysis. This was confirmed in Survivin gene promoter studies and chromatin immunoprecipitation assays showing that Stat3 directly binds to and regulates the Survivin promoter. Furthermore, direct inhibition of Stat3 signaling blocked the expression of Survivin protei…	apoptotic process	O95429,P42575,P49747,P55060,Q9NZS9	BAG4,BFAR,CASP2,COMP,CSE1L
1.2.9	OG	GO:0045892	90	4	9	0.0444444			negative regulation of transcription, DNA-dependent	O75618,P12644,Q8WXF8,Q9HAU4	BMP4,DEDD,DEDD2,SMURF2
1.2.9	OG	GO:0016337	90	4	3	0.0444444			cell-cell adhesion	P35579,Q5TAT6,Q60FE2,Q9NPY3	CD93,COL13A1,MYH9
1.2.9	OG	GO:0014070	90	4	4	0.0444444			response to organic cyclic compound	P09471,P12644,P35625,P51884	BMP4,GNAO1,LUM,TIMP3
1.2.9	OG	GO:0010951	90	4	8	0.0444444			negative regulation of endopeptidase activity	O95980,P05154,P20742,P35237	PZP,RECK,SERPINA5,SERPINB6
1.2.9	OG	GO:0008285	90	4	5	0.0444444	22143930	Furthermore, the proliferation of MDA-MB-231 cells transfected with OPN shRNA was significantly decreased when compared to the negative control (transfected with empty vector). Sensitivity of MDA-MB-231 cells to doxorubicin was enhanced after treatment with OPN shRNA. The IC50 values of doxorubicin of the OPN-transfected group, the MDA-MB-231 cells and the negativetransfected group were 0.13588, …	negative regulation of cell proliferation	P12644,P16035,Q07507,Q63HR2	BMP4,DPT,TENC1,TIMP2
1.2.9	OG	GO:0007601	90	4	6	0.0444444			visual perception	P02458,P35625,P51884,Q12805	COL2A1,EFEMP1,LUM,TIMP3
1.2.9	OG	GO:0007283	90	4	6	0.0444444	11782390	Immunohistochemistry assays found TSP50 proteins located in the spermatocytes of human testes, whereas in situ hybridization and immunohistochemistry confirmed that gene activation in breast tumors took place in malignant mammary epithelial cells. These results suggested that the normal function of the TSP50 gene was involved in spermatogenesis, whereas the up-regulation of TSP50 in many breast c…	spermatogenesis	O75618,O95633,P05154,P52594	AGFG1,DEDD,FSTL3,SERPINA5
1.2.9	OG	GO:0001525	90	4	9	0.0444444	22365657	Angiogenesis is critical for tumor growth and a promising therapeutic target. This review will summarize and analyze data from clinical trials of anti-angiogenic agents in the treatment of breast cancer (BC).	angiogenesis	P02462,P12644,P35579,P98160	BMP4,COL4A1,HSPG2,MYH9
1.2.10	G	GO:0007186	66	3	6	0.0454545	11897506	The biological and biochemical effects of estrogen have been ascribed to its known receptors, which function as ligand-inducible transcription factors. However, estrogen also triggers rapid activation of classical second messengers (cAMP, calcium, and inositol triphosphate) and stimulation of intracellular signaling cascades mitogen-activated protein kinase (MAP K), PI3K and eNOS. These latter ev…	G-protein coupled receptor signaling pathway	P15514,Q15726,Q5TZX1	AREG,AREGB,GNAI3,KISS1
1.2.11	B	GO:0006915	74	19	4	0.256757	16397018	Survivin, a member of the inhibitor of apoptosis protein family, was identified as a potential Stat3-regulated gene by microarray analysis. This was confirmed in Survivin gene promoter studies and chromatin immunoprecipitation assays showing that Stat3 directly binds to and regulates the Survivin promoter. Furthermore, direct inhibition of Stat3 signaling blocked the expression of Survivin protei…	apoptotic process	O60674,P01375,P01584,P19438,P20333,P25445,P28066,P29350,P55210,P55212,P61073,Q05397,Q12933,Q13158,Q14289,Q14790,Q5STB3,Q5T9P3,Q92851	CASP10,CASP6,CASP7,CASP8,CXCR4,FADD,FASN,IL1B,JAK2,PSMA5,PTK2,PTK2B,PTPN6,TANK,TNF,TNFRSF1A,TNFRSF1B
1.2.12	OB	GO:0019221	55	11	6	0.2			cytokine-mediated signaling pathway	O14788,P15260,P16070,P23458,P29597,P40763,P42224,P42229,P51692,P52630,Q06124	CD44,IFNGR1,JAK1,PTPN11,STAT1,STAT2,STAT3,STAT5A,STAT5B,TNFSF11,TYK2
1.2.12	OB	GO:0007596	55	11	5	0.2	3345487	TAMOXIFEN is an antiestrogen which is widely used in the treatment of breast carcinoma.' Further- more, it has recently been advocated for both nonmalig- nant breast disease2 and breast carcinoma pro phyla xi^.^ If these recommendations are adopted, usage of tamoxifen will increase. However, there have been several reports of venous and arterial thrombosis associated with tamoxifen therapy for br…	blood coagulation	P00749,P01023,P01137,P02452,P02751,P04899,P05556,P14210,P21333,P43405,Q06124	A2M,COL1A1,FLNA,FN1,GNAI2,HGF,ITGB1,PLAU,PTPN11,SYK,TGFB1
1.2.13	OB	GO:0006508	34	6	4	0.176471	18392133	Aberrant proteolysis is another important characteristic of breast cancer progression and invasion. DN-PAK1 or knock-down of PAK1 reduced pericellular proteolysis of DQ-collagen IV in the 3D cultures. Treatment of cells with an inhibitor of Rac1 also reduced pericellular proteolysis, and this reduction was reversed by the expression of activated PAK1. Our conclusion is that overexpressed and acti…	proteolysis	O15519,P08253,P08254,P09237,P14780,P24158	CFLAR,MMP2,MMP3,MMP7,MMP9,PRTN3
1.2.13	OB	GO:0001666	34	6	4	0.176471	22356756	Only a subset of hypoxia-induced genes in vitro demonstrates prognostic value when evaluated in a large clinical dataset. Despite clear evidence of temporal patterns of gene-expression in vitro, the subset of prognostic hypoxia regulated genes cannot be identified based on temporal pattern alone. In vivo derived signatures appear to identify the prognostic hypoxia induced genes. The prognostic va…	response to hypoxia	P08253,P08254,P14780,P34741,Q6ICW0,Q6PIS6	CXCL12,MMP2,MMP3,MMP9,SDC2
1.2.14	OB	GO:0043123	25	3	8	0.12	18316610	Altered TAB1:I kappaB kinase interaction promotes transforming growth factor beta-mediated nuclear factor-kappaB activation during breast cancer progression.	positive regulation of I-kappaB kinase/NF-kappaB cascade	O14920,Q54A98,Q5T9Y4	IKBKB,TNFSF11
1.2.14	OB	GO:0014070	25	3	4	0.12			response to organic cyclic compound	D0EI67,P13501,P25098	ADRBK1,CCL5
1.2.14	OB	GO:0010811	25	3	6	0.12			positive regulation of cell-substrate adhesion	P04004,P10451,Q4W597	SPP1,VTN
1.2.14	OB	GO:0009615	25	3	4	0.12			response to virus	D0EI67,P13501,P48061	CCL5,CXCL12
1.2.14	OB	GO:0007186	25	3	6	0.12	11897506	The biological and biochemical effects of estrogen have been ascribed to its known receptors, which function as ligand-inducible transcription factors. However, estrogen also triggers rapid activation of classical second messengers (cAMP, calcium, and inositol triphosphate) and stimulation of intracellular signaling cascades mitogen-activated protein kinase (MAP K), PI3K and eNOS. These latter ev…	G-protein coupled receptor signaling pathway	B4DYA0,P48061,P51681	CCR5,CXCL12,GNAI2
1.2.14	OB	GO:0007165	25	3	4	0.12	8745151	Signal transduction pathways activated during growth of human breast cancer cells in tissue culture are reviewed.	signal transduction	P00533,P48061,P50570	CXCL12,DNM2,EGFR
1.2.14	OB	GO:0006954	25	3	4	0.12			inflammatory response	P10451,P51681,Q4W597	CCR5,SPP1
1.2.14	OB	GO:0006935	25	3	4	0.12	18553401	The chemokine receptor CXCR4 and its ligand CXCL12 play an important role in breast cancer invasion and metastasis, and induce the chemotaxis of various types of cancer cells. Previous studies of CXCL12-induced chemotaxis have, for the most part, relied on endpoint assays (e.g., transwell assays) that provide poor control over the cell microenvironment. Speciﬁcally, these assays lacked the abilit…	chemotaxis	P13501,P48061,P51681	CCL5,CCR5,CXCL12
1.3.1	G	GO:0006355	200	28	8	0.14			regulation of transcription, DNA-dependent	O43474,O60828,O60861,P15923,P18847,P23511,P43694,P55199,P67775,Q03701,Q14135,Q14814,Q2TB39,Q7LBC6,Q86Z02,Q8N8G2,Q8N9N5,Q8NF64,Q8WTS6,Q8WUF5,Q93062,Q99608,Q9BUJ2,Q9H160,Q9HBM6,Q9NRG4,Q9UM63,Q9Y3Q8	ATF3,BANP,CEBPZ,ELL,GAS7,GATA4,HIPK1,HNRNPUL1,ING2,KDM3B,KLF4,MEF2D,NDN,NFYA,PLAGL1,PPP1R13L,PPP2CA,PQBP1,RBPMS,SETD7,SMYD2,TAF9B,TCF7L1,TSC22D4,VGLL2,VGLL4,ZMIZ2
1.3.2	G	GO:0006915	172	22	4	0.127907	16397018	Survivin, a member of the inhibitor of apoptosis protein family, was identified as a potential Stat3-regulated gene by microarray analysis. This was confirmed in Survivin gene promoter studies and chromatin immunoprecipitation assays showing that Stat3 directly binds to and regulates the Survivin promoter. Furthermore, direct inhibition of Stat3 signaling blocked the expression of Survivin protei…	apoptotic process	O00231,O43715,P61289,Q00005,Q13164,Q13625,Q14974,Q15392,Q16611,Q66K74,Q8N114,Q8WZ73,Q969K3,Q96A56,Q9BXH1,Q9H2X6,Q9H3D4,Q9HC98,Q9NS56,Q9NZC7,Q9UMX0,Q9UNL4	BAK1,BBC3,DHCR24,HIPK2,ING4,KPNB1,MAP1S,MAPK7,NEK6,PPP2R2B,PSMD11,PSME3,RFFL,RNF34,SHISA5,TOPORS,TP53BP2,TP53INP1,TP63,TRIAP1,UBQLN1,WWOX
1.3.3	G	GO:0045893	150	13	9	0.0866667			positive regulation of transcription, DNA-dependent	O75528,P05231,P18146,P24941,P35680,P35713,P41235,P54132,P61457,Q12888,Q15465,Q75MH2,Q9Y2W1	BLM,CDK2,EGR1,HNF1B,HNF4A,IL6,PCBD1,SHH,SOX18,TADA3,THRAP3,TP53BP1
1.3.4	G	GO:0043066	137	9	7	0.0656934			negative regulation of apoptotic process	P11309,P14174,P50553,P51959,Q14623,Q6FHW6,Q96J02,Q99835,Q9Y2M5	AMH,ASCL1,CCNG1,HNF1B,IHH,ITCH,KLHL20,PIM1,SMOX
1.3.5	OG	GO:0008285	128	8	5	0.0625	22143930	Furthermore, the proliferation of MDA-MB-231 cells transfected with OPN shRNA was significantly decreased when compared to the negative control (transfected with empty vector). Sensitivity of MDA-MB-231 cells to doxorubicin was enhanced after treatment with OPN shRNA. The IC50 values of doxorubicin of the OPN-transfected group, the MDA-MB-231 cells and the negativetransfected group were 0.13588, …	negative regulation of cell proliferation	O14757,O15297,O75569,P12272,P32745,P35354,P42773,Q6ICV4	CDKN2C,CHEK1,PPM1D,PRKRA,PTGS2,PTHLH,SSTR3
1.3.5	OG	GO:0007165	128	8	4	0.0625	8745151	Signal transduction pathways activated during growth of human breast cancer cells in tissue culture are reviewed.	signal transduction	P22362,P22736,P29320,P53779,P55774,P61201,Q13043,Q8IW41	CCL1,CCL18,COPS2,EPHA3,MAPK10,MAPKAPK5,NR4A1,STK4
1.3.6	OG	GO:0045892	112	6	9	0.0535714			negative regulation of transcription, DNA-dependent	P17028,Q8WVJ9,Q96EB6,Q9NYF8,Q9UQL6,Q9UQR1	BCLAF1,HDAC5,SIRT1,TWIST2,ZNF148,ZNF24
1.3.6	OG	GO:0008380	112	6	8	0.0535714	11306511	Alternative and aberrant messenger RNA splicing of the mdm2 oncogene in invasive breast cancer.	RNA splicing	O75554,P07910,P63162,Q8IYB3,Q8WXA9,Q9UQ35	HNRNPC,SNRPN,SREK1,SRRM1,SRRM2,WBP4
1.3.6	OG	GO:0006511	112	6	8	0.0535714	18927080	Ubiquitin-dependent protein degradation is involved in various biological processes, and accumulating evidence suggests that E3 ubiquitin ligases play important roles in cancer development. Smad ubiquitin regulatory factor 1 (Smurf1) and Smurf2 are E3 ubiquitin ligases, which suppress transforming growth factor-beta (TGF-beta) family signaling through degradation of Smads and receptors for TGF-be…	ubiquitin-dependent protein catabolic process	P61086,Q15843,Q6IBL8,Q86XK2,Q8IWT3,Q93009	ARIH2,CUL9,FBXO11,NEDD8,UBE2K,USP7
1.3.6	OG	GO:0006281	112	6	7	0.0535714	22683426	Defects in components of DNA repair pathways are responsible for numerous hereditary cancer syndromes and are also common in many sporadic malignancies. Inherited mutations in the breast cancer susceptibility genes BRCA1 and BRCA2 or components of the Fanconi anemia (FA) complex incite genomic instability and predispose to malignancy. The products of the BRCA and FA genes participate in a conserv…	DNA repair	A8MT69,O60729,P27694,Q7LG56,Q96EB6,Q9UPV0	BHLHE40,CDC14B,CEP164,RPA1,RRM2B,SIRT1
1.3.6	OG	GO:0000278	112	6	3	0.0535714	21139994	To reveal primary effects, we examined digitoxin's effect 6 h post-treatment with the highest dose, 1μg/ml, and found upregulation of the stress response genes EGR-1 and NAB2, lipid biosynthetic genes and the tumor suppressor gene p21, and downregulation of the mitotic cell cycle. gene CDC16 and the replication gene PolR3B. RT-PCR analysis validated effects on stress response, apoptotic and cell …	mitotic cell cycle	P00374,P27694,P30260,P36873,P49642,Q9UPV0	CDC27,CEP164,DHFR,PPP1CC,PRIM1,RPA1
1.3.7	G	GO:0045087	85	5	4	0.0588235	12790791	The innate immune response, which depends on so-called pattern-recognition receptors (PRRs) is an evolutionarily old immune response able to elicit a defensive response against a vast array of pathogens. The purpose of this review is to revisit the role of innate immunity in breast carcinoma from the oldest therapeutic approach using bacillus Calmette-Guerin to the recent findings on the manipula…	innate immune response	P00751,P04271,P17927,P20023,P45984	CFB,CR1,CR2,MAPK9,S100B
1.3.8	OG	GO:0044267	80	4	4	0.05			cellular protein metabolic process	O43292,P13639,P46777,P48643	CCT5,EEF2,GPAA1,RPL5
1.3.8	OG	GO:0007596	80	4	5	0.05	3345487	TAMOXIFEN is an antiestrogen which is widely used in the treatment of breast carcinoma.' Further- more, it has recently been advocated for both nonmalig- nant breast disease2 and breast carcinoma pro phyla xi^.^ If these recommendations are adopted, usage of tamoxifen will increase. However, there have been several reports of venous and arterial thrombosis associated with tamoxifen therapy for br…	blood coagulation	O95967,P00441,Q8TDN4,Q9BWX5	CABLES1,EFEMP2,GATA5,SOD1
1.3.8	OG	GO:0006468	80	4	6	0.05			protein phosphorylation	P42680,Q96S44,Q99986,Q9H4B4	NR4A3,PLK3,TP53RK,VRK1
1.3.9	OG	GO:0042127	68	3	4	0.0441176	8405201	Epidemiologic studies suggest that ovarian hormones contribute to the development of breast cancer at all stages. Early menopause and premenopausal obesity reduces the risk while postmenopausal obesity and menopausal estrogen replacement therapy increases the risk. Combined oral contraceptives and Depo-Provera do not reduce the risk. It appears that estrogens and progestogens act through and with…	regulation of cell proliferation	P21673,Q6ICU9,Q9BVP2	GNL3,SAT1,SLC26A1,SLC38A1
1.3.9	OG	GO:0034641	68	3	3	0.0441176			cellular nitrogen compound metabolic process	P15559,P21673,P34896	NQO1,SHMT1,SLC26A1,SLC38A1
1.3.9	OG	GO:0008284	68	3	5	0.0441176	19171042	Autocrine regulation of cell proliferation by estrogen receptor-alpha in estrogen receptor-alpha-positive breast cancer cell lines.	positive regulation of cell proliferation	P55209,Q53XY9,Q6ICQ9	ATF3,NAP1L1,PTHLH
1.3.9	OG	GO:0007399	68	3	4	0.0441176	20840789	Neural recognition molecule L1CAM, which is a key protein involved in early nervous system development, is known to be abnormally expressed and shed in several types of cancers where it participates in metastasis and progression. The distinction of L1CAM presence in cancerous vs. normal tissues has suggested it to be a new target for cancer treatment. Our current study focused on the potential ro…	nervous system development	Q15102,Q15486,Q9UN74	GUSBP1,PAFAH1B3,PCDHA4
1.3.9	OG	GO:0001501	68	3	4	0.0441176			skeletal system development	Q15486,Q53XY9,Q7Z5J4	GUSBP1,PTHLH,RAI1
1.3.10	B	GO:0006355	67	13	8	0.19403			regulation of transcription, DNA-dependent	O14776,O15350,O95997,P04637,P19447,P19544,P28347,P41218,P49407,Q09472,Q15233,Q15596,Q16666	ARRB1,EP300,ERCC3,IFI16,MNDA,NCOA2,NONO,PTTG1,TCERG1,TEAD1,TP53,TP73,WT1
1.3.11	B	GO:0001701	54	10	6	0.185185			in utero embryonic development	A6NFE9,P14635,P20042,P43246,P49459,Q07817,Q15796,Q53XR6,Q6IBR8,Q99873	BCL2L1,CCNB1,EIF2S2,MSH2,PRMT1,SMAD2,UBE2A
1.3.12	B	GO:0007165	44	8	4	0.181818	8745151	Signal transduction pathways activated during growth of human breast cancer cells in tissue culture are reviewed.	signal transduction	P11274,P23443,P48729,P67870,Q13315,Q13635,Q16539,Q5TZT2	ATM,BCR,CSNK1A1,CSNK2B,MAPK14,PTCH1,RASSF1,RPS6KB1
1.3.13	OB	GO:0045087	36	5	4	0.138889	12790791	The innate immune response, which depends on so-called pattern-recognition receptors (PRRs) is an evolutionarily old immune response able to elicit a defensive response against a vast array of pathogens. The purpose of this review is to revisit the role of innate immunity in breast carcinoma from the oldest therapeutic approach using bacillus Calmette-Guerin to the recent findings on the manipula…	innate immune response	P10415,P27918,P45983,Q06413,Q13526	BCL2,CFP,MAPK8,MEF2C,PIN1
1.3.13	OB	GO:0043066	36	5	7	0.138889			negative regulation of apoptotic process	P02768,P09211,P10415,P45983,P51948	BCL2,FBF1,GSTP1,MAPK8,MNAT1
1.3.13	OB	GO:0006260	36	5	7	0.138889	14681210	Thus, BRCA2 serves as a “care-taker” of chromosomal integrity through participation in processes linked to DNA replication. But what these BRCA2-dependent processes may be is unknown. In yeast models, spontaneous chromosomal breaks and GCRs occur in mutant strains deficient in the response to stalled or incomplete DNA replication (Chen and Kolodner 1999; Myung et al. 2001). Circumstantial evidenc…	DNA replication	P04183,P30307,P31350,Q13535,Q14191	ANTXR1,CDC25C,RRM2,SERPINA2,TK1,WRN
1.4.1	OG	GO:0007596	127	14	5	0.110236	3345487	TAMOXIFEN is an antiestrogen which is widely used in the treatment of breast carcinoma.' Further- more, it has recently been advocated for both nonmalig- nant breast disease2 and breast carcinoma pro phyla xi^.^ If these recommendations are adopted, usage of tamoxifen will increase. However, there have been several reports of venous and arterial thrombosis associated with tamoxifen therapy for br…	blood coagulation	O00186,O43572,P16885,P18206,P30679,P43119,Q01814,Q07021,Q13507,Q13574,Q13976,Q16760,Q92667,Q9Y624	AKAP1,AKAP10,ATP2B4,C1QBP,DGKD,DGKZ,F11R,GNA15,PLCG2,PRKG1,PTGIR,STXBP3,TRPC3,VCL
1.4.1	OG	GO:0007268	127	14	5	0.110236			synaptic transmission	O43526,P18507,P24588,P28329,P28476,P41594,P43005,P78352,Q13224,Q13255,Q8TBZ2,Q99996,Q9NQ66,Q9NRD5	AKAP5,AKAP9,CHAT,GABRG2,GABRR2,GRIN2B,GRM1,GRM5,KCNQ2,LLGL1,MYCBPAP,PICK1,PLCB1,SLC1A1
1.4.1	OG	GO:0007165	127	14	4	0.110236	8745151	Signal transduction pathways activated during growth of human breast cancer cells in tissue culture are reviewed.	signal transduction	O43572,O43823,P07949,P16885,P24588,P28476,P30679,P78352,Q02952,Q13976,Q16760,Q92686,Q99996,Q9NQ66	AKAP10,AKAP12,AKAP5,AKAP8,AKAP9,DGKD,GABRR2,GNA15,LLGL1,NRGN,PLCB1,PLCG2,PRKG1,RET
1.4.1	OG	GO:0006811	127	14	4	0.110236			ion transport	A5H1P5,C7S316,O43526,O43687,P04839,P15382,P43005,Q13224,Q13507,Q17RZ6,Q53Y30,Q5G1L5,Q8WWG9,Q9H1D0	AKAP7,CYBB,GRIN2A,GRIN2B,KCNE1,KCNE4,KCNQ2,SLC1A1,TRPC3,TRPV6
1.4.2	G	GO:0006355	85	9	8	0.105882			regulation of transcription, DNA-dependent	A2I2N5,O15055,O15527,O60479,O95644,P35227,P56645,P78543,Q9Y222	BTG2,DLX3,DMTF1,NFATC1,OGG1,PCGF2,PER2,PER3
1.4.3	OG	GO:0042493	76	7	3	0.0921053	11526484	The mechanisms by which cancer cells survive and escape the cytotoxic effects of chemotherapeutic agents are essentially unknown. In the present study, we demonstrate that in the MDA-MB-231 and MDA-MB-435 breast cancer cells, ligation of 1 integrins by their extracellular matrix ligands inhibits significantly apoptosis induced by paclitaxel and vincristine, two microtubule-directed chemotherapeut…	response to drug	P13498,P19021,P19878,P30086,Q5VU08,Q92997,Q9UEY8	ADD3,CYBA,DVL3,MYCBP2,NCF2,PEBP1
1.4.3	OG	GO:0035556	76	7	5	0.0921053	19891966	Activated protein C enhances cell motility of endothelial cells and MDA-MB-231 breast cancer cells by intracellular signal transduction.	intracellular signal transduction	A8MVN1,O14640,P49802,Q6ZVG7,Q92997,Q9NSE2,Q9Y6D5	ARFGEF2,CISH,DGKZ,DVL1L1,DVL3,RGS7
1.4.4	G	GO:0007186	63	6	6	0.0952381	11897506	The biological and biochemical effects of estrogen have been ascribed to its known receptors, which function as ligand-inducible transcription factors. However, estrogen also triggers rapid activation of classical second messengers (cAMP, calcium, and inositol triphosphate) and stimulation of intracellular signaling cascades mitogen-activated protein kinase (MAP K), PI3K and eNOS. These latter ev…	G-protein coupled receptor signaling pathway	P08100,P37288,P41143,P41180,P47872,P49795	AVPR1A,CASR,OPRD1,RGS19,RHO,SCTR
1.4.5	OG	GO:0030036	57	4	6	0.0701754			actin cytoskeleton organization	P31146,Q16658,Q9BR76,Q9NR12	CORO1A,CORO1B,FSCN1,PDLIM7
1.4.5	OG	GO:0007283	57	4	6	0.0701754	11782390	Immunohistochemistry assays found TSP50 proteins located in the spermatocytes of human testes, whereas in situ hybridization and immunohistochemistry confirmed that gene activation in breast tumors took place in malignant mammary epithelial cells. These results suggested that the normal function of the TSP50 gene was involved in spermatogenesis, whereas the up-regulation of TSP50 in many breast c…	spermatogenesis	P31689,P41220,P55789,Q5T7Q0	DNAJA1,GFER,RGS2
1.4.5	OG	GO:0006810	57	4	3	0.0701754			transport	P48067,P51811,Q13769,Q15121	PEA15,SLC6A9,THOC5,XK
1.4.6	OG	GO:0044267	45	3	4	0.0666667			cellular protein metabolic process	P06730,P27635,Q06210	EIF4E,GFPT1,RPL10
1.4.6	OG	GO:0016070	45	3	6	0.0666667			RNA metabolic process	P06730,P27635,Q9P0M2	AKAP7,EIF4E,RPL10
1.4.6	OG	GO:0015031	45	3	5	0.0666667	21628496	Breast cancer resistance protein (BCRP), an ATP-dependent efflux transporter, confers drug resistance to many chemotherapy agents. BCRP is overexpressed in tumors exposed to an acidic environment; therefore, it is important to establish the effect of low pH on BCRP transport activity. It has recently been reported that BCRP transports substrates more efficiently in an acidic microenvironment.	protein transport	O00161,Q13637,Q8N6T3	ARFGAP3,RAB32,SNAP23
1.4.6	OG	GO:0007264	45	3	6	0.0666667			small GTPase mediated signal transduction	Q13009,Q13393,Q13637	PLD1,RAB32,TIAM1
1.4.6	OG	GO:0006874	45	3	9	0.0666667			cellular calcium ion homeostasis	P19429,P20073,Q6FGX2	ANXA7,TNNI3
1.4.6	OG	GO:0006461	45	3	5	0.0666667			protein complex assembly	Q14469,Q16625,Q92558	C21orf33,OCLN,WASF1
1.4.7	B	GO:0007165	72	15	4	0.208333	8745151	Signal transduction pathways activated during growth of human breast cancer cells in tissue culture are reviewed.	signal transduction	P10276,P10599,P10721,P11802,P23677,P27987,P29692,P42261,P48730,P55042,P60983,Q05655,Q14344,Q15311,Q9BUB1	CDK4,CSNK1D,EEF1D,GMFB,GNA13,GRIA1,ITPKA,ITPKB,KIT,PRKAR2A,PRKCD,RALBP1,RARA,RRAD,TXN
1.4.8	B	GO:0035556	57	8	5	0.140351	19891966	Activated protein C enhances cell motility of endothelial cells and MDA-MB-231 breast cancer cells by intracellular signal transduction.	intracellular signal transduction	A8K8D4,O14641,O95622,P13861,P17252,P63000,Q06187,Q5JY90	ADCY5,BTK,DVL2,PRKAR2A,PRKCA,PSEN2,RAC1
1.4.9	OB	GO:0045892	49	5	9	0.102041			negative regulation of transcription, DNA-dependent	O96004,P12956,P46527,Q13485,Q9UQ80	CDKN1B,HAND1,PA2G4,SMAD4,XRCC6
1.4.9	OB	GO:0043066	49	5	7	0.102041			negative regulation of apoptotic process	P22681,P38936,P46527,Q6FI05,Q6I9V6	CBL,CDKN1A,CDKN1B
1.4.9	OB	GO:0008285	49	5	5	0.102041	22143930	Furthermore, the proliferation of MDA-MB-231 cells transfected with OPN shRNA was significantly decreased when compared to the negative control (transfected with empty vector). Sensitivity of MDA-MB-231 cells to doxorubicin was enhanced after treatment with OPN shRNA. The IC50 values of doxorubicin of the OPN-transfected group, the MDA-MB-231 cells and the negativetransfected group were 0.13588, …	negative regulation of cell proliferation	P21926,P38936,P46527,Q13485,Q6FI05	CD9,CDKN1A,CDKN1B,SMAD4
1.4.9	OB	GO:0007268	49	5	5	0.102041			synaptic transmission	O95295,P02686,P24046,P48058,P60880	GABRR1,GRIA4,PRG2,SNAP25,SNAPIN
1.4.9	OB	GO:0007050	49	5	6	0.102041	12093892	Nocodazole, vincristine, and colchicine are structurally diverse agents that disrupt microtubule function by binding to various sites on β-tubulin and suppressing microtubule dynamics or inducing microtubule depolymerization (1–3). These actions are useful in cell synchronization studies, where brief exposures to nocodazole are routinely used to reversibly arrest cells in mitosis (4, 5). In addit…	cell cycle arrest	P38936,P46527,Q6FI05,Q6I9V6,Q9UQ80	CDKN1A,CDKN1B,PA2G4
1.4.9	OB	GO:0006810	49	5	3	0.102041			transport	P08034,P13569,P20020,P24046,P48058	ATP2B1,CFTR,GABRR1,GJB1,GRIA4
1.4.9	OB	GO:0006351	49	5	8	0.102041			transcription, DNA-dependent	P22681,Q01196,Q06455,Q13485,Q9UQ80	CBL,PA2G4,RUNX1,RUNX1T1,SMAD4
1.4.10	OB	GO:0007264	29	3	6	0.103448			small GTPase mediated signal transduction	A4D2P0,A4D2P1,P60953	CDC42,RAC1
1.4.10	OB	GO:0001701	29	3	6	0.103448			in utero embryonic development	B6ECG9,P49917,P61296	HAND2,LIG4
1.5.1	G	GO:0007165	141	21	4	0.148936	8745151	Signal transduction pathways activated during growth of human breast cancer cells in tissue culture are reviewed.	signal transduction	B7WPI0,O15169,O15294,O75952,O96001,P21860,P46940,P53805,P61224,P78348,Q07343,Q07889,Q08499,Q13370,Q13972,Q14571,Q15303,Q16555,Q5TEK4,Q9H0M0,Q9UD71	ACCN2,AXIN1,CABYR,DPYSL2,ERBB3,ERBB4,GSBS,IQGAP1,ITPR2,LAT,OGT,PDE3B,PDE4B,PDE4D,PPP1R1B,RAP1B,RASGRF1,RCAN1,SOS1,WWP1
1.5.2	G	GO:0006355	120	12	8	0.1			regulation of transcription, DNA-dependent	O00291,O14813,O60716,O75030,P16989,P18846,P50549,Q12972,Q13351,Q14103,Q8WYR3,Q9BY41	ATF1,CSDA,CTNND1,ETV1,HDAC8,HIP1,HNRNPD,KLF1,MITF,PHOX2A,PPP1R8
1.5.3	G	GO:0006810	108	11	3	0.101852			transport	A8MVZ6,O14576,O95477,P36382,Q08289,Q5SW96,Q8TD16,Q96G01,Q9H1J1,Q9Y698,Q9Y6R1	ABCA1,BICD1,BICD2,CACNB2,CACNG2,DYNC1I1,GJA5,LDLRAP1,SLC4A4,UPF3A
1.5.4	OG	GO:0045893	97	6	9	0.0618557			positive regulation of transcription, DNA-dependent	O75581,O95863,P33076,Q14978,Q96RK1,Q99967	b b
1.5.4	OG	GO:0007268	97	6	5	0.0618557			synaptic transmission	O00560,O75581,P07101,Q14500,Q92777,Q9H3Z4	DNAJC5,KCNJ12,LRP6,SDCBP,SYN2,TH
1.5.4	OG	GO:0006468	97	6	6	0.0618557			protein phosphorylation	O00141,O00418,P43403,Q05469,Q7KZI7,Q96BR1	EEF2K,LIPE,MARK2,SGK1,SGK3,ZAP70
1.5.4	OG	GO:0005975	97	6	3	0.0618557			carbohydrate metabolic process	P08236,P11168,P13807,P14410,P41236,P46020	GUSB,GYS1,PHKA1,PPP1R2,SI,SLC2A2
1.5.5	OG	GO:0051017	74	4	8	0.0540541			actin filament bundle assembly	P13796,P35611,P35612,Q08495	ADD1,ADD2,EPB49,LCP1
1.5.5	OG	GO:0008285	74	4	5	0.0540541	22143930	Furthermore, the proliferation of MDA-MB-231 cells transfected with OPN shRNA was significantly decreased when compared to the negative control (transfected with empty vector). Sensitivity of MDA-MB-231 cells to doxorubicin was enhanced after treatment with OPN shRNA. The IC50 values of doxorubicin of the OPN-transfected group, the MDA-MB-231 cells and the negativetransfected group were 0.13588, …	negative regulation of cell proliferation	P25054,Q8IZQ8,Q93034,Q9Y2T1	APC,AXIN2,CUL5,MYOCD
1.5.5	OG	GO:0006811	74	4	4	0.0540541			ion transport	O00168,P21817,P35612,Q13936	ADD2,CACNA1C,FXYD1,RYR1
1.5.5	OG	GO:0006464	74	4	5	0.0540541			protein modification process	O00308,P31751,Q14749,Q5YLC1	AKT2,GNMT,WWP1,WWP2
1.5.6	OG	GO:0010467	59	3	3	0.0508475			gene expression	O43561,P26599,Q13144	EIF2B5,LAT,PTBP1
1.5.6	OG	GO:0007399	59	3	4	0.0508475	20840789	Neural recognition molecule L1CAM, which is a key protein involved in early nervous system development, is known to be abnormally expressed and shed in several types of cancers where it participates in metastasis and progression. The distinction of L1CAM presence in cancerous vs. normal tissues has suggested it to be a new target for cancer treatment. Our current study focused on the potential ro…	nervous system development	P14923,Q15256,Q96SB3	JUP,PPP1R9B,PTPRR
1.5.6	OG	GO:0007166	59	3	5	0.0508475			cell surface receptor signaling pathway	P13224,P17181,Q96QZ7	CNKSR3,GP1BB,IFNAR1
1.5.6	OG	GO:0007067	59	3	7	0.0508475	19377877	the breast epithelium might have experienced more mitogenic stimulation and subsequently would have a higher potential to develop breast cancer if the cells have a suboptimal capacity to regulate centrosomal segregation and mitosis because of a variant Aurora-A. In other words, estrogen exposure or other growth-promoting signals may impose a selective microenvironment, selecting those individuals…	mitosis	O43566,Q12798,Q13561	CETN1,DCTN2,RGS14
1.5.6	OG	GO:0006397	59	3	8	0.0508475	22025034	Early pregnancy and multiparity are known to reduce the risk of women to develop breast cancer at menopause. Based on the knowledge that the differentiation of the breast induced by the hormones of pregnancy plays a major role in this protection, this work was performed with the purpose of identifying what differentiation-associated molecular changes persist in the breast until menopause. Core ne…	mRNA processing	A6NLN1,P26599,Q9BUQ0	PTBP1
1.5.7	B	GO:0007165	57	17	4	0.298246	8745151	Signal transduction pathways activated during growth of human breast cancer cells in tissue culture are reviewed.	signal transduction	P04626,P05771,P06748,P07948,P08581,P09619,P16949,P18031,P19174,P19838,P29466,P31785,P47736,P49815,Q03060,Q05513,Q14643	CASP1,CREM,ERBB2,IL2RG,ITPR1,LYN,NFKB1,NPM1,PDGFRB,PLCG1,PRKCB,PRKCZ,PTPN1,RAP1GAP,SLTM,STMN1,TSC2
1.5.8	B	GO:0045893	40	7	9	0.175			positive regulation of transcription, DNA-dependent	P01106,P05549,P12830,P35222,P46531,Q12778,Q13418	CTNNB1,FOXO1,FZR1,ILK,MYC,NOTCH1,TFAP2A
1.5.9	OB	GO:0008285	33	5	5	0.151515	22143930	Furthermore, the proliferation of MDA-MB-231 cells transfected with OPN shRNA was significantly decreased when compared to the negative control (transfected with empty vector). Sensitivity of MDA-MB-231 cells to doxorubicin was enhanced after treatment with OPN shRNA. The IC50 values of doxorubicin of the OPN-transfected group, the MDA-MB-231 cells and the negativetransfected group were 0.13588, …	negative regulation of cell proliferation	P49715,Q12913,Q92574,Q9BYG9,Q9NPR5	CEBPA,NPM1,PTPRJ,TSC1
1.5.9	OB	GO:0007596	33	5	5	0.151515	3345487	TAMOXIFEN is an antiestrogen which is widely used in the treatment of breast carcinoma.' Further- more, it has recently been advocated for both nonmalig- nant breast disease2 and breast carcinoma pro phyla xi^.^ If these recommendations are adopted, usage of tamoxifen will increase. However, there have been several reports of venous and arterial thrombosis associated with tamoxifen therapy for br…	blood coagulation	P00519,P05067,P13612,P17612,Q00535	ABL1,APP,CDK5,ITGA4,PRKCA
1.5.9	OB	GO:0006468	33	5	6	0.151515			protein phosphorylation	O14965,P05067,P17612,P49841,Q00535	APP,AURKA,CDK5,GSK3B,PRKCA
1.5.9	OB	GO:0006355	33	5	8	0.151515			regulation of transcription, DNA-dependent	P00519,P49715,P67809,Q99626,Q9Y6K9	ABL1,CDX2,CEBPA,IKBKG,YBX1
1.5.10	B	GO:0006915	18	4	4	0.222222	16397018	Survivin, a member of the inhibitor of apoptosis protein family, was identified as a potential Stat3-regulated gene by microarray analysis. This was confirmed in Survivin gene promoter studies and chromatin immunoprecipitation assays showing that Stat3 directly binds to and regulates the Survivin promoter. Furthermore, direct inhibition of Stat3 signaling blocked the expression of Survivin protei…	apoptotic process	O00429,P10636,P42574,P49768	CASP3,DNM1L,MAPT,PSEN1
1.6.1	G	GO:0007165	105	22	4	0.209524	8745151	Signal transduction pathways activated during growth of human breast cancer cells in tissue culture are reviewed.	signal transduction	O14492,O15455,O43586,P01112,P08069,P09326,P20936,P24394,P35225,P35568,Q13322,Q14449,Q14451,Q14627,Q15172,Q53YD3,Q96RT1,Q9NWQ8,Q9UNA1,Q9Y3P8,Q9Y4H2,Q9Y5K6	ARHGAP26,CD2AP,CD48,ERBB2IP,GRB10,GRB14,GRB7,HRAS,IGF1R,IL13,IL13RA2,IL4R,IRS1,IRS2,PAG1,PPP2R5A,PSTPIP1,RASA1,SH2B2,SLC6A20,TLR3
1.6.2	G	GO:0007596	83	9	5	0.108434	3345487	TAMOXIFEN is an antiestrogen which is widely used in the treatment of breast carcinoma.' Further- more, it has recently been advocated for both nonmalig- nant breast disease2 and breast carcinoma pro phyla xi^.^ If these recommendations are adopted, usage of tamoxifen will increase. However, there have been several reports of venous and arterial thrombosis associated with tamoxifen therapy for br…	blood coagulation	P07947,P09769,P13987,P19256,P23229,P63092,Q92569,Q9NRF2,Q9UKW4	CD58,CD59,FGR,GNAS,ITGA6,PIK3R3,SH2B1,VAV3,YES1
1.6.3	G	GO:0008380	74	8	8	0.108108	11306511	Alternative and aberrant messenger RNA splicing of the mdm2 oncogene in invasive breast cancer.	RNA splicing	O60506,O95400,P08621,P62304,P62306,P62314,P62316,P62318	CD2BP2,SNRNP70,SNRPD2,SNRPD3,SNRPE,SNRPF,SYNCRIP
1.6.4	G	GO:0006897	66	7	6	0.106061			endocytosis	O60749,O95219,P56539,Q13596,Q96B97,Q96RU3,Q9UNF0	CAV3,FNBP1,PACSIN2,SH3KBP1,SNX1,SNX2,SNX4
1.6.5	G	GO:0006355	59	6	8	0.101695			regulation of transcription, DNA-dependent	P11532,P12524,P61244,Q03164,Q05195,Q96CY8	DMD,MAX,MLL,MXD1,MYCL1
1.6.6	OG	GO:0007399	53	5	4	0.0943396	20840789	Neural recognition molecule L1CAM, which is a key protein involved in early nervous system development, is known to be abnormally expressed and shed in several types of cancers where it participates in metastasis and progression. The distinction of L1CAM presence in cancerous vs. normal tissues has suggested it to be a new target for cancer treatment. Our current study focused on the potential ro…	nervous system development	P10586,P23560,P24530,Q8TEW6,Q9P104	BDNF,DOK4,DOK5,EDNRB,PTPRF
1.6.6	OG	GO:0007265	53	5	7	0.0943396			Ras protein signal transduction	O75791,P46109,Q13283,Q13588,Q7L591	CRKL,DOK3,G3BP1,GRAP,GRAP2
1.6.7	G	GO:0007186	43	4	6	0.0930233	11897506	The biological and biochemical effects of estrogen have been ascribed to its known receptors, which function as ligand-inducible transcription factors. However, estrogen also triggers rapid activation of classical second messengers (cAMP, calcium, and inositol triphosphate) and stimulation of intracellular signaling cascades mitogen-activated protein kinase (MAP K), PI3K and eNOS. These latter ev…	G-protein coupled receptor signaling pathway	P30411,P30556,Q5JWF2,Q8WU20	AGTR1,BDKRB2,FRS2,GNAS
1.6.8	OG	GO:0035556	39	3	5	0.0769231	19891966	Activated protein C enhances cell motility of endothelial cells and MDA-MB-231 breast cancer cells by intracellular signal transduction.	intracellular signal transduction	A8K3D1,O14508,O14544	SOCS2,SOCS7
1.6.8	OG	GO:0009968	39	3	6	0.0769231			negative regulation of signal transduction	O14508,O14544,O15492	RGS16,SOCS2,SOCS7
1.6.8	OG	GO:0006916	39	3	8	0.0769231	10976921	Plasma membrane estrogen receptors signal to antiapoptosis in breast cancer.	anti-apoptosis	O14508,O95407,P18054	ALOX12,SOCS2,TNFRSF6B
1.6.8	OG	GO:0006810	39	3	3	0.0769231			transport	A8K7I4,Q5U0Q1,Q9UQC9	CLCA1,CLCA2,G3BP1
1.6.9	OB	GO:0007596	55	14	5	0.254545	3345487	TAMOXIFEN is an antiestrogen which is widely used in the treatment of breast carcinoma.' Further- more, it has recently been advocated for both nonmalig- nant breast disease2 and breast carcinoma pro phyla xi^.^ If these recommendations are adopted, usage of tamoxifen will increase. However, there have been several reports of venous and arterial thrombosis associated with tamoxifen therapy for br…	blood coagulation	P01009,P06239,P06241,P06729,P12931,P15498,P16284,P27986,P29353,P29474,P41240,P46108,P62993,Q03135	CAV1,CD2,CRK,CSK,FYN,GRB2,LCK,NANOS3,PECAM1,PIK3R1,SERPINA1,SHC1,SRC,VAV1
1.6.9	OB	GO:0007165	55	14	4	0.254545	8745151	Signal transduction pathways activated during growth of human breast cancer cells in tissue culture are reviewed.	signal transduction	O00213,P07900,P09382,P12931,P16284,P17302,P27986,P29474,P46108,P48023,P49023,P61978,Q53ZZ1,Q99704	APBB1,ART4,CRK,FASLG,GJA1,HNRNPK,HSP90AA1,LGALS1,NANOS3,PECAM1,PIK3R1,PXN,SRC
1.6.10	B	GO:0032355	32	6	7	0.1875			response to estradiol stimulus	O14543,O15524,P06213,Q4JHT5,Q6FI39,Q8TD08	INSR,MAPK15,SOCS1,SOCS3
1.6.11	B	GO:0006915	26	5	4	0.192308	16397018	Survivin, a member of the inhibitor of apoptosis protein family, was identified as a potential Stat3-regulated gene by microarray analysis. This was confirmed in Survivin gene promoter studies and chromatin immunoprecipitation assays showing that Stat3 directly binds to and regulates the Survivin promoter. Furthermore, direct inhibition of Stat3 signaling blocked the expression of Survivin protei…	apoptotic process	A2A418,P06396,P30419,Q5T0I2,Q9UER7	DAXX,GSN,NMT1
1.6.12	B	GO:0006470	21	4	6	0.190476	9837921	Telomerase, a specialized RNA-directed DNA polymerase that extends telomeres of eukaryotic chromosomes, is repressed in human somatic tissues and becomes activated during tumor progression in most human cancers. To date, little is known about how telomerase is activated and controlled in cancer, although activation is thought to be involved in cancer cell immortalization.	protein dephosphorylation	P08575,P17706,Q05209,Q12923	PTPN12,PTPN13,PTPN2,PTPRC
1.6.13	B	GO:0034329	17	3	5	0.176471			cell junction assembly	P16144,P33151,P48509	CD151,CDH5,ITGB4
1.7.1	G	GO:0006355	86	20	8	0.232558			regulation of transcription, DNA-dependent	O75448,P20265,P28702,Q01658,Q13487,Q14498,Q15543,Q16533,Q5H9L4,Q5SXM2,Q5VWG9,Q92731,Q96F24,Q9BYK8,Q9H5J8,Q9HAW0,Q9NR55,Q9NYV6,Q9P0U4,Q9ULW3	ABT1,BATF3,CXXC1,DR1,ESR2,MED24,NRBF2,POU3F2,PRIC285,RBM39,RRN3,RXRB,SNAPC1,SNAPC2,SNAPC4,TAF13,TAF1D,TAF3,TAF7L,ZFP36L2
1.7.2	G	GO:0006351	66	9	8	0.136364			transcription, DNA-dependent	O14981,P19793,Q12947,Q13765,Q13886,Q14919,Q8WUA4,Q9Y5Q8,Q9Y5Q9	BTAF1,DRAP1,FOXF2,GTF3C2,GTF3C3,GTF3C5,KLF9,NACA,RXRA
1.7.3	G	GO:0006357	57	6	9	0.105263			regulation of transcription from RNA polymerase II promoter	P10827,P17535,Q01892,Q13573,Q8IZX4,Q9Y265	JUND,RUVBL1,SNW1,SPIB,TAF1L,THRA
1.7.4	OG	GO:0055085	51	5	4	0.0980392	22160574	The transmembrane transport of anticancer drugs is mainly regulated by P-glycoprotein encoded by the human multidrug resistance gene 1 gene (MDR1). Since there were controversies regarding the association between MDR1 C3435T polymorphism and response to chemotherapy among patients with advanced breast cancer, a meta-analysis of the link was conducted. A total of 7 studies consist of 464 advanced …	transmembrane transport	O60706,P57103,Q15035,Q5K3P6,Q96QG2	ABCC9,SLC8A3,TRAM2
1.7.4	OG	GO:0007165	51	5	4	0.0980392	8745151	Signal transduction pathways activated during growth of human breast cancer cells in tissue culture are reviewed.	signal transduction	O00170,O75628,P43681,P55345,Q04912	AURKAIP1,CHRNA4,MST1R,PRMT2,REM1
1.7.4	OG	GO:0006915	51	5	4	0.0980392	16397018	Survivin, a member of the inhibitor of apoptosis protein family, was identified as a potential Stat3-regulated gene by microarray analysis. This was confirmed in Survivin gene promoter studies and chromatin immunoprecipitation assays showing that Stat3 directly binds to and regulates the Survivin promoter. Furthermore, direct inhibition of Stat3 signaling blocked the expression of Survivin protei…	apoptotic process	A6XAA7,O60565,P21580,P35998,Q9ULW0	GREM1,PSMC2,TNFAIP3,TPX2
1.7.4	OG	GO:0006811	51	5	4	0.0980392			ion transport	O14649,P43681,P57103,Q9H427,Q9NPC2	CHRNA4,KCNK15,KCNK3,KCNK9,SLC8A3
1.7.5	OG	GO:0045216	33	3	4	0.0909091			cell-cell junction organization	Q8TEW0,Q9BYG5,Q9NPB6	PARD3,PARD6A,PARD6B
1.7.5	OG	GO:0034329	33	3	5	0.0909091			cell junction assembly	Q8TEW0,Q9BYG5,Q9NPB6	PARD3,PARD6A,PARD6B
1.7.5	OG	GO:0010467	33	3	3	0.0909091			gene expression	P48443,Q08211,Q13133	DHX9,NR1H3,RXRG
1.7.5	OG	GO:0006886	33	3	6	0.0909091			intracellular protein transport	Q86UR5,Q9UQ26,Q9Y2J0	RIMS1,RIMS2,RPH3A
1.7.5	OG	GO:0006461	33	3	5	0.0909091			protein complex assembly	Q86UR5,Q8TEW0,Q9BYG5	PARD3,PARD6B,RIMS1
1.7.6	B	GO:0006355	75	24	8	0.32			regulation of transcription, DNA-dependent	O60869,P03372,P09086,P14859,P25208,P29375,P78317,Q07869,Q12809,Q12962,Q13105,Q15542,Q15544,Q15572,Q15573,Q16594,Q3L8U1,Q4LE28,Q53T94,Q6IBA2,Q6P1X5,Q8TDD1,Q9Y4A5,Q9Y6X2	CHD9,CREBBP,DDX54,EDF1,ESR1,KCNH2,KDM5A,NFYB,PCSK4,PIAS3,POU2F1,POU2F2,PPARA,RNF4,SUB1,TAF10,TAF11,TAF1A,TAF1B,TAF1C,TAF2,TAF5,TAF9,TRRAP,ZBTB17
1.7.7	B	GO:0006915	51	11	4	0.215686	16397018	Survivin, a member of the inhibitor of apoptosis protein family, was identified as a potential Stat3-regulated gene by microarray analysis. This was confirmed in Survivin gene promoter studies and chromatin immunoprecipitation assays showing that Stat3 directly binds to and regulates the Survivin promoter. Furthermore, direct inhibition of Stat3 signaling blocked the expression of Survivin protei…	apoptotic process	O15151,O75293,O95257,P04049,P24522,P26583,P31946,P42858,P62258,Q12802,Q92934	AKAP13,BAD,GADD45A,GADD45B,GADD45G,HMGB2,MDM4,RAF1,SLC6A4,YWHAB,YWHAE
1.7.8	B	GO:0045893	40	9	9	0.225			positive regulation of transcription, DNA-dependent	O00268,O75925,P20226,Q04917,Q14686,Q15650,Q92994,Q9UBK2,Q9Y6Q9	NCOA3,NCOA6,PIAS1,PPARGC1A,TAF4,TBP,TRIP4,YWHAH,ZFP36L1
1.7.9	OB	GO:0030168	31	6	6	0.193548	22035541	The PDGF (platelet-derived growth factor) family members are potent mitogens for cells of mesenchymal origin and serve as important regulators of cell migration, survival, apoptosis and transformation. In the present study we show that the breast carcinoma cell line MCF7, engineered to overexpress PDGF-C, produces proteases capable of cleaving PDGF-C to its active form. Increased PDGF-C expressio…	platelet activation	O15530,P27361,P50148,P61586,P63104,Q03113	GNA12,GNAQ,MAPK3,PDPK1,RHOA,YWHAZ
1.7.9	OB	GO:0007596	31	6	5	0.193548	3345487	TAMOXIFEN is an antiestrogen which is widely used in the treatment of breast carcinoma.' Further- more, it has recently been advocated for both nonmalig- nant breast disease2 and breast carcinoma pro phyla xi^.^ If these recommendations are adopted, usage of tamoxifen will increase. However, there have been several reports of venous and arterial thrombosis associated with tamoxifen therapy for br…	blood coagulation	O15530,P27361,P50148,P61586,P63104,Q03113	GNA12,GNAQ,MAPK3,PDPK1,RHOA,YWHAZ
1.7.10	B	GO:0043066	25	3	7	0.12			negative regulation of apoptotic process	P05783,P15056,P28360	BRAF,KRT18,MSX1
1.8.1	G	GO:0006915	83	14	4	0.168675	16397018	Survivin, a member of the inhibitor of apoptosis protein family, was identified as a potential Stat3-regulated gene by microarray analysis. This was confirmed in Survivin gene promoter studies and chromatin immunoprecipitation assays showing that Stat3 directly binds to and regulates the Survivin promoter. Furthermore, direct inhibition of Stat3 signaling blocked the expression of Survivin protei…	apoptotic process	O00273,O95155,P10124,P12236,P14222,P35900,P51665,Q06323,Q13177,Q13464,Q13835,Q96GX9,Q9BT92,Q9UHX1	APIP,DFFA,KRT20,PAK2,PKP1,PRF1,PSMD7,PSME1,PUF60,ROCK1,SLC25A6,SRGN,TCHP,UBE4B
1.8.2	G	GO:0006355	69	8	8	0.115942			regulation of transcription, DNA-dependent	O14503,O15525,P15822,P22392,Q16512,Q8N6T7,Q8TF68,Q96AE4	BHLHE40,FUBP1,HIVEP1,MAFG,NME2,PKN1,SIRT6,ZNF384
1.8.3	OG	GO:0016192	61	6	4	0.0983607			vesicle-mediated transport	A2RU94,O60664,Q75ME0,Q86YA9,Q9NZ52,Q9UJY5	GGA1,GGA3,PLIN3,RAB27A,STX1A
1.8.3	OG	GO:0006886	61	6	6	0.0983607			intracellular protein transport	Q16623,Q75ME0,Q86YA9,Q8NCS6,Q9NZ52,Q9UJY5	GGA1,GGA3,STX1A
1.8.4	G	GO:0006810	53	4	3	0.0754717			transport	P02766,P42263,Q969R2,Q96DW6	GRIA3,OSBP2,SLC25A38,TTR
1.8.5	OG	GO:0045892	49	3	9	0.0612245			negative regulation of transcription, DNA-dependent	O00255,Q13185,Q6IB83	BHLHE40,CBX3,MEN1
1.8.5	OG	GO:0043065	49	3	7	0.0612245			positive regulation of apoptotic process	O00255,P47712,Q9GZQ5	MEN1,PLA2G4A
1.8.5	OG	GO:0031424	49	3	8	0.0612245			keratinization	O60437,P23490,Q8NEY8	LOR,PPHLN1,PPL
1.8.5	OG	GO:0015031	49	3	5	0.0612245	21628496	Breast cancer resistance protein (BCRP), an ATP-dependent efflux transporter, confers drug resistance to many chemotherapy agents. BCRP is overexpressed in tumors exposed to an acidic environment; therefore, it is important to establish the effect of low pH on BCRP transport activity. It has recently been reported that BCRP transports substrates more efficiently in an acidic microenvironment.	protein transport	P51159,Q92930,Q9HD26	GOPC,RAB27A,RAB8B
1.8.5	OG	GO:0007596	49	3	5	0.0612245	3345487	TAMOXIFEN is an antiestrogen which is widely used in the treatment of breast carcinoma.' Further- more, it has recently been advocated for both nonmalig- nant breast disease2 and breast carcinoma pro phyla xi^.^ If these recommendations are adopted, usage of tamoxifen will increase. However, there have been several reports of venous and arterial thrombosis associated with tamoxifen therapy for br…	blood coagulation	P47712,P51159,Q9NS87	KIF15,PLA2G4A,RAB27A
1.8.5	OG	GO:0007165	49	3	4	0.0612245	8745151	Signal transduction pathways activated during growth of human breast cancer cells in tissue culture are reviewed.	signal transduction	P20309,Q8TDZ2,Q99963	CHRM3,MICAL1,SH3GL3
1.8.5	OG	GO:0006338	49	3	8	0.0612245			chromatin remodeling	O00255,Q13185,Q9GZQ5	CBX3,MEN1
1.8.6	B	GO:0006915	34	6	4	0.176471	16397018	Survivin, a member of the inhibitor of apoptosis protein family, was identified as a potential Stat3-regulated gene by microarray analysis. This was confirmed in Survivin gene promoter studies and chromatin immunoprecipitation assays showing that Stat3 directly binds to and regulates the Survivin promoter. Furthermore, direct inhibition of Stat3 signaling blocked the expression of Survivin protei…	apoptotic process	P08670,P10144,P15924,P20700,P55211,P55957	BID,CASP9,DSP,GZMB,LMNB1,VIM
1.8.7	B	GO:0006281	28	4	7	0.142857	22683426	Defects in components of DNA repair pathways are responsible for numerous hereditary cancer syndromes and are also common in many sporadic malignancies. Inherited mutations in the breast cancer susceptibility genes BRCA1 and BRCA2 or components of the Fanconi anemia (FA) complex incite genomic instability and predispose to malignancy. The products of the BRCA and FA genes participate in a conserv…	DNA repair	B0FXP0,Q06609,Q13426,Q6ZNA8	RAD51,XRCC4
1.8.8	OB	GO:0045892	24	3	9	0.125			negative regulation of transcription, DNA-dependent	P15090,Q07666,Q9UKY1	FABP4,KHDRBS1,ZHX1
1.8.8	OB	GO:0006355	24	3	8	0.125			regulation of transcription, DNA-dependent	Q13469,Q14134,Q5JVS0	HABP4,NFATC2,TRIM29
1.9.1	G	GO:0007249	57	7	7	0.122807			I-kappaB kinase/NF-kappaB cascade	O43318,Q15750,Q8N5C8,Q92844,Q99558,Q9H6S1,Q9NYJ8	AZI2,MAP3K14,MAP3K7,TAB1,TAB2,TAB3,TANK
1.9.2	G	GO:0044267	50	5	4	0.1			cellular protein metabolic process	P17987,P62277,P62280,P62917,Q02878	RPL6,RPL8,RPS11,RPS13,TCP1
1.9.3	OG	GO:0042493	45	4	3	0.0888889	11526484	The mechanisms by which cancer cells survive and escape the cytotoxic effects of chemotherapeutic agents are essentially unknown. In the present study, we demonstrate that in the MDA-MB-231 and MDA-MB-435 breast cancer cells, ligation of 1 integrins by their extracellular matrix ligands inhibits significantly apoptosis induced by paclitaxel and vincristine, two microtubule-directed chemotherapeut…	response to drug	P05093,P16435,Q14764,Q1HB44	CYP17A1,MVP,POR
1.9.3	OG	GO:0007264	45	4	6	0.0888889			small GTPase mediated signal transduction	P09601,Q07960,Q6FH11,Q9Y3M8	ARHGAP1,HMOX1,STARD13
1.9.3	OG	GO:0007165	45	4	4	0.0888889	8745151	Signal transduction pathways activated during growth of human breast cancer cells in tissue culture are reviewed.	signal transduction	B2R789,P09601,Q07960,Q9Y3M8	ARHGAP1,HMOX1,STARD13
1.9.3	OG	GO:0006511	45	4	8	0.0888889	18927080	Ubiquitin-dependent protein degradation is involved in various biological processes, and accumulating evidence suggests that E3 ubiquitin ligases play important roles in cancer development. Smad ubiquitin regulatory factor 1 (Smurf1) and Smurf2 are E3 ubiquitin ligases, which suppress transforming growth factor-beta (TGF-beta) family signaling through degradation of Smads and receptors for TGF-be…	ubiquitin-dependent protein catabolic process	A8MW31,P68036,Q541A5,Q92890	UBE2L3,UFD1L
1.9.3	OG	GO:0006468	45	4	6	0.0888889			protein phosphorylation	Q6P0Q8,Q96RR4,Q9BXA6,Q9Y2H9	CAMKK2,CLASP1,MAST2,TSSK6
1.9.4	OG	GO:0008285	28	3	5	0.107143	22143930	Furthermore, the proliferation of MDA-MB-231 cells transfected with OPN shRNA was significantly decreased when compared to the negative control (transfected with empty vector). Sensitivity of MDA-MB-231 cells to doxorubicin was enhanced after treatment with OPN shRNA. The IC50 values of doxorubicin of the OPN-transfected group, the MDA-MB-231 cells and the negativetransfected group were 0.13588, …	negative regulation of cell proliferation	O14494,P42771,Q8N726	CDKN2A,PPAP2A
1.9.4	OG	GO:0006810	28	3	3	0.107143			transport	D1MGQ2,P00167,P69905	CYB5A,HBA1,HBA2
1.9.5	B	GO:0071363	20	4	5	0.2			cellular response to growth factor stimulus	B0LPE5,B3VK56,P29475,P31749	AKT1,NANOS1
1.9.6	OB	GO:0006470	16	3	6	0.1875	9837921	Telomerase, a specialized RNA-directed DNA polymerase that extends telomeres of eukaryotic chromosomes, is repressed in human somatic tissues and becomes activated during tumor progression in most human cancers. To date, little is known about how telomerase is activated and controlled in cancer, although activation is thought to be involved in cancer cell immortalization.	protein dephosphorylation	P60484,P62136,Q07161	PPP1CA,PTEN
1.9.6	OB	GO:0006457	16	3	5	0.1875	14534301	BRCT folding defects resulting from cancer-predisposing BRCA1 truncation mutations can be assayed for and detected at the protein level using a simple protease sensitivity assay. Using a proteolysis-based assay to probe the BRCT for non-native conformations, we show that the majority of the tested missense and truncations alter the folding state of the BRCT.	protein folding	P08238,Q08752,Q13451	FKBP5,HSP90AB1,PPID
1.10.1	G	GO:0016567	40	8	8	0.2			protein ubiquitination	P49427,P55072,P61077,P62837,P63208,Q13616,Q9UKB1,Q9Y297	BTRC,CDC34,CUL1,FBXW11,SKP1,UBE2D2,UBE2D3,VCP
1.10.2	G	GO:0007165	32	5	4	0.15625	8745151	Signal transduction pathways activated during growth of human breast cancer cells in tissue culture are reviewed.	signal transduction	B4DNM3,P41279,Q15418,Q9NYR9,Q9NYS0	MAP3K8,NKIRAS1,NKIRAS2,RPS6KA1
1.10.3	OG	GO:0051028	27	3	7	0.111111			mRNA transport	P09651,Q96HA1,Q9UN86	G3BP2,HNRNPA1,POM121
1.10.3	OG	GO:0006810	27	3	3	0.111111			transport	P05141,P09651,Q9UN86	G3BP2,HNRNPA1,SLC25A5
1.10.4	OB	GO:0045087	26	7	4	0.269231	12790791	The innate immune response, which depends on so-called pattern-recognition receptors (PRRs) is an evolutionarily old immune response able to elicit a defensive response against a vast array of pathogens. The purpose of this review is to revisit the role of innate immunity in breast carcinoma from the oldest therapeutic approach using bacillus Calmette-Guerin to the recent findings on the manipula…	innate immune response	O15111,P09429,P25963,Q00653,Q14164,Q15653,Q9UHD2	CHUK,HMGB1,IKBKE,NFKB2,NFKBIA,NFKBIB,TBK1
1.10.4	OB	GO:0006351	26	7	8	0.269231			transcription, DNA-dependent	P09429,P09629,P49711,P78347,Q00653,Q04864,Q15653	CTCF,GTF2I,HMGB1,HOXB7,NFKB2,NFKBIB,REL
1.10.5	OB	GO:0006915	15	3	4	0.2	16397018	Survivin, a member of the inhibitor of apoptosis protein family, was identified as a potential Stat3-regulated gene by microarray analysis. This was confirmed in Survivin gene promoter studies and chromatin immunoprecipitation assays showing that Stat3 directly binds to and regulates the Survivin promoter. Furthermore, direct inhibition of Stat3 signaling blocked the expression of Survivin protei…	apoptotic process	P02545,P52294,P63167	DYNLL1,KPNA1,LMNA
1.10.5	OB	GO:0006468	15	3	6	0.2			protein phosphorylation	O95163,P19525,P41743	EIF2AK2,IKBKAP,PRKCI
1.11.1	G	GO:0050776	34	17	4	0.5			regulation of immune response	P04234,P07766,P09693,P10321,P10966,P43626,P43627,P43628,P43629,P43630,P43631,P60033,P61769,Q13241,Q14954,Q8N423,Q8NHL6	B2M,CD3D,CD3E,CD3G,CD81,CD8B,HLA-C,KIR2DL1,KIR2DL2,KIR2DL3,KIR2DS1,KIR2DS2,KIR3DL1,KIR3DL2,KLRD1,LILRB1,LILRB2
1.11.2	OG	GO:0055085	17	4	4	0.235294	22160574	The transmembrane transport of anticancer drugs is mainly regulated by P-glycoprotein encoded by the human multidrug resistance gene 1 gene (MDR1). Since there were controversies regarding the association between MDR1 C3435T polymorphism and response to chemotherapy among patients with advanced breast cancer, a meta-analysis of the link was conducted. A total of 7 studies consist of 464 advanced …	transmembrane transport	Q03518,Q03519,Q5HY71,Q9UP03	SEC14L3,TAP1
1.11.2	OG	GO:0002474	17	4	4	0.235294			antigen processing and presentation of peptide antigen via MHC class I	O15533,P51572,Q03518,Q03519	BCAP31,SEC14L3,TAP1,TAPBP
1.11.3	G	GO:0007166	11	3	5	0.272727			cell surface receptor signaling pathway	A8MVP6,B0YIY4,B0YIY5	CD3D,CD3G
1.11.4	B	GO:0002474	21	7	4	0.333333			antigen processing and presentation of peptide antigen via MHC class I	B1PKY1,P01889,P01891,P04439,P27797,P27824,P30101	CALR,CANX,HLA-A,HLA-B,PDIA3
1.11.5	B	GO:0007165	14	5	4	0.357143	8745151	Signal transduction pathways activated during growth of human breast cancer cells in tissue culture are reviewed.	signal transduction	B2R5T5,P19397,P35659,P68400,Q92793	CD53,CREBBP,CSNK2A1,DEK,PRKAR1A
1.12.1	G	GO:0007165	35	6	4	0.171429	8745151	Signal transduction pathways activated during growth of human breast cancer cells in tissue culture are reviewed.	signal transduction	O15399,P16157,Q01484,Q15139,Q92563,Q9ULL4	ANK1,ANK2,GRIN2D,PLXNB3,PRKD1,SPOCK2
1.12.2	OG	GO:0055085	29	4	4	0.137931	22160574	The transmembrane transport of anticancer drugs is mainly regulated by P-glycoprotein encoded by the human multidrug resistance gene 1 gene (MDR1). Since there were controversies regarding the association between MDR1 C3435T polymorphism and response to chemotherapy among patients with advanced breast cancer, a meta-analysis of the link was conducted. A total of 7 studies consist of 464 advanced …	transmembrane transport	P32418,P52789,P52790,Q9UBY0	HK2,HK3,SLC8A1,SLC9A2
1.12.2	OG	GO:0007399	29	4	4	0.137931	20840789	Neural recognition molecule L1CAM, which is a key protein involved in early nervous system development, is known to be abnormally expressed and shed in several types of cancers where it participates in metastasis and progression. The distinction of L1CAM presence in cancerous vs. normal tissues has suggested it to be a new target for cancer treatment. Our current study focused on the potential ro…	nervous system development	A8K0Y4,P17677,Q9UI08,Q9Y566	EVL,GAP43,SHANK1
1.12.3	OG	GO:0007186	21	3	6	0.142857	11897506	The biological and biochemical effects of estrogen have been ascribed to its known receptors, which function as ligand-inducible transcription factors. However, estrogen also triggers rapid activation of classical second messengers (cAMP, calcium, and inositol triphosphate) and stimulation of intracellular signaling cascades mitogen-activated protein kinase (MAP K), PI3K and eNOS. These latter ev…	G-protein coupled receptor signaling pathway	P34995,P43088,P43116	PTGER1,PTGER4,PTGFR
1.12.3	OG	GO:0006457	21	3	5	0.142857	14534301	BRCT folding defects resulting from cancer-predisposing BRCA1 truncation mutations can be assayed for and detected at the protein level using a simple protease sensitivity assay. Using a proteolysis-based assay to probe the BRCT for non-native conformations, we show that the majority of the tested missense and truncations alter the folding state of the BRCT.	protein folding	A8K220,P02511,P62937	CRYAB,PPIA
1.12.4	B	GO:0007268	20	3	5	0.15			synaptic transmission	P07196,P42262,P61764	GRIA2,NEFL,STXBP1
1.13.1	OG	GO:0031295	39	8	9	0.205128			T cell costimulation	O00585,P01906,P01909,P01920,P04440,P20036,P32248,Q99731	CCL19,CCL21,CCR7,HLA-DPA1,HLA-DPB1,HLA-DQA1,HLA-DQA2,HLA-DQB1
1.13.1	OG	GO:0002504	39	8	3	0.205128			antigen processing and presentation of peptide or polysaccharide antigen via MHC class II	P01906,P01909,P01920,P04440,P20036,Q08AS3,Q5STP1,Q5Y7D6	HLA-DPA1,HLA-DPB1,HLA-DQA1,HLA-DQA2,HLA-DQB1
1.13.2	OG	GO:0015031	28	5	5	0.178571	21628496	Breast cancer resistance protein (BCRP), an ATP-dependent efflux transporter, confers drug resistance to many chemotherapy agents. BCRP is overexpressed in tumors exposed to an acidic environment; therefore, it is important to establish the effect of low pH on BCRP transport activity. It has recently been reported that BCRP transports substrates more efficiently in an acidic microenvironment.	protein transport	P42566,Q3ZTS9,Q8NC96,Q9NVZ3,Q9Y3E7	EPS15,NECAP1,NECAP2,VPS24
1.13.2	OG	GO:0006897	28	5	6	0.178571			endocytosis	O94973,P51693,Q10567,Q8NC96,Q9NVZ3	AP1B1,AP2A2,APLP1,NECAP1,NECAP2
1.13.3	G	GO:0007165	20	4	4	0.2	8745151	Signal transduction pathways activated during growth of human breast cancer cells in tissue culture are reviewed.	signal transduction	P02778,P04233,Q99962,Q9Y371	CD74,CXCL10,SH3GL2,SH3GLB1
1.13.4	OB	GO:0045840	13	3	7	0.230769			positive regulation of mitosis	P01308,P01344,P05019	IGF1,IGF2,INS
1.13.4	OB	GO:0008284	13	3	5	0.230769	19171042	Autocrine regulation of cell proliferation by estrogen receptor-alpha in estrogen receptor-alpha-positive breast cancer cell lines.	positive regulation of cell proliferation	P01308,P01344,P05019	IGF1,IGF2,INS
1.13.4	OB	GO:0007165	13	3	4	0.230769	8745151	Signal transduction pathways activated during growth of human breast cancer cells in tissue culture are reviewed.	signal transduction	P01730,P05019,Q04724	CD4,IGF1,TLE1
1.13.4	OB	GO:0006355	13	3	8	0.230769			regulation of transcription, DNA-dependent	P01308,P01344,Q5T3J3	IGF2,INS,LRIF1
1.14.1	G	GO:0007596	30	9	5	0.3	3345487	TAMOXIFEN is an antiestrogen which is widely used in the treatment of breast carcinoma.' Further- more, it has recently been advocated for both nonmalig- nant breast disease2 and breast carcinoma pro phyla xi^.^ If these recommendations are adopted, usage of tamoxifen will increase. However, there have been several reports of venous and arterial thrombosis associated with tamoxifen therapy for br…	blood coagulation	P01042,P02679,P08195,P08962,P11215,P16150,P20702,P24723,Q9UHI5	CD63,DEAF1,FGG,ITGAM,ITGAX,KNG1,PRKCH,SLC3A2,SLC7A8
1.14.2	G	GO:0016337	21	5	3	0.238095			cell-cell adhesion	P13598,P32942,Q13349,Q6FHE2,Q9UMF0	ICAM2,ICAM3,ICAM5,ITGAD
1.14.3	G	GO:0007166	16	3	5	0.1875			cell surface receptor signaling pathway	A8K9B1,P01589,P08571	CD14,DEAF1,IL2RA
1.14.4	B	GO:0050776	13	3	4	0.230769			regulation of immune response	P05107,P05362,Q14773	ICAM1,ICAM4,ITGB2
1.15.1	G	GO:0000278	26	15	3	0.576923	21139994	To reveal primary effects, we examined digitoxin's effect 6 h post-treatment with the highest dose, 1μg/ml, and found upregulation of the stress response genes EGR-1 and NAB2, lipid biosynthetic genes and the tumor suppressor gene p21, and downregulation of the mitotic cell cycle. gene CDC16 and the replication gene PolR3B. RT-PCR analysis validated effects on stress response, apoptotic and cell …	mitotic cell cycle	O14818,P07437,P20618,P23258,P25788,P25789,P28070,P28072,P28074,P49720,P49721,P60900,Q02241,Q9Y266,Q9Y2I6	KIF23,NINL,NUDC,PSMA3,PSMA4,PSMA6,PSMA7,PSMB1,PSMB2,PSMB3,PSMB4,PSMB5,PSMB6,TUBB,TUBG1
1.15.2	B	GO:0000278	18	10	3	0.555556	21139994	To reveal primary effects, we examined digitoxin's effect 6 h post-treatment with the highest dose, 1μg/ml, and found upregulation of the stress response genes EGR-1 and NAB2, lipid biosynthetic genes and the tumor suppressor gene p21, and downregulation of the mitotic cell cycle. gene CDC16 and the replication gene PolR3B. RT-PCR analysis validated effects on stress response, apoptotic and cell …	mitotic cell cycle	P25205,P25786,P30291,P33993,P49736,P53350,P68366,Q99436,Q99640,Q9BQQ3	GORASP1,MCM3,MCM7,PKMYT1,PLK1,PSMA1,PSMB7,TUBA4A,WEE1
1.16.1	G	GO:0007179	23	11	8	0.478261			transforming growth factor beta receptor signaling pathway	O15105,O95405,P10600,P17813,P36897,P37023,P61812,Q03167,Q5T7S2,Q8WUH2,Q9HCE7	ACVRL1,ENG,SMAD7,SMURF1,TGFB2,TGFB3,TGFBR1,TGFBR3,TGFBRAP1,ZFYVE9
1.16.2	OG	GO:0051056	12	3	5	0.25			regulation of small GTPase mediated signal transduction	O00459,Q14155,Q15052	ARHGEF6,ARHGEF7,PIK3R2
1.16.2	OG	GO:0007264	12	3	6	0.25			small GTPase mediated signal transduction	O00459,Q14155,Q15052	ARHGEF6,ARHGEF7,PIK3R2
1.16.3	B	GO:0007179	11	6	8	0.545455			transforming growth factor beta receptor signaling pathway	A3QNQ0,B7Z4Z5,D2JYI1,P29590,P37173,P84022	PML,SMAD3,TGFBR2
1.17.1	G	GO:0045892	16	5	9	0.3125			negative regulation of transcription, DNA-dependent	P37275,P48059,P56545,Q9BT49,Q9H9B1	CTBP2,EHMT1,LIMS1,THAP7,ZEB1
1.18.1	G	GO:0006629	13	5	3	0.384615	20385360	Unexpectedly, lipid metabolism genes are important for transformation and are upregulated in cancer tissues. As in atherosclerosis, oxidized LDL and its receptor OLR1 activate the inflammatory pathway through NF-κB, leading to transformation. OLR1 is important for maintaining the transformed state in developmentally diverse cancer cell lines and for tumor growth, suggesting a molecular connection…	lipid metabolic process	O60494,P01130,P55058,Q14114,Q8WTV0	CUBN,LDLR,LRP8,PLTP,SCARB1
1.18.2	OB	GO:0008202	8	3	4	0.375			steroid metabolic process	P02774,P98155,P98164	GBA,GGCX,LRP2,VLDLR
1.18.2	OB	GO:0006898	8	3	7	0.375			receptor-mediated endocytosis	P02649,P98164,Q07954	APOE,LRP1,LRP2
1.19.1	G	GO:0007219	11	7	6	0.636364	20971825	The oncogenic role of Notch in breast cancer may be mediated in part through its cross talk with other signalling pathways, such as the estrogen pathway. Approximately 80% of breast cancers express the estrogen receptor and are treated with anti-estrogens, but resistance to antiestrogens often develops. One mechanism of resistance may be via the Notch pathway. In the absence of estrogens, Notch s…	Notch signaling pathway	O00548,P78504,Q12860,Q8IZL2,Q92585,Q96JK9,Q9Y219	CNTN1,DLL1,JAG1,JAG2,MAML1,MAML2,MAML3
1.19.2	G	GO:0007389	4	3	3	0.75			pattern specification process	B4DLT6,O00587,Q8NES3	LFNG,MFNG
1.20.1	OB	GO:0006355	5	3	8	0.6			regulation of transcription, DNA-dependent	Q14209,Q8N488,Q99856	ARID3A,E2F2,RYBP
1.20.1	OB	GO:0006351	5	3	8	0.6			transcription, DNA-dependent	Q14186,Q14209,Q99856	ARID3A,E2F2,TFDP1
1.24.1	G	GO:0050776	4	3	4	0.75			regulation of immune response	P26718,P30460,Q9UBK5	HCST,HLA-B,KLRK1
1.26.1	G	GO:0006629	3	3	3	1	20385360	Unexpectedly, lipid metabolism genes are important for transformation and are upregulated in cancer tissues. As in atherosclerosis, oxidized LDL and its receptor OLR1 activate the inflammatory pathway through NF-κB, leading to transformation. OLR1 is important for maintaining the transformed state in developmentally diverse cancer cell lines and for tumor growth, suggesting a molecular connection…	lipid metabolic process	P04062,P07602,Q53Y86	GBA,MTCH1,SFTPA1,SFTPA2
2.1.1	G	GO:0006355	278	56	8	0.201439			regulation of transcription, DNA-dependent	B1A8Z7,O00716,O75525,O75909,O95983,P10599,P10828,P13984,P21675,P23511,P29374,P39687,P41218,P48382,P49750,P50750,P51531,P62324,P78543,Q01101,Q03060,Q06330,Q08050,Q13029,Q13045,Q13111,Q13112,Q13422,Q16254,Q4LE39,Q53T66,Q5JVS0,Q5PSV4,Q5T3J3,Q5THJ1,Q5VWX1,Q66K89,Q86VK4,Q86WZ6,Q86X95,Q8NFD5,Q8NI08,Q8WWY6,Q969S8,Q96BD5,Q96DB2,Q99459,Q9C0K0,Q9H0E3,Q9H2G4,Q9P0W2,Q9UER7,Q9UIV1,Q9Y222,Q9Y232,Q9Y3C7	ANP32A,ARID1B,ARID4A,ARID4B,BCL11B,BRMS1L,BTG1,BTG2,CCNK,CDC5L,CDK9,CDYL,CHAF1A,CHAF1B,CIR1,CNOT7,CREM,DAXX,DMTF1,E2F3,E2F4,E4F1,FLII,FOXM1,GTF2F2,HABP4,HDAC10,HDAC11,HMG20B,ID2,IKZF1,INSM1,KHDRBS2,KHDRBS3,LRIF1,MBD3,MBD3L1,MED31,MNDA,NCOA7,NFYA,PHF21A,PRDM2,RBPJ,RFX5,SF3B3,SMARCA2,SMARCA4,TAF1,THRB,TSPYL2,TXN,YLPM1,ZNF227,ZNF410
2.1.2	G	GO:0000278	222	30	3	0.135135	21139994	To reveal primary effects, we examined digitoxin's effect 6 h post-treatment with the highest dose, 1μg/ml, and found upregulation of the stress response genes EGR-1 and NAB2, lipid biosynthetic genes and the tumor suppressor gene p21, and downregulation of the mitotic cell cycle. gene CDC16 and the replication gene PolR3B. RT-PCR analysis validated effects on stress response, apoptotic and cell …	mitotic cell cycle	O00311,O43303,O43929,O75419,O75496,O95067,O96020,P09884,P14635,P17980,P20248,P33991,P33992,P42773,P43034,P49005,P49643,P49736,P55273,P61024,P78396,Q00534,Q13415,Q13416,Q13616,Q14186,Q15054,Q7L590,Q9H211,Q9UM11	CCNA1,CCNA2,CCNB1,CCNB2,CCNE2,CCP110,CDC45,CDC7,CDK6,CDKN2C,CDKN2D,CDT1,CKS1B,CUL1,FZR1,GMNN,MCM10,MCM4,MCM5,MCM7,ORC1,ORC2,ORC4,PAFAH1B1,POLA1,POLD2,POLD3,PRIM2,PSMC3,TFDP1
2.1.3	G	GO:0045892	192	25	9	0.130208			negative regulation of transcription, DNA-dependent	O15379,O75469,O75530,P10276,P10827,P51532,P51608,P55055,P56524,P83916,Q02363,Q02535,Q07666,Q15545,Q15834,Q6IBN6,Q8NB12,Q969G3,Q96T58,Q9BZE0,Q9H2S9,Q9NPF5,Q9UBB5,Q9UKL0,Q9UQL6	CBX1,CCDC85B,DMAP1,EED,GLIS2,HDAC3,HDAC4,HDAC5,ID2,ID3,IKZF4,KHDRBS1,MBD2,MECP2,NR1H2,NR1I2,RARA,RCOR1,SMARCA4,SMARCE1,SMYD1,SPEN,TAF7,THRA
2.1.4	OG	GO:0010467	167	14	3	0.0838323			gene expression	O00268,O43390,P09651,P10589,P10826,P13631,P14866,P20393,P35637,P48443,P61978,P62081,P68104,Q04637	EEF1A1,EIF4G1,FUS,HNRNPA1,HNRNPK,HNRNPL,HNRNPR,NR1D1,NR2F1,RARB,RARG,RPS7,RXRG,TAF4
2.1.4	OG	GO:0007165	167	14	4	0.0838323	8745151	Signal transduction pathways activated during growth of human breast cancer cells in tissue culture are reviewed.	signal transduction	B3KQ22,O43823,P10589,P10826,P19838,P24723,P27815,P30281,P35659,P61978,P67870,Q13330,Q16644,Q8IW41	AKAP8,CCND3,CSNK2B,DEK,HNRNPK,MAPKAPK3,MAPKAPK5,MTA1,NFKB1,NR2F1,PDE4A,PRKCH,RARB
2.1.5	G	GO:0006281	142	10	7	0.0704225	22683426	Defects in components of DNA repair pathways are responsible for numerous hereditary cancer syndromes and are also common in many sporadic malignancies. Inherited mutations in the breast cancer susceptibility genes BRCA1 and BRCA2 or components of the Fanconi anemia (FA) complex incite genomic instability and predispose to malignancy. The products of the BRCA and FA genes participate in a conserv…	DNA repair	P06746,P24522,P49459,P49916,P62877,Q13620,Q96T60,Q9BQ50,Q9BTN8,Q9P287	BCCIP,CUL4B,GADD45A,LRIG3,PNKP,POLB,POLL,RBX1,TREX2,UBE2A
2.1.6	OG	GO:0045893	132	8	9	0.0606061			positive regulation of transcription, DNA-dependent	O14497,O60907,P01100,P48552,Q14207,Q53GC0,Q92922,Q9UHV2	ARID1A,FOS,NPAT,NRIP1,SERTAD1,SMARCC1,TBL1X
2.1.6	OG	GO:0006915	132	8	4	0.0606061	16397018	Survivin, a member of the inhibitor of apoptosis protein family, was identified as a potential Stat3-regulated gene by microarray analysis. This was confirmed in Survivin gene promoter studies and chromatin immunoprecipitation assays showing that Stat3 directly binds to and regulates the Survivin promoter. Furthermore, direct inhibition of Stat3 signaling blocked the expression of Survivin protei…	apoptotic process	B3KTW0,O43293,O75293,P12544,P68032,P99999,Q658P3,Q7Z419	ACTC1,CUL1,CYCS,DAPK3,GADD45B,GZMA,RNF144B,STEAP3
2.1.6	OG	GO:0006357	132	8	9	0.0606061			regulation of transcription from RNA polymerase II promoter	O00422,O60264,O94763,P01100,P54198,Q15843,Q92922,Q9Y2D1	ATF5,FOS,HIRA,NEDD8,RMP,SAP18,SMARCA5,SMARCC1
2.1.7	G	GO:0008285	110	7	5	0.0636364	22143930	Furthermore, the proliferation of MDA-MB-231 cells transfected with OPN shRNA was significantly decreased when compared to the negative control (transfected with empty vector). Sensitivity of MDA-MB-231 cells to doxorubicin was enhanced after treatment with OPN shRNA. The IC50 values of doxorubicin of the OPN-transfected group, the MDA-MB-231 cells and the negativetransfected group were 0.13588, …	negative regulation of cell proliferation	A8K3H3,P12272,Q16667,Q3YBR2,Q5QHG3,Q6IBC8,Q6ICV4	BTG1,CDKN2C,CDKN3,PTHLH,RARB,RARG,TBRG1
2.1.8	G	GO:0006470	103	5	6	0.0485437	9837921	Telomerase, a specialized RNA-directed DNA polymerase that extends telomeres of eukaryotic chromosomes, is repressed in human somatic tissues and becomes activated during tumor progression in most human cancers. To date, little is known about how telomerase is activated and controlled in cancer, although activation is thought to be involved in cancer cell immortalization.	protein dephosphorylation	O75688,P17706,P62714,Q4J6C1,Q4J6C2	PPM1B,PPP2CB,PTPN2
2.1.9	OG	GO:0008284	98	4	5	0.0408163	19171042	Autocrine regulation of cell proliferation by estrogen receptor-alpha in estrogen receptor-alpha-positive breast cancer cell lines.	positive regulation of cell proliferation	P33981,Q13618,Q53XY9,Q5MJ70	CUL3,PTHLH,SPDYA,TTK
2.1.9	OG	GO:0007601	98	4	6	0.0408163			visual perception	P02489,P07315,P43320,Q13432	CRYAA,CRYBB2,CRYGC,UNC119
2.1.9	OG	GO:0006457	98	4	5	0.0408163	14534301	BRCT folding defects resulting from cancer-predisposing BRCA1 truncation mutations can be assayed for and detected at the protein level using a simple protease sensitivity assay. Using a proteolysis-based assay to probe the BRCT for non-native conformations, we show that the majority of the tested missense and truncations alter the folding state of the BRCT.	protein folding	P30533,P50991,Q00688,Q9H4B7	CCT4,FKBP3,LRPAP1,TUBB1
2.1.10	OG	GO:0042692	86	3	4	0.0348837			muscle cell differentiation	A4D0U1,O00458,Q96PU8	IFRD1,QKI
2.1.10	OG	GO:0035556	86	3	5	0.0348837	19891966	Activated protein C enhances cell motility of endothelial cells and MDA-MB-231 breast cancer cells by intracellular signal transduction.	intracellular signal transduction	O14512,P49758,Q2M3K2	RGS6,SOCS4
2.1.10	OG	GO:0030154	86	3	3	0.0348837	22562546	MicroRNAs (miRNAs) play pivotal roles in stem cell biology, differentiation and oncogenesis, and are of high interest as potential breast cancer therapeutics. However, their expression and function during normal mammary differentiation and in breast cancer remain to be elucidated. In order to identify which miRNAs are involved in mammary differentiation, we thoroughly investigated miRNA expressio…	cell differentiation	Q7Z6Z7,Q96PU4,Q96SB3	HUWE1,PPP1R9B,UHRF2
2.1.10	OG	GO:0009409	86	3	4	0.0348837			response to cold	Q14011,Q53XX5,Q6FG41	CIRBP,FOS
2.1.10	OG	GO:0008380	86	3	8	0.0348837	11306511	Alternative and aberrant messenger RNA splicing of the mdm2 oncogene in invasive breast cancer.	RNA splicing	Q96PU8,Q96SB3,Q9UHI6	DDX20,PPP1R9B,QKI
2.1.10	OG	GO:0007264	86	3	6	0.0348837			small GTPase mediated signal transduction	P36405,P62820,Q5U0I6	ARL3,RAB1A
2.1.10	OG	GO:0006810	86	3	3	0.0348837			transport	Q02978,Q8TC92,Q96PU8	ENOX1,QKI,SLC25A11
2.1.10	OG	GO:0006464	86	3	5	0.0348837			protein modification process	P22735,Q6EMB2,Q7Z6Z7	HUWE1,TGM1,TTLL5
2.1.10	OG	GO:0006397	86	3	8	0.0348837	22025034	Early pregnancy and multiparity are known to reduce the risk of women to develop breast cancer at menopause. Based on the knowledge that the differentiation of the breast induced by the hormones of pregnancy plays a major role in this protection, this work was performed with the purpose of identifying what differentiation-associated molecular changes persist in the breast until menopause. Core ne…	mRNA processing	A6NIT8,Q96PU8,Q9UHI6	DDX20,HNRNPL,QKI
2.1.10	OG	GO:0006260	86	3	7	0.0348837	14681210	Thus, BRCA2 serves as a “care-taker” of chromosomal integrity through participation in processes linked to DNA replication. But what these BRCA2-dependent processes may be is unknown. In yeast models, spontaneous chromosomal breaks and GCRs occur in mutant strains deficient in the response to stalled or incomplete DNA replication (Chen and Kolodner 1999; Myung et al. 2001). Circumstantial evidenc…	DNA replication	B1AHB0,Q96S55,Q9UGP5	MCM5,POLL,WRNIP1
2.1.11	B	GO:0000278	130	27	3	0.207692	21139994	To reveal primary effects, we examined digitoxin's effect 6 h post-treatment with the highest dose, 1μg/ml, and found upregulation of the stress response genes EGR-1 and NAB2, lipid biosynthetic genes and the tumor suppressor gene p21, and downregulation of the mitotic cell cycle. gene CDC16 and the replication gene PolR3B. RT-PCR analysis validated effects on stress response, apoptotic and cell …	mitotic cell cycle	O14980,P06400,P06493,P07437,P11802,P12004,P17612,P24385,P24864,P24941,P25788,P27694,P28340,P30260,P30304,P35251,P38936,P39748,P42771,P46527,Q01094,Q12834,Q13309,Q14203,Q71U36,Q99640,Q99741	CCND1,CCNE1,CDC20,CDC25A,CDC27,CDC6,CDK1,CDK2,CDK4,CDKN1A,CDKN1B,CDKN2A,DCTN1,E2F1,FEN1,PCNA,PKMYT1,POLD1,PRKCA,PSMA3,RB1,RPA1,SKP2,SLC19A1,TUBA1A,TUBB,XPO1
2.1.12	B	GO:0006355	103	24	8	0.23301			regulation of transcription, DNA-dependent	O14744,O43463,O75446,P03372,P04637,P08047,P09874,P10244,P27540,P27695,P28749,P35869,P40763,P49715,Q01538,Q03181,Q07869,Q08999,Q13547,Q15329,Q15596,Q16665,Q6IT96,Q9Y618	AHR,APEX1,ARNT,CEBPA,DAND5,E2F5,ESR1,HDAC1,HIF1A,MYBL2,NCOA2,NCOR2,PARP1,PKMYT1,PPARA,PPARD,PRMT5,RBL1,RBL2,SAP30,STAT3,SUV39H1,TP53
2.1.13	OB	GO:0045892	79	14	9	0.177215			negative regulation of transcription, DNA-dependent	P26583,P29590,P38398,P63279,Q00535,Q00987,Q01105,Q04206,Q13573,Q92769,Q96ST3,Q99816,Q99873,Q9UBC3	BRCA1,CDK5,DNMT3B,HDAC2,HMGB2,MDM2,PML,PRMT1,RELA,SET,SIN3A,SNW1,TSG101,UBE2I
2.1.13	OB	GO:0043066	79	14	7	0.177215			negative regulation of apoptotic process	A7UKX8,P04792,P10275,P10415,P11309,P49841,P51959,Q00987,Q04206,Q13562,Q6FI05,Q6I9V6,Q92769,Q96ST3	AR,BCL2,CCNG1,CDKN1A,CDKN1B,GSK3B,HDAC2,HSPB1,MDM2,NEUROD1,PIM1,RELA,SIN3A
2.1.14	B	GO:0006281	55	7	7	0.127273	22683426	Defects in components of DNA repair pathways are responsible for numerous hereditary cancer syndromes and are also common in many sporadic malignancies. Inherited mutations in the breast cancer susceptibility genes BRCA1 and BRCA2 or components of the Fanconi anemia (FA) complex incite genomic instability and predispose to malignancy. The products of the BRCA and FA genes participate in a conserv…	DNA repair	O95257,P18887,P51587,Q5TZP7,Q6FHX6,Q6IN79,Q9UIF7	APEX1,BRCA1,BRCA2,FEN1,GADD45G,MUTYH,XRCC1
2.1.15	B	GO:0008285	48	6	5	0.125	22143930	Furthermore, the proliferation of MDA-MB-231 cells transfected with OPN shRNA was significantly decreased when compared to the negative control (transfected with empty vector). Sensitivity of MDA-MB-231 cells to doxorubicin was enhanced after treatment with OPN shRNA. The IC50 values of doxorubicin of the OPN-transfected group, the MDA-MB-231 cells and the negativetransfected group were 0.13588, …	negative regulation of cell proliferation	P08107,P15531,P30872,P35354,Q8N726,Q92831	CDKN2A,HSPA1A,HSPA1B,KAT2B,NME1,PTGS2,SSTR1
2.1.16	OB	GO:0051726	42	4	4	0.0952381	12790780	Estrogen and antiestrogen regulation of cell cycle progression in breast cancer cells.	regulation of cell cycle	A7K6Y5,P19784,P63244,Q8TDN4	CABL1,CABLES1,CSNK2A2,GNB2L1
2.1.16	OB	GO:0007596	42	4	5	0.0952381	3345487	TAMOXIFEN is an antiestrogen which is widely used in the treatment of breast carcinoma.' Further- more, it has recently been advocated for both nonmalig- nant breast disease2 and breast carcinoma pro phyla xi^.^ If these recommendations are adopted, usage of tamoxifen will increase. However, there have been several reports of venous and arterial thrombosis associated with tamoxifen therapy for br…	blood coagulation	P10644,P62158,Q07021,Q8TDN4	C1QBP,CABLES1,CALM1,CALM2,CALM3,PRKAR1A
2.1.16	OB	GO:0007165	42	4	4	0.0952381	8745151	Signal transduction pathways activated during growth of human breast cancer cells in tissue culture are reviewed.	signal transduction	B2R5T5,O00170,P22736,P68400	AURKAIP1,CSNK2A1,NR4A1,PRKAR1A
2.1.17	OB	GO:0045893	31	3	9	0.0967742			positive regulation of transcription, DNA-dependent	P18146,Q01196,Q9Y6Q9	EGR1,NCOA3,RUNX1
2.1.17	OB	GO:0009749	31	3	7	0.0967742			response to glucose stimulus	D0VY79,P18146,Q546S1	EGR1,HIF1A
2.2.1	G	GO:0007165	237	63	4	0.265823	8745151	Signal transduction pathways activated during growth of human breast cancer cells in tissue culture are reviewed.	signal transduction	A7KAX9,B1ALJ0,O00213,O00459,O14511,O14786,O14807,O43559,O43586,O60258,O60496,O76093,O95185,O95837,O96013,P01024,P01111,P01133,P02679,P05230,P05771,P07333,P07949,P08620,P08922,P09619,P10767,P11487,P16885,P19235,P19397,P21583,P21781,P28907,P29350,P31371,P49023,Q02156,Q12929,Q13177,Q13191,Q13352,Q14289,Q14449,Q14451,Q14511,Q53YD3,Q5U091,Q6FGP0,Q6ZN44,Q8IUC6,Q8IZJ1,Q8TB24,Q8WYP3,Q92835,Q96D21,Q99075,…	ANGPTL3,APBB1,ARHGAP32,ART4,C3,CBLB,CD38,CD53,CSF1R,DOK2,EGF,EPOR,EPS8,FGF1,FGF17,FGF18,FGF3,FGF4,FGF6,FGF7,FGF9,FGG,FRS3,GNA14,GRB14,GRB7,HBEGF,INPP5D,IRS2,ITGB3BP,KITLG,MRAS,NEDD9,NELL1,NRAS,NRG2,PAG1,PAK2,PAK4,PDGFRB,PIK3R2,PLCG2,PRKCB,PRKCE,PSTPIP1,PTK2B,PTPN6,PXN,RASD2,RET,RIN2,RIN3,ROS1,SH3GL2,SH3GLB1,TICAM1,UNC5A,UNC5B,UNC5C
2.2.2	G	GO:0035556	174	14	5	0.0804598	19891966	Activated protein C enhances cell motility of endothelial cells and MDA-MB-231 breast cancer cells by intracellular signal transduction.	intracellular signal transduction	A8K9S7,O15524,O43374,O75159,P23458,P29353,P46109,Q06187,Q4JHT5,Q53SD4,Q5JY90,Q63HR2,Q9GZY6,Q9UQQ2	BTK,CBLB,CRKL,JAK1,RASA4,SH2B3,SHC1,SLC7A8,SOCS1,SOCS5,TENC1
2.2.3	G	GO:0008284	160	12	5	0.075	19171042	Autocrine regulation of cell proliferation by estrogen receptor-alpha in estrogen receptor-alpha-positive breast cancer cell lines.	positive regulation of cell proliferation	P06756,P07384,P12034,P16234,P21802,P22455,P22607,P40189,P42679,P55075,P60033,Q8IXC7	CAPN1,CD81,FGF5,FGF8,FGFR2,FGFR3,FGFR4,IL6ST,ITGAV,MATK,PDGFRA
2.2.4	OG	GO:0007596	148	10	5	0.0675676	3345487	TAMOXIFEN is an antiestrogen which is widely used in the treatment of breast carcinoma.' Further- more, it has recently been advocated for both nonmalig- nant breast disease2 and breast carcinoma pro phyla xi^.^ If these recommendations are adopted, usage of tamoxifen will increase. However, there have been several reports of venous and arterial thrombosis associated with tamoxifen therapy for br…	blood coagulation	P07947,P08962,P13987,P16671,P26006,P35613,P50148,Q92569,Q9Y490,Q9Y624	BSG,CD36,CD59,CD63,F11R,GNAQ,ITGA3,PIK3R3,TLN1,YES1
2.2.4	OG	GO:0006915	148	10	4	0.0675676	16397018	Survivin, a member of the inhibitor of apoptosis protein family, was identified as a potential Stat3-regulated gene by microarray analysis. This was confirmed in Survivin gene promoter studies and chromatin immunoprecipitation assays showing that Stat3 directly binds to and regulates the Survivin promoter. Furthermore, direct inhibition of Stat3 signaling blocked the expression of Survivin protei…	apoptotic process	A2A418,O95197,P06396,Q12982,Q5T0I2,Q92542,Q969W1,Q96B97,Q9H4P4,Q9UMX0	BNIP2,GSN,NCSTN,RNF41,RTN3,SH3KBP1,UBQLN1,ZDHHC16
2.2.5	G	GO:0007399	128	9	4	0.0703125	20840789	Neural recognition molecule L1CAM, which is a key protein involved in early nervous system development, is known to be abnormally expressed and shed in several types of cancers where it participates in metastasis and progression. The distinction of L1CAM presence in cancerous vs. normal tissues has suggested it to be a new target for cancer treatment. Our current study focused on the potential ro…	nervous system development	O14773,O75553,P04629,P49757,Q969P0,Q99707,Q9UI08,Q9Y566,Q9Y6N7	ACD,DAB1,EVL,IGSF8,MTR,NTRK1,NUMB,ROBO1,SHANK1,TTPA
2.2.6	OG	GO:0006897	119	8	6	0.0672269			endocytosis	O15357,O94973,O95782,P49418,Q8NC96,Q9NVZ3,Q9Y6I3,Q9Y6W5	AMPH,AP2A1,AP2A2,EPN1,INPPL1,NECAP1,NECAP2,WASF2
2.2.6	OG	GO:0001525	119	8	9	0.0672269	22365657	Angiogenesis is critical for tumor growth and a promising therapeutic target. This review will summarize and analyze data from clinical trials of anti-angiogenic agents in the treatment of breast cancer (BC).	angiogenesis	B0YJA4,C7FDY0,O15230,O15520,P04216,P50281,Q13444,Q9Y6W5	ADAM15,FGF10,LAMA5,MMP14,THY1,WASF2
2.2.7	OG	GO:0007160	104	6	4	0.0576923	15735708	During a search to identify resveratrol (3,5,4'-trihydroxy-trans-stilbene, RV) target genes in the human erythroleukemic K562 cell line, we show here that the tensin gene and protein levels are remarkably induced by this dietary polyphenol. Tensin, a cell-matrix adhesion protein binding the integrins and cytoskeletal actin filaments also interacts with PI3-kinase and JNK signaling pathways. Tensi…	cell-matrix adhesion	P14543,P56199,Q13443,Q13683,Q9BX66,Q9UMD9	ADAM9,COL17A1,ITGA1,ITGA7,NID1,SORBS1
2.2.7	OG	GO:0006810	104	6	3	0.0576923			transport	Q13224,Q13769,Q13948,Q6I9Y2,Q96CW1,Q9BX66	AP2M1,CUX1,GRIN2B,SORBS1,THOC5,THOC7
2.2.7	OG	GO:0006468	104	6	6	0.0576923			protein phosphorylation	P08631,P31152,Q13882,Q8IVH8,Q92918,Q9Y4K4	HCK,MAP4K1,MAP4K3,MAP4K5,MAPK4,PTK6
2.2.8	OG	GO:0007166	87	5	5	0.0574713			cell surface receptor signaling pathway	A4D1B1,P15391,P50052,Q01955,Q16553	AGTR2,CD19,CD36,COL4A3,LY6E
2.2.8	OG	GO:0006470	87	5	6	0.0574713	9837921	Telomerase, a specialized RNA-directed DNA polymerase that extends telomeres of eukaryotic chromosomes, is repressed in human somatic tissues and becomes activated during tumor progression in most human cancers. To date, little is known about how telomerase is activated and controlled in cancer, although activation is thought to be involved in cancer cell immortalization.	protein dephosphorylation	Q05209,Q16827,Q92729,Q99952,Q9UBT5	PTPN12,PTPN18,PTPRU
2.2.8	OG	GO:0006355	87	5	8	0.0574713			regulation of transcription, DNA-dependent	P22670,P48431,Q8TDY2,Q96EZ8,Q9Y230	MCRS1,RB1CC1,RFX1,RUVBL2,SOX2
2.2.9	OG	GO:0055085	72	4	4	0.0555556	22160574	The transmembrane transport of anticancer drugs is mainly regulated by P-glycoprotein encoded by the human multidrug resistance gene 1 gene (MDR1). Since there were controversies regarding the association between MDR1 C3435T polymorphism and response to chemotherapy among patients with advanced breast cancer, a meta-analysis of the link was conducted. A total of 7 studies consist of 464 advanced …	transmembrane transport	B0FYA3,Q01668,Q59GD8,Q9UBY0	CACNA1D,SLC9A2
2.2.9	OG	GO:0016070	72	4	6	0.0555556			RNA metabolic process	P08865,Q86US8,Q99700,Q9UPR3	ATXN2,RPSA,SMG5,SMG6
2.2.9	OG	GO:0007267	72	4	3	0.0555556			cell-cell signaling	O75791,P08473,Q13588,Q9Y2H0	DLGAP4,GRAP,GRAP2,MME
2.2.9	OG	GO:0006811	72	4	4	0.0555556			ion transport	B0FYA3,Q01668,Q59GD8,Q9UBY0	CACNA1D,SLC9A2
2.2.9	OG	GO:0006508	72	4	4	0.0555556	18392133	Aberrant proteolysis is another important characteristic of breast cancer progression and invasion. DN-PAK1 or knock-down of PAK1 reduced pericellular proteolysis of DQ-collagen IV in the 3D cultures. Treatment of cells with an inhibitor of Rac1 also reduced pericellular proteolysis, and this reduction was reversed by the expression of activated PAK1. Our conclusion is that overexpressed and acti…	proteolysis	O75077,P08473,P22894,Q99965	ADAM2,ADAM28,MME,MMP8
2.2.10	OG	GO:0050679	57	3	6	0.0526316			positive regulation of epithelial cell proliferation	P07942,P11047,Q6FGV5	FGF7,LAMB1,LAMC1
2.2.10	OG	GO:0031175	57	3	9	0.0526316			neuron projection development	O14939,P07942,P55268	LAMB1,LAMC1,PLD2
2.2.10	OG	GO:0008154	57	3	8	0.0526316	12093892	Nocodazole, vincristine, and colchicine are structurally diverse agents that disrupt microtubule function by binding to various sites on β-tubulin and suppressing microtubule dynamics or inducing microtubule depolymerization (1–3). These actions are useful in cell synchronization studies, where brief exposures to nocodazole are routinely used to reversibly arrest cells in mitosis (4, 5). In addit…	actin polymerization or depolymerization	Q8IZP0,Q8N8S7,Q9NYB9	ABI1,ABI2,ENAH
2.2.10	OG	GO:0006461	57	3	5	0.0526316			protein complex assembly	O14817,P11047,Q92558	LAMC1,TSPAN4,WASF1
2.2.11	OB	GO:0007596	78	25	5	0.320513	3345487	TAMOXIFEN is an antiestrogen which is widely used in the treatment of breast carcinoma.' Further- more, it has recently been advocated for both nonmalig- nant breast disease2 and breast carcinoma pro phyla xi^.^ If these recommendations are adopted, usage of tamoxifen will increase. However, there have been several reports of venous and arterial thrombosis associated with tamoxifen therapy for br…	blood coagulation	O60674,P00519,P05106,P05556,P06239,P06241,P07948,P08648,P12931,P17252,P19174,P21926,P23229,P27361,P27986,P28482,P42336,P42338,P46108,P48736,P62993,Q05397,Q05655,Q06124,Q07889	ABL1,CD9,CRK,FYN,GRB2,ITGA5,ITGA6,ITGB1,ITGB3,JAK2,LCK,LYN,MAPK1,MAPK3,PIK3CA,PIK3CB,PIK3CG,PIK3R1,PLCG1,PRKCA,PRKCD,PTK2,PTPN11,SOS1,SRC
2.2.11	OB	GO:0007165	78	25	4	0.320513	8745151	Signal transduction pathways activated during growth of human breast cancer cells in tissue culture are reviewed.	signal transduction	O60674,P00533,P07948,P09038,P10721,P12931,P19174,P20936,P21860,P23443,P27986,P28482,P31994,P42336,P42338,P42345,P42684,P46108,P53355,P54764,P78314,Q05655,Q07889,Q15185,Q9ULZ2	ABL2,CRK,DAPK1,EGFR,EPHA4,ERBB3,FCGR2B,FGF2,JAK2,KIT,LYN,MAPK1,MTOR,PIK3CA,PIK3CB,PIK3R1,PLCG1,PRKCD,PTGES3,RASA1,RPS6KB1,SH3BP2,SOS1,SRC,STAP1
2.2.12	B	GO:0045892	39	6	9	0.153846			negative regulation of transcription, DNA-dependent	P12956,P13010,P14859,P31946,Q99471,Q9UQ80	PA2G4,PFDN5,POU2F1,XRCC5,XRCC6,YWHAB
2.2.13	OB	GO:0035556	33	3	5	0.0909091	19891966	Activated protein C enhances cell motility of endothelial cells and MDA-MB-231 breast cancer cells by intracellular signal transduction.	intracellular signal transduction	A2A284,O14544,Q1HBJ4	MAPK1,PLCG1,SOCS7
2.2.13	OB	GO:0008543	33	3	8	0.0909091	15863030	The 22 members of the ﬁbroblast growth factor (FGF) family of growth factors mediate their cellular responses by binding to and activating the different isoforms encoded by the four receptor tyrosine kinases (RTKs) designated FGFR1, FGFR2, FGFR3 and FGFR4. Unlike other growth factors, FGFs act in concert with heparin or heparan sulfate proteoglycan (HSPG) to activate FGFRs and to induce the pleio…	fibroblast growth factor receptor signaling pathway	P11362,Q13480,Q9UEF7	FGFR1,GAB1,KL
2.2.13	OB	GO:0008286	33	3	8	0.0909091	9205064	The insulin-like growth factor I receptor (IGF-IR) is involved in the control of breast cancer cell growth. The cytostatic activity of tamoxifen (Tam), a nonsteroidal antiestrogen, is partially mediated through interference with IGF-I-R-dependent proliferation, yet the effects of Tam on IGF-IR intracellular signaling have never been elucidated.	insulin receptor signaling pathway	P11362,Q13480,Q9UEF7	FGFR1,GAB1,KL
2.2.13	OB	GO:0006974	33	3	4	0.0909091	21082043	To identify molecular processes contributing to development of aneuploidy, we used a cell spot microarray technique to identify genes inducing polyploidy and/or allowing maintenance of polyploid cell growth in breast cancer cells. Of 5760 human genes screened, 177 were found to induce severe DNA content alterations on prolonged transient silencing. Association with response to DNA damage stimulus…	response to DNA damage stimulus	O15350,Q1HBJ4,Q99828	CIB1,MAPK1,TP73
2.2.13	OB	GO:0006915	33	3	4	0.0909091	16397018	Survivin, a member of the inhibitor of apoptosis protein family, was identified as a potential Stat3-regulated gene by microarray analysis. This was confirmed in Survivin gene promoter studies and chromatin immunoprecipitation assays showing that Stat3 directly binds to and regulates the Survivin promoter. Furthermore, direct inhibition of Stat3 signaling blocked the expression of Survivin protei…	apoptotic process	P63167,Q8IUQ4,Q99828	CIB1,DYNLL1,SIAH1
2.2.13	OB	GO:0006457	33	3	5	0.0909091	14534301	BRCT folding defects resulting from cancer-predisposing BRCA1 truncation mutations can be assayed for and detected at the protein level using a simple protease sensitivity assay. Using a proteolysis-based assay to probe the BRCT for non-native conformations, we show that the majority of the tested missense and truncations alter the folding state of the BRCT.	protein folding	P27824,Q13748,Q9C083	CANX,PFDN5,TUBA3C,TUBA3D
2.2.13	OB	GO:0006355	33	3	8	0.0909091			regulation of transcription, DNA-dependent	O15350,P22681,P63167	CBL,DYNLL1,TP73
2.3.1	G	GO:0007165	183	33	4	0.180328	8745151	Signal transduction pathways activated during growth of human breast cancer cells in tissue culture are reviewed.	signal transduction	A8K9D9,O00220,O14733,O43318,O43353,O43741,O60237,P08235,P20701,P25445,P25942,P42261,P53778,P53779,P54619,P78560,Q00653,Q02779,Q12933,Q13077,Q13131,Q13546,Q15311,Q15653,Q53XL1,Q5T9P3,Q92844,Q99836,Q9UKL3,Q9ULZ3,Q9Y239,Q9Y478,Q9Y6E0	CASP8AP2,CD40,CRADD,FASN,GRIA1,ITGAL,MAP2K7,MAP3K10,MAP3K7,MAPK10,MAPK12,MYD88,NFKB2,NFKBIB,NOD1,NR3C2,PPP1R12B,PRKAA1,PRKAB1,PRKAB2,PRKAG1,PYCARD,RALBP1,RIPK1,RIPK2,STK24,TANK,TNFRSF10A,TRAF1
2.3.2	G	GO:0006915	150	21	4	0.14	16397018	Survivin, a member of the inhibitor of apoptosis protein family, was identified as a potential Stat3-regulated gene by microarray analysis. This was confirmed in Survivin gene promoter studies and chromatin immunoprecipitation assays showing that Stat3 directly binds to and regulates the Survivin promoter. Furthermore, direct inhibition of Stat3 signaling blocked the expression of Survivin protei…	apoptotic process	B2CIS9,O00291,O14727,O14763,O75460,P05107,P31944,P49810,P51572,P55212,Q07817,Q13155,Q13490,Q13813,Q8N488,Q92851,Q9NRW4,Q9NS56,Q9NWB7,Q9NZS9,Q9UQ88	AIMP2,APAF1,BCAP31,BCL2L1,BFAR,BIRC2,CASP10,CASP14,CASP6,CDK11A,DUSP22,ERN1,HIP1,IFT57,ITGB2,PSEN2,RYBP,SPTAN1,TNFRSF10B,TOPORS
2.3.3	G	GO:0006468	129	16	6	0.124031			protein phosphorylation	O95819,P19388,P19525,P36507,Q12852,Q13233,Q14164,Q8IVT5,Q96RU8,Q99558,Q9H093,Q9NYL2,Q9NZJ5,Q9UHD2,Q9Y2U5,Q9Y6R4	EIF2AK2,EIF2AK3,IKBKE,KSR1,MAP2K2,MAP3K1,MAP3K12,MAP3K14,MAP3K2,MAP3K4,MAP4K4,MLTK,NUAK2,POLR2E,TBK1,TRIB1
2.3.4	G	GO:0006457	113	12	5	0.106195	14534301	BRCT folding defects resulting from cancer-predisposing BRCA1 truncation mutations can be assayed for and detected at the protein level using a simple protease sensitivity assay. Using a proteolysis-based assay to probe the BRCT for non-native conformations, we show that the majority of the tested missense and truncations alter the folding state of the BRCT.	protein folding	B4DXT7,O75344,O95433,P14625,P25685,Q02790,Q13356,Q13451,Q6FHS4,Q7Z784,Q99615,Q9NZL4	AHSA1,DNAJB1,DNAJC7,FKBP4,FKBP5,FKBP6,HSP90B1,HSPBP1,PPIL2
2.3.5	G	GO:0010467	101	11	3	0.108911			gene expression	P07814,P14868,P47897,P49116,P54136,P56192,P62277,P62280,P62917,Q02878,Q9P2J5	DARS,EPRS,LARS,MARS,NR2C2,RARS,RPL6,RPL8,RPS11,RPS13
2.3.6	OG	GO:0045087	90	8	4	0.0888889	12790791	The innate immune response, which depends on so-called pattern-recognition receptors (PRRs) is an evolutionarily old immune response able to elicit a defensive response against a vast array of pathogens. The purpose of this review is to revisit the role of innate immunity in breast carcinoma from the oldest therapeutic approach using bacillus Calmette-Guerin to the recent findings on the manipula…	innate immune response	A7MCY6,P45984,P61088,Q15750,Q8N5C8,Q9NPP4,Q9NYJ8,Q9Y6K9	IKBKG,MAPK9,NLRC4,TAB1,TAB2,TAB3,TBKBP1,UBE2N
2.3.6	OG	GO:0007596	90	8	5	0.0888889	3345487	TAMOXIFEN is an antiestrogen which is widely used in the treatment of breast carcinoma.' Further- more, it has recently been advocated for both nonmalig- nant breast disease2 and breast carcinoma pro phyla xi^.^ If these recommendations are adopted, usage of tamoxifen will increase. However, there have been several reports of venous and arterial thrombosis associated with tamoxifen therapy for br…	blood coagulation	O43707,P02768,P04114,P29475,P32121,P45973,Q02108,Q02153	ACTN4,APOB,ARRB2,CBX5,FBF1,GUCY1A3,GUCY1B3,NANOS1
2.3.7	G	GO:0042981	74	6	6	0.0810811	9846203	Progesterone inhibits the proliferation of normal breast epithelial cells in vivo, as well as breast cancer cells in vitro. But the biologic mechanism of this inhibition remains to be determined. We explored the possibility that an antiproliferative activity of progesterone in breast cancer cell lines is due to its ability to induce apoptosis. Since p53 and bcl-2 genetically control the apoptotic…	regulation of apoptotic process	O60936,O75618,Q13489,Q5TE63,Q5TZN6,Q8WXF8	BCL2L1,BIRC3,DEDD,DEDD2,NOL3
2.3.8	OG	GO:0016192	68	4	4	0.0588235			vesicle-mediated transport	P61764,Q13492,Q68CM6,Q9UPT6	MAPK8IP3,PICALM,STXBP1
2.3.8	OG	GO:0005975	68	4	3	0.0588235			carbohydrate metabolic process	P14672,P36873,P60891,P62136	PPP1CA,PPP1CC,PRPS1,SLC2A4
2.3.9	OG	GO:0046686	60	3	5	0.05			response to cadmium ion	P04156,Q06495,Q53YK7	PRNP,SLC34A1
2.3.9	OG	GO:0043065	60	3	7	0.05			positive regulation of apoptotic process	Q549F0,Q6IBV1,Q9UNN5	BNIP3L,FAF1
2.3.9	OG	GO:0008380	60	3	8	0.05	11306511	Alternative and aberrant messenger RNA splicing of the mdm2 oncogene in invasive breast cancer.	RNA splicing	O15116,Q9BZJ0,Q9Y2W2	CRNKL1,LSM1,WBP11
2.3.9	OG	GO:0006916	60	3	8	0.05	10976921	Plasma membrane estrogen receptors signal to antiapoptosis in breast cancer.	anti-apoptosis	O15519,P04156,Q53YK7	CFLAR,PRNP
2.3.10	B	GO:0006915	43	11	4	0.255814	16397018	Survivin, a member of the inhibitor of apoptosis protein family, was identified as a potential Stat3-regulated gene by microarray analysis. This was confirmed in Survivin gene promoter studies and chromatin immunoprecipitation assays showing that Stat3 directly binds to and regulates the Survivin promoter. Furthermore, direct inhibition of Stat3 signaling blocked the expression of Survivin protei…	apoptotic process	P12830,P19438,P21127,P35222,P49768,P62258,Q13158,Q14790,Q15149,Q9HCU9,Q9Y4K3	BRMS1,CASP8,CDK11B,CTNNB1,FADD,FZR1,PLEC,PSEN1,TNFRSF1A,TRAF6,YWHAE
2.3.11	B	GO:0007165	32	8	4	0.25	8745151	Signal transduction pathways activated during growth of human breast cancer cells in tissue culture are reviewed.	signal transduction	O14654,P04150,P04626,P07900,P41279,P45985,P78347,Q96RI1	ERBB2,GTF2I,HSP90AA1,IRS4,MAP2K4,MAP3K8,NR1H4,NR3C1
2.3.12	B	GO:0006355	24	5	8	0.208333			regulation of transcription, DNA-dependent	P51610,Q00613,Q04864,Q09028,Q16576	HCFC1,HSF1,RBBP4,RBBP7,REL
2.3.13	B	GO:0006457	19	4	5	0.210526	14534301	BRCT folding defects resulting from cancer-predisposing BRCA1 truncation mutations can be assayed for and detected at the protein level using a simple protease sensitivity assay. Using a proteolysis-based assay to probe the BRCT for non-native conformations, we show that the majority of the tested missense and truncations alter the folding state of the BRCT.	protein folding	A8K220,P02511,P11142,P62937	CRYAB,HSPA8,PPIA
2.3.14	OB	GO:0045087	15	3	4	0.2	12790791	The innate immune response, which depends on so-called pattern-recognition receptors (PRRs) is an evolutionarily old immune response able to elicit a defensive response against a vast array of pathogens. The purpose of this review is to revisit the role of innate immunity in breast carcinoma from the oldest therapeutic approach using bacillus Calmette-Guerin to the recent findings on the manipula…	innate immune response	O14920,O15111,P05067	APP,CHUK,IKBKB
2.3.14	OB	GO:0043123	15	3	8	0.2	18316610	Altered TAB1:I kappaB kinase interaction promotes transforming growth factor beta-mediated nuclear factor-kappaB activation during breast cancer progression.	positive regulation of I-kappaB kinase/NF-kappaB cascade	O14920,O15111,Q99759	CHUK,IKBKB,MAP3K3
2.3.14	OB	GO:0006468	15	3	6	0.2			protein phosphorylation	O14920,O15111,P05067	APP,CHUK,IKBKB
2.3.14	OB	GO:0002218	15	3	8	0.2	21789554	The innate immune system ensures effective protection against foreign pathogens and plays important roles in tissue remodeling. There are many types of innate immune cells, including monocytes, macrophages, dendritic cells, and granulocytes. Interestingly, these cells accumulate in most solid tumors, including those of the breast. There, they play a tumor-promoting role through secretion of growt…	activation of innate immune response	O14920,O15111,P05067	APP,CHUK,IKBKB
2.4.1	G	GO:0006355	173	62	8	0.358382			regulation of transcription, DNA-dependent	O14770,O43186,O75030,O75448,O75582,O95218,O95644,P05204,P09016,P10242,P14316,P14653,P15036,P15173,P15336,P15923,P17096,P17481,P17482,P17483,P17509,P20265,P23760,P26367,P29083,P29084,P32780,P43268,P43694,P50549,P52945,P54252,P55036,P55347,P61296,Q00403,Q06546,Q06710,Q13888,Q13889,Q15532,Q15699,Q15797,Q15853,Q2TB39,Q5T6U8,Q6IBA2,Q6ZYL4,Q708E9,Q76KU4,Q86WP2,Q86X55,Q8WYR3,Q92585,Q92759,Q92786,Q96PK6,…	ALX1,ATF2,ATXN3,CARM1,CITED1,CRX,ETS2,ETV1,ETV4,GABPA,GATA4,GPBP1,GTF2B,GTF2E1,GTF2E2,GTF2H1,GTF2H2,GTF2H3,GTF2H4,GTF2H5,HAND2,HMGA1,HMGN2,HOXB1,HOXB4,HOXB6,HOXB8,HOXB9,HOXD4,ING2,IRF2,MAML1,MED24,MEIS2,MITF,MYB,MYOG,NFATC1,PAX3,PAX6,PAX8,PCSK4,PDHX,PIAS3,PKNOX1,POU3F2,PROX1,PSMD4,RBM14,RPS6KA5,SMAD1,SS18,SUB1,TCF12,TCF7L1,TGS1,USF2,ZRANB2
2.4.2	G	GO:0006351	111	25	8	0.225225			transcription, DNA-dependent	B3KPJ1,O75528,P14921,P15884,P17542,P19419,P20719,P20823,P35398,P37275,P42226,P48436,P50553,Q02078,Q06413,Q86Y01,Q8IZL8,Q92908,Q96PN7,Q99967,Q9BWX5,Q9H3D4,Q9NQB0,Q9P1Z2,Q9Y5W3	ASCL1,CALCOCO1,CITED2,DTX1,ELK1,ETS1,GATA5,GATA6,HNF1A,HOXA5,HOXB9,KLF2,MEF2A,MEF2C,PELP1,RORA,SOX9,STAT6,TADA3,TAL1,TCF7L2,TP63,TRERF1,ZEB1
2.4.3	OG	GO:0006366	86	12	9	0.139535			transcription from RNA polymerase II promoter	O75444,P10914,P18074,P49716,P51948,P62195,Q13887,Q14653,Q15650,Q15672,Q92985,Q9UQR1	CEBPD,ERCC2,IRF1,IRF3,IRF7,KLF5,MAF,MNAT1,PSMC5,TRIP4,TWIST1,ZNF148
2.4.3	OG	GO:0006281	86	12	7	0.139535	22683426	Defects in components of DNA repair pathways are responsible for numerous hereditary cancer syndromes and are also common in many sporadic malignancies. Inherited mutations in the breast cancer susceptibility genes BRCA1 and BRCA2 or components of the Fanconi anemia (FA) complex incite genomic instability and predispose to malignancy. The products of the BRCA and FA genes participate in a conserv…	DNA repair	P07992,P16455,P18074,P29372,P51948,Q01831,Q13569,Q8IY92,Q8N9B5,Q92889,Q96EB6,Q96S40	ERCC1,ERCC2,ERCC4,JMY,MGMT,MNAT1,MPG,SIRT1,SLX4,TDG,XPC
2.4.4	G	GO:0045893	64	6	9	0.09375			positive regulation of transcription, DNA-dependent	O75177,P05549,Q15648,Q5T6X2,Q9UBK2,Q9UH73	EBF1,KLF5,MBD4,PPARGC1A,SS18L1,TFAP2A
2.4.5	OG	GO:0007283	58	5	6	0.0862069	11782390	Immunohistochemistry assays found TSP50 proteins located in the spermatocytes of human testes, whereas in situ hybridization and immunohistochemistry confirmed that gene activation in breast tumors took place in malignant mammary epithelial cells. These results suggested that the normal function of the TSP50 gene was involved in spermatogenesis, whereas the up-regulation of TSP50 in many breast c…	spermatogenesis	P31260,P41208,Q12772,Q7Z7F5,Q8NCY3	CETN2,ERCC1,HOXA10,SREBF2
2.4.5	OG	GO:0006289	58	5	8	0.0862069	7663514	Our findings indicate that p53 may play a direct role in modulating nucleotide excision repair pathways.	nucleotide-excision repair	B4DFR7,P41208,P54725,Q7KZU6,Q969S2	CETN2,ERCC2,NEIL2,RAD23A
2.4.6	OG	GO:0045892	49	4	9	0.0816327			negative regulation of transcription, DNA-dependent	P56545,Q8WW38,Q9UNL4,Q9Y6B2	CTBP2,EID1,ING4,ZFPM2
2.4.6	OG	GO:0001701	49	4	6	0.0816327			in utero embryonic development	B6ECG9,O76080,P35580,Q8WW38	HAND2,MYH10,ZFAND5,ZFPM2
2.4.7	G	GO:0006357	42	3	9	0.0714286			regulation of transcription from RNA polymerase II promoter	P36508,P53999,Q10586	DBP,SUB1,ZNF76
2.4.8	B	GO:0006355	41	15	8	0.365854			regulation of transcription, DNA-dependent	O15527,P09629,P19447,P24468,P40424,P51946,Q02447,Q09472,Q13469,Q13761,Q14814,Q15554,Q99626,Q99743,Q9NWT6	CCNH,CDX2,EP300,ERCC3,HIF1AN,HOXB7,MEF2D,NFATC2,NPAS2,NR2F2,OGG1,PBX1,RUNX3,SP3,TERF2
2.4.9	B	GO:0006281	26	6	7	0.230769	22683426	Defects in components of DNA repair pathways are responsible for numerous hereditary cancer syndromes and are also common in many sporadic malignancies. Inherited mutations in the breast cancer susceptibility genes BRCA1 and BRCA2 or components of the Fanconi anemia (FA) complex incite genomic instability and predispose to malignancy. The products of the BRCA and FA genes participate in a conserv…	DNA repair	P23025,P43351,P50613,P54727,Q5DR82,Q92466	CDK7,DDB2,RAD23B,RAD52,XPA
2.4.10	OB	GO:0008285	20	5	5	0.25	22143930	Furthermore, the proliferation of MDA-MB-231 cells transfected with OPN shRNA was significantly decreased when compared to the negative control (transfected with empty vector). Sensitivity of MDA-MB-231 cells to doxorubicin was enhanced after treatment with OPN shRNA. The IC50 values of doxorubicin of the OPN-transfected group, the MDA-MB-231 cells and the negativetransfected group were 0.13588, …	negative regulation of cell proliferation	D2KUA6,P37231,P41182,Q13363,Q9UK53	BCL6,CTBP1,ING1,PPARG
2.4.10	OB	GO:0006357	20	5	9	0.25			regulation of transcription from RNA polymerase II promoter	D2KUA6,P42229,P51692,Q14839,Q6STE5	CHD4,PPARG,SMARCD3,STAT5A,STAT5B
2.4.10	OB	GO:0006351	20	5	8	0.25			transcription, DNA-dependent	P37231,P41182,P42229,P51692,Q6STE5	BCL6,PPARG,SMARCD3,STAT5A,STAT5B
2.4.11	OB	GO:0007264	11	3	6	0.272727			small GTPase mediated signal transduction	A8K3Z8,P11274,P62826	BCR,RAN
2.4.11	OB	GO:0007165	11	3	4	0.272727	8745151	Signal transduction pathways activated during growth of human breast cancer cells in tissue culture are reviewed.	signal transduction	A8K3Z8,P11274,P62826	BCR,RAN
2.5.1	G	GO:0007165	115	16	4	0.13913	8745151	Signal transduction pathways activated during growth of human breast cancer cells in tissue culture are reviewed.	signal transduction	O75628,P01243,P09601,P20807,P35568,P35813,P47736,P48729,Q13370,Q14185,Q8TAI7,Q96QB1,Q9H0E9,Q9UBF8,Q9UIW2,Q9UQF2	BRD8,CAPN3,CSH1,CSH2,CSNK1A1,DLEC1,DOCK1,DYNLL1,HMOX1,IRS1,MAPK8IP1,PDE3B,PI4KB,PLXNA1,PPM1A,RAP1GAP,REM1,RHEBL1
2.5.2	G	GO:0006468	99	11	6	0.111111			protein phosphorylation	P09769,P49840,P51956,Q04759,Q13153,Q15118,Q15119,Q16584,Q8IWQ3,Q8TDC3,Q9H4A3	BRSK1,BRSK2,FGR,GSK3A,MAP3K11,NEK3,PDK2,PDPK1,PKN1,PRKCQ,WNK1
2.5.3	OG	GO:0048015	88	7	7	0.0795455			phosphatidylinositol-mediated signaling	P60484,P98177,Q12778,Q5T1C6,Q92934,Q96B36,Q9UQC2	AKT1S1,BAD,FOXO1,FOXO4,GAB2,PTEN,THEM4
2.5.3	OG	GO:0042493	88	7	3	0.0795455	11526484	The mechanisms by which cancer cells survive and escape the cytotoxic effects of chemotherapeutic agents are essentially unknown. In the present study, we demonstrate that in the MDA-MB-231 and MDA-MB-435 breast cancer cells, ligation of 1 integrins by their extracellular matrix ligands inhibits significantly apoptosis induced by paclitaxel and vincristine, two microtubule-directed chemotherapeut…	response to drug	O14649,P01236,P05093,P32418,Q1HB44,Q5THQ0,Q9BQC8	CAPN3,CYP17A1,KCNK3,PBX1,SLC8A1
2.5.3	OG	GO:0006915	88	7	4	0.0795455	16397018	Survivin, a member of the inhibitor of apoptosis protein family, was identified as a potential Stat3-regulated gene by microarray analysis. This was confirmed in Survivin gene promoter studies and chromatin immunoprecipitation assays showing that Stat3 directly binds to and regulates the Survivin promoter. Furthermore, direct inhibition of Stat3 signaling blocked the expression of Survivin protei…	apoptotic process	O43521,O95999,P98170,Q07812,Q92556,Q92934,Q9H8T0	AKTIP,BAD,BAX,BCL10,BCL2L11,ELMO1,XIAP
2.5.4	OG	GO:0055085	68	5	4	0.0735294	22160574	The transmembrane transport of anticancer drugs is mainly regulated by P-glycoprotein encoded by the human multidrug resistance gene 1 gene (MDR1). Since there were controversies regarding the association between MDR1 C3435T polymorphism and response to chemotherapy among patients with advanced breast cancer, a meta-analysis of the link was conducted. A total of 7 studies consist of 464 advanced …	transmembrane transport	P12270,P57103,Q5K3P6,Q96QG2,Q9UPR5	SLC8A2,SLC8A3,TPR
2.5.4	OG	GO:0007596	68	5	5	0.0735294	3345487	TAMOXIFEN is an antiestrogen which is widely used in the treatment of breast carcinoma.' Further- more, it has recently been advocated for both nonmalig- nant breast disease2 and breast carcinoma pro phyla xi^.^ If these recommendations are adopted, usage of tamoxifen will increase. However, there have been several reports of venous and arterial thrombosis associated with tamoxifen therapy for br…	blood coagulation	P15976,P57103,P63261,Q9H0B6,Q9UPR5	ACTG1,GATA1,KLC3,SLC8A2,SLC8A3
2.5.4	OG	GO:0006366	68	5	9	0.0735294			transcription from RNA polymerase II promoter	P15976,P61326,P67809,P84103,Q14934	GATA1,MAGOH,NFATC4,SRSF3,YBX1
2.5.5	OG	GO:0017144	56	4	3	0.0714286			drug metabolic process	P05177,P05181,P11712,P33261	CYP1A2,CYP2C19,CYP2C9,CYP2E1
2.5.5	OG	GO:0016098	56	4	7	0.0714286			monoterpenoid metabolic process	P05177,P05181,P11712,P33261	CYP1A2,CYP2C19,CYP2C9,CYP2E1
2.5.5	OG	GO:0006805	56	4	5	0.0714286			xenobiotic metabolic process	P05177,P05181,P11712,P33261	CYP1A2,CYP2C19,CYP2C9,CYP2E1
2.5.6	OG	GO:0060396	52	3	8	0.0576923			growth hormone receptor signaling pathway	O14508,P01241,P10912	GH1,GHR,SOCS2
2.5.6	OG	GO:0051384	52	3	7	0.0576923	12488318	In MCF-7 breast cancer cells, the addition of glucocorticoids, which stimulates Sgk expression, or the overexpression of wild type Sgk protein were shown to protect these cells from growth factor starvation-induced apoptosis (53). The newly discovered Sgk family member, cytokine-independent survival kinase (CISK), can phosphorylate and negatively regulate proapoptotic BAD to protect against IL-3 …	response to glucocorticoid stimulus	P10912,P55916,Q86YN6	GHR,PPARGC1B,UCP3
2.5.6	OG	GO:0043434	52	3	5	0.0576923			response to peptide hormone stimulus	A8K3D1,O14508,P10912	GHR,SOCS2
2.5.6	OG	GO:0035556	52	3	5	0.0576923	19891966	Activated protein C enhances cell motility of endothelial cells and MDA-MB-231 breast cancer cells by intracellular signal transduction.	intracellular signal transduction	A8K3D1,O14508,P49802	RGS7,SOCS2
2.5.6	OG	GO:0032870	52	3	5	0.0576923			cellular response to hormone stimulus	O14508,P10912,P55916	GHR,SOCS2,UCP3
2.5.6	OG	GO:0032355	52	3	7	0.0576923			response to estradiol stimulus	O14508,P01241,P10912	GH1,GHR,SOCS2
2.5.6	OG	GO:0016567	52	3	8	0.0576923			protein ubiquitination	Q9UJT9,Q9UKB1,Q9UKT8	FBXL7,FBXW11,FBXW2
2.5.6	OG	GO:0008544	52	3	5	0.0576923	22585698	Human epidermal growth factor receptor 2 status and interval breast cancer in a population-based cancer registry study.	epidermis development	P04264,P13645,P35527	KRT1,KRT10,KRT9
2.5.6	OG	GO:0007268	52	3	5	0.0576923			synaptic transmission	P49286,Q8N5S9,Q9NPC2	CAMKK1,KCNK9,MTNR1B
2.5.6	OG	GO:0007259	52	3	7	0.0576923			JAK-STAT cascade	O14508,P01241,P10912	GH1,GHR,SOCS2
2.5.7	B	GO:0007165	77	18	4	0.233766	8745151	Signal transduction pathways activated during growth of human breast cancer cells in tissue culture are reviewed.	signal transduction	B0LPE5,O14492,P16220,P29474,P31749,P42224,P49815,P51617,P63104,Q04912,Q13322,Q15139,Q16513,Q16539,Q5TZT2,Q92731,Q9UKG1,Q9Y297	AKT1,APPL1,BTRC,CREB1,ESR2,GRB10,IRAK1,MAPK14,MST1R,NANOS3,PKN2,PRKD1,RASSF1,SH2B2,STAT1,TSC2,YWHAZ
2.5.8	B	GO:0006915	59	8	4	0.135593	16397018	Survivin, a member of the inhibitor of apoptosis protein family, was identified as a potential Stat3-regulated gene by microarray analysis. This was confirmed in Survivin gene promoter studies and chromatin immunoprecipitation assays showing that Stat3 directly binds to and regulates the Survivin promoter. Furthermore, direct inhibition of Stat3 signaling blocked the expression of Survivin protei…	apoptotic process	O15151,O43524,O60566,P42574,P42858,P55211,P63000,Q96RU7	BUB1B,CASP3,CASP9,FOXO3,MDM4,RAC1,SLC6A4,TRIB3
2.5.9	B	GO:0006468	51	6	6	0.117647			protein phosphorylation	O14757,P15056,P42680,P49137,P53350,Q13418	BRAF,CHEK1,ILK,MAPKAPK2,NR4A3,PLK1
2.5.10	B	GO:0007596	45	5	5	0.111111	3345487	TAMOXIFEN is an antiestrogen which is widely used in the treatment of breast carcinoma.' Further- more, it has recently been advocated for both nonmalig- nant breast disease2 and breast carcinoma pro phyla xi^.^ If these recommendations are adopted, usage of tamoxifen will increase. However, there have been several reports of venous and arterial thrombosis associated with tamoxifen therapy for br…	blood coagulation	O15530,P15692,P23769,P30291,Q02224	CENPE,GATA2,PDPK1,VEGFA,WEE1
2.5.11	OB	GO:0045892	40	4	9	0.1			negative regulation of transcription, DNA-dependent	P27348,Q13950,Q15910,Q99623	EZH2,PHB2,RUNX2,YWHAQ
2.5.11	OB	GO:0016567	40	4	8	0.1			protein ubiquitination	P63208,Q547Q3,Q969H0,Q9HCE7	FBXW7,SKP1,SMURF1
2.5.11	OB	GO:0007179	40	4	8	0.1			transforming growth factor beta receptor signaling pathway	O15105,P84022,Q5U0J5,Q9HCE7	CREB1,SMAD3,SMAD7,SMURF1
2.5.12	OB	GO:0008286	29	3	8	0.103448	9205064	The insulin-like growth factor I receptor (IGF-IR) is involved in the control of breast cancer cell growth. The cytostatic activity of tamoxifen (Tam), a nonsteroidal antiestrogen, is partially mediated through interference with IGF-I-R-dependent proliferation, yet the effects of Tam on IGF-IR intracellular signaling have never been elucidated.	insulin receptor signaling pathway	P31751,Q13541,Q92574	AKT2,EIF4EBP1,TSC1
2.5.12	OB	GO:0006916	29	3	8	0.103448	10976921	Plasma membrane estrogen receptors signal to antiapoptosis in breast cancer.	anti-apoptosis	P16471,P38646,Q15121	HSPA9,PEA15,PRLR
2.6.1	G	GO:0007165	116	39	4	0.336207	8745151	Signal transduction pathways activated during growth of human breast cancer cells in tissue culture are reviewed.	signal transduction	A6NHG8,D1CS45,D1CS56,O00329,O14974,O15211,O43187,O60603,O60890,O95267,O95398,P09382,P21359,P31150,P50749,P55196,P61224,P78357,P85298,P98174,Q12967,Q13017,Q13114,Q13972,Q14643,Q16512,Q5SXQ6,Q5T5U3,Q5U651,Q6KH11,Q7Z6B7,Q8IUC4,Q8TCX5,Q96RT1,Q99578,Q9BST9,Q9NR96,Q9NZL6,Q9Y3L3	ARHGAP21,ARHGAP5,ARHGAP8,CNTNAP1,ERBB2IP,FGD1,GDI1,IRAK2,ITPR1,LGALS1,MLLT4,NF1,OPHN1,PIK3CD,PKN1,PPP1R12A,RALGDS,RAP1B,RAPGEF3,RASGRF1,RASGRP1,RASIP1,RASSF2,RGL1,RGL2,RHPN1,RHPN2,RIT2,RTKN,SH3BP1,SRGAP1,TLR2,TLR9,TRAF3
2.6.2	G	GO:0051056	77	20	5	0.25974			regulation of small GTPase mediated signal transduction	C0LTP2,O00212,O15068,O15085,O75962,P10911,P52565,P52566,Q12802,Q15811,Q6ZSZ5,Q8TDF6,Q8WZA2,Q99819,Q9H7P9,Q9NR80,Q9NR81,Q9NZN5,Q9P107,Q9UKW4	AKAP13,ARHGDIA,ARHGDIB,ARHGDIG,ARHGEF11,ARHGEF12,ARHGEF18,ARHGEF3,ARHGEF4,GMIP,ITSN1,MCF2,MCF2L,PLEKHG2,RAPGEF4,RASGRP4,RHOD,TRIO,VAV3
2.6.3	OG	GO:0035556	57	6	5	0.105263	19891966	Activated protein C enhances cell motility of endothelial cells and MDA-MB-231 breast cancer cells by intracellular signal transduction.	intracellular signal transduction	A8MYJ1,O14578,P10398,P16591,P52824,Q8WWW0	AKAP13,ARAF,CIT,DGKQ,FER,RASSF5
2.6.3	OG	GO:0006468	57	6	6	0.105263			protein phosphorylation	O00238,P01127,P10398,P16591,Q04771,Q15746	ACVR1,ARAF,BMPR1B,FER,MYLK,PDGFB
2.6.4	G	GO:0015031	47	5	5	0.106383	21628496	Breast cancer resistance protein (BCRP), an ATP-dependent efflux transporter, confers drug resistance to many chemotherapy agents. BCRP is overexpressed in tumors exposed to an acidic environment; therefore, it is important to establish the effect of low pH on BCRP transport activity. It has recently been reported that BCRP transports substrates more efficiently in an acidic microenvironment.	protein transport	B2RE76,O00562,P49790,Q8WUM0,Q9UQN3	CHMP2B,NUP133,NUP153,PITPNM1
2.6.5	G	GO:0008284	42	4	5	0.0952381	19171042	Autocrine regulation of cell proliferation by estrogen receptor-alpha in estrogen receptor-alpha-positive breast cancer cell lines.	positive regulation of cell proliferation	O60725,P49356,P53609,Q6FHT0	FNTB,ICMT,PGGT1B
2.6.6	OG	GO:0030036	38	3	6	0.0789474			actin cytoskeleton organization	O43516,O60610,Q9Y4D1	DAAM1,DIAPH1,WIPF1
2.6.6	OG	GO:0007265	38	3	7	0.0789474			Ras protein signal transduction	Q13393,Q969H4,Q9UQ13	CNKSR1,PLD1,SHOC2
2.6.6	OG	GO:0006915	38	3	4	0.0789474	16397018	Survivin, a member of the inhibitor of apoptosis protein family, was identified as a potential Stat3-regulated gene by microarray analysis. This was confirmed in Survivin gene promoter studies and chromatin immunoprecipitation assays showing that Stat3 directly binds to and regulates the Survivin promoter. Furthermore, direct inhibition of Stat3 signaling blocked the expression of Survivin protei…	apoptotic process	P49354,Q07157,Q96IZ0	FNTA,PAWR,TJP1
2.6.6	OG	GO:0006355	38	3	8	0.0789474			regulation of transcription, DNA-dependent	O60716,Q96IZ0,Q9Y330	CTNND1,PAWR,ZBTB12
2.6.7	B	GO:0007165	38	15	4	0.394737	8745151	Signal transduction pathways activated during growth of human breast cancer cells in tissue culture are reviewed.	signal transduction	B7Z7H6,P01112,P04049,P08581,P18031,P50570,P52735,P62070,Q02750,Q05513,Q13464,Q13671,Q13905,Q68EM7,Q9UQB3	ARHGAP17,CTNND2,DNM2,HRAS,MAP2K1,PRKCZ,PTPN1,RAF1,RAPGEF1,RIN1,ROCK1,RRAS2,SLTM,VAV2
2.6.8	B	GO:0051056	23	6	5	0.26087			regulation of small GTPase mediated signal transduction	P15498,P61586,Q07890,Q13009,Q8IV73,Q92974	ARHGEF2,RAPGEF1,RHOA,SOS2,TIAM1,VAV1
2.7.1	G	GO:0006355	104	21	8	0.201923			regulation of transcription, DNA-dependent	O75486,O75592,O96019,P09017,P22392,P23246,P50539,P61244,Q02880,Q13952,Q14134,Q15233,Q53T94,Q6ZW49,Q96CY8,Q96E53,Q96L91,Q99417,Q9H2G9,Q9NYB0,Q9Y4A5	ACTL6A,BLZF1,EP400,HOXC4,MAX,MXI1,MYCBP,MYCBP2,NFYC,NME2,NONO,PAXIP1,SFPQ,SUPT3H,TAF1B,TERF2IP,TOP2B,TRIM29,TRRAP
2.7.2	G	GO:0006281	83	13	7	0.156627	22683426	Defects in components of DNA repair pathways are responsible for numerous hereditary cancer syndromes and are also common in many sporadic malignancies. Inherited mutations in the breast cancer susceptibility genes BRCA1 and BRCA2 or components of the Fanconi anemia (FA) complex incite genomic instability and predispose to malignancy. The products of the BRCA and FA genes participate in a conserv…	DNA repair	O60671,O60921,O75943,O95243,P15927,P43246,P49917,Q8WXE1,Q99708,Q9BXW9,Q9H816,Q9NSU2,Q9UQ84	ATRIP,DCLRE1B,EXO1,FANCD2,HUS1,LIG4,MBD4,MSH2,RAD1,RAD17,RBBP8,RPA2,TREX1
2.7.3	G	GO:0010467	70	11	3	0.157143			gene expression	O43324,P05198,P09012,P20042,P30050,P35269,P62316,P62318,Q01130,Q07955,Q15369	EEF1E1,EIF2S1,EIF2S2,GTF2F1,RPL12,SNRPA,SNRPD2,SNRPD3,SRSF1,SRSF2,TCEB1
2.7.4	OG	GO:0006915	59	7	4	0.118644	16397018	Survivin, a member of the inhibitor of apoptosis protein family, was identified as a potential Stat3-regulated gene by microarray analysis. This was confirmed in Survivin gene promoter studies and chromatin immunoprecipitation assays showing that Stat3 directly binds to and regulates the Survivin promoter. Furthermore, direct inhibition of Stat3 signaling blocked the expression of Survivin protei…	apoptotic process	P10144,P25787,P35998,P62191,P62333,Q13164,Q9NY61	AATF,GZMB,MAPK7,PSMA2,PSMC1,PSMC2,PSMC6
2.7.4	OG	GO:0000209	59	7	9	0.118644			protein polyubiquitination	O94941,P25787,P35998,P62191,P62333,Q9H2K2,Q9UKT5	FBXO4,PSMA2,PSMC1,PSMC2,PSMC6,TNKS2,UBOX5
2.7.5	G	GO:0007165	49	5	4	0.102041	8745151	Signal transduction pathways activated during growth of human breast cancer cells in tissue culture are reviewed.	signal transduction	P49441,Q15382,Q8TDM6,Q99963,Q9UQ07	AGER,DLG5,INPP1,RHEB,SH3GL3
2.7.6	OG	GO:0007131	44	4	9	0.0909091	9008167	BRCA1 immunostaining reveals discrete, nuclear foci during S phase of the cell cycle. Human Rad51, a homolog of bacterial RecA, behaves similarly. The two proteins were found to colocalize in vivo and to coimmunoprecipitate. BRCA1 residues 758–1064 alone formed Rad51-containing complexes in vitro. Rad51 is also specifically associated with developing synaptonemal complexes in meiotic cells, and B…	reciprocal meiotic recombination	O15457,P54277,P54278,Q9UHC1	MLH3,MSH4,PMS1,PMS2
2.7.6	OG	GO:0006886	44	4	6	0.0909091			intracellular protein transport	P63010,Q10567,Q13367,Q96AP0	ACD,AP1B1,AP2B1,AP3B2
2.7.6	OG	GO:0006298	44	4	8	0.0909091			mismatch repair	P54277,P54278,Q5FBZ8,Q9UHC1	MLH3,PMS1,PMS2
2.7.6	OG	GO:0006006	44	4	7	0.0909091			glucose metabolic process	P00558,P14618,P22415,Q7Z5Y1	PGK1,PKM2,USF1,usf1-bd
2.7.6	OG	GO:0000723	44	4	7	0.0909091	19734843	This is the first direct observation of this mechanism of telomere maintenance in breast carcinoma unrelated to Li-Fraumeni syndrome. The correlation of the ALT phenotype with HER-2 positivity, both of which involve abnormal DNA amplification, suggests a possible common underlying mechanism.	telomere maintenance	Q96AP0,Q96SD1,Q9BSI4,Q9NUX5	ACD,DCLRE1C,POT1,TINF2
2.7.7	OG	GO:0051258	28	3	7	0.107143	15914550	Tau protein promotes tubulin polymerization and stabilizes microtubules (9). We hypothesized that loss of tau expression may sensitize breast cancer cells to paclitaxel by rendering microtubules more vulnerable to this drug. To test this hypothesis, we performed small interfering RNA (siRNA) experiments to knock down tau expression in breast cancer cells and examined the sensitivity of these cell…	protein polymerization	P68363,Q13509,Q9NY65	TUBA1B,TUBA8,TUBB3
2.7.7	OG	GO:0007018	28	3	3	0.107143			microtubule-based movement	P68363,Q13509,Q9NY65	TUBA1B,TUBA8,TUBB3
2.7.8	B	GO:0006281	52	19	7	0.365385	22683426	Defects in components of DNA repair pathways are responsible for numerous hereditary cancer syndromes and are also common in many sporadic malignancies. Inherited mutations in the breast cancer susceptibility genes BRCA1 and BRCA2 or components of the Fanconi anemia (FA) complex incite genomic instability and predispose to malignancy. The products of the BRCA and FA genes participate in a conserv…	DNA repair	B0FXP0,O60934,P06748,P11388,P18858,P24928,P25490,P49959,P52701,P54132,P78527,Q06609,Q12888,Q13315,Q13426,Q14676,Q6ZNA8,Q92878,Q99638	ATM,BLM,LRIG1,MDC1,MRE11A,MSH6,NBN,NPM1,POLR2A,PRKDC,RAD50,RAD51,RAD9A,TOP2A,TP53BP1,XRCC4,YY1
2.7.9	B	GO:0006355	33	10	8	0.30303			regulation of transcription, DNA-dependent	C9JL99,O60563,P17676,P25208,P54274,P78545,Q05195,Q4LE28,Q92793,Q9NSC2	CCNT1,CEBPB,CREBBP,ELF3,KAT5,MXD1,NFYB,SALL1,TERF1
2.7.10	OB	GO:0045893	23	5	9	0.217391			positive regulation of transcription, DNA-dependent	P01106,P05412,Q05516,Q12906,Q92993	ILF3,JUN,KAT5,MYC,ZBTB16
2.7.10	OB	GO:0045892	23	5	9	0.217391			negative regulation of transcription, DNA-dependent	P05412,Q05516,Q12906,Q13901,Q92993	C1D,ILF3,JUN,KAT5,ZBTB16
2.7.11	OB	GO:0051260	17	3	7	0.176471	17148612	Investigation of the oligomerization properties of the EGFR, ErbB2, and ErbB3 using #-gal complementation yielded quantitative data about the interaction of each of these receptors in basal and stimulated conditions. The interaction of ErbB2 with the EGFR and ErbB3 is readily detected in the presence of ligand confirming its role as the heterodimerization partner. However, the basal interactions …	protein homooligomerization	A6H8U5,O60271,P38159	RBMX,SPAG9
2.7.11	OB	GO:0008285	17	3	5	0.176471	22143930	Furthermore, the proliferation of MDA-MB-231 cells transfected with OPN shRNA was significantly decreased when compared to the negative control (transfected with empty vector). Sensitivity of MDA-MB-231 cells to doxorubicin was enhanced after treatment with OPN shRNA. The IC50 values of doxorubicin of the OPN-transfected group, the MDA-MB-231 cells and the negativetransfected group were 0.13588, …	negative regulation of cell proliferation	P11831,Q12824,Q9BYG9	NPM1,SMARCB1,SRF
2.7.11	OB	GO:0006366	17	3	9	0.176471			transcription from RNA polymerase II promoter	P11831,P38159,Q92830	KAT2A,RBMX,SRF
2.7.11	OB	GO:0006357	17	3	9	0.176471			regulation of transcription from RNA polymerase II promoter	P09429,Q12824,Q92830	HMGB1,KAT2A,SMARCB1
2.7.11	OB	GO:0006338	17	3	8	0.176471			chromatin remodeling	Q12824,Q17S11,Q92830	KAT2A,SMARCB1
2.8.1	OG	GO:0007596	103	28	5	0.271845	3345487	TAMOXIFEN is an antiestrogen which is widely used in the treatment of breast carcinoma.' Further- more, it has recently been advocated for both nonmalig- nant breast disease2 and breast carcinoma pro phyla xi^.^ If these recommendations are adopted, usage of tamoxifen will increase. However, there have been several reports of venous and arterial thrombosis associated with tamoxifen therapy for br…	blood coagulation	O00254,P00451,P00488,P00740,P00747,P00749,P01008,P01042,P02452,P02787,P03951,P03952,P03956,P04070,P05019,P05121,P05155,P05546,P07204,P07225,P07359,P12259,P22891,P25116,P38435,P40197,Q96IY4,Q96RI0	COL1A1,CPB2,F11,F13A1,F2R,F2RL2,F2RL3,F5,F8,F9,GGCX,GP1BA,GP5,IGF1,KLKB1,KNG1,MMP1,PLAU,PLG,PROC,PROS1,PROZ,SERPINC1,SERPIND1,SERPINE1,SERPING1,TF,THBD
2.8.1	OG	GO:0006508	103	28	4	0.271845	18392133	Aberrant proteolysis is another important characteristic of breast cancer progression and invasion. DN-PAK1 or knock-down of PAK1 reduced pericellular proteolysis of DQ-collagen IV in the 3D cultures. Treatment of cells with an inhibitor of Rac1 also reduced pericellular proteolysis, and this reduction was reversed by the expression of activated PAK1. Our conclusion is that overexpressed and acti…	proteolysis	B2RNB2,B3KQ28,C9JXH3,O15205,O43184,P00740,P00747,P00749,P03951,P03952,P03956,P04070,P07225,P07288,P07339,P07858,P08254,P14091,P14735,P16870,P20151,P22891,P40337,P78536,Q04756,Q6UW60,Q96IY4,Q9BXP8	ADAM12,ADAM17,CPB2,CPE,CTSB,CTSD,CTSE,F11,F9,HGFAC,IDE,KLK2,KLKB1,MMP1,MMP3,PAPPA2,PCSK4,PLAU,PLG,PROC,PROS1,PROZ,UBD,VHL
2.8.2	G	GO:0007165	57	10	4	0.175439	8745151	Signal transduction pathways activated during growth of human breast cancer cells in tissue culture are reviewed.	signal transduction	O76076,P01135,P01375,P08833,P11717,P22692,P24592,P35858,P43354,Q5STB3	IGF2R,IGFALS,IGFBP1,IGFBP4,IGFBP6,NR4A2,TGFA,TNF,WISP2
2.8.3	G	GO:0005975	47	5	3	0.106383			carbohydrate metabolic process	O43488,P01344,P06744,P35557,Q53Y25	AKR7A2,GPI,IGF2,MAP4K2
2.8.4	OG	GO:0045861	42	4	8	0.0952381			negative regulation of proteolysis	B4DIF2,B7ZAU2,P05154,P07093	IDE,SERPINA5,SERPINE2
2.8.4	OG	GO:0010951	42	4	8	0.0952381			negative regulation of endopeptidase activity	P05154,P07093,P35237,P50452	SERPINA5,SERPINB6,SERPINB8,SERPINE2
2.8.5	OG	GO:0019221	36	3	6	0.0833333			cytokine-mediated signaling pathway	P01906,P01920,P16070	CD44,HLA-DQA2,HLA-DQB1
2.8.5	OG	GO:0007067	36	3	7	0.0833333	19377877	the breast epithelium might have experienced more mitogenic stimulation and subsequently would have a higher potential to develop breast cancer if the cells have a suboptimal capacity to regulate centrosomal segregation and mitosis because of a variant Aurora-A. In other words, estrogen exposure or other growth-promoting signals may impose a selective microenvironment, selecting those individuals…	mitosis	Q13042,Q9UI95,Q9UJX6	ANAPC2,CDC16,MAD2L2
2.8.5	OG	GO:0006355	36	3	8	0.0833333			regulation of transcription, DNA-dependent	P28702,Q99496,Q9Y3Q8	RNF2,RXRB,TSC22D4
2.8.5	OG	GO:0002504	36	3	3	0.0833333			antigen processing and presentation of peptide or polysaccharide antigen via MHC class II	P01906,P01920,Q5Y7D6	HLA-DQA2,HLA-DQB1
2.8.5	OG	GO:0001558	36	3	4	0.0833333			regulation of cell growth	O15335,Q16270,Q9UI95	CHAD,IGFBP7,MAD2L2
2.8.5	OG	GO:0000278	36	3	3	0.0833333	21139994	To reveal primary effects, we examined digitoxin's effect 6 h post-treatment with the highest dose, 1μg/ml, and found upregulation of the stress response genes EGR-1 and NAB2, lipid biosynthetic genes and the tumor suppressor gene p21, and downregulation of the mitotic cell cycle. gene CDC16 and the replication gene PolR3B. RT-PCR analysis validated effects on stress response, apoptotic and cell …	mitotic cell cycle	Q13042,Q99496,Q9UJX6	ANAPC2,CDC16,RNF2
2.8.6	B	GO:0007596	41	9	5	0.219512	3345487	TAMOXIFEN is an antiestrogen which is widely used in the treatment of breast carcinoma.' Further- more, it has recently been advocated for both nonmalig- nant breast disease2 and breast carcinoma pro phyla xi^.^ If these recommendations are adopted, usage of tamoxifen will increase. However, there have been several reports of venous and arterial thrombosis associated with tamoxifen therapy for br…	blood coagulation	P00734,P02671,P02751,P07996,P08123,P08514,P17301,Q03135,Q08722	CAV1,CD47,COL1A2,F2,FGA,FN1,ITGA2,ITGA2B,THBS1
2.8.7	OB	GO:0051260	32	6	7	0.1875	17148612	Investigation of the oligomerization properties of the EGFR, ErbB2, and ErbB3 using #-gal complementation yielded quantitative data about the interaction of each of these receptors in basal and stimulated conditions. The interaction of ErbB2 with the EGFR and ErbB3 is readily detected in the presence of ligand confirming its role as the heterodimerization partner. However, the basal interactions …	protein homooligomerization	O14788,P50502,Q2TNI1,Q2TU77,Q54A98,Q5T9Y4	CAV1,ST13,TNFSF11
2.8.7	OB	GO:0007165	32	6	4	0.1875	8745151	Signal transduction pathways activated during growth of human breast cancer cells in tissue culture are reviewed.	signal transduction	P08069,P18065,P24593,P32927,Q15303,Q15418	CSF2RB,ERBB4,IGF1R,IGFBP2,IGFBP5,RPS6KA1
2.8.8	B	GO:0043065	20	4	7	0.2			positive regulation of apoptotic process	P17936,P19793,P46531,Q8N2W9	IGFBP3,NOTCH1,PIAS4,RXRA
2.8.9	OB	GO:0010811	16	3	6	0.1875			positive regulation of cell-substrate adhesion	P04004,P10451,Q4W597	SPP1,VTN
2.8.9	OB	GO:0000278	16	3	3	0.1875	21139994	To reveal primary effects, we examined digitoxin's effect 6 h post-treatment with the highest dose, 1μg/ml, and found upregulation of the stress response genes EGR-1 and NAB2, lipid biosynthetic genes and the tumor suppressor gene p21, and downregulation of the mitotic cell cycle. gene CDC16 and the replication gene PolR3B. RT-PCR analysis validated effects on stress response, apoptotic and cell …	mitotic cell cycle	O43684,Q13257,Q9Y6D9	BUB3,MAD1L1,MAD2L1
2.8.9	OB	GO:0000087	16	3	6	0.1875			M phase of mitotic cell cycle	O43684,Q13257,Q9Y6D9	BUB3,MAD1L1,MAD2L1
2.8.9	OB	GO:0000075	16	3	7	0.1875	22405092	Polo-like kinase-1 (PLK1) is a crucial driver of cell cycle progression and its down-regulation plays an important checkpoint role in response to DNA damage. The significant association between elevated PLK1 and TP53 mutation in women with breast cancer is consistent with escape from repression of PLK1 expression by mutant p53.	cell cycle checkpoint	O43684,Q13257,Q9Y6D9	BUB3,MAD1L1,MAD2L1
2.9.1	G	GO:0006355	88	14	8	0.159091			regulation of transcription, DNA-dependent	O14503,O14776,O60925,P17024,Q06732,Q13148,Q5U623,Q8WUB8,Q9H5J8,Q9HC52,Q9NPA5,Q9NTW7,Q9UIS9,Q9UMX1	ATF7IP2,BHLHE40,CBX8,MBD1,PFDN1,PHF10,SUFU,TAF1D,TARDBP,TCERG1,ZFP64,ZNF121,ZNF33B
2.9.2	G	GO:0007165	74	6	4	0.0810811	8745151	Signal transduction pathways activated during growth of human breast cancer cells in tissue culture are reviewed.	signal transduction	O14964,P11308,P60903,Q13368,Q8IYT8,Q9H0E2	HGS,KCNH2,MPP3,S100A10,TOLLIP,ULK2
2.9.3	OG	GO:0045893	68	5	9	0.0735294			positive regulation of transcription, DNA-dependent	O95361,Q13263,Q8N5U6,Q96SN8,Q9NPI1	BRD7,CDK5RAP2,RNF10,TRIM16,TRIM28
2.9.3	OG	GO:0045892	68	5	9	0.0735294			negative regulation of transcription, DNA-dependent	O60341,P17028,P51397,Q6IB83,Q9NPI1	BHLHE40,BRD7,DNPEP,KDM1A,ZNF24
2.9.4	OG	GO:0055085	59	3	4	0.0508475	22160574	The transmembrane transport of anticancer drugs is mainly regulated by P-glycoprotein encoded by the human multidrug resistance gene 1 gene (MDR1). Since there were controversies regarding the association between MDR1 C3435T polymorphism and response to chemotherapy among patients with advanced breast cancer, a meta-analysis of the link was conducted. A total of 7 studies consist of 464 advanced …	transmembrane transport	P30519,Q99595,Q99624	HMOX2,SLC38A3,TIMM17A
2.9.4	OG	GO:0034641	59	3	3	0.0508475			cellular nitrogen compound metabolic process	O00231,P21673,Q99624	PSMD11,SLC26A1,SLC38A1,SLC38A3
2.9.4	OG	GO:0007399	59	3	4	0.0508475	20840789	Neural recognition molecule L1CAM, which is a key protein involved in early nervous system development, is known to be abnormally expressed and shed in several types of cancers where it participates in metastasis and progression. The distinction of L1CAM presence in cancerous vs. normal tissues has suggested it to be a new target for cancer treatment. Our current study focused on the potential ro…	nervous system development	Q15102,Q15486,Q9UN74	GUSBP1,PAFAH1B3,PCDHA4
2.9.4	OG	GO:0006915	59	3	4	0.0508475	16397018	Survivin, a member of the inhibitor of apoptosis protein family, was identified as a potential Stat3-regulated gene by microarray analysis. This was confirmed in Survivin gene promoter studies and chromatin immunoprecipitation assays showing that Stat3 directly binds to and regulates the Survivin promoter. Furthermore, direct inhibition of Stat3 signaling blocked the expression of Survivin protei…	apoptotic process	O00231,Q6IEG3,Q8N8D1	PDCD7,PSMD11
2.9.4	OG	GO:0006886	59	3	6	0.0508475			intracellular protein transport	O95295,Q13190,Q99595	SNAPIN,STX5,TIMM17A
2.9.4	OG	GO:0006810	59	3	3	0.0508475			transport	P02766,Q9Y3A3,Q9Y6M9	MOBKL3,NDUFB9,TTR
2.9.4	OG	GO:0006412	59	3	5	0.0508475			translation	P46783,P82933,Q13310	MRPS9,PABPC4,RPS10
2.9.5	B	GO:0006355	25	4	8	0.16			regulation of transcription, DNA-dependent	B1AK66,Q12972,Q15047,Q8TAD8	PPP1R8,SETDB1,SNIP1
2.9.6	OB	GO:0010467	21	3	3	0.142857			gene expression	P20226,P62851,Q15181	PPA1,RPS25,TBP
2.9.6	OB	GO:0007283	21	3	6	0.142857	11782390	Immunohistochemistry assays found TSP50 proteins located in the spermatocytes of human testes, whereas in situ hybridization and immunohistochemistry confirmed that gene activation in breast tumors took place in malignant mammary epithelial cells. These results suggested that the normal function of the TSP50 gene was involved in spermatogenesis, whereas the up-regulation of TSP50 in many breast c…	spermatogenesis	P20226,Q99728,Q9Y6K1	BARD1,DNMT3A,TBP
2.10.1	G	GO:0045892	74	10	9	0.135135			negative regulation of transcription, DNA-dependent	O00308,O43251,P27797,Q04724,Q08117,Q14CJ1,Q5YLC1,Q8WYB5,Q92794,Q9H0M0	AES,CALR,MYST3,MYST4,RBFOX2,TLE1,WWP1,WWP2
2.10.2	G	GO:0006355	64	7	8	0.109375			regulation of transcription, DNA-dependent	O95251,P46100,P61964,Q12805,Q15654,Q93062,Q9H1I8	ASCC2,ATRX,EFEMP1,MYST2,RBPMS,TRIP6,WDR5
2.10.3	G	GO:0007165	57	6	4	0.105263	8745151	Signal transduction pathways activated during growth of human breast cancer cells in tissue culture are reviewed.	signal transduction	O00468,P28799,P29466,P98155,Q16610,Q9UQB8	AGRN,BAIAP2,CASP1,ECM1,GRN,VLDLR
2.10.4	OG	GO:0030154	51	4	3	0.0784314	22562546	MicroRNAs (miRNAs) play pivotal roles in stem cell biology, differentiation and oncogenesis, and are of high interest as potential breast cancer therapeutics. However, their expression and function during normal mammary differentiation and in breast cancer remain to be elucidated. In order to identify which miRNAs are involved in mammary differentiation, we thoroughly investigated miRNA expressio…	cell differentiation	O75093,O94813,Q99750,Q9Y219	JAG2,MDFI,SLIT1,SLIT2
2.10.4	OG	GO:0006915	51	4	4	0.0784314	16397018	Survivin, a member of the inhibitor of apoptosis protein family, was identified as a potential Stat3-regulated gene by microarray analysis. This was confirmed in Survivin gene promoter studies and chromatin immunoprecipitation assays showing that Stat3 directly binds to and regulates the Survivin promoter. Furthermore, direct inhibition of Stat3 signaling blocked the expression of Survivin protei…	apoptotic process	O43255,P61289,Q8WUM4,Q9H832	PDCD6IP,PSME3,SIAH2,UBE2Z
2.10.5	OG	GO:0042157	43	3	4	0.0697674			lipoprotein metabolic process	P02655,P11597,Q07954	APOC2,CETP,LRP1
2.10.5	OG	GO:0030198	43	3	5	0.0697674	10903527	As we learn more about the normal mammary gland, we have begun to understand the complex signaling pathways underlying the dramatic shifts in the structure and function of breast tissue. Integrin-, growth factor-, and steroid hormone-signaling pathways all play an important part in maintaining tissue architecture; disruption of the delicate balance of signaling results in dramatic changes in the …	extracellular matrix organization	P23142,Q6IAL4,Q9UBX5	FBLN1,FBLN5
2.10.5	OG	GO:0016567	43	3	8	0.0697674			protein ubiquitination	A0A962,Q96J02,Q96PM5	ITCH,RCHY1,RNF31
2.10.5	OG	GO:0006810	43	3	3	0.0697674			transport	P02655,P11597,Q02641	APOC2,CACNB1,CETP
2.10.6	OB	GO:0042493	17	3	3	0.176471	11526484	The mechanisms by which cancer cells survive and escape the cytotoxic effects of chemotherapeutic agents are essentially unknown. In the present study, we demonstrate that in the MDA-MB-231 and MDA-MB-435 breast cancer cells, ligation of 1 integrins by their extracellular matrix ligands inhibits significantly apoptosis induced by paclitaxel and vincristine, two microtubule-directed chemotherapeut…	response to drug	P06858,P39060,P98164	COL18A1,LPL,LRP2
2.10.6	OB	GO:0006629	17	3	3	0.176471	20385360	Unexpectedly, lipid metabolism genes are important for transformation and are upregulated in cancer tissues. As in atherosclerosis, oxidized LDL and its receptor OLR1 activate the inflammatory pathway through NF-κB, leading to transformation. OLR1 is important for maintaining the transformed state in developmentally diverse cancer cell lines and for tumor growth, suggesting a molecular connection…	lipid metabolic process	P06858,P98160,P98164	HSPG2,LPL,LRP2
2.10.6	OB	GO:0001525	17	3	9	0.176471	22365657	Angiogenesis is critical for tumor growth and a promising therapeutic target. This review will summarize and analyze data from clinical trials of anti-angiogenic agents in the treatment of breast cancer (BC).	angiogenesis	P35968,P39060,P98160	COL18A1,HSPG2,KDR
2.11.1	G	GO:0044267	59	10	4	0.169492			cellular protein metabolic process	P05388,P15291,P36578,P62424,Q15813,Q92643,Q969N2,Q96S52,Q99426,Q9NQP4	B4GALT1,PFDN4,PIGK,PIGS,PIGT,RPL4,RPL7A,RPLP0,TBCB,TBCE
2.11.2	G	GO:0007165	49	8	4	0.163265	8745151	Signal transduction pathways activated during growth of human breast cancer cells in tissue culture are reviewed.	signal transduction	B2R789,P01215,P01229,P01233,P01374,P43080,Q9UQE7,Q9Y3M8	CGA,CGB,CGB5,CGB7,CGB8,GUCA1A,LHB,LTA,SMC3,STARD13
2.11.3	G	GO:0006355	41	6	8	0.146341			regulation of transcription, DNA-dependent	O14686,O95619,Q15291,Q8NEZ4,Q92499,Q9Y5V3	DDX1,MAGED1,MLL3,RBBP5,WBP7,YEATS4
2.11.4	OG	GO:0006915	35	4	4	0.114286	16397018	Survivin, a member of the inhibitor of apoptosis protein family, was identified as a potential Stat3-regulated gene by microarray analysis. This was confirmed in Survivin gene promoter studies and chromatin immunoprecipitation assays showing that Stat3 directly binds to and regulates the Survivin promoter. Furthermore, direct inhibition of Stat3 signaling blocked the expression of Survivin protei…	apoptotic process	O60216,P21796,Q9NQC3,Q9UL54	RAD21,RTN4,TAOK2,VDAC1
2.11.4	OG	GO:0000278	35	4	3	0.114286	21139994	To reveal primary effects, we examined digitoxin's effect 6 h post-treatment with the highest dose, 1μg/ml, and found upregulation of the stress response genes EGR-1 and NAB2, lipid biosynthetic genes and the tumor suppressor gene p21, and downregulation of the mitotic cell cycle. gene CDC16 and the replication gene PolR3B. RT-PCR analysis validated effects on stress response, apoptotic and cell …	mitotic cell cycle	O60216,P61163,Q8N3U4,Q8WVM7	ACTR1A,PMEPA1,RAD21,STAG2
2.11.5	OG	GO:0042493	28	3	3	0.107143	11526484	The mechanisms by which cancer cells survive and escape the cytotoxic effects of chemotherapeutic agents are essentially unknown. In the present study, we demonstrate that in the MDA-MB-231 and MDA-MB-435 breast cancer cells, ligation of 1 integrins by their extracellular matrix ligands inhibits significantly apoptosis induced by paclitaxel and vincristine, two microtubule-directed chemotherapeut…	response to drug	Q5JWF2,Q5STV3,Q6FHV6	ENO2,GNAS,LTA
2.11.5	OG	GO:0007186	28	3	6	0.107143	11897506	The biological and biochemical effects of estrogen have been ascribed to its known receptors, which function as ligand-inducible transcription factors. However, estrogen also triggers rapid activation of classical second messengers (cAMP, calcium, and inositol triphosphate) and stimulation of intracellular signaling cascades mitogen-activated protein kinase (MAP K), PI3K and eNOS. These latter ev…	G-protein coupled receptor signaling pathway	P16473,P63092,Q5JWF2	GNAS,TSHR
2.11.6	B	GO:0007186	32	7	6	0.21875	11897506	The biological and biochemical effects of estrogen have been ascribed to its known receptors, which function as ligand-inducible transcription factors. However, estrogen also triggers rapid activation of classical second messengers (cAMP, calcium, and inositol triphosphate) and stimulation of intracellular signaling cascades mitogen-activated protein kinase (MAP K), PI3K and eNOS. These latter ev…	G-protein coupled receptor signaling pathway	B4DYA0,O14908,P04899,P22888,P56945,P63096,P81274	BCAR1,GIPC1,GNAI1,GNAI2,GPSM2,LHCGR
2.11.7	B	GO:0044267	25	4	4	0.16			cellular protein metabolic process	P17987,P60709,P61247,P68366	ACTG1,RPS3A,TCP1,TUBA4A
2.11.8	B	GO:0000209	21	3	9	0.142857			protein polyubiquitination	O60260,O95271,Q9UBN7	HDAC6,PARK2,TNKS
2.12.1	G	GO:0007165	37	6	4	0.162162	8745151	Signal transduction pathways activated during growth of human breast cancer cells in tissue culture are reviewed.	signal transduction	O15169,P24588,P28472,P49674,Q5JQC9,Q99996	AKAP4,AKAP5,AKAP9,AXIN1,CSNK1E,GABRB3
2.12.2	OG	GO:0035556	31	4	5	0.129032	19891966	Activated protein C enhances cell motility of endothelial cells and MDA-MB-231 breast cancer cells by intracellular signal transduction.	intracellular signal transduction	A4D0Y8,O14640,P41159,Q92997	DVL1L1,DVL3,LEP
2.12.2	OG	GO:0006886	31	4	6	0.129032			intracellular protein transport	A6NKH4,O60749,Q13596,Q9UNH7	SNX1,SNX2,SNX6
2.12.2	OG	GO:0006629	31	4	3	0.129032	20385360	Unexpectedly, lipid metabolism genes are important for transformation and are upregulated in cancer tissues. As in atherosclerosis, oxidized LDL and its receptor OLR1 activate the inflammatory pathway through NF-κB, leading to transformation. OLR1 is important for maintaining the transformed state in developmentally diverse cancer cell lines and for tumor growth, suggesting a molecular connection…	lipid metabolic process	A4D0Y8,P05090,P10909,P41159	APOD,CLU,LEP
2.12.2	OG	GO:0006355	31	4	8	0.129032			regulation of transcription, DNA-dependent	A2I2N5,O15055,P56645,Q16526	CRY1,PER2,PER3
2.12.3	G	GO:0006810	17	3	3	0.176471			transport	A2I2P0,Q5U045,Q9HD26,Q9UPT5,Q9Y2T1,Q9Y620,Q9Y6D6	ARFGEF1,AXIN2,CRY1,CSNK1E,EXOC7,GOPC,RAD54B
2.12.4	B	GO:0035556	19	7	5	0.368421	19891966	Activated protein C enhances cell motility of endothelial cells and MDA-MB-231 breast cancer cells by intracellular signal transduction.	intracellular signal transduction	A8MVN1,O14641,P13861,P31323,Q13574,Q6ZVG7,Q9Y6D5	ARFGEF2,DGKZ,DVL2,PRKAR2A,PRKAR2B
2.12.5	B	GO:0032355	12	4	7	0.333333			response to estradiol stimulus	B2ZP79,O14543,P55957,Q6FI39	BID,SOCS3
2.12.6	B	GO:0007165	8	3	4	0.375	8745151	Signal transduction pathways activated during growth of human breast cancer cells in tissue culture are reviewed.	signal transduction	O43572,P18505,Q9BUB1	AKAP10,GABRB1,PRKAR2A
2.13.1	G	GO:0015031	31	5	5	0.16129	21628496	Breast cancer resistance protein (BCRP), an ATP-dependent efflux transporter, confers drug resistance to many chemotherapy agents. BCRP is overexpressed in tumors exposed to an acidic environment; therefore, it is important to establish the effect of low pH on BCRP transport activity. It has recently been reported that BCRP transports substrates more efficiently in an acidic microenvironment.	protein transport	P51149,Q96P70,Q99567,Q9NP72,Q9UMR2	DDX19B,IPO9,NUP88,RAB18,RAB7A
2.13.2	OG	GO:0016071	26	3	7	0.115385			mRNA metabolic process	P26651,P63151,Q92973	PPP2R2A,TNPO1,ZNF823
2.13.2	OG	GO:0016070	26	3	6	0.115385			RNA metabolic process	P26651,P63151,Q92973	PPP2R2A,TNPO1,ZNF823
2.13.2	OG	GO:0006511	26	3	8	0.115385	18927080	Ubiquitin-dependent protein degradation is involved in various biological processes, and accumulating evidence suggests that E3 ubiquitin ligases play important roles in cancer development. Smad ubiquitin regulatory factor 1 (Smurf1) and Smurf2 are E3 ubiquitin ligases, which suppress transforming growth factor-beta (TGF-beta) family signaling through degradation of Smads and receptors for TGF-be…	ubiquitin-dependent protein catabolic process	Q6IBL8,Q93008,Q93009	ARIH2,USP7,USP9X
2.13.3	B	GO:0007165	25	6	4	0.24	8745151	Signal transduction pathways activated during growth of human breast cancer cells in tissue culture are reviewed.	signal transduction	A8KAH9,O15399,P53041,P62834,Q03113,Q15628	GNA12,GRIN2D,PPP5C,RAP1A,TRADD
2.13.4	B	GO:0000278	19	4	3	0.210526	21139994	To reveal primary effects, we examined digitoxin's effect 6 h post-treatment with the highest dose, 1μg/ml, and found upregulation of the stress response genes EGR-1 and NAB2, lipid biosynthetic genes and the tumor suppressor gene p21, and downregulation of the mitotic cell cycle. gene CDC16 and the replication gene PolR3B. RT-PCR analysis validated effects on stress response, apoptotic and cell …	mitotic cell cycle	P25205,P30153,P57740,Q5FBB7	MCM3,NUP107,PPP2R1A,SGOL1
2.13.5	OB	GO:0035556	15	3	5	0.2	19891966	Activated protein C enhances cell motility of endothelial cells and MDA-MB-231 breast cancer cells by intracellular signal transduction.	intracellular signal transduction	P41743,Q15796,Q53XR6	PRKCI,SMAD2
2.13.5	OB	GO:0007179	15	3	8	0.2			transforming growth factor beta receptor signaling pathway	O95405,Q15796,Q53XR6	SMAD2,ZFYVE9
2.14.1	G	GO:0007268	26	9	5	0.346154			synaptic transmission	O00560,P39086,P41594,P78352,Q13255,Q16558,Q86YM7,Q9NRD5,Q9Y3R0	GRIK1,GRM1,GRM5,HOMER1,KCNMB1,LGALS12,LLGL1,PICK1,SDCBP
2.14.2	G	GO:0022904	17	5	6	0.294118			respiratory electron transport chain	P00395,P00403,P00414,P13073,P20674	COX4I1,COX5A,MT-CO1,MT-CO2,MT-CO3
2.14.3	OB	GO:0042493	13	3	3	0.230769	11526484	The mechanisms by which cancer cells survive and escape the cytotoxic effects of chemotherapeutic agents are essentially unknown. In the present study, we demonstrate that in the MDA-MB-231 and MDA-MB-435 breast cancer cells, ligation of 1 integrins by their extracellular matrix ligands inhibits significantly apoptosis induced by paclitaxel and vincristine, two microtubule-directed chemotherapeut…	response to drug	A2RUN4,P37840,Q01959	SLC6A3,SNCA
2.14.3	OB	GO:0042416	13	3	9	0.230769			dopamine biosynthetic process	A2RUN4,P37840,Q01959	SLC6A3,SNCA
2.14.3	OB	GO:0007268	13	3	5	0.230769			synaptic transmission	Q01959,Q16623,Q75ME0	SLC6A3,STX1A
2.14.3	OB	GO:0001956	13	3	9	0.230769			positive regulation of neurotransmitter secretion	P37840,Q16623,Q75ME0	SNCA,STX1A
2.15.1	OG	GO:0000278	26	4	3	0.153846	21139994	To reveal primary effects, we examined digitoxin's effect 6 h post-treatment with the highest dose, 1μg/ml, and found upregulation of the stress response genes EGR-1 and NAB2, lipid biosynthetic genes and the tumor suppressor gene p21, and downregulation of the mitotic cell cycle. gene CDC16 and the replication gene PolR3B. RT-PCR analysis validated effects on stress response, apoptotic and cell …	mitotic cell cycle	P49450,Q53HL2,Q9BZD4,Q9NQS7	CDCA8,CENPA,INCENP,NUF2
2.15.1	OG	GO:0000087	26	4	6	0.153846			M phase of mitotic cell cycle	P49450,Q53HL2,Q9BZD4,Q9NQS7	CDCA8,CENPA,INCENP,NUF2
2.15.2	OG	GO:0045087	22	3	4	0.136364	12790791	The innate immune response, which depends on so-called pattern-recognition receptors (PRRs) is an evolutionarily old immune response able to elicit a defensive response against a vast array of pathogens. The purpose of this review is to revisit the role of innate immunity in breast carcinoma from the oldest therapeutic approach using bacillus Calmette-Guerin to the recent findings on the manipula…	innate immune response	P04271,P52907,Q15109	AGER,CAPZA1,S100B
2.15.2	OG	GO:0043123	22	3	8	0.136364	18316610	Altered TAB1:I kappaB kinase interaction promotes transforming growth factor beta-mediated nuclear factor-kappaB activation during breast cancer progression.	positive regulation of I-kappaB kinase/NF-kappaB cascade	P04271,P17302,P26447	GJA1,S100A4,S100B
2.15.2	OG	GO:0008016	22	3	5	0.136364			regulation of heart contraction	P17302,P17661,P23297	DES,GJA1,S100A1
2.15.2	OG	GO:0007507	22	3	6	0.136364			heart development	P17302,Q5R370,Q9HB71	CACYBP,GJA1
2.15.2	OG	GO:0006936	22	3	4	0.136364			muscle contraction	P17302,P17661,P21817	DES,GJA1,RYR1
2.15.2	OG	GO:0006874	22	3	9	0.136364			cellular calcium ion homeostasis	P11217,P26678,Q5R352	PLN,PYGM
2.15.2	OG	GO:0005975	22	3	3	0.136364			carbohydrate metabolic process	A6NDY6,P11217,P36871	PGM1,PYGM
2.15.3	OB	GO:0009790	12	3	3	0.25	7550308	We have examined the developmental expression of the murine breast and ovarian cancer susceptibility gene, Brca1, to investigate its role in the control of cell growth and differentiation. Specifically, we have analysed Brca1expression during embryonic development, in adult tissues, and during postnatal mammary gland development, particularly in response to ovarian hormones. Our results suggest t…	embryo development	P36897,Q5T7S2,Q9H0H5	RACGAP1,TGFBR1
2.15.3	OB	GO:0000910	12	3	3	0.25			cytokinesis	O15392,Q96GD4,Q9H0H5	AURKB,BIRC5,RACGAP1
2.15.3	OB	GO:0000278	12	3	3	0.25	21139994	To reveal primary effects, we examined digitoxin's effect 6 h post-treatment with the highest dose, 1μg/ml, and found upregulation of the stress response genes EGR-1 and NAB2, lipid biosynthetic genes and the tumor suppressor gene p21, and downregulation of the mitotic cell cycle. gene CDC16 and the replication gene PolR3B. RT-PCR analysis validated effects on stress response, apoptotic and cell …	mitotic cell cycle	O14777,O15392,Q96GD4	AURKB,BIRC5,NDC80
2.15.3	OB	GO:0000087	12	3	6	0.25			M phase of mitotic cell cycle	O14777,O15392,Q96GD4	AURKB,BIRC5,NDC80
2.16.1	G	GO:0006413	18	10	6	0.555556			translational initiation	O00303,O15371,O15372,O75821,O75822,P55884,Q13347,Q99613,Q9UBQ5,Q9Y262	EIF3B,EIF3C,EIF3CL,EIF3D,EIF3F,EIF3G,EIF3H,EIF3I,EIF3J,EIF3K,EIF3L
2.16.2	B	GO:0044267	10	3	4	0.3			cellular protein metabolic process	O43292,P60228,Q14152	EIF3E,EIF6,GPAA1
2.19.1	G	GO:0006355	6	3	8	0.5			regulation of transcription, DNA-dependent	Q12830,Q14145,Q16236	BPTF,KEAP1,NFE2L2
3.1.1	G	GO:0006281	351	68	7	0.193732	22683426	Defects in components of DNA repair pathways are responsible for numerous hereditary cancer syndromes and are also common in many sporadic malignancies. Inherited mutations in the breast cancer susceptibility genes BRCA1 and BRCA2 or components of the Fanconi anemia (FA) complex incite genomic instability and predispose to malignancy. The products of the BRCA and FA genes participate in a conserv…	DNA repair	O15287,O15514,O60671,O60921,O60934,P06746,P13051,P15927,P18074,P18858,P19447,P20585,P22674,P24522,P28340,P28715,P32780,P35249,P35251,P36954,P39748,P40937,P40938,P49005,P51948,P52434,P52435,P53803,P54132,P61077,P61218,P62487,P62875,Q00597,Q07864,Q0VG06,Q13315,Q13535,Q13888,Q13889,Q15054,Q6FHX6,Q6PJP8,Q76KU4,Q7Z589,Q86YC2,Q8IYD8,Q8NB91,Q8WXE1,Q92698,Q92759,Q92878,Q92889,Q96RU2,Q99638,Q9BTN8,Q9BXW9,…	ANTXR1,APEX2,ATM,ATRIP,ATRX,BCCIP,BLM,CCNO,CLSPN,DCLRE1A,EMSY,ERCC2,ERCC3,ERCC4,ERCC5,EXO1,FAAP100,FANCB,FANCC,FANCD2,FANCE,FANCF,FANCG,FANCM,FEN1,GADD45A,GTF2H1,GTF2H2,GTF2H3,GTF2H4,HUS1,LRIG1,MNAT1,MSH3,MUTYH,NBN,PALB2,POLB,POLD1,POLD2,POLD3,POLDIP2,POLE,POLI,POLL,POLM,POLR2D,POLR2F,POLR2G,POLR2H,POLR2I,POLR2J,POLR2K,POLR2L,RAD1,RAD50,RAD9A,RFC3,RFC4,RFC5,RPA2,SERPINA2,SLC19A1,TREX1,UBE2D3,UNG,…
3.1.2	G	GO:0006915	283	44	4	0.155477	16397018	Survivin, a member of the inhibitor of apoptosis protein family, was identified as a potential Stat3-regulated gene by microarray analysis. This was confirmed in Survivin gene promoter studies and chromatin immunoprecipitation assays showing that Stat3 directly binds to and regulates the Survivin promoter. Furthermore, direct inhibition of Stat3 signaling blocked the expression of Survivin protei…	apoptotic process	O00231,O14818,O15151,O43255,O60566,O75460,O75807,O75832,O76075,O95429,O95817,P04049,P05771,P17980,P20700,P35998,P55210,P55211,P55957,P61289,P99999,Q07812,Q07820,Q12981,Q12982,Q12983,Q13087,Q13625,Q13794,Q14318,Q16611,Q7Z465,Q8IUQ4,Q96IZ0,Q96LC9,Q99460,Q9BXH1,Q9BZR8,Q9H6Z9,Q9HCN2,Q9NQC3,Q9NR09,Q9NR28,Q9NZS9	BAG3,BAG4,BAK1,BAX,BBC3,BCL2L14,BFAR,BID,BIRC6,BMF,BNIP1,BNIP2,BNIP3,BNIPL,BUB1B,CASP7,CASP9,CYCS,DFFB,DIABLO,EGLN3,ERN1,FKBP8,LMNB1,MCL1,MDM4,PAWR,PDIA2,PMAIP1,PPP1R15A,PRKCB,PSMA7,PSMC2,PSMC3,PSMD1,PSMD10,PSMD11,PSME3,RAF1,RTN4,SIAH1,SIAH2,TP53AIP1,TP53BP2
3.1.3	G	GO:0006355	239	36	8	0.150628			regulation of transcription, DNA-dependent	A8MYD4,O14776,O60224,O95218,P28749,P29083,P29084,P35232,P51531,P52655,P55317,P61244,P61968,P68036,Q14527,Q15047,Q15637,Q15853,Q16254,Q16576,Q16666,Q5QJE6,Q6IBA2,Q6ZYL4,Q86U70,Q8N720,Q96AE4,Q96CY8,Q96KC8,Q99608,Q9GZN2,Q9GZX5,Q9HBZ2,Q9NWT6,Q9P0W2,Q9UIV1	ARNT2,CNOT7,DNAJC1,DNTTIP2,E2F4,FOXA1,FUBP1,GTF2A1,GTF2E1,GTF2E2,GTF2H5,HIF1AN,HLTF,HMG20B,IFI16,LDB1,LMO4,MAX,NDN,NR5A1,PCSK4,PHB,RBBP7,RBL1,SETDB1,SMARCA2,SSX4,SSX4B,SUB1,TCERG1,TGIF2,UBE2L3,USF2,ZNF350,ZNF655,ZRANB2
3.1.4	OG	GO:0006260	203	17	7	0.0837438	14681210	Thus, BRCA2 serves as a “care-taker” of chromosomal integrity through participation in processes linked to DNA replication. But what these BRCA2-dependent processes may be is unknown. In yeast models, spontaneous chromosomal breaks and GCRs occur in mutant strains deficient in the response to stalled or incomplete DNA replication (Chen and Kolodner 1999; Myung et al. 2001). Circumstantial evidenc…	DNA replication	A4D2A2,A8MZ62,C9JU95,O00311,O75419,P04183,P33993,P49643,P49736,Q8WVB6,Q8WZ19,Q96ST3,Q99741,Q9BVB1,Q9H211,Q9UBD5,Q9UGP5	CDC45,CDC6,CDC7,CDT1,CHTF18,KCTD13,MCM7,ORC3,POLDIP2,POLL,PRIM2,RFC3,RFC5,SIN3A,TK1
3.1.4	OG	GO:0000278	203	17	3	0.0837438	21139994	To reveal primary effects, we examined digitoxin's effect 6 h post-treatment with the highest dose, 1μg/ml, and found upregulation of the stress response genes EGR-1 and NAB2, lipid biosynthetic genes and the tumor suppressor gene p21, and downregulation of the mitotic cell cycle. gene CDC16 and the replication gene PolR3B. RT-PCR analysis validated effects on stress response, apoptotic and cell …	mitotic cell cycle	O00311,O75419,P00374,P20248,P23258,P33993,P42771,P42772,P42773,P49643,P49736,P55273,Q53HL2,Q99741,Q9H211,Q9NQS7,Q9UBD5	CCNA2,CDC45,CDC6,CDC7,CDCA8,CDKN2A,CDKN2B,CDKN2C,CDKN2D,CDT1,DHFR,INCENP,MCM7,ORC3,PRIM2,TUBG1
3.1.5	OG	GO:0010467	177	13	3	0.0734463			gene expression	P09012,P26641,P30050,P33240,P38159,P62318,P62851,Q01130,Q05048,Q07955,Q14541,Q96RI1,Q9Y5B0	CSTF1,CSTF2,CTDP1,EEF1G,HNF4G,NR1H4,RBMX,RPL12,RPS25,SNRPA,SNRPD3,SRSF1,SRSF2
3.1.5	OG	GO:0006457	177	13	5	0.0734463	14534301	BRCT folding defects resulting from cancer-predisposing BRCA1 truncation mutations can be assayed for and detected at the protein level using a simple protease sensitivity assay. Using a proteolysis-based assay to probe the BRCT for non-native conformations, we show that the majority of the tested missense and truncations alter the folding state of the BRCT.	protein folding	B4DXT7,O75344,P08238,P23284,P25685,P30040,P38646,Q15084,Q6FHS4,Q8IXB1,Q9H173,Q9NZL4,Q9UBS4	DNAJB1,DNAJB11,DNAJC10,ERP29,FKBP6,HSP90AB1,HSPA9,HSPBP1,PDIA6,PPIB,SIL1
3.1.6	OG	GO:0042493	151	10	3	0.0662252	11526484	The mechanisms by which cancer cells survive and escape the cytotoxic effects of chemotherapeutic agents are essentially unknown. In the present study, we demonstrate that in the MDA-MB-231 and MDA-MB-435 breast cancer cells, ligation of 1 integrins by their extracellular matrix ligands inhibits significantly apoptosis induced by paclitaxel and vincristine, two microtubule-directed chemotherapeut…	response to drug	B2ZZ90,P00441,P09848,P17275,P40692,P40939,P50416,P54278,Q13085,Q5U079	ACACA,CPT1A,HADHA,JUNB,LCT,MLH1,PMS2,SOD1
3.1.6	OG	GO:0007165	151	10	4	0.0662252	8745151	Signal transduction pathways activated during growth of human breast cancer cells in tissue culture are reviewed.	signal transduction	P01111,P01116,P01266,P06703,P10301,P42261,Q13330,Q13554,Q5U091,Q9BPU6	CAMK2B,DPYSL5,GRIA1,KRAS,MTA1,NRAS,RRAS,S100A6,TG
3.1.7	G	GO:0006917	131	8	8	0.0610687	22876131	Involvement of Smac, p53, and caspase pathways in induction of apoptosis by gossypol in human retinoblastoma cells. Gossypol was also found to induce autophagy in breast cancer [12].	induction of apoptosis	O00198,O60238,O75489,Q13323,Q6W3F3,Q8N726,Q9C000,Q9NYF8	BCLAF1,BIK,BNIP3L,CDKN2A,DIABLO,HRK,NDUFS3,NLRP1
3.1.8	OG	GO:0008285	123	6	5	0.0487805	22143930	Furthermore, the proliferation of MDA-MB-231 cells transfected with OPN shRNA was significantly decreased when compared to the negative control (transfected with empty vector). Sensitivity of MDA-MB-231 cells to doxorubicin was enhanced after treatment with OPN shRNA. The IC50 values of doxorubicin of the OPN-transfected group, the MDA-MB-231 cells and the negativetransfected group were 0.13588, …	negative regulation of cell proliferation	P49918,Q14457,Q6ICV4,Q92560,Q96DY7,Q9UK53	BECN1,CDKN1C,CDKN2C,ING1,MAGI1,MTBP,RNF2
3.1.8	OG	GO:0006916	123	6	8	0.0487805	10976921	Plasma membrane estrogen receptors signal to antiapoptosis in breast cancer.	anti-apoptosis	O43504,P04792,P41743,P52565,Q14457,Q9HD36	ARHGDIA,BCL2L10,BECN1,HBXIP,HSPB1,PRKCI
3.1.8	OG	GO:0006810	123	6	3	0.0487805			transport	O00217,O75306,P01130,P04114,P46098,Q13428	APOB,HTR3A,LDLR,NDUFS2,NDUFS8,TCOF1
3.1.9	G	GO:0006508	106	5	4	0.0471698	18392133	Aberrant proteolysis is another important characteristic of breast cancer progression and invasion. DN-PAK1 or knock-down of PAK1 reduced pericellular proteolysis of DQ-collagen IV in the 3D cultures. Treatment of cells with an inhibitor of Rac1 also reduced pericellular proteolysis, and this reduction was reversed by the expression of activated PAK1. Our conclusion is that overexpressed and acti…	proteolysis	P04632,P10619,P60896,P61088,Q6IBB7	CAPNS1,CTSA,SHFM1,UBE2N
3.1.10	OG	GO:0046777	101	4	7	0.039604	9515800	IGF-IRs are overexpressed in breast cancer, but the function of these receptors has not previously been described. The aim of this study is to assess the extent of autophosphorylation and kinase activity of IGF-IRs in normal and malignant primary human breast tissue.	protein autophosphorylation	A4D2J9,Q8TAS1,Q99759,Q9NZJ5	CAMK2B,EIF2AK3,MAP3K3,UHMK1
3.1.10	OG	GO:0045892	101	4	9	0.039604			negative regulation of transcription, DNA-dependent	O15534,Q14469,Q9BYE7,Q9UNS1	C21orf33,PCGF6,PER1,TIMELESS
3.1.10	OG	GO:0030168	101	4	6	0.039604	22035541	The PDGF (platelet-derived growth factor) family members are potent mitogens for cells of mesenchymal origin and serve as important regulators of cell migration, survival, apoptosis and transformation. In the present study we show that the breast carcinoma cell line MCF7, engineered to overexpress PDGF-C, produces proteases capable of cleaving PDGF-C to its active form. Increased PDGF-C expressio…	platelet activation	P00451,P01023,P04275,P07602	A2M,F8,MTCH1,SFTPA1,SFTPA2,VWF
3.1.10	OG	GO:0010212	101	4	4	0.039604	10677530	Tumor necrosis factor-related apoptosis-inducing ligand (TRAIL) is a potent endogenous activator of the cell death pathway and functions by activating the cell surface death receptors 4 and 5 (DR4 and DR5). TRAIL is nontoxic in vivo and preferentially kills neoplastically transformed cells over normal cells by an undefined mechanism. Radiotherapy is a common treatment for breast cancer as well as…	response to ionizing radiation	B4DG66,P46736,Q6UWZ7,Q96SD1	BRCC3,DCLRE1C,FAM175A,TP53BP2
3.1.10	OG	GO:0007596	101	4	5	0.039604	3345487	TAMOXIFEN is an antiestrogen which is widely used in the treatment of breast carcinoma.' Further- more, it has recently been advocated for both nonmalig- nant breast disease2 and breast carcinoma pro phyla xi^.^ If these recommendations are adopted, usage of tamoxifen will increase. However, there have been several reports of venous and arterial thrombosis associated with tamoxifen therapy for br…	blood coagulation	P00451,P01023,P04275,P07602	A2M,F8,MTCH1,SFTPA1,SFTPA2,VWF
3.1.10	OG	GO:0007264	101	4	6	0.039604			small GTPase mediated signal transduction	P01023,P61019,Q99653,Q9NXU5	A2M,ARL15,CHP,RAB2A
3.1.10	OG	GO:0006302	101	4	8	0.039604	22170030	The tumor suppressor breast cancer susceptibility protein 1 (BRCA1) protects our cells from genomic instability in part by facilitating the efficient repair of DNA double-strand breaks (DSBs). BRCA1 promotes the error-free repair of DSBs through homologous recombination and is also implicated in the regulation of nonhomologous end joining (NHEJ) repair fidelity. Here, we investigate the role of B…	double-strand break repair	P46736,Q6UWZ7,Q96SD1,Q9BX63	BRCC3,DCLRE1C,FAM175A,MRPL36
3.1.10	OG	GO:0005975	101	4	3	0.039604			carbohydrate metabolic process	P00558,P07738,P14618,P16278	BPGM,GLB1,PGK1,PKM2
3.1.10	OG	GO:0002576	101	4	7	0.039604			platelet degranulation	P00451,P01023,P04275,P07602	A2M,F8,MTCH1,SFTPA1,SFTPA2,VWF
3.1.10	OG	GO:0001666	101	4	4	0.039604	22356756	Only a subset of hypoxia-induced genes in vitro demonstrates prognostic value when evaluated in a large clinical dataset. Despite clear evidence of temporal patterns of gene-expression in vitro, the subset of prognostic hypoxia regulated genes cannot be identified based on temporal pattern alone. In vivo derived signatures appear to identify the prognostic hypoxia induced genes. The prognostic va…	response to hypoxia	A8C1Z0,Q96KS0,Q9GZT9,Q9Y4L1	EGLN1,EGLN2,HYOU1
3.1.11	OG	GO:0016567	73	3	8	0.0410959			protein ubiquitination	Q13438,Q15819,Q6RSH7	OS9,UBE2V2,VHLL
3.1.11	OG	GO:0006662	73	3	4	0.0410959			glycerol ether metabolic process	P07237,P13667,Q53RC7	P4HB,PDIA4,PDIA6
3.1.11	OG	GO:0006470	73	3	6	0.0410959	9837921	Telomerase, a specialized RNA-directed DNA polymerase that extends telomeres of eukaryotic chromosomes, is repressed in human somatic tissues and becomes activated during tumor progression in most human cancers. To date, little is known about how telomerase is activated and controlled in cancer, although activation is thought to be involved in cancer cell immortalization.	protein dephosphorylation	Q08209,Q8WY54,Q9GZU7	CTDSP1,PPM1M,PPP3CA
3.1.12	B	GO:0006281	135	29	7	0.214815	22683426	Defects in components of DNA repair pathways are responsible for numerous hereditary cancer syndromes and are also common in many sporadic malignancies. Inherited mutations in the breast cancer susceptibility genes BRCA1 and BRCA2 or components of the Fanconi anemia (FA) complex incite genomic instability and predispose to malignancy. The products of the BRCA and FA genes participate in a conserv…	DNA repair	B0FXP0,O15360,P06748,P11388,P12004,P16104,P18887,P19388,P25490,P27694,P27695,P38398,P43246,P49959,P50613,P51587,P51946,P52701,P55072,P78527,Q06609,Q12888,Q14676,Q14683,Q5TZP7,Q6IN79,Q6ZNA8,Q99708,Q99728	APEX1,BARD1,BRCA1,BRCA2,CCNH,CDK7,FANCA,H2AFX,MDC1,MRE11A,MSH2,MSH6,NPM1,PCNA,POLR2E,PRKDC,RAD51,RBBP8,RPA1,SMC1A,TOP2A,TP53BP1,VCP,XRCC1,YY1
3.1.13	B	GO:0007165	106	20	4	0.188679	8745151	Signal transduction pathways activated during growth of human breast cancer cells in tissue culture are reviewed.	signal transduction	B0LPE5,P01112,P07900,P10275,P11802,P16949,P19838,P22736,P31749,P40763,P49023,P62942,P67870,P68400,Q02779,Q14643,Q15172,Q15759,Q16539,Q16665	AKT1,AR,CDK4,CSNK2A1,CSNK2B,FKBP1A,HIF1A,HRAS,HSP90AA1,ITPR1,MAP3K10,MAPK11,MAPK14,NFKB1,NR4A1,PPP2R5A,PXN,STAT3,STMN1
3.1.14	B	GO:0006355	86	15	8	0.174419			regulation of transcription, DNA-dependent	B1A8Z7,P04637,P08047,P23511,P27540,P40337,P67775,Q01094,Q08999,Q09472,Q13547,Q5VTD9,Q6IT96,Q99966,Q9Y4A5	ARNT,CITED1,DAND5,E2F1,EP300,GFI1B,HDAC1,NFYA,PPP2CA,RBL2,SMARCA4,TP53,TRRAP,VHL
3.1.15	B	GO:0000278	71	11	3	0.15493	21139994	To reveal primary effects, we examined digitoxin's effect 6 h post-treatment with the highest dose, 1μg/ml, and found upregulation of the stress response genes EGR-1 and NAB2, lipid biosynthetic genes and the tumor suppressor gene p21, and downregulation of the mitotic cell cycle. gene CDC16 and the replication gene PolR3B. RT-PCR analysis validated effects on stress response, apoptotic and cell …	mitotic cell cycle	O14965,O14980,O15392,P06400,P06493,P17612,P24385,P24941,P78396,Q96GD4,Q99640	AURKA,AURKB,BIRC5,CCNA1,CCND1,CDK1,CDK2,PKMYT1,PRKCA,RB1,XPO1
3.1.16	B	GO:0043066	60	9	7	0.15			negative regulation of apoptotic process	A7UKX8,P07996,P10415,P10809,P11021,P42229,P42574,Q00987,Q07817	BCL2,BCL2L1,CASP3,HSPA5,HSPD1,MDM2,STAT5A,THBS1
3.1.17	OB	GO:0045892	51	6	9	0.117647			negative regulation of transcription, DNA-dependent	P11142,P51532,Q00535,Q13363,Q8WX92,Q99967	CDK5,CITED2,COBRA1,CTBP1,HSPA8,SMARCA4
3.1.17	OB	GO:0042981	51	6	6	0.117647	9846203	Progesterone inhibits the proliferation of normal breast epithelial cells in vivo, as well as breast cancer cells in vitro. But the biologic mechanism of this inhibition remains to be determined. We explored the possibility that an antiproliferative activity of progesterone in breast cancer cell lines is due to its ability to induce apoptosis. Since p53 and bcl-2 genetically control the apoptotic…	regulation of apoptotic process	C9JHD5,D0VY79,Q14191,Q14790,Q5TE63,Q92830	BCL2,BCL2L1,CASP8,HIF1A,KAT2A,WRN
3.1.18	OB	GO:0008624	39	4	9	0.102564	10194517	Interaction of epithelial cells with the extracellular matrix is mediated through integrin receptors, which transmit signals regulating cell growth, differentiation and death. Occupation of these receptors, via Arg-Gly-Asp (RGD) recognition sequences, leads to activation of focal adhesion kinase (FAK). We treated human breast cancer cell lines with RGD-containing peptides, which can disrupt integ…	induction of apoptosis by extracellular signals	O43521,P17252,Q6FH21,Q92934	BAD,BCL2L11,PRKCA
3.1.18	OB	GO:0007596	39	4	5	0.102564	3345487	TAMOXIFEN is an antiestrogen which is widely used in the treatment of breast carcinoma.' Further- more, it has recently been advocated for both nonmalig- nant breast disease2 and breast carcinoma pro phyla xi^.^ If these recommendations are adopted, usage of tamoxifen will increase. However, there have been several reports of venous and arterial thrombosis associated with tamoxifen therapy for br…	blood coagulation	P16615,P17252,P23769,P27361	ATP2A2,GATA2,MAPK3,PRKCA
3.1.19	OB	GO:0042493	32	3	3	0.09375	11526484	The mechanisms by which cancer cells survive and escape the cytotoxic effects of chemotherapeutic agents are essentially unknown. In the present study, we demonstrate that in the MDA-MB-231 and MDA-MB-435 breast cancer cells, ligation of 1 integrins by their extracellular matrix ligands inhibits significantly apoptosis induced by paclitaxel and vincristine, two microtubule-directed chemotherapeut…	response to drug	P01106,Q6FI00,Q99933	BAG1,CCND1,MYC
3.1.19	OB	GO:0010467	32	3	3	0.09375			gene expression	P09651,P35269,P68104	EEF1A1,GTF2F1,HNRNPA1
3.1.19	OB	GO:0008380	32	3	8	0.09375	11306511	Alternative and aberrant messenger RNA splicing of the mdm2 oncogene in invasive breast cancer.	RNA splicing	P09651,P35269,Q16637	GTF2F1,HNRNPA1,SMN2
3.1.19	OB	GO:0006916	32	3	8	0.09375	10976921	Plasma membrane estrogen receptors signal to antiapoptosis in breast cancer.	anti-apoptosis	P08107,P14625,Q99933	BAG1,HSP90B1,HSPA1A,HSPA1B
3.1.19	OB	GO:0006886	32	3	6	0.09375			intracellular protein transport	B3KQ79,P51572,P52292	BCAP31,KPNA2
3.1.19	OB	GO:0006470	32	3	6	0.09375	9837921	Telomerase, a specialized RNA-directed DNA polymerase that extends telomeres of eukaryotic chromosomes, is repressed in human somatic tissues and becomes activated during tumor progression in most human cancers. To date, little is known about how telomerase is activated and controlled in cancer, although activation is thought to be involved in cancer cell immortalization.	protein dephosphorylation	B3KUN1,P62136,Q07161	PPP1CA,PPP2CA
3.1.19	OB	GO:0006366	32	3	9	0.09375			transcription from RNA polymerase II promoter	O75376,P35269,Q92905	COPS5,GTF2F1,NCOR1
3.2.1	G	GO:0006355	255	88	8	0.345098			regulation of transcription, DNA-dependent	B4DPZ1,O00482,O14813,O15350,O15525,O43186,O43463,O43474,O43593,O43918,O60869,O75175,O75448,O75582,O75676,P08651,P09016,P10243,P10828,P14653,P15036,P15976,P17096,P17482,P17483,P17509,P17544,P18847,P18848,P24278,P24863,P28069,P28702,P29375,P31273,P35638,P35869,P41970,P51610,P60002,P61964,P62324,P98177,Q03060,Q03164,Q03181,Q06546,Q07869,Q08050,Q12857,Q13105,Q13465,Q13469,Q14140,Q14494,Q14498,Q15306,…	AHR,AIRE,ALX1,ATF3,ATF4,ATF7,BATF,BTG1,CARM1,CCNC,CDX2,CNOT3,CREM,CRX,DDIT3,E2F5,EDF1,EID2B,ELK3,ELOF1,ESR2,ETS2,FOXM1,FOXO4,GABPA,GATA1,GCM1,HCFC1,HMGA1,HOXB1,HOXB4,HOXB6,HOXB9,HOXC8,HOXD4,HR,IRF4,KDM5A,KLF13,KLF4,MAFG,MAPK8IP1,MECOM,MED23,MED24,MED29,MED9,MLL,MYBL1,NCOR2,NFATC2,NFE2L1,NFE2L2,NFIA,NFIC,NLK,NPAS2,NR5A2,ONECUT1,PHOX2A,PIAS3,POU1F1,PPARA,PPARD,PROX1,RBM39,RPS6KA4,RPS6KA5,RXRB,SERTA…
3.2.2	G	GO:0045893	167	41	9	0.245509			positive regulation of transcription, DNA-dependent	O14497,O15164,O60244,O75177,P10071,P17947,P18146,P20823,P31270,P35680,P37231,P43699,P48436,P51617,P57073,P62195,P62508,Q02930,Q03112,Q04917,Q05516,Q12778,Q13133,Q13887,Q14207,Q15650,Q16621,Q53YD1,Q5T6X2,Q93074,Q96L73,Q96PN7,Q9P1Z2,Q9UBK2,Q9UH73,Q9UID6,Q9UJW9,Q9Y2W1,Q9Y2X0,Q9Y3R0,Q9Y6Q9	ARID1A,CALCOCO1,CREB5,DDIT3,EBF1,EGR1,ESRRG,FOXO1,GLI3,HNF1A,HNF1B,HOXA11,IRAK1,KLF5,LGALS12,MECOM,MED12,MED14,MED16,NCOA3,NFE2,NKX2-1,NPAT,NR1H3,NSD1,PPARG,PPARGC1A,PSMC5,SERTAD3,SOX8,SOX9,SPI1,SS18L1,THRAP3,TRERF1,TRIM24,TRIP4,YWHAH,ZBTB16,ZNF639
3.2.3	OG	GO:0010467	126	12	3	0.0952381			gene expression	P10589,P13056,P35637,P48443,P51449,P51843,Q02543,Q13285,Q14232,Q15427,Q15466,Q96G25	EIF2B1,FUS,MED8,NR0B1,NR0B2,NR2C1,NR2F1,NR5A1,RORC,RPL18A,RXRG,SF3B4
3.2.3	OG	GO:0006351	126	12	8	0.0952381			transcription, DNA-dependent	B3KPJ1,P10589,P12755,P41182,Q02078,Q06547,Q13765,Q15583,Q8IZL8,Q92886,Q9HCS7,Q9UMN6	BCL6,GABPB1,HOXB9,MEF2A,NACA,NEUROG1,NR2F1,PELP1,SKI,TGIF1,WBP7,XAB2
3.2.4	OG	GO:0007165	103	10	4	0.0970874	8745151	Signal transduction pathways activated during growth of human breast cancer cells in tissue culture are reviewed.	signal transduction	O14733,O60239,P11308,P23443,P51812,P53779,P61201,Q15642,Q8IW41,Q99961	COPS2,KCNH2,MAP2K7,MAPK10,MAPKAPK5,RPS6KA3,RPS6KB1,SH3BP5,SH3GL1,TRIP10
3.2.4	OG	GO:0006366	103	10	9	0.0970874			transcription from RNA polymerase II promoter	O75444,P15407,P49716,P61201,Q02548,Q12968,Q14653,Q14934,Q16534,Q92985	CEBPD,COPS2,FOSL1,HLF,IRF3,IRF7,MAF,NFATC3,NFATC4,PAX5
3.2.5	G	GO:0045892	84	9	9	0.107143			negative regulation of transcription, DNA-dependent	B1AQ17,O15379,P56545,Q02535,Q03014,Q15834,Q8IW13,Q8WVJ9,Q9UQL6	CCDC85B,CTBP2,HDAC3,HDAC5,HHEX,ID3,NR1H3,TWIST2
3.2.6	OG	GO:0008285	75	6	5	0.08	22143930	Furthermore, the proliferation of MDA-MB-231 cells transfected with OPN shRNA was significantly decreased when compared to the negative control (transfected with empty vector). Sensitivity of MDA-MB-231 cells to doxorubicin was enhanced after treatment with OPN shRNA. The IC50 values of doxorubicin of the OPN-transfected group, the MDA-MB-231 cells and the negativetransfected group were 0.13588, …	negative regulation of cell proliferation	A6NLU7,D2KUA6,O95751,P28360,Q13616,Q6IBC8	BTG1,CUL1,LDOC1,MSX1,PPARG,TGIF1
3.2.6	OG	GO:0006357	75	6	9	0.08			regulation of transcription from RNA polymerase II promoter	D2KUA6,P39880,P52630,Q01892,Q6ZRS2,Q9UKI9	CUX1,POU2F3,PPARG,SPIB,SRCAP,STAT2
3.2.6	OG	GO:0000278	75	6	3	0.08	21139994	To reveal primary effects, we examined digitoxin's effect 6 h post-treatment with the highest dose, 1μg/ml, and found upregulation of the stress response genes EGR-1 and NAB2, lipid biosynthetic genes and the tumor suppressor gene p21, and downregulation of the mitotic cell cycle. gene CDC16 and the replication gene PolR3B. RT-PCR analysis validated effects on stress response, apoptotic and cell …	mitotic cell cycle	P30305,P52948,Q13616,Q14980,Q8NHQ1,Q9HC77	CDC25B,CENPJ,CEP70,CUL1,NUMA1,NUP98
3.2.7	OG	GO:0055085	59	4	4	0.0677966	22160574	The transmembrane transport of anticancer drugs is mainly regulated by P-glycoprotein encoded by the human multidrug resistance gene 1 gene (MDR1). Since there were controversies regarding the association between MDR1 C3435T polymorphism and response to chemotherapy among patients with advanced breast cancer, a meta-analysis of the link was conducted. A total of 7 studies consist of 464 advanced …	transmembrane transport	B1ALU8,O60706,P36021,Q9UIA9	ABCC9,SLC16A2,XPO7
3.2.7	OG	GO:0007596	59	4	5	0.0677966	3345487	TAMOXIFEN is an antiestrogen which is widely used in the treatment of breast carcinoma.' Further- more, it has recently been advocated for both nonmalig- nant breast disease2 and breast carcinoma pro phyla xi^.^ If these recommendations are adopted, usage of tamoxifen will increase. However, there have been several reports of venous and arterial thrombosis associated with tamoxifen therapy for br…	blood coagulation	P09769,P35609,P84243,Q71DI3	ACTN2,FGR,H3F3A,H3F3B,HIST2H3A,HIST2H3C,HIST2H3D
3.2.8	OG	GO:0046328	51	3	8	0.0588235			regulation of JNK cascade	Q13387,Q7Z6J0,Q9UPT6	MAPK8IP2,MAPK8IP3,SH3RF1
3.2.8	OG	GO:0035023	51	3	7	0.0588235			regulation of Rho protein signal transduction	A8MYJ1,P19022,Q12802	AKAP13,CDH2
3.2.8	OG	GO:0034599	51	3	4	0.0588235			cellular response to oxidative stress	B4DEE8,P16455,Q4W5M7	MGMT,PPARGC1A,PPARGC1B
3.2.8	OG	GO:0009952	51	3	5	0.0588235			anterior/posterior pattern specification	P14652,P28358,Q6FHW6	HNF1B,HOXB2,HOXD10
3.2.8	OG	GO:0006470	51	3	6	0.0588235	9837921	Telomerase, a specialized RNA-directed DNA polymerase that extends telomeres of eukaryotic chromosomes, is repressed in human somatic tissues and becomes activated during tumor progression in most human cancers. To date, little is known about how telomerase is activated and controlled in cancer, although activation is thought to be involved in cancer cell immortalization.	protein dephosphorylation	Q13115,Q8WTR2,Q9BY84	DUSP16,DUSP19,DUSP4
3.2.9	B	GO:0006355	108	40	8	0.37037			regulation of transcription, DNA-dependent	B1AK66,C9JL99,P03372,P10242,P10244,P13984,P14859,P15336,P15923,P16220,P17676,P18846,P19544,P21675,P36956,P42224,P49336,P49715,P78545,Q00403,Q00613,Q13111,Q14765,Q15596,Q15797,Q2TB39,Q4LE28,Q6ZW49,Q708E9,Q8IZL2,Q8TAD8,Q92585,Q92753,Q92793,Q9BQG0,Q9UER7,Q9UI36,Q9UKD1,Q9Y692,Q9Y6K9	ATF1,ATF2,CDK8,CEBPA,CEBPB,CHAF1A,CREB1,CREBBP,DACH1,DAXX,ELF3,ESR1,GMEB1,GMEB2,GTF2B,GTF2F2,HSF1,IKBKG,KAT5,MAML1,MAML2,MYB,MYBBP1A,MYBL2,NCOA2,PAXIP1,POU2F1,RORB,SMAD1,SNIP1,SREBF1,STAT1,STAT4,TAF1,TCF7L1,WT1
3.2.10	B	GO:0045893	68	26	9	0.382353			positive regulation of transcription, DNA-dependent	O15198,O75925,P05412,P10276,P14921,P19419,P20749,P41235,P48552,P84022,Q04206,Q04771,Q13485,Q14192,Q14686,Q15648,Q15796,Q53GC0,Q53XR6,Q6STE5,Q92769,Q92993,Q96RK1,Q9H2X6,Q9NVC6,Q9UHV2	ACVR1,BCL3,CITED4,ELK1,ETS1,FHL2,HDAC2,HIPK2,HNF4A,JUN,KAT5,MBD4,MED17,NCOA6,NRIP1,PIAS1,RARA,RELA,SERTAD1,SMAD2,SMAD3,SMAD4,SMAD9,SMARCD3
3.2.11	OB	GO:0007165	42	8	4	0.190476	8745151	Signal transduction pathways activated during growth of human breast cancer cells in tissue culture are reviewed.	signal transduction	P01243,P04150,P11473,P42226,P45985,Q07666,Q12933,Q15139	CSH1,CSH2,KHDRBS1,MAP2K4,NR3C1,PRKD1,STAT6,TANK,VDR
3.2.11	OB	GO:0006357	42	8	9	0.190476			regulation of transcription from RNA polymerase II promoter	O75586,P10827,P15172,P17535,P42226,Q13503,Q6I9R8,Q96GM5	FHL2,JUND,MED21,MED6,MYOD1,SMARCD1,STAT6,THRA
3.2.12	OB	GO:0045892	27	4	9	0.148148			negative regulation of transcription, DNA-dependent	P29590,P55055,P63165,Q9UBB5	MBD2,NR1H2,PML,SUMO1
3.2.12	OB	GO:0009725	27	4	4	0.148148	7083205	Breast cancers can be divided into subgroups consisting of hormone-dependent and hormone-independent neoplasms (3, 5). Estrogen is currently considered to be the predominant hormonal stimulus of breast cancer growth in women.	response to hormone stimulus	P11831,Q12772,Q58EY0,Q8NCY3	RORB,SREBF2,SRF
3.2.12	OB	GO:0008285	27	4	5	0.148148	22143930	Furthermore, the proliferation of MDA-MB-231 cells transfected with OPN shRNA was significantly decreased when compared to the negative control (transfected with empty vector). Sensitivity of MDA-MB-231 cells to doxorubicin was enhanced after treatment with OPN shRNA. The IC50 values of doxorubicin of the OPN-transfected group, the MDA-MB-231 cells and the negativetransfected group were 0.13588, …	negative regulation of cell proliferation	P11831,P19793,P29590,Q92831	KAT2B,PML,RXRA,SRF
3.2.13	OB	GO:0045087	17	3	4	0.176471	12790791	The innate immune response, which depends on so-called pattern-recognition receptors (PRRs) is an evolutionarily old immune response able to elicit a defensive response against a vast array of pathogens. The purpose of this review is to revisit the role of innate immunity in breast carcinoma from the oldest therapeutic approach using bacillus Calmette-Guerin to the recent findings on the manipula…	innate immune response	O15111,P45983,P45984	CHUK,MAPK8,MAPK9
3.2.13	OB	GO:0006468	17	3	6	0.176471			protein phosphorylation	O00418,O15111,P11362	CHUK,EEF2K,FGFR1
3.3.1	G	GO:0007596	232	29	5	0.125	3345487	TAMOXIFEN is an antiestrogen which is widely used in the treatment of breast carcinoma.' Further- more, it has recently been advocated for both nonmalig- nant breast disease2 and breast carcinoma pro phyla xi^.^ If these recommendations are adopted, usage of tamoxifen will increase. However, there have been several reports of venous and arterial thrombosis associated with tamoxifen therapy for br…	blood coagulation	P02751,P02768,P06756,P07359,P07737,P07947,P08758,P08962,P13726,P15153,P21926,P22694,P23528,P29474,P31323,P32121,P35228,P35613,P49407,P52907,P60953,P62328,P63000,Q01518,Q12846,Q13237,Q13976,Q9UPZ3,Q9UQQ2	ANXA5,ARRB1,ARRB2,BSG,CAPZA1,CD63,CD9,CDC42,CFL1,F3,FBF1,FN1,GP1BA,HPS5,ITGAV,NANOS2,NANOS3,PFN1,PRKACB,PRKAR2B,PRKG1,PRKG2,RAC1,RAC2,SH2B3,STX4,TMSB4X,TRAF3,YES1
3.3.2	G	GO:0007165	203	19	4	0.0935961	8745151	Signal transduction pathways activated during growth of human breast cancer cells in tissue culture are reviewed.	signal transduction	D1CS21,O75369,O96019,P01024,P08235,P11233,P17302,P21462,P31949,P35243,P40123,P42356,P51813,Q15942,Q8N264,Q8TAV4,Q99717,Q9BXR5,Q9H0E9	ACTL6A,ARHGAP24,BMX,BRD8,C3,CAP2,FLNB,FPR1,GJA1,NR3C2,PI4KA,RALA,RCVRN,S100A11,SMAD5,STOML3,TLR10,ZYX
3.3.3	G	GO:0006355	184	15	8	0.0815217			regulation of transcription, DNA-dependent	O60925,O95619,P12643,P41594,Q13045,Q15014,Q52LR7,Q86U86,Q8NFD5,Q96L91,Q99471,Q9HAF1,Q9NXR8,Q9UBU8,Q9Y230	ARID1B,BMP2,EP400,EPC2,FLII,GRM5,ING3,MEAF6,MORF4L1,MORF4L2,PBRM1,PFDN1,PFDN5,RUVBL2,YEATS4
3.3.4	G	GO:0030036	169	13	6	0.0769231			actin cytoskeleton organization	A2VCK8,O14604,P31146,P35080,P50552,Q13643,Q53Y44,Q76I76,Q8N8S7,Q8WYL5,Q96KX2,Q9Y613,Q9Y6W5	CAPZA3,CORO1A,ENAH,FHL3,FHOD1,PFN1,PFN2,SSH1,SSH2,TMSB4X,TMSB4Y,VASP,WASF2
3.3.5	OG	GO:0042493	156	10	3	0.0641026	11526484	The mechanisms by which cancer cells survive and escape the cytotoxic effects of chemotherapeutic agents are essentially unknown. In the present study, we demonstrate that in the MDA-MB-231 and MDA-MB-435 breast cancer cells, ligation of 1 integrins by their extracellular matrix ligands inhibits significantly apoptosis induced by paclitaxel and vincristine, two microtubule-directed chemotherapeut…	response to drug	P08183,P13498,P14416,P21728,P34947,P35354,P35462,P46821,P68032,Q15835	ABCB1,ACTC1,CYBA,DRD1,DRD2,DRD3,GRK1,GRK5,MAP1B,PTGS2
3.3.5	OG	GO:0006811	156	10	4	0.0641026			ion transport	A9Z1Z8,P04839,P39086,P48995,P63252,Q13003,Q99572,Q9NZA1,Q9Y5Y9,Q9Y696	CLIC4,CLIC5,CYBB,GRIK1,GRIK3,KCNJ2,P2RX7,SCN10A,TRPC1
3.3.6	G	GO:0006457	136	7	5	0.0514706	14534301	BRCT folding defects resulting from cancer-predisposing BRCA1 truncation mutations can be assayed for and detected at the protein level using a simple protease sensitivity assay. Using a proteolysis-based assay to probe the BRCT for non-native conformations, we show that the majority of the tested missense and truncations alter the folding state of the BRCT.	protein folding	B1AQP2,O15212,P50990,P61758,Q5STK2,Q9C083,Q9UHV9	CCT8,PFDN2,PFDN5,PFDN6,VBP1
3.3.7	OG	GO:0007268	129	6	5	0.0465116			synaptic transmission	A1L4F9,P17600,P30939,Q14831,Q14833,Q92777	GRM4,GRM7,HTR1F,SYN1,SYN2
3.3.7	OG	GO:0007010	129	6	5	0.0465116	21482786	PAK1 is widely expressed in a variety of normal tissues, and expression is significantly increased in ovarian, breast, and bladder cancers (4–6).PAK1 has recently been shown to be involved in fundamental cellular processes beyond that of regulating the cytoskeleton, including regulation of apoptosis or programmed cell death (9). There are published examples that describe activated forms of PAK1 p…	cytoskeleton organization	A4D2P0,O14639,P09327,Q08495,Q99439,Q9UKE5	ABLIM1,CNN2,EPB49,RAC1,TNIK,VIL1
3.3.8	G	GO:0045893	117	5	9	0.042735			positive regulation of transcription, DNA-dependent	P48788,Q13263,Q13418,Q99729,Q9H2F5	EPC1,HNRNPAB,ILK,TNNI2,TRIM28
3.3.9	OG	GO:0055085	112	4	4	0.0357143	22160574	The transmembrane transport of anticancer drugs is mainly regulated by P-glycoprotein encoded by the human multidrug resistance gene 1 gene (MDR1). Since there were controversies regarding the association between MDR1 C3435T polymorphism and response to chemotherapy among patients with advanced breast cancer, a meta-analysis of the link was conducted. A total of 7 studies consist of 464 advanced …	transmembrane transport	A4D1D2,O00159,P21796,Q8N0Z2	ABCB1,ABRA,MYO1E,VDAC1
3.3.9	OG	GO:0030154	112	4	3	0.0357143	22562546	MicroRNAs (miRNAs) play pivotal roles in stem cell biology, differentiation and oncogenesis, and are of high interest as potential breast cancer therapeutics. However, their expression and function during normal mammary differentiation and in breast cancer remain to be elucidated. In order to identify which miRNAs are involved in mammary differentiation, we thoroughly investigated miRNA expressio…	cell differentiation	Q15645,Q7L576,Q99750,Q9ULJ8	CYFIP1,MDFI,PPP1R9A,TRIP13
3.3.9	OG	GO:0016192	112	4	4	0.0357143			vesicle-mediated transport	P61163,Q15436,Q8IYJ3,Q99829	ACTR1A,CPNE1,SEC23A,SYTL1
3.3.9	OG	GO:0008285	112	4	5	0.0357143	22143930	Furthermore, the proliferation of MDA-MB-231 cells transfected with OPN shRNA was significantly decreased when compared to the negative control (transfected with empty vector). Sensitivity of MDA-MB-231 cells to doxorubicin was enhanced after treatment with OPN shRNA. The IC50 values of doxorubicin of the OPN-transfected group, the MDA-MB-231 cells and the negativetransfected group were 0.13588, …	negative regulation of cell proliferation	O43815,P16035,P35372,Q9Y6U3	OPRM1,SCIN,STRN,TIMP2
3.3.9	OG	GO:0006936	112	4	4	0.0357143			muscle contraction	P18084,P29536,P50402,Q9UBF9	EMD,ITGB5,LMOD1,MYOT
3.3.9	OG	GO:0006915	112	4	4	0.0357143	16397018	Survivin, a member of the inhibitor of apoptosis protein family, was identified as a potential Stat3-regulated gene by microarray analysis. This was confirmed in Survivin gene promoter studies and chromatin immunoprecipitation assays showing that Stat3 directly binds to and regulates the Survivin promoter. Furthermore, direct inhibition of Stat3 signaling blocked the expression of Survivin protei…	apoptotic process	P20333,P21796,P24855,Q9Y2A7	DNASE1,NCKAP1,TNFRSF1B,VDAC1
3.3.9	OG	GO:0006886	112	4	6	0.0357143			intracellular protein transport	B3KXI2,Q15436,Q8IYJ3,Q96QU8	SEC23A,SYTL1,XPO6
3.3.9	OG	GO:0006810	112	4	3	0.0357143			transport	P22307,P29033,P54105,Q9Y6H8	CLNS1A,CTDSP2,GJA3,GJB2,SYCP2
3.3.9	OG	GO:0000910	112	4	3	0.0357143			cytokinesis	B4DYA6,O75116,O75935,P60981	DCTN3,DSTN,ROCK2
3.3.9	OG	GO:0000278	112	4	3	0.0357143	21139994	To reveal primary effects, we examined digitoxin's effect 6 h post-treatment with the highest dose, 1μg/ml, and found upregulation of the stress response genes EGR-1 and NAB2, lipid biosynthetic genes and the tumor suppressor gene p21, and downregulation of the mitotic cell cycle. gene CDC16 and the replication gene PolR3B. RT-PCR analysis validated effects on stress response, apoptotic and cell …	mitotic cell cycle	O75935,P33992,P61163,Q13561	ACTR1A,DCTN2,DCTN3,MCM5
3.3.10	OG	GO:0042060	77	3	4	0.038961	12477471	The overall rate of wound healing complications in this study is comparable with reports from other centres. 1,2,3,4,14 Our findings confirm studies of conventional and reconstructive breast cancer surgery, which have shown a higher risk of skin flap necrosis and epidermolysis among smokers.	wound healing	P05109,P16234,Q06828	FMOD,PDGFRA,S100A8
3.3.10	OG	GO:0007264	77	3	6	0.038961			small GTPase mediated signal transduction	A4D2P1,P20338,P47224	RAB4A,RABIF,RAC1
3.3.10	OG	GO:0007186	77	3	6	0.038961	11897506	The biological and biochemical effects of estrogen have been ascribed to its known receptors, which function as ligand-inducible transcription factors. However, estrogen also triggers rapid activation of classical second messengers (cAMP, calcium, and inositol triphosphate) and stimulation of intracellular signaling cascades mitogen-activated protein kinase (MAP K), PI3K and eNOS. These latter ev…	G-protein coupled receptor signaling pathway	O00222,P21453,P41180	CASR,GRM8,S1PR1
3.3.10	OG	GO:0006470	77	3	6	0.038961	9837921	Telomerase, a specialized RNA-directed DNA polymerase that extends telomeres of eukaryotic chromosomes, is repressed in human somatic tissues and becomes activated during tumor progression in most human cancers. To date, little is known about how telomerase is activated and controlled in cancer, although activation is thought to be involved in cancer cell immortalization.	protein dephosphorylation	Q16827,Q8TE77,Q9UBT5	PTPRU,SSH3
3.3.10	OG	GO:0006461	77	3	5	0.038961			protein complex assembly	O14817,Q92558,Q9UPY6	TSPAN4,WASF1,WASF3
3.3.11	B	GO:0007596	79	16	5	0.202532	3345487	TAMOXIFEN is an antiestrogen which is widely used in the treatment of breast carcinoma.' Further- more, it has recently been advocated for both nonmalig- nant breast disease2 and breast carcinoma pro phyla xi^.^ If these recommendations are adopted, usage of tamoxifen will increase. However, there have been several reports of venous and arterial thrombosis associated with tamoxifen therapy for br…	blood coagulation	O43707,P00519,P05067,P05106,P05556,P18206,P21333,P26006,P41240,P48736,P56945,P60709,P61586,P61812,P63261,Q03135	ABL1,ACTG1,ACTN4,APP,BCAR1,CAV1,CSK,FLNA,ITGA3,ITGB1,ITGB3,PIK3CG,RHOA,TGFB2,VCL
3.3.12	B	GO:0006915	63	11	4	0.174603	16397018	Survivin, a member of the inhibitor of apoptosis protein family, was identified as a potential Stat3-regulated gene by microarray analysis. This was confirmed in Survivin gene promoter studies and chromatin immunoprecipitation assays showing that Stat3 directly binds to and regulates the Survivin promoter. Furthermore, direct inhibition of Stat3 signaling blocked the expression of Survivin protei…	apoptotic process	A2A418,P02545,P06396,P08138,P49768,P49810,P63167,Q13813,Q15149,Q5T0I2,Q9Y4K3	DYNLL1,GSN,LMNA,NGFR,PLEC,PSEN1,PSEN2,SPTAN1,TRAF6
3.3.13	B	GO:0008285	52	6	5	0.115385	22143930	Furthermore, the proliferation of MDA-MB-231 cells transfected with OPN shRNA was significantly decreased when compared to the negative control (transfected with empty vector). Sensitivity of MDA-MB-231 cells to doxorubicin was enhanced after treatment with OPN shRNA. The IC50 values of doxorubicin of the OPN-transfected group, the MDA-MB-231 cells and the negativetransfected group were 0.13588, …	negative regulation of cell proliferation	P17936,P51636,P60484,Q12824,Q2TNI1,Q53X57	CAV1,CAV2,IGFBP3,PTEN,SMARCB1
3.3.14	OB	GO:0014070	46	4	4	0.0869565			response to organic cyclic compound	O14939,P19878,P25098,P29279	ADRBK1,CTGF,NCF2,PLD2
3.3.14	OB	GO:0008284	46	4	5	0.0869565	19171042	Autocrine regulation of cell proliferation by estrogen receptor-alpha in estrogen receptor-alpha-positive breast cancer cell lines.	positive regulation of cell proliferation	P16473,P29279,P35968,P60033	CD81,CTGF,KDR,TSHR
3.3.14	OB	GO:0006979	46	4	3	0.0869565	11597322	Hypoxia and oxidative stress in breast cancer. Oxidative stress: its effects on the growth, metastatic potential and response to therapy of breast cancer.	response to oxidative stress	P04156,P04264,P25098,Q53YK7	ADRBK1,KRT1,PRNP
3.3.15	OB	GO:0045892	36	3	9	0.0833333			negative regulation of transcription, DNA-dependent	Q8TAQ2,Q969G3,Q9HAU4	SMARCC2,SMARCE1,SMURF2
3.3.15	OB	GO:0042060	36	3	4	0.0833333	12477471	The overall rate of wound healing complications in this study is comparable with reports from other centres. 1,2,3,4,14 Our findings confirm studies of conventional and reconstructive breast cancer surgery, which have shown a higher risk of skin flap necrosis and epidermolysis among smokers.	wound healing	P07585,P09493,Q6FH10	DCN,TPM1
3.3.15	OB	GO:0009612	36	3	3	0.0833333			response to mechanical stimulus	P07585,P68133,Q6FH10	ACTA1,DCN
3.3.15	OB	GO:0007399	36	3	4	0.0833333	20840789	Neural recognition molecule L1CAM, which is a key protein involved in early nervous system development, is known to be abnormally expressed and shed in several types of cancers where it participates in metastasis and progression. The distinction of L1CAM presence in cancerous vs. normal tissues has suggested it to be a new target for cancer treatment. Our current study focused on the potential ro…	nervous system development	Q8TAQ2,Q92922,Q969G3	SMARCC1,SMARCC2,SMARCE1
3.3.15	OB	GO:0007165	36	3	4	0.0833333	8745151	Signal transduction pathways activated during growth of human breast cancer cells in tissue culture are reviewed.	signal transduction	O15259,P25942,Q99962	CD40,NPHP1,SH3GL2
3.3.15	OB	GO:0006357	36	3	9	0.0833333			regulation of transcription from RNA polymerase II promoter	Q8TAQ2,Q92922,Q969G3	SMARCC1,SMARCC2,SMARCE1
3.3.15	OB	GO:0006338	36	3	8	0.0833333			chromatin remodeling	Q17S11,Q8TAQ2,Q92922	SMARCB1,SMARCC1,SMARCC2
3.4.1	G	GO:0007165	230	48	4	0.208696	8745151	Signal transduction pathways activated during growth of human breast cancer cells in tissue culture are reviewed.	signal transduction	O14492,O14654,O43157,O43639,O60496,O75312,P01135,P04083,P05019,P06702,P07333,P07949,P10721,P11274,P14784,P16885,P19174,P19235,P24821,P29376,P29692,P30530,P31785,P31947,P32927,P42345,P43354,P46108,P47736,P49069,P49815,P53675,P60983,Q02750,Q02763,Q04912,Q12929,Q13191,Q13322,Q13546,Q13740,Q13905,Q14449,Q16832,Q92835,Q99062,Q99704,Q9NWQ8	ALCAM,ANXA1,ART4,AXL,BCR,CAMLG,CBLB,CLTCL1,CRK,CSF1R,CSF2RB,CSF3R,DDR2,DOK2,EEF1D,EPOR,EPS8,GMFB,GRB10,GRB14,IGF1,IL2RB,IL2RG,INPP5D,IRS4,KIT,LTK,MAP2K1,MST1R,MTOR,NCK2,NR4A2,PAG1,PLCG1,PLCG2,PLXNB1,RAP1GAP,RAPGEF1,RET,REXO2,RIPK1,S100A9,SH2B2,TEK,TGFA,TNC,TSC2,ZNF259
3.4.2	G	GO:0007596	182	20	5	0.10989	3345487	TAMOXIFEN is an antiestrogen which is widely used in the treatment of breast carcinoma.' Further- more, it has recently been advocated for both nonmalig- nant breast disease2 and breast carcinoma pro phyla xi^.^ If these recommendations are adopted, usage of tamoxifen will increase. However, there have been several reports of venous and arterial thrombosis associated with tamoxifen therapy for br…	blood coagulation	O14983,O15530,P05026,P05107,P08195,P08648,P11215,P14210,P23229,P32004,P40238,P43405,P62158,P68871,Q04759,Q13094,Q92569,Q93084,Q9H4M9,Q9UKW4	ATP1B1,ATP2A1,ATP2A3,CALM1,CALM2,CALM3,EHD1,HBB,HGF,ITGA5,ITGA6,ITGAM,ITGB2,LCP2,MPL,PDPK1,PIK3R3,PRKCQ,SLC3A2,SYK,VAV3,VCAM1
3.4.3	G	GO:0006468	162	15	6	0.0925926			protein phosphorylation	O43293,P07332,P15056,P16591,P29597,P42679,P42680,P49137,P52333,Q13882,Q8NG66,Q8WXJ5,Q92918,Q99558,Q9NRD5	BRAF,DAPK3,FER,FES,JAK3,MAP3K14,MAP4K1,MAPKAPK2,MATK,NEK11,NR4A3,NTRK2,PICK1,PTK6,TYK2
3.4.4	G	GO:0007173	147	14	8	0.0952381	22025675	TIEG1 inhibits breast cancer invasion and metastasis by inhibition of epidermal growth factor receptor (EGFR) transcription and the EGFR signaling pathway.	epidermal growth factor receptor signaling pathway	A1L3Y3,B2RC66,O14944,O43184,O75159,O75886,O94973,P09496,P18085,P42566,Q13480,Q53SD4,Q92529,Q96B97	ADAM12,AP2A2,ARF4,CAMLG,CLTA,EPS15,EREG,GAB1,SH3KBP1,SHC3,SOCS5,STAM2
3.4.5	OG	GO:0042493	133	10	3	0.075188	11526484	The mechanisms by which cancer cells survive and escape the cytotoxic effects of chemotherapeutic agents are essentially unknown. In the present study, we demonstrate that in the MDA-MB-231 and MDA-MB-435 breast cancer cells, ligation of 1 integrins by their extracellular matrix ligands inhibits significantly apoptosis induced by paclitaxel and vincristine, two microtubule-directed chemotherapeut…	response to drug	B7Z3U6,O14543,O15357,O15524,P03971,P05023,P05362,Q4JHT5,Q5TZZ9,Q6FI39	AMH,ANXA1,ATP1A1,ICAM1,INPPL1,SOCS1,SOCS3
3.4.5	OG	GO:0035556	133	10	5	0.075188	19891966	Activated protein C enhances cell motility of endothelial cells and MDA-MB-231 breast cancer cells by intracellular signal transduction.	intracellular signal transduction	A2A284,A8K3D1,A8K9S7,O14508,O14512,O15524,P46109,Q4JHT5,Q96BD6,Q9NSE2	CBLB,CISH,CRKL,PLCG1,SOCS1,SOCS2,SOCS4,SPSB1
3.4.6	OG	GO:0008284	115	9	5	0.0782609	19171042	Autocrine regulation of cell proliferation by estrogen receptor-alpha in estrogen receptor-alpha-positive breast cancer cell lines.	positive regulation of cell proliferation	P01308,P01344,P35070,P35916,P40189,P60568,Q8WWQ0,Q9NYD6,Q9UQC2	BTC,FLT4,GAB2,HOXC10,IGF2,IL2,IL6ST,INS,PHIP
3.4.6	OG	GO:0007169	115	9	7	0.0782609			transmembrane receptor protein tyrosine kinase signaling pathway	P07766,P35916,Q08345,Q16620,Q548C2,Q8TEW6,Q9P104,Q9UM73,Q9UQC2	ALK,CD3E,DDR1,DOK4,DOK5,FLT4,GAB2,NTRK2
3.4.7	OG	GO:0008285	99	7	5	0.0707071	22143930	Furthermore, the proliferation of MDA-MB-231 cells transfected with OPN shRNA was significantly decreased when compared to the negative control (transfected with empty vector). Sensitivity of MDA-MB-231 cells to doxorubicin was enhanced after treatment with OPN shRNA. The IC50 values of doxorubicin of the OPN-transfected group, the MDA-MB-231 cells and the negativetransfected group were 0.13588, …	negative regulation of cell proliferation	O14745,P33151,P50616,Q12913,Q14106,Q96EY1,Q9NPR5	CDH5,DNAJA3,PTPRJ,SLC9A3R1,TOB1,TOB2
3.4.7	OG	GO:0007264	99	7	6	0.0707071			small GTPase mediated signal transduction	Q07890,Q07912,Q53G26,Q92730,Q96EY1,Q99490,Q9BRG2	AGAP2,DNAJA3,RND1,SH2D3A,SOS2,TNK2
3.4.8	G	GO:0006886	86	6	6	0.0697674			intracellular protein transport	A6NKH4,O60749,O95295,P55735,Q13596,Q92572	AP3S1,SEC13,SNAPIN,SNX1,SNX2
3.4.9	OG	GO:0048015	80	4	7	0.05			phosphatidylinositol-mediated signaling	A2RUF7,O00443,O00750,O14777	NDC80,PIK3C2A,PIK3C2B
3.4.9	OG	GO:0045087	80	4	4	0.05	12790791	The innate immune response, which depends on so-called pattern-recognition receptors (PRRs) is an evolutionarily old immune response able to elicit a defensive response against a vast array of pathogens. The purpose of this review is to revisit the role of innate immunity in breast carcinoma from the oldest therapeutic approach using bacillus Calmette-Guerin to the recent findings on the manipula…	innate immune response	P25963,P31151,P51452,Q9NZP8	C1RL,DUSP3,NFKBIA,S100A7
3.4.9	OG	GO:0015031	80	4	5	0.05	21628496	Breast cancer resistance protein (BCRP), an ATP-dependent efflux transporter, confers drug resistance to many chemotherapy agents. BCRP is overexpressed in tumors exposed to an acidic environment; therefore, it is important to establish the effect of low pH on BCRP transport activity. It has recently been reported that BCRP transports substrates more efficiently in an acidic microenvironment.	protein transport	O15126,O95219,O95721,P12270	SCAMP1,SNAP29,SNX4,TPR
3.4.9	OG	GO:0006508	80	4	4	0.05	18392133	Aberrant proteolysis is another important characteristic of breast cancer progression and invasion. DN-PAK1 or knock-down of PAK1 reduced pericellular proteolysis of DQ-collagen IV in the 3D cultures. Treatment of cells with an inhibitor of Rac1 also reduced pericellular proteolysis, and this reduction was reversed by the expression of activated PAK1. Our conclusion is that overexpressed and acti…	proteolysis	O75173,P08473,P14384,Q9NZP8	ADAMTS4,C1RL,CPM,MME
3.4.9	OG	GO:0006470	80	4	6	0.05	9837921	Telomerase, a specialized RNA-directed DNA polymerase that extends telomeres of eukaryotic chromosomes, is repressed in human somatic tissues and becomes activated during tumor progression in most human cancers. To date, little is known about how telomerase is activated and controlled in cancer, although activation is thought to be involved in cancer cell immortalization.	protein dephosphorylation	P08575,P17706,P23467,Q99952	PTPN18,PTPN2,PTPRB,PTPRC
3.4.9	OG	GO:0005975	80	4	3	0.05			carbohydrate metabolic process	P12270,P41236,Q16821,Q9UEF7	KL,PPP1R2,PPP1R3A,TPR
3.4.10	OG	GO:0007268	58	3	5	0.0517241			synaptic transmission	O14908,Q86YM7,Q9H4G0	EPB41L1,GIPC1,HOMER1
3.4.10	OG	GO:0006810	58	3	3	0.0517241			transport	P00403,Q00169,Q7GXZ8	MT-CO2,PITPNA,PTGS2
3.4.10	OG	GO:0001568	58	3	7	0.0517241			blood vessel development	O14495,P29317,Q8IV73	EPHA2,PPAP2B,RAPGEF1
3.4.11	B	GO:0007165	68	30	4	0.441176	8745151	Signal transduction pathways activated during growth of human breast cancer cells in tissue culture are reviewed.	signal transduction	O00459,O14964,O60674,P00533,P01133,P04626,P07948,P08069,P08581,P09619,P12931,P18031,P20936,P21860,P24394,P25445,P27986,P28482,P29350,P35568,P63104,Q05655,Q07889,Q14289,Q14451,Q15303,Q15418,Q53YD3,Q5T9P3,Q9Y4H2	EGF,EGFR,ERBB2,ERBB3,ERBB4,FASN,GRB7,HGS,IGF1R,IL4R,IRS1,IRS2,JAK2,LYN,MAPK1,PDGFRB,PIK3R1,PIK3R2,PRKCD,PTK2B,PTPN1,PTPN6,RASA1,RPS6KA1,SLTM,SOS1,SRC,YWHAZ
3.4.12	OB	GO:0007596	38	7	5	0.184211	3345487	TAMOXIFEN is an antiestrogen which is widely used in the treatment of breast carcinoma.' Further- more, it has recently been advocated for both nonmalig- nant breast disease2 and breast carcinoma pro phyla xi^.^ If these recommendations are adopted, usage of tamoxifen will increase. However, there have been several reports of venous and arterial thrombosis associated with tamoxifen therapy for br…	blood coagulation	P05129,P06241,P15498,P29353,P62993,Q05397,Q06124	FYN,GRB2,PRKCG,PTK2,PTPN11,SHC1,VAV1
3.4.12	OB	GO:0006468	38	7	6	0.184211			protein phosphorylation	P05129,P06241,P23458,P51955,Q05397,Q13153,Q96CY4	FYN,JAK1,NEK2,NTRK3,PKN1,PRKCG,PTK2
3.4.13	OB	GO:0045893	27	4	9	0.148148			positive regulation of transcription, DNA-dependent	O75030,P01100,P35222,Q1HBJ4	CTNNB1,FOS,MAPK1,MITF
3.4.13	OB	GO:0042493	27	4	3	0.148148	11526484	The mechanisms by which cancer cells survive and escape the cytotoxic effects of chemotherapeutic agents are essentially unknown. In the present study, we demonstrate that in the MDA-MB-231 and MDA-MB-435 breast cancer cells, ligation of 1 integrins by their extracellular matrix ligands inhibits significantly apoptosis induced by paclitaxel and vincristine, two microtubule-directed chemotherapeut…	response to drug	D0PNI1,P01100,P35222,Q6FG41	CTNNB1,FOS,YWHAZ
3.4.13	OB	GO:0032870	27	4	5	0.148148			cellular response to hormone stimulus	P01100,P10912,P51692,Q6FG41	FOS,GHR,STAT5B
3.4.13	OB	GO:0032496	27	4	6	0.148148			response to lipopolysaccharide	P01100,P51692,Q1HBJ4,Q6FG41	FOS,MAPK1,STAT5B
3.4.13	OB	GO:0032355	27	4	7	0.148148			response to estradiol stimulus	P06213,P10912,P35222,P51692	CTNNB1,GHR,INSR,STAT5B
3.4.13	OB	GO:0007399	27	4	4	0.148148	20840789	Neural recognition molecule L1CAM, which is a key protein involved in early nervous system development, is known to be abnormally expressed and shed in several types of cancers where it participates in metastasis and progression. The distinction of L1CAM presence in cancerous vs. normal tissues has suggested it to be a new target for cancer treatment. Our current study focused on the potential ro…	nervous system development	P01100,P04629,Q16288,Q6FG41	FOS,NTRK1,NTRK3
3.4.13	OB	GO:0007169	27	4	7	0.148148			transmembrane receptor protein tyrosine kinase signaling pathway	A1L467,A6NF12,P04629,Q16288	NTRK1,NTRK3,SLTM
3.4.13	OB	GO:0006355	27	4	8	0.148148			regulation of transcription, DNA-dependent	O75030,P06213,P22681,Q8WYR3	CBL,INSR,MITF
3.5.1	OG	GO:0044267	95	10	4	0.105263			cellular protein metabolic process	O43292,P05386,P15291,P61247,Q15813,Q15814,Q92643,Q969N2,Q96S52,Q9BTW9	B4GALT1,GPAA1,PIGK,PIGS,PIGT,RPLP1,RPS3A,TBCC,TBCD,TBCE
3.5.1	OG	GO:0006281	95	10	7	0.105263	22683426	Defects in components of DNA repair pathways are responsible for numerous hereditary cancer syndromes and are also common in many sporadic malignancies. Inherited mutations in the breast cancer susceptibility genes BRCA1 and BRCA2 or components of the Fanconi anemia (FA) complex incite genomic instability and predispose to malignancy. The products of the BRCA and FA genes participate in a conserv…	DNA repair	O95997,P49459,P49916,P49917,Q03468,Q13426,Q15233,Q9UBZ9,Q9UGN5,Q9Y6F1	ERCC6,LIG4,LRIG3,NONO,PARP2,PARP3,PTTG1,REV1,UBE2A,XRCC4
3.5.2	G	GO:0007165	75	8	4	0.106667	8745151	Signal transduction pathways activated during growth of human breast cancer cells in tissue culture are reviewed.	signal transduction	B2RTS2,B7Z7H6,P06401,P16284,P62070,Q16555,Q5TZT2,Q96P48	ARAP1,DPYSL2,PECAM1,PGR,RASSF1,RRAS2
3.5.3	G	GO:0006355	67	6	8	0.0895522			regulation of transcription, DNA-dependent	O14744,P07199,P09017,P09086,Q15554,Q16633	CENPB,HOXC4,POU2AF1,POU2F2,PRMT5,TERF2
3.5.4	OG	GO:0045892	61	3	9	0.0491803			negative regulation of transcription, DNA-dependent	P45973,Q2M1K9,Q9UBN7	CBX5,HDAC6,ZNF423
3.5.4	OG	GO:0007067	61	3	7	0.0491803	19377877	the breast epithelium might have experienced more mitogenic stimulation and subsequently would have a higher potential to develop breast cancer if the cells have a suboptimal capacity to regulate centrosomal segregation and mitosis because of a variant Aurora-A. In other words, estrogen exposure or other growth-promoting signals may impose a selective microenvironment, selecting those individuals…	mitosis	Q00610,Q96CS2,Q96FF9	CDCA5,CLTC,HAUS1
3.5.4	OG	GO:0006974	61	3	4	0.0491803	21082043	To identify molecular processes contributing to development of aneuploidy, we used a cell spot microarray technique to identify genes inducing polyploidy and/or allowing maintenance of polyploid cell growth in breast cancer cells. Of 5760 human genes screened, 177 were found to induce severe DNA content alterations on prolonged transient silencing. Association with response to DNA damage stimulus…	response to DNA damage stimulus	Q7Z2E3,Q9NS23,Q9UL54	APTX,RASSF1,TAOK2
3.5.4	OG	GO:0006886	61	3	6	0.0491803			intracellular protein transport	Q00610,Q96AP0,Q9UBN7	ACD,CLTC,HDAC6
3.5.4	OG	GO:0006508	61	3	4	0.0491803	18392133	Aberrant proteolysis is another important characteristic of breast cancer progression and invasion. DN-PAK1 or knock-down of PAK1 reduced pericellular proteolysis of DQ-collagen IV in the 3D cultures. Treatment of cells with an inhibitor of Rac1 also reduced pericellular proteolysis, and this reduction was reversed by the expression of activated PAK1. Our conclusion is that overexpressed and acti…	proteolysis	P08311,P10144,Q15843	CTSG,GZMB,NEDD8
3.5.4	OG	GO:0006006	61	3	7	0.0491803			glucose metabolic process	P18669,P22415,Q7Z5Y1	PGAM1,USF1,usf1-bd
3.5.5	OB	GO:0006457	82	14	5	0.170732	14534301	BRCT folding defects resulting from cancer-predisposing BRCA1 truncation mutations can be assayed for and detected at the protein level using a simple protease sensitivity assay. Using a proteolysis-based assay to probe the BRCT for non-native conformations, we show that the majority of the tested missense and truncations alter the folding state of the BRCT.	protein folding	A6NCD2,A6NE14,A8MWI8,P17987,P40227,P48643,P49368,P50991,P68363,P68366,P78371,Q71U36,Q99832,Q9NQP4	CCT2,CCT3,CCT4,CCT5,CCT6A,CCT7,PFDN4,TCP1,TUBA1A,TUBA1B,TUBA4A
3.5.5	OB	GO:0006355	82	14	8	0.170732			regulation of transcription, DNA-dependent	A8C4L5,O14686,P09629,P09874,P23246,P24928,Q02880,Q09028,Q13950,Q15291,Q8NEZ4,Q96PK6,Q9NV56,Q9UBL3	ASH2L,C20orf20,HOXB7,MLL3,MRGBP,PARP1,POLR2A,RBBP4,RBBP5,RBM14,RUNX2,SFPQ,TOP2B,WBP7
3.5.6	OB	GO:0045892	54	7	9	0.12963			negative regulation of transcription, DNA-dependent	P12956,P13010,P31946,P35548,P49711,Q13573,Q99873	CTCF,MSX2,PRMT1,SNW1,XRCC5,XRCC6,YWHAB
3.5.6	OB	GO:0006281	54	7	7	0.12963	22683426	Defects in components of DNA repair pathways are responsible for numerous hereditary cancer syndromes and are also common in many sporadic malignancies. Inherited mutations in the breast cancer susceptibility genes BRCA1 and BRCA2 or components of the Fanconi anemia (FA) complex incite genomic instability and predispose to malignancy. The products of the BRCA and FA genes participate in a conserv…	DNA repair	O14757,P09884,P12956,P13010,P63146,Q9NS91,Q9Y253	CHEK1,POLA1,POLQ,RAD18,UBE2B,XRCC5,XRCC6
3.5.7	OB	GO:0032436	42	4	9	0.0952381			positive regulation of proteasomal ubiquitin-dependent protein catabolic process	O15105,P10909,P53350,P63244	CLU,GNB2L1,PLK1,SMAD7
3.5.7	OB	GO:0007067	42	4	7	0.0952381	19377877	the breast epithelium might have experienced more mitogenic stimulation and subsequently would have a higher potential to develop breast cancer if the cells have a suboptimal capacity to regulate centrosomal segregation and mitosis because of a variant Aurora-A. In other words, estrogen exposure or other growth-promoting signals may impose a selective microenvironment, selecting those individuals…	mitosis	P07437,P53350,Q14203,Q5SU16	DCTN1,PLK1,TUBB
3.5.7	OB	GO:0006915	42	4	4	0.0952381	16397018	Survivin, a member of the inhibitor of apoptosis protein family, was identified as a potential Stat3-regulated gene by microarray analysis. This was confirmed in Survivin gene promoter studies and chromatin immunoprecipitation assays showing that Stat3 directly binds to and regulates the Survivin promoter. Furthermore, direct inhibition of Stat3 signaling blocked the expression of Survivin protei…	apoptotic process	P10636,P29466,P42858,P52294	CASP1,KPNA1,MAPT,SLC6A4
3.5.7	OB	GO:0000278	42	4	3	0.0952381	21139994	To reveal primary effects, we examined digitoxin's effect 6 h post-treatment with the highest dose, 1μg/ml, and found upregulation of the stress response genes EGR-1 and NAB2, lipid biosynthetic genes and the tumor suppressor gene p21, and downregulation of the mitotic cell cycle. gene CDC16 and the replication gene PolR3B. RT-PCR analysis validated effects on stress response, apoptotic and cell …	mitotic cell cycle	P07437,P49450,P53350,Q14203	CENPA,DCTN1,PLK1,TUBB
3.6.1	G	GO:0007264	136	30	6	0.220588			small GTPase mediated signal transduction	A8K3Z8,B4DNC0,O00212,P08134,P10114,P15882,P20337,P49703,P49795,P51153,P52757,P57729,P57735,P62826,P84095,Q07960,Q15052,Q15669,Q2M1Z3,Q53QZ3,Q6ICP4,Q6ICQ8,Q8TAI7,Q96D21,Q9BZG1,Q9H082,Q9H4E5,Q9NRW1,Q9NYN1,Q9NYS0	ARHGAP1,ARHGAP15,ARHGAP31,ARHGEF6,ARL4D,CHN1,CHN2,NKIRAS1,RAB13,RAB25,RAB33B,RAB34,RAB38,RAB3B,RAB6B,RAN,RAP2A,RASD2,RASL12,RGS19,RHEBL1,RHOC,RHOD,RHOG,RHOH,RHOJ
3.6.2	G	GO:0006468	106	13	6	0.122642			protein phosphorylation	O00444,O95747,P36896,P37023,Q00532,Q00537,Q6SA08,Q8NER5,Q9BXA7,Q9H093,Q9NYL2,Q9P2K8,Q9UIK4	ACVR1B,ACVR1C,ACVRL1,CDK17,CDKL1,DAPK2,EIF2AK4,MLTK,NUAK2,OXSR1,PLK4,TSSK1B,TSSK4
3.6.3	G	GO:0015031	93	10	5	0.107527	21628496	Breast cancer resistance protein (BCRP), an ATP-dependent efflux transporter, confers drug resistance to many chemotherapy agents. BCRP is overexpressed in tumors exposed to an acidic environment; therefore, it is important to establish the effect of low pH on BCRP transport activity. It has recently been reported that BCRP transports substrates more efficiently in an acidic microenvironment.	protein transport	A5D8V6,Q6UWE0,Q86VN1,Q86XT2,Q8NEZ2,Q8NFH4,Q96H20,Q9H9H4,Q9HCU5,Q9UK41	LRSAM1,NUP37,PREB,SNF8,VPS28,VPS36,VPS37A,VPS37B,VPS37C,VPS37D
3.6.4	OG	GO:0035556	83	9	5	0.108434	19891966	Activated protein C enhances cell motility of endothelial cells and MDA-MB-231 breast cancer cells by intracellular signal transduction.	intracellular signal transduction	A4D1A2,B4DV19,O14544,O14578,P08567,Q08881,Q13501,Q70Z35,Q9Y6J8	CHN1,CHN2,CIT,ITK,PLEK,PREX2,SOCS7,SQSTM1,STYXL1
3.6.4	OG	GO:0007165	83	9	4	0.108434	8745151	Signal transduction pathways activated during growth of human breast cancer cells in tissue culture are reviewed.	signal transduction	O75563,O95388,Q08881,Q13705,Q16671,Q8IUC4,Q8WUH2,Q9BST9,Q9UF11	ACVR2B,AMHR2,ITK,PLEKHB1,RHPN2,RTKN,SKAP2,TGFBRAP1,WISP1
3.6.4	OG	GO:0006915	83	9	4	0.108434	16397018	Survivin, a member of the inhibitor of apoptosis protein family, was identified as a potential Stat3-regulated gene by microarray analysis. This was confirmed in Survivin gene promoter studies and chromatin immunoprecipitation assays showing that Stat3 directly binds to and regulates the Survivin promoter. Furthermore, direct inhibition of Stat3 signaling blocked the expression of Survivin protei…	apoptotic process	P48454,P49354,P62979,Q13501,Q16625,Q86XS8,Q9BST9,Q9H832,Q9NY61	AATF,FNTA,OCLN,PPP3CC,RNF130,RPS27A,RTKN,SQSTM1,UBE2Z
3.6.5	OG	GO:0016567	59	6	8	0.101695			protein ubiquitination	O15205,Q547Q3,Q58WW2,Q5T6F0,Q6ZNA4,Q9HCE7	DCAF12,DCAF6,RNF111,SMURF1,UBD
3.6.5	OG	GO:0016192	59	6	4	0.101695			vesicle-mediated transport	P30533,P63010,Q86YA9,Q9NZ52,Q9UJY4,Q9UJY5	AP2B1,GGA1,GGA2,GGA3,LRPAP1
3.6.5	OG	GO:0006886	59	6	6	0.101695			intracellular protein transport	P63010,Q86YA9,Q8NCS6,Q9NZ52,Q9UJY4,Q9UJY5	AP2B1,GGA1,GGA2,GGA3
3.6.6	OG	GO:0008285	46	3	5	0.0652174	22143930	Furthermore, the proliferation of MDA-MB-231 cells transfected with OPN shRNA was significantly decreased when compared to the negative control (transfected with empty vector). Sensitivity of MDA-MB-231 cells to doxorubicin was enhanced after treatment with OPN shRNA. The IC50 values of doxorubicin of the OPN-transfected group, the MDA-MB-231 cells and the negativetransfected group were 0.13588, …	negative regulation of cell proliferation	A4D173,O95390,Q93034	CUL5,GDF11,SKAP2
3.6.6	OG	GO:0007283	46	3	6	0.0652174	11782390	Immunohistochemistry assays found TSP50 proteins located in the spermatocytes of human testes, whereas in situ hybridization and immunohistochemistry confirmed that gene activation in breast tumors took place in malignant mammary epithelial cells. These results suggested that the normal function of the TSP50 gene was involved in spermatogenesis, whereas the up-regulation of TSP50 in many breast c…	spermatogenesis	Q96IK5,Q9C0J8,Q9UII6	DUSP13,GMCL1,WDR33
3.6.6	OG	GO:0007268	46	3	5	0.0652174			synaptic transmission	P16520,P62879,Q7Z418	GNB2,GNB3,KCNK18
3.6.6	OG	GO:0007186	46	3	6	0.0652174	11897506	The biological and biochemical effects of estrogen have been ascribed to its known receptors, which function as ligand-inducible transcription factors. However, estrogen also triggers rapid activation of classical second messengers (cAMP, calcium, and inositol triphosphate) and stimulation of intracellular signaling cascades mitogen-activated protein kinase (MAP K), PI3K and eNOS. These latter ev…	G-protein coupled receptor signaling pathway	O14718,P16520,P62879	GNB2,GNB3,RRH
3.6.6	OG	GO:0001657	46	3	4	0.0652174			ureteric bud development	O43541,O95390,Q8TAX0	GDF11,OXSR1,SMAD6
3.6.7	B	GO:0006468	27	8	6	0.296296			protein phosphorylation	O00238,O14920,P01137,P08631,P36897,P48729,Q13464,Q9HC98	BMPR1B,CSNK1A1,HCK,IKBKB,NEK6,ROCK1,TGFB1,TGFBR1
3.6.8	OB	GO:0045892	19	4	9	0.210526			negative regulation of transcription, DNA-dependent	P48059,Q99816,Q9NPF5,Q9UNH7	DMAP1,LIMS1,SNX6,TSG101
3.6.8	OB	GO:0030512	19	4	8	0.210526			negative regulation of transforming growth factor beta receptor signaling pathway	A5YM40,P10600,P17813,Q9UNH7	ENG,SNX6,TGFB3
3.6.8	OB	GO:0007179	19	4	8	0.210526			transforming growth factor beta receptor signaling pathway	O43318,P10600,P17813,Q5T7S2	ENG,MAP3K7,TGFB3,TGFBR1
3.6.8	OB	GO:0001666	19	4	4	0.210526	22356756	Only a subset of hypoxia-induced genes in vitro demonstrates prognostic value when evaluated in a large clinical dataset. Despite clear evidence of temporal patterns of gene-expression in vitro, the subset of prognostic hypoxia regulated genes cannot be identified based on temporal pattern alone. In vivo derived signatures appear to identify the prognostic hypoxia induced genes. The prognostic va…	response to hypoxia	A5YM40,P10600,P17813,Q5T7S2	ENG,TGFB3,TGFBR1
3.6.9	B	GO:0016567	10	3	8	0.3			protein ubiquitination	Q9NW38,Q9UJX4,Q9UNE7	ANAPC5,FANCL,STUB1
3.7.1	G	GO:0007165	68	11	4	0.161765	8745151	Signal transduction pathways activated during growth of human breast cancer cells in tissue culture are reviewed.	signal transduction	A7KAX9,P01730,P04233,P09038,P16150,P16157,P28827,Q13477,Q14511,Q16512,Q9UQB3	ANK1,ARHGAP32,CD4,CD74,CTNND2,DEAF1,FGF2,MADCAM1,NEDD9,PKN1,PTPRM
3.7.2	G	GO:0000278	57	10	3	0.175439	21139994	To reveal primary effects, we examined digitoxin's effect 6 h post-treatment with the highest dose, 1μg/ml, and found upregulation of the stress response genes EGR-1 and NAB2, lipid biosynthetic genes and the tumor suppressor gene p21, and downregulation of the mitotic cell cycle. gene CDC16 and the replication gene PolR3B. RT-PCR analysis validated effects on stress response, apoptotic and cell …	mitotic cell cycle	P30260,P31350,Q13042,Q13309,Q9H1A4,Q9UJX2,Q9UJX3,Q9UJX5,Q9UJX6,Q9UKT4	ANAPC1,ANAPC2,ANAPC4,ANAPC7,CDC16,CDC23,CDC27,FBXO5,RRM2,SKP2
3.7.3	OG	GO:0016337	47	5	3	0.106383			cell-cell adhesion	P13598,Q05707,Q6FHE2,Q75N03,Q9HBM0	CBLL1,COL14A1,ICAM2,VEZT
3.7.3	OG	GO:0007596	47	5	5	0.106383	3345487	TAMOXIFEN is an antiestrogen which is widely used in the treatment of breast carcinoma.' Further- more, it has recently been advocated for both nonmalig- nant breast disease2 and breast carcinoma pro phyla xi^.^ If these recommendations are adopted, usage of tamoxifen will increase. However, there have been several reports of venous and arterial thrombosis associated with tamoxifen therapy for br…	blood coagulation	P02452,P02787,P03956,P08123,P10124	COL1A1,COL1A2,MMP1,SRGN,TF
3.7.4	OG	GO:0042493	37	3	3	0.0810811	11526484	The mechanisms by which cancer cells survive and escape the cytotoxic effects of chemotherapeutic agents are essentially unknown. In the present study, we demonstrate that in the MDA-MB-231 and MDA-MB-435 breast cancer cells, ligation of 1 integrins by their extracellular matrix ligands inhibits significantly apoptosis induced by paclitaxel and vincristine, two microtubule-directed chemotherapeut…	response to drug	P09237,P14780,P25054	APC,MMP7,MMP9
3.7.4	OG	GO:0015031	37	3	5	0.0810811	21628496	Breast cancer resistance protein (BCRP), an ATP-dependent efflux transporter, confers drug resistance to many chemotherapy agents. BCRP is overexpressed in tumors exposed to an acidic environment; therefore, it is important to establish the effect of low pH on BCRP transport activity. It has recently been reported that BCRP transports substrates more efficiently in an acidic microenvironment.	protein transport	O95166,P61020,Q15027	ACAP1,GABARAP,RAB5B
3.7.4	OG	GO:0009408	37	3	4	0.0810811			response to heat	P14780,P31689,Q5T7Q0	DNAJA1,MMP9
3.7.5	OB	GO:0007165	38	6	4	0.157895	8745151	Signal transduction pathways activated during growth of human breast cancer cells in tissue culture are reviewed.	signal transduction	O15169,P46940,P52735,Q03113,Q96RT1,Q99075	AXIN1,ERBB2IP,GNA12,HBEGF,IQGAP1,VAV2
3.7.5	OB	GO:0006915	38	6	4	0.157895	16397018	Survivin, a member of the inhibitor of apoptosis protein family, was identified as a potential Stat3-regulated gene by microarray analysis. This was confirmed in Survivin gene promoter studies and chromatin immunoprecipitation assays showing that Stat3 directly binds to and regulates the Survivin promoter. Furthermore, direct inhibition of Stat3 signaling blocked the expression of Survivin protei…	apoptotic process	O15169,P12830,P52735,Q07157,Q13009,Q9NZN5	ARHGEF12,AXIN1,FZR1,TIAM1,TJP1,VAV2
3.7.6	OB	GO:0045216	28	3	4	0.107143			cell-cell junction organization	O60716,P14923,P35240	CTNND1,JUP,NF2
3.7.6	OB	GO:0042493	28	3	3	0.107143	11526484	The mechanisms by which cancer cells survive and escape the cytotoxic effects of chemotherapeutic agents are essentially unknown. In the present study, we demonstrate that in the MDA-MB-231 and MDA-MB-435 breast cancer cells, ligation of 1 integrins by their extracellular matrix ligands inhibits significantly apoptosis induced by paclitaxel and vincristine, two microtubule-directed chemotherapeut…	response to drug	A8K1U7,P06239,P37173	FZR1,LCK,TGFBR2
3.7.6	OB	GO:0034329	28	3	5	0.107143			cell junction assembly	O60716,P12814,P14923	ACTN1,CTNND1,JUP
3.7.6	OB	GO:0016337	28	3	3	0.107143			cell-cell adhesion	O60716,P14923,P16070	CD44,CTNND1,JUP
3.7.6	OB	GO:0007399	28	3	4	0.107143	20840789	Neural recognition molecule L1CAM, which is a key protein involved in early nervous system development, is known to be abnormally expressed and shed in several types of cancers where it participates in metastasis and progression. The distinction of L1CAM presence in cancerous vs. normal tissues has suggested it to be a new target for cancer treatment. Our current study focused on the potential ro…	nervous system development	P14923,P49841,Q9BZE0	GLIS2,GSK3B,JUP
3.7.6	OB	GO:0007179	28	3	8	0.107143			transforming growth factor beta receptor signaling pathway	A3QNQ0,D2JYI1,P37173	TGFBR2
3.7.6	OB	GO:0006468	28	3	6	0.107143			protein phosphorylation	P06239,P37173,P49841	GSK3B,LCK,TGFBR2
3.8.1	G	GO:0006355	63	13	8	0.206349			regulation of transcription, DNA-dependent	O15015,P41212,Q02447,Q03933,Q06945,Q12873,Q14103,Q14134,Q14995,Q5JVS0,Q92481,Q9NSC2,Q9Y4E5	CHD3,ETV6,HABP4,HNRNPD,HSF2,NR1D2,SALL1,SOX4,SP3,TFAP2B,TRIM29,ZNF451,ZNF646
3.8.2	G	GO:0007165	50	9	4	0.18	8745151	Signal transduction pathways activated during growth of human breast cancer cells in tissue culture are reviewed.	signal transduction	O43353,O43572,P31321,P46060,P61978,Q5JQC9,Q969Q1,Q9BUZ4,Q9ULZ3	AKAP10,AKAP4,HNRNPK,PRKAR1B,PYCARD,RANGAP1,RIPK2,TRAF4,TRIM63
3.8.3	OG	GO:0045893	41	4	9	0.097561			positive regulation of transcription, DNA-dependent	O75928,P01019,P23497,Q9NS56	AGT,PIAS2,SP100,TOPORS
3.8.3	OG	GO:0045892	41	4	9	0.097561			negative regulation of transcription, DNA-dependent	O00257,P23497,Q9HD42,Q9UBC3	CBX4,CHMP1A,DNMT3B,SP100
3.8.3	OG	GO:0043085	41	4	5	0.097561			positive regulation of catalytic activity	B0ZBE2,P01019,Q9UBE0,Q9UBT2	AGT,SAE1,UBA2
3.8.3	OG	GO:0006811	41	4	4	0.097561			ion transport	B4E2Q5,O00180,O43687,P37088	AKAP7,KCNK1,SCNN1A
3.8.3	OG	GO:0006281	41	4	7	0.097561	22683426	Defects in components of DNA repair pathways are responsible for numerous hereditary cancer syndromes and are also common in many sporadic malignancies. Inherited mutations in the breast cancer susceptibility genes BRCA1 and BRCA2 or components of the Fanconi anemia (FA) complex incite genomic instability and predispose to malignancy. The products of the BRCA and FA genes participate in a conserv…	DNA repair	A8MT69,P43351,Q5DR82,Q9Y620	BHLHE40,RAD52,RAD54B
3.8.4	OB	GO:0055085	23	3	4	0.130435	22160574	The transmembrane transport of anticancer drugs is mainly regulated by P-glycoprotein encoded by the human multidrug resistance gene 1 gene (MDR1). Since there were controversies regarding the association between MDR1 C3435T polymorphism and response to chemotherapy among patients with advanced breast cancer, a meta-analysis of the link was conducted. A total of 7 studies consist of 464 advanced …	transmembrane transport	P10644,P11166,P14672	PRKAR1A,SLC2A1,SLC2A4
3.8.4	OB	GO:0007596	23	3	5	0.130435	3345487	TAMOXIFEN is an antiestrogen which is widely used in the treatment of breast carcinoma.' Further- more, it has recently been advocated for both nonmalig- nant breast disease2 and breast carcinoma pro phyla xi^.^ If these recommendations are adopted, usage of tamoxifen will increase. However, there have been several reports of venous and arterial thrombosis associated with tamoxifen therapy for br…	blood coagulation	P10644,Q05513,Q92667	AKAP1,PRKAR1A,PRKCZ
3.8.4	OB	GO:0002474	23	3	4	0.130435			antigen processing and presentation of peptide antigen via MHC class I	B1PKY1,P01891,P04439	HLA-A
3.9.1	G	GO:0007219	49	11	6	0.22449	20971825	The oncogenic role of Notch in breast cancer may be mediated in part through its cross talk with other signalling pathways, such as the estrogen pathway. Approximately 80% of breast cancers express the estrogen receptor and are treated with anti-estrogens, but resistance to antiestrogens often develops. One mechanism of resistance may be via the Notch pathway. In the absence of estrogens, Notch s…	Notch signaling pathway	O00548,P78504,P78536,Q12860,Q53T99,Q86UW9,Q96JK9,Q9GZL7,Q9H488,Q9NR61,Q9Y219	ADAM17,CNTN1,DLL1,DLL4,DTX2,JAG1,JAG2,MAML3,POFUT1,WDR12
3.9.2	G	GO:0006355	38	7	8	0.184211			regulation of transcription, DNA-dependent	P21127,P29373,Q04726,Q04864,Q06330,Q9H063,Q9Y222	CDK11B,CRABP2,DMTF1,MAF1,RBPJ,REL,TLE3
3.9.3	G	GO:0007399	31	5	4	0.16129	20840789	Neural recognition molecule L1CAM, which is a key protein involved in early nervous system development, is known to be abnormally expressed and shed in several types of cancers where it participates in metastasis and progression. The distinction of L1CAM presence in cancerous vs. normal tissues has suggested it to be a new target for cancer treatment. Our current study focused on the potential ro…	nervous system development	P49757,Q02410,Q06413,Q92574,Q9Y6R0	APBA1,MEF2C,NUMB,NUMBL,TSC1
3.9.4	OG	GO:0007389	26	4	3	0.153846			pattern specification process	B4DLT6,O00587,Q13635,Q8NES3	LFNG,MFNG,PTCH1
3.9.4	OG	GO:0007165	26	4	4	0.153846	8745151	Signal transduction pathways activated during growth of human breast cancer cells in tissue culture are reviewed.	signal transduction	O43823,Q04724,Q13635,Q15311	AKAP8,PTCH1,RALBP1,TLE1
3.9.5	OB	GO:0043066	24	6	7	0.25			negative regulation of apoptotic process	P38936,P46527,P46531,Q6FI05,Q6I9V6,Q96J02	CDKN1A,CDKN1B,ITCH,NOTCH1
3.9.5	OB	GO:0000278	24	6	3	0.25	21139994	To reveal primary effects, we examined digitoxin's effect 6 h post-treatment with the highest dose, 1μg/ml, and found upregulation of the stress response genes EGR-1 and NAB2, lipid biosynthetic genes and the tumor suppressor gene p21, and downregulation of the mitotic cell cycle. gene CDC16 and the replication gene PolR3B. RT-PCR analysis validated effects on stress response, apoptotic and cell …	mitotic cell cycle	P14635,P30304,P30307,P38936,P46527,Q00534	CCNB1,CDC25A,CDC25C,CDK6,CDKN1A,CDKN1B
3.9.6	B	GO:0007165	14	3	4	0.214286	8745151	Signal transduction pathways activated during growth of human breast cancer cells in tissue culture are reviewed.	signal transduction	B3KQ22,P30281,Q9UQ07	AGER,CCND3
3.10.1	G	GO:0007596	65	15	5	0.230769	3345487	TAMOXIFEN is an antiestrogen which is widely used in the treatment of breast carcinoma.' Further- more, it has recently been advocated for both nonmalig- nant breast disease2 and breast carcinoma pro phyla xi^.^ If these recommendations are adopted, usage of tamoxifen will increase. However, there have been several reports of venous and arterial thrombosis associated with tamoxifen therapy for br…	blood coagulation	P00734,P00740,P00742,P00747,P00748,P00749,P04070,P05155,P07204,P08709,P09486,P38435,P49765,Q03405,Q5JVE7	F12,F2,F7,F9,FAM110A,GGCX,PLAU,PLAUR,PLG,PROC,SERPING1,SPARC,THBD,VEGFB
3.10.2	G	GO:0007165	50	8	4	0.16	8745151	Signal transduction pathways activated during growth of human breast cancer cells in tissue culture are reviewed.	signal transduction	O14786,P22105,P24593,P42262,P49763,P80098,P98155,Q13136	GRIA2,IGFBP5,MCP-3,NELL1,PGF,PPFIA1,TNXB,VLDLR
3.10.3	G	GO:0006508	42	6	4	0.142857	18392133	Aberrant proteolysis is another important characteristic of breast cancer progression and invasion. DN-PAK1 or knock-down of PAK1 reduced pericellular proteolysis of DQ-collagen IV in the 3D cultures. Treatment of cells with an inhibitor of Rac1 also reduced pericellular proteolysis, and this reduction was reversed by the expression of activated PAK1. Our conclusion is that overexpressed and acti…	proteolysis	P08246,P08254,P20151,P45452,Q9UHI8,Q9UNA0	ADAMTS1,ADAMTS5,ELANE,KLK2,MMP13,MMP3
3.10.4	G	GO:0030155	36	5	4	0.138889	8453644	we conclude that E-cad may play an important role in the genesis of histolÃ³gica! differentiation and affect the inva sive or metastatic behavior of breast cancer cells in vivo. While further investigations are required to confirm the role of E-cad expression in cancer metastasis, our results suggest that E-cad expression may be used as a metastatic or prognostic marker for human breast cancer.	regulation of cell adhesion	B0YJ33,P25391,Q16787,Q6VU67,Q99574	LAMA1,LAMA3,SERPINI1
3.10.5	G	GO:0001501	31	3	4	0.0967742			skeletal system development	P02458,P02818,P05452	BGLAP,CLEC3B,COL2A1
3.10.6	OB	GO:0008284	17	3	5	0.176471	19171042	Autocrine regulation of cell proliferation by estrogen receptor-alpha in estrogen receptor-alpha-positive breast cancer cell lines.	positive regulation of cell proliferation	P15692,P17948,P27797	CALR,FLT1,VEGFA
3.10.6	OB	GO:0007596	17	3	5	0.176471	3345487	TAMOXIFEN is an antiestrogen which is widely used in the treatment of breast carcinoma.' Further- more, it has recently been advocated for both nonmalig- nant breast disease2 and breast carcinoma pro phyla xi^.^ If these recommendations are adopted, usage of tamoxifen will increase. However, there have been several reports of venous and arterial thrombosis associated with tamoxifen therapy for br…	blood coagulation	P00750,P05121,P15692	PLAT,SERPINE1,VEGFA
3.10.6	OB	GO:0001666	17	3	4	0.176471	22356756	Only a subset of hypoxia-induced genes in vitro demonstrates prognostic value when evaluated in a large clinical dataset. Despite clear evidence of temporal patterns of gene-expression in vitro, the subset of prognostic hypoxia regulated genes cannot be identified based on temporal pattern alone. In vivo derived signatures appear to identify the prognostic hypoxia induced genes. The prognostic va…	response to hypoxia	P15692,P17948,P50281	FLT1,MMP14,VEGFA
3.10.6	OB	GO:0001525	17	3	9	0.176471	22365657	Angiogenesis is critical for tumor growth and a promising therapeutic target. This review will summarize and analyze data from clinical trials of anti-angiogenic agents in the treatment of breast cancer (BC).	angiogenesis	P05121,P15692,P50281	MMP14,SERPINE1,VEGFA
3.11.1	G	GO:0007186	50	15	6	0.3	11897506	The biological and biochemical effects of estrogen have been ascribed to its known receptors, which function as ligand-inducible transcription factors. However, estrogen also triggers rapid activation of classical second messengers (cAMP, calcium, and inositol triphosphate) and stimulation of intracellular signaling cascades mitogen-activated protein kinase (MAP K), PI3K and eNOS. These latter ev…	G-protein coupled receptor signaling pathway	P08754,P22888,P25100,P29992,P30411,P32241,P34998,P35348,P35368,P50052,P50148,P63211,Q13258,Q5TZX1,Q9Y272	ADRA1B,ADRA1D,AGTR2,BDKRB2,CRHR1,GNA11,GNAI3,GNAQ,GNGT1,LHCGR,PTGDR,RASD1,VIPR1
3.11.2	G	GO:0055085	35	6	4	0.171429	22160574	The transmembrane transport of anticancer drugs is mainly regulated by P-glycoprotein encoded by the human multidrug resistance gene 1 gene (MDR1). Since there were controversies regarding the association between MDR1 C3435T polymorphism and response to chemotherapy among patients with advanced breast cancer, a meta-analysis of the link was conducted. A total of 7 studies consist of 464 advanced …	transmembrane transport	O43306,O95622,P09601,P23634,P30518,Q08462	ADCY2,ADCY5,ADCY6,ATP2B4,AVPR2,HMOX1
3.11.3	OG	GO:0042493	29	4	3	0.137931	11526484	The mechanisms by which cancer cells survive and escape the cytotoxic effects of chemotherapeutic agents are essentially unknown. In the present study, we demonstrate that in the MDA-MB-231 and MDA-MB-435 breast cancer cells, ligation of 1 integrins by their extracellular matrix ligands inhibits significantly apoptosis induced by paclitaxel and vincristine, two microtubule-directed chemotherapeut…	response to drug	B0ZBD3,P05089,P09471,P21964	ADRA1D,ARG1,COMT,GNAO1
3.11.3	OG	GO:0007267	29	4	3	0.137931			cell-cell signaling	P01229,P30542,P43119,Q9P1A6	ADORA1,DLGAP2,LHB,PTGIR
3.11.3	OG	GO:0007188	29	4	9	0.137931			G-protein signaling, coupled to cAMP nucleotide second messenger	P07550,P09471,P13945,P47871	ADRB2,ADRB3,GCGR,GNAO1
3.11.4	B	GO:0007165	18	7	4	0.388889	8745151	Signal transduction pathways activated during growth of human breast cancer cells in tissue culture are reviewed.	signal transduction	B0YIY3,P04899,P63096,P78352,Q14012,Q14344,Q16566	CAMK1,CAMK4,GNA13,GNAI1,GNAI2,LLGL1
3.11.5	B	GO:0007186	11	3	6	0.272727	11897506	The biological and biochemical effects of estrogen have been ascribed to its known receptors, which function as ligand-inducible transcription factors. However, estrogen also triggers rapid activation of classical second messengers (cAMP, calcium, and inositol triphosphate) and stimulation of intracellular signaling cascades mitogen-activated protein kinase (MAP K), PI3K and eNOS. These latter ev…	G-protein coupled receptor signaling pathway	B3KXS2,P63092,Q5JWF2	GNA12,GNAS
3.12.1	G	GO:0006936	34	5	4	0.147059			muscle contraction	P24844,P52179,P54296,Q9UKX2,Q9Y623	MYH2,MYH4,MYL9,MYOM1,MYOM2
3.12.2	G	GO:0045892	29	4	9	0.137931			negative regulation of transcription, DNA-dependent	O00255,P56524,Q13033,Q15910	EZH2,HDAC4,MEN1,STRN3
3.12.3	B	GO:0006936	16	3	4	0.1875			muscle contraction	P06753,P07951,Q8WZ42	TPM2,TPM3,TTN
3.13.1	G	GO:0008380	26	9	8	0.346154	11306511	Alternative and aberrant messenger RNA splicing of the mdm2 oncogene in invasive breast cancer.	RNA splicing	O14893,P08579,P14678,P57678,P63162,Q10570,Q15414,Q9NWB1,Q9UHI6	CPSF1,DDX20,GEMIN4,RBFOX1,RBMY1A1,RBMY1C,SCAF11,SNRPB,SNRPB2,SNRPN,ZEB2
3.13.2	G	GO:0010467	17	3	3	0.176471			gene expression	P47897,P60228,Q9UBU9	EIF3E,EPRS,NXF1
3.13.3	B	GO:0010467	11	6	3	0.545455			gene expression	P07910,P20226,P52272,Q08211,Q08945,Q6P2Q9	DHX9,HNRNPC,HNRNPM,PRPF8,SSRP1,TBP
3.17.1	G	GO:0016568	4	3	7	0.75			chromatin modification	Q9NVP2,Q9UKI8,Q9Y294	ASF1A,ASF1B,TLK1
3.21.1	OG	GO:0034641	4	3	3	0.75			cellular nitrogen compound metabolic process	O95190,P11926,P54368	OAZ1,OAZ2,ODC1
3.21.1	OG	GO:0006596	4	3	7	0.75	10845272	Polyamines are involved in the development of breast cancer. We assayed polyamines in erythrocytes, urines, and breast tissues (tumor tissue and histologically normal breast tissue close to the tumor) of patients with invasive breast cancer (n=174) and benign breast disease (n=71, used as controls). Polyamine levels in red blood cells and urine were similar to the polyamine concentrations found i…	polyamine biosynthetic process	P11926,P54368,Q53TU3	OAZ1,ODC1
3.21.1	OG	GO:0006521	4	3	6	0.75			regulation of cellular amino acid metabolic process	O95190,P11926,P54368	OAZ1,OAZ2,ODC1
4.1.1	G	GO:0006355	176	43	8	0.244318			regulation of transcription, DNA-dependent	O14686,O60563,O75448,P10828,P17861,P27540,P28702,P29375,P36956,P49116,P51531,P61964,P78317,Q02447,Q12962,Q13029,Q13045,Q13105,Q14151,Q14498,Q15291,Q15424,Q15562,Q33E94,Q3L8U1,Q5QJE6,Q5THJ1,Q6PL18,Q6PML9,Q86U70,Q86YN6,Q8NI08,Q8TD17,Q8TDD1,Q92731,Q92753,Q99966,Q9GZR2,Q9NPJ4,Q9UBL3,Q9UBS8,Q9UGU0,Q9Y4A5	ARNT,ASH2L,ATAD2,CCNT1,CHD9,CITED1,DDX54,DNTTIP2,ESR2,FLII,KDM5A,LDB1,MED24,NCOA7,NR2C2,PNRC2,PPARGC1B,PRDM2,RBBP5,RBM39,REXO4,RFX4,RNF14,RNF4,RORB,RXRB,SAFB,SAFB2,SLC30A9,SMARCA2,SP3,SREBF1,TAF10,TCF20,TEAD2,THRB,TRRAP,WBP7,WDR5,XBP1,ZBTB17,ZNF398
4.1.2	G	GO:0010467	133	23	3	0.172932			gene expression	O15514,O75469,O94906,P10276,P10588,P10589,P10826,P10827,P11473,P11474,P13056,P13631,P22736,P37231,P50613,P51843,P62508,Q13263,Q13347,Q13573,Q15466,Q8WX92,Q96RI1	CDK7,COBRA1,EIF3I,ESRRA,ESRRG,NR0B1,NR0B2,NR1H4,NR1I2,NR2C1,NR2F1,NR2F6,NR4A1,POLR2D,PPARG,PRPF6,RARA,RARB,RARG,SNW1,THRA,TRIM28,VDR
4.1.3	G	GO:0045893	110	16	9	0.145455			positive regulation of transcription, DNA-dependent	O15164,O43524,P24941,P33076,P48552,P55345,P62195,Q04917,Q05516,Q14686,Q6STE5,Q96L73,Q96T76,Q9UBK2,Q9Y261,Q9Y3R0	CDK2,CIITA,FOXA2,FOXO3,LGALS12,MMS19,NCOA6,NRIP1,NSD1,PPARGC1A,PRMT2,PSMC5,SMARCD3,TRIM24,YWHAH,ZBTB16
4.1.4	G	GO:0006281	94	9	7	0.0957447	22683426	Defects in components of DNA repair pathways are responsible for numerous hereditary cancer syndromes and are also common in many sporadic malignancies. Inherited mutations in the breast cancer susceptibility genes BRCA1 and BRCA2 or components of the Fanconi anemia (FA) complex incite genomic instability and predispose to malignancy. The products of the BRCA and FA genes participate in a conserv…	DNA repair	O95257,P06748,P12004,P24522,P29372,P54727,Q13569,Q13620,Q9UNE7	CUL4B,GADD45A,GADD45G,MPG,NPM1,PCNA,RAD23B,STUB1,TDG
4.1.5	G	GO:0042493	85	8	3	0.0941176	11526484	The mechanisms by which cancer cells survive and escape the cytotoxic effects of chemotherapeutic agents are essentially unknown. In the present study, we demonstrate that in the MDA-MB-231 and MDA-MB-435 breast cancer cells, ligation of 1 integrins by their extracellular matrix ligands inhibits significantly apoptosis induced by paclitaxel and vincristine, two microtubule-directed chemotherapeut…	response to drug	D2KUA6,P17275,P23560,P38936,Q14764,Q5U079,Q6FI05,Q99933	BAG1,BDNF,CDKN1A,JUNB,MVP,PPARG
4.1.6	OG	GO:0045892	77	6	9	0.0779221			negative regulation of transcription, DNA-dependent	Q00987,Q4U0F0,Q969G3,Q99623,Q99873,Q9NVW2	MDM2,NR1I3,PHB2,PRMT1,RLIM,SMARCE1
4.1.6	OG	GO:0007165	77	6	4	0.0779221	8745151	Signal transduction pathways activated during growth of human breast cancer cells in tissue culture are reviewed.	signal transduction	P51812,P63096,Q07889,Q15185,Q15418,Q16539	GNAI1,MAPK14,PTGES3,RPS6KA1,RPS6KA3,SOS1
4.1.7	OG	GO:0008285	65	4	5	0.0615385	22143930	Furthermore, the proliferation of MDA-MB-231 cells transfected with OPN shRNA was significantly decreased when compared to the negative control (transfected with empty vector). Sensitivity of MDA-MB-231 cells to doxorubicin was enhanced after treatment with OPN shRNA. The IC50 values of doxorubicin of the OPN-transfected group, the MDA-MB-231 cells and the negativetransfected group were 0.13588, …	negative regulation of cell proliferation	A8K3H3,O43815,Q5QHG3,Q9BYG9	NPM1,RARB,RARG,STRN
4.1.7	OG	GO:0006915	65	4	4	0.0615385	16397018	Survivin, a member of the inhibitor of apoptosis protein family, was identified as a potential Stat3-regulated gene by microarray analysis. This was confirmed in Survivin gene promoter studies and chromatin immunoprecipitation assays showing that Stat3 directly binds to and regulates the Survivin promoter. Furthermore, direct inhibition of Stat3 signaling blocked the expression of Survivin protei…	apoptotic process	O75293,P28065,Q12802,Q13153	AKAP13,GADD45B,PKN1,PSMB9
4.1.7	OG	GO:0006468	65	4	6	0.0615385			protein phosphorylation	P27361,Q13153,Q9HBH9,Q9Y6R4	MAP3K4,MAPK3,MKNK2,PKN1
4.1.8	OG	GO:0048665	54	3	9	0.0555556			neuron fate specification	B0ZTD4,P61371,Q01851	FOXA2,ISL1,POU4F1
4.1.8	OG	GO:0043524	54	3	8	0.0555556			negative regulation of neuron apoptosis	P61371,Q01851,Q4W5M7	ISL1,POU4F1,PPARGC1A,PPARGC1B
4.1.8	OG	GO:0006366	54	3	9	0.0555556			transcription from RNA polymerase II promoter	O75376,P22415,Q92905	COPS5,NCOR1,USF1
4.1.9	B	GO:0006355	35	14	8	0.4			regulation of transcription, DNA-dependent	B1A8Z7,P03372,P08047,P14859,P35869,P98177,Q00403,Q07869,Q09472,Q15596,Q4LE28,Q86X55,Q92793,Q9Y6X2	AHR,CARM1,CREBBP,DAND5,EP300,ESR1,FOXO4,GTF2B,NCOA2,PIAS3,POU2F1,PPARA,SMARCA4
4.1.10	B	GO:0045893	21	8	9	0.380952			positive regulation of transcription, DNA-dependent	P05412,P20226,P20749,P43699,P51532,Q12778,Q13485,Q15648	BCL3,FOXO1,JUN,MBD4,NKX2-1,SMAD4,SMARCA4,TBP
4.1.11	OB	GO:0045471	13	4	4	0.307692	12917629	Both epidemiological and experimental studies indicate that ethanol is a tumor promoter and may promote metastasis of breast cancer. However, the molecular mechanisms underlying ethanol-mediated tumor promotion remain unknown. Overexpression of ErbB proteins in breast cancer patients is generally associated with poor prognosis.	response to ethanol	P06493,P19793,P24385,Q6FI00	CCND1,CDK1,RXRA
4.1.11	OB	GO:0014070	13	4	4	0.307692			response to organic cyclic compound	P06493,P19793,P24385,Q6FI00	CCND1,CDK1,RXRA
4.1.11	OB	GO:0000278	13	4	3	0.307692	21139994	To reveal primary effects, we examined digitoxin's effect 6 h post-treatment with the highest dose, 1μg/ml, and found upregulation of the stress response genes EGR-1 and NAB2, lipid biosynthetic genes and the tumor suppressor gene p21, and downregulation of the mitotic cell cycle. gene CDC16 and the replication gene PolR3B. RT-PCR analysis validated effects on stress response, apoptotic and cell …	mitotic cell cycle	P06493,P07437,P07900,P24385	CCND1,CDK1,HSP90AA1,TUBB
4.2.1	G	GO:0006355	159	43	8	0.27044			regulation of transcription, DNA-dependent	B1AK66,O75582,O96019,P09874,P10599,P12980,P14316,P15036,P17096,P18847,P21675,P25800,P42224,P46531,P49848,P50750,P52926,P63167,P67775,P78545,Q00653,Q01094,Q01201,Q04864,Q09028,Q13547,Q15544,Q16576,Q1M182,Q5T6U8,Q5VVH5,Q6IT96,Q6P4R8,Q8TAD8,Q8WUF5,Q8WWY6,Q92499,Q92750,Q96RU7,Q99576,Q9BYH8,Q9UBW7,Q9Y6K9	ACTL6A,ATF3,CDK9,DDX1,DYNLL1,E2F1,ELF3,ETS2,HDAC1,HMGA1,HMGA2,IKBKG,IRAK1BP1,IRF2,LMO1,LYL1,MBD3L1,NFKB2,NFKBIZ,NFRKB,NOTCH1,PARP1,PPP1R13L,PPP2CA,RBBP4,RBBP7,REL,RELB,RPS6KA5,SNIP1,STAT1,TAF1,TAF11,TAF4B,TAF6,TRIB3,TSC22D3,TXN,ZMYM2
4.2.2	G	GO:0007165	116	19	4	0.163793	8745151	Signal transduction pathways activated during growth of human breast cancer cells in tissue culture are reviewed.	signal transduction	A8K9D9,O00459,O43318,O43823,P41279,P52564,Q05513,Q13362,Q13576,Q13625,Q14738,Q15172,Q15173,Q15653,Q16537,Q16566,Q6ZN33,Q8IV45,Q9Y371	AKAP8,CAMK4,IQGAP2,MAP2K6,MAP3K7,MAP3K8,NFKB2,NFKBIB,PIK3R2,PPP2R5A,PPP2R5B,PPP2R5C,PPP2R5D,PPP2R5E,PRKCZ,SH3GLB1,TP53BP2,UNC5CL
4.2.3	G	GO:0045892	97	14	9	0.14433			negative regulation of transcription, DNA-dependent	O00255,O15226,O15379,P29590,Q08117,Q14CJ1,Q8IXH7,Q8WW38,Q92769,Q96EB6,Q96ST3,Q96T23,Q9UKB1,Q9UNL4	AES,FBXW11,HDAC2,HDAC3,ING4,MEN1,NKRF,PML,RSF1,SIN3A,SIRT1,TH1L,ZFPM2
4.2.4	G	GO:0045893	83	10	9	0.120482			positive regulation of transcription, DNA-dependent	O15198,P01106,P14921,P17542,P17947,P18146,P32519,Q12888,Q13887,Q5T6X2	EGR1,ELF1,ETS1,KLF5,MYC,SMAD9,SPI1,TAL1,TP53BP1
4.2.5	OG	GO:0043123	73	7	8	0.0958904	18316610	Altered TAB1:I kappaB kinase interaction promotes transforming growth factor beta-mediated nuclear factor-kappaB activation during breast cancer progression.	positive regulation of I-kappaB kinase/NF-kappaB cascade	O14788,P21980,Q14653,Q54A98,Q5T9Y4,Q99558,Q9UHD2	IRF3,MAP3K14,TBK1,TGM2,TNFSF11
4.2.5	OG	GO:0006915	73	7	4	0.0958904	16397018	Survivin, a member of the inhibitor of apoptosis protein family, was identified as a potential Stat3-regulated gene by microarray analysis. This was confirmed in Survivin gene promoter studies and chromatin immunoprecipitation assays showing that Stat3 directly binds to and regulates the Survivin promoter. Furthermore, direct inhibition of Stat3 signaling blocked the expression of Survivin protei…	apoptotic process	P01589,P09429,P61077,Q01826,Q15672,Q9H6Z9,Q9NY61	AATF,EGLN3,HMGB1,IL2RA,SATB1,TWIST1,UBE2D3
4.2.6	G	GO:0010467	59	4	3	0.0677966			gene expression	P23396,P35637,P51003,Q08211	DHX9,FUS,PAPOLA,RPS3
4.2.7	OG	GO:0043065	55	3	7	0.0545455			positive regulation of apoptotic process	A8K3Y2,Q15257,Q9GZQ5	MAP2K6,MEN1,PPP2R4
4.2.7	OG	GO:0042493	55	3	3	0.0545455	11526484	The mechanisms by which cancer cells survive and escape the cytotoxic effects of chemotherapeutic agents are essentially unknown. In the present study, we demonstrate that in the MDA-MB-231 and MDA-MB-435 breast cancer cells, ligation of 1 integrins by their extracellular matrix ligands inhibits significantly apoptosis induced by paclitaxel and vincristine, two microtubule-directed chemotherapeut…	response to drug	A8K3Y2,O15524,Q4JHT5	MAP2K6,SOCS1
4.2.7	OG	GO:0032355	55	3	7	0.0545455			response to estradiol stimulus	O15524,Q4JHT5,Q6N087	ETS1,SOCS1
4.2.7	OG	GO:0019221	55	3	6	0.0545455			cytokine-mediated signaling pathway	O15524,P10914,Q4JHT5	IRF1,SOCS1
4.2.7	OG	GO:0016567	55	3	8	0.0545455			protein ubiquitination	P61086,Q969H0,Q96BH1	FBXW7,RNF25,UBE2K
4.2.7	OG	GO:0008284	55	3	5	0.0545455	19171042	Autocrine regulation of cell proliferation by estrogen receptor-alpha in estrogen receptor-alpha-positive breast cancer cell lines.	positive regulation of cell proliferation	Q13639,Q6ICQ9,Q6N087	ATF3,ETS1,HTR4
4.2.7	OG	GO:0007596	55	3	5	0.0545455	3345487	TAMOXIFEN is an antiestrogen which is widely used in the treatment of breast carcinoma.' Further- more, it has recently been advocated for both nonmalig- nant breast disease2 and breast carcinoma pro phyla xi^.^ If these recommendations are adopted, usage of tamoxifen will increase. However, there have been several reports of venous and arterial thrombosis associated with tamoxifen therapy for br…	blood coagulation	P10914,Q02241,Q9H0H5	IRF1,KIF23,RACGAP1
4.2.7	OG	GO:0007565	55	3	3	0.0545455	22648499	About 1 in 3,000 pregnancies is associated with a breast cancer diagnosis. The numbers are small but, as more women delay childbearing to an age where the risk of breast cancer is greater, these numbers are likely to increase. One study, based on a registry of Norwegian patients, showed a 2.5% annual increase in the risk of cancer during pregnancy, with breast cancer the most common diagnosis.	female pregnancy	P10914,Q6FHN8,Q6N087	ETS1,IRF1
4.2.7	OG	GO:0007249	55	3	7	0.0545455			I-kappaB kinase/NF-kappaB cascade	P10914,Q6FHN8,Q8NFZ5	IRF1,TNIP2
4.2.7	OG	GO:0001666	55	3	4	0.0545455	22356756	Only a subset of hypoxia-induced genes in vitro demonstrates prognostic value when evaluated in a large clinical dataset. Despite clear evidence of temporal patterns of gene-expression in vitro, the subset of prognostic hypoxia regulated genes cannot be identified based on temporal pattern alone. In vivo derived signatures appear to identify the prognostic hypoxia induced genes. The prognostic va…	response to hypoxia	Q6N087,Q96KS0,Q9GZT9	EGLN1,EGLN2,ETS1
4.2.8	B	GO:0045893	29	11	9	0.37931			positive regulation of transcription, DNA-dependent	O14920,P01100,P04637,P10275,P19838,P23771,P40763,Q04206,Q15650,Q16665,Q9Y6Q9	AR,FOS,GATA3,HIF1A,IKBKB,NCOA3,NFKB1,RELA,STAT3,TP53,TRIP4
4.2.9	B	GO:0000278	18	5	3	0.277778	21139994	To reveal primary effects, we examined digitoxin's effect 6 h post-treatment with the highest dose, 1μg/ml, and found upregulation of the stress response genes EGR-1 and NAB2, lipid biosynthetic genes and the tumor suppressor gene p21, and downregulation of the mitotic cell cycle. gene CDC16 and the replication gene PolR3B. RT-PCR analysis validated effects on stress response, apoptotic and cell …	mitotic cell cycle	P17612,P51946,P51948,Q13352,Q9Y297	BTRC,CCNH,ITGB3BP,MNAT1,PRKCA
4.3.1	G	GO:0007165	143	20	4	0.13986	8745151	Signal transduction pathways activated during growth of human breast cancer cells in tissue culture are reviewed.	signal transduction	A7KAX9,O14786,O15169,O15399,P16150,P16284,P28827,P35813,P36897,P46940,P48730,P49763,P81274,Q14344,Q15262,Q15642,Q7Z628,Q8TDM6,Q96RT1,Q9UQB3	ARHGAP32,AXIN1,CSNK1D,CTNND2,DEAF1,DLG5,ERBB2IP,GNA13,GPSM2,GRIN2D,IQGAP1,NELL1,PECAM1,PGF,PPM1A,PTPRK,PTPRM,SLC6A2,SLC6A5,TGFBR1,TRIP10
4.3.2	G	GO:0006355	123	16	8	0.130081			regulation of transcription, DNA-dependent	O00570,O60716,O75030,P15923,P23760,P49715,Q14526,Q2TB39,Q86UU0,Q8WVC0,Q8WYR3,Q99697,Q9H6I2,Q9HCS4,Q9NSC2,Q9Y230	BCL9L,CEBPA,CTNND1,HIC1,LEO1,MITF,PAX3,PITX2,RUVBL2,SALL1,SOX1,SOX17,TCF7L1
4.3.3	OG	GO:0045216	107	13	4	0.121495			cell-cell junction organization	P12830,P14923,P22223,P33151,P35221,P35240,P55286,P55287,P55291,P60709,Q86UP0,Q9ULB4,Q9ULB5	ACTG1,CDH11,CDH15,CDH24,CDH5,CDH7,CDH8,CDH9,CTNNA1,FZR1,JUP,NF2
4.3.3	OG	GO:0035556	107	13	5	0.121495	19891966	Activated protein C enhances cell motility of endothelial cells and MDA-MB-231 breast cancer cells by intracellular signal transduction.	intracellular signal transduction	A8K8D4,O14640,O14641,O15105,P16591,P49768,P49810,Q5SQI5,Q5SQI7,Q92997,Q9BR09,Q9NR80,Q9Y4G8	ARHGEF4,DVL1L1,DVL2,DVL3,FER,NEURL2,PSEN1,PSEN2,RAPGEF2,SLC6A2,SLC6A5,SMAD7
4.3.4	G	GO:0006468	81	9	6	0.111111			protein phosphorylation	B3FR89,B5A923,P19388,P37173,P53350,Q00534,Q15078,Q9H4A3,Q9NRD5	CDK5R1,CDK6,FLT1,PICK1,PLK1,POLR2E,TGFBR2,WNK1
4.3.5	OG	GO:0043066	72	8	7	0.111111			negative regulation of apoptotic process	P02768,P05549,P10809,P13010,P15692,P25054,P42574,Q5T7S2	APC,CASP3,FBF1,HSPD1,TFAP2A,TGFBR1,VEGFA,XRCC5
4.3.5	OG	GO:0008285	72	8	5	0.111111	22143930	Furthermore, the proliferation of MDA-MB-231 cells transfected with OPN shRNA was significantly decreased when compared to the negative control (transfected with empty vector). Sensitivity of MDA-MB-231 cells to doxorubicin was enhanced after treatment with OPN shRNA. The IC50 values of doxorubicin of the OPN-transfected group, the MDA-MB-231 cells and the negativetransfected group were 0.13588, …	negative regulation of cell proliferation	O14745,O14907,P10586,P25054,Q12913,Q92729,Q9NPR5,Q9Y2T1	APC,AXIN2,PTPRF,PTPRJ,PTPRU,SLC9A3R1,TAX1BP3
4.3.6	OG	GO:0045893	57	5	9	0.0877193			positive regulation of transcription, DNA-dependent	O60907,P15884,P20823,Q9BZE0,Q9HCK8	CHD8,GLIS2,HNF1A,TBL1X,TCF7L2
4.3.6	OG	GO:0045892	57	5	9	0.0877193			negative regulation of transcription, DNA-dependent	P20823,Q9BZE0,Q9HCK8,Q9NQB0,Q9Y3M2	CBY1,CHD8,GLIS2,HNF1A,TCF7L2
4.3.6	OG	GO:0030154	57	5	3	0.0877193	22562546	MicroRNAs (miRNAs) play pivotal roles in stem cell biology, differentiation and oncogenesis, and are of high interest as potential breast cancer therapeutics. However, their expression and function during normal mammary differentiation and in breast cancer remain to be elucidated. In order to identify which miRNAs are involved in mammary differentiation, we thoroughly investigated miRNA expressio…	cell differentiation	O60462,O95754,P15884,P17948,Q9BZE0	FLT1,GLIS2,NELL2,SEMA4F,TCF7L2
4.3.6	OG	GO:0006351	57	5	8	0.0877193			transcription, DNA-dependent	P15884,P20823,Q6P1J9,Q9HCS7,Q9NQB0	CDC73,HNF1A,TCF7L2,XAB2
4.3.7	OG	GO:0016055	45	4	6	0.0888889	22026417	Subtype-specific alterations of the Wnt signaling pathway in breast cancer: clinical and prognostic significance.	Wnt receptor signaling pathway	O00512,Q5T170,Q9BRQ0,Q9Y3Y4	BCL9,PYGO1,PYGO2
4.3.7	OG	GO:0009791	45	4	3	0.0888889			post-embryonic development	Q5T170,Q99985,Q9BRQ0,Q9Y3Y4	PYGO1,PYGO2,SEMA3C
4.3.8	OG	GO:0016337	40	3	3	0.075			cell-cell adhesion	Q99959,Q9HBM0,Q9UI47	CTNNA3,PKP2,VEZT
4.3.8	OG	GO:0007179	40	3	8	0.075			transforming growth factor beta receptor signaling pathway	A3QNQ0,D2JYI1,O95405	TGFBR2,ZFYVE9
4.3.8	OG	GO:0001658	40	3	8	0.075			branching involved in ureteric bud morphogenesis	Q53XY6,Q5T4V2,Q9NSA3	CTNNBIP1,PGF
4.3.9	OB	GO:0045893	6	3	9	0.5			positive regulation of transcription, DNA-dependent	P35222,P41235,Q14192	CTNNB1,FHL2,HNF4A
4.3.9	OB	GO:0042493	6	3	3	0.5	11526484	The mechanisms by which cancer cells survive and escape the cytotoxic effects of chemotherapeutic agents are essentially unknown. In the present study, we demonstrate that in the MDA-MB-231 and MDA-MB-435 breast cancer cells, ligation of 1 integrins by their extracellular matrix ligands inhibits significantly apoptosis induced by paclitaxel and vincristine, two microtubule-directed chemotherapeut…	response to drug	P04626,P35222,P41235	CTNNB1,ERBB2,HNF4A
4.3.9	OB	GO:0008285	6	3	5	0.5	22143930	Furthermore, the proliferation of MDA-MB-231 cells transfected with OPN shRNA was significantly decreased when compared to the negative control (transfected with empty vector). Sensitivity of MDA-MB-231 cells to doxorubicin was enhanced after treatment with OPN shRNA. The IC50 values of doxorubicin of the OPN-transfected group, the MDA-MB-231 cells and the negativetransfected group were 0.13588, …	negative regulation of cell proliferation	P35222,P41235,P67870	CSNK2B,CTNNB1,HNF4A
4.3.9	OB	GO:0007165	6	3	4	0.5	8745151	Signal transduction pathways activated during growth of human breast cancer cells in tissue culture are reviewed.	signal transduction	P04626,P27986,P67870	CSNK2B,ERBB2,PIK3R1
4.4.1	G	GO:0007596	81	15	5	0.185185	3345487	TAMOXIFEN is an antiestrogen which is widely used in the treatment of breast carcinoma.' Further- more, it has recently been advocated for both nonmalig- nant breast disease2 and breast carcinoma pro phyla xi^.^ If these recommendations are adopted, usage of tamoxifen will increase. However, there have been several reports of venous and arterial thrombosis associated with tamoxifen therapy for br…	blood coagulation	P00451,P00740,P00750,P01008,P01009,P01023,P01033,P01127,P02751,P05067,P05121,P07602,P07996,P08697,Q03405	A2M,APP,F8,F9,FN1,MTCH1,PDGFB,PLAT,PLAUR,SERPINA1,SERPINC1,SERPINE1,SERPINF2,SFTPA1,SFTPA2,THBS1,TIMP1
4.4.2	G	GO:0007165	66	13	4	0.19697	8745151	Signal transduction pathways activated during growth of human breast cancer cells in tissue culture are reviewed.	signal transduction	O00178,O00213,P01024,P01266,P01730,P11717,P18065,P21741,P22692,P78352,Q15036,Q9UBP9,Q9UQF2	APBB1,C3,CD4,GTPBP1,GULP1,IGF2R,IGFBP2,IGFBP4,LLGL1,MAPK8IP1,MDK,SNX17,TG
4.4.3	G	GO:0006508	53	11	4	0.207547	18392133	Aberrant proteolysis is another important characteristic of breast cancer progression and invasion. DN-PAK1 or knock-down of PAK1 reduced pericellular proteolysis of DQ-collagen IV in the 3D cultures. Treatment of cells with an inhibitor of Rac1 also reduced pericellular proteolysis, and this reduction was reversed by the expression of activated PAK1. Our conclusion is that overexpressed and acti…	proteolysis	P07858,P08246,P08253,P08311,P09958,P45452,P50281,P51511,P51512,P56817,Q9Y5R2	BACE1,CTSB,CTSG,ELANE,FURIN,MMP13,MMP14,MMP15,MMP16,MMP2,MMP24
4.4.4	OG	GO:0042981	42	5	6	0.119048	9846203	Progesterone inhibits the proliferation of normal breast epithelial cells in vivo, as well as breast cancer cells in vitro. But the biologic mechanism of this inhibition remains to be determined. We explored the possibility that an antiproliferative activity of progesterone in breast cancer cell lines is due to its ability to induce apoptosis. Since p53 and bcl-2 genetically control the apoptotic…	regulation of apoptotic process	O75052,P04080,P12757,P27797,Q76LA1	CALR,CSTB,NOS1AP,SKIL
4.4.4	OG	GO:0042493	42	5	3	0.119048	11526484	The mechanisms by which cancer cells survive and escape the cytotoxic effects of chemotherapeutic agents are essentially unknown. In the present study, we demonstrate that in the MDA-MB-231 and MDA-MB-435 breast cancer cells, ligation of 1 integrins by their extracellular matrix ligands inhibits significantly apoptosis induced by paclitaxel and vincristine, two microtubule-directed chemotherapeut…	response to drug	P01034,P02655,P02818,P06858,P27797	APOC2,BGLAP,CALR,CST3,LPL
4.4.4	OG	GO:0010951	42	5	8	0.119048			negative regulation of endopeptidase activity	P01011,P04080,P05154,P29622,P35237	CSTB,SERPINA3,SERPINA4,SERPINA5,SERPINB6
4.4.4	OG	GO:0008284	42	5	5	0.119048	19171042	Autocrine regulation of cell proliferation by estrogen receptor-alpha in estrogen receptor-alpha-positive breast cancer cell lines.	positive regulation of cell proliferation	P01034,P01308,P27797,P29279,P56704	CALR,CST3,CTGF,INS,WNT3A
4.4.4	OG	GO:0007186	42	5	6	0.119048	11897506	The biological and biochemical effects of estrogen have been ascribed to its known receptors, which function as ligand-inducible transcription factors. However, estrogen also triggers rapid activation of classical second messengers (cAMP, calcium, and inositol triphosphate) and stimulation of intracellular signaling cascades mitogen-activated protein kinase (MAP K), PI3K and eNOS. These latter ev…	G-protein coupled receptor signaling pathway	O14908,P01308,P02649,Q15726,Q969F8	APOE,GIPC1,INS,KISS1,KISS1R
4.4.4	OG	GO:0006629	42	5	3	0.119048	20385360	Unexpectedly, lipid metabolism genes are important for transformation and are upregulated in cancer tissues. As in atherosclerosis, oxidized LDL and its receptor OLR1 activate the inflammatory pathway through NF-κB, leading to transformation. OLR1 is important for maintaining the transformed state in developmentally diverse cancer cell lines and for tumor growth, suggesting a molecular connection…	lipid metabolic process	O60494,P02649,P02655,P06858,Q53Y86	APOC2,APOE,CUBN,LPL,MTCH1,SFTPA1,SFTPA2
4.4.5	G	GO:0006457	20	3	5	0.15	14534301	BRCT folding defects resulting from cancer-predisposing BRCA1 truncation mutations can be assayed for and detected at the protein level using a simple protease sensitivity assay. Using a proteolysis-based assay to probe the BRCT for non-native conformations, we show that the majority of the tested missense and truncations alter the folding state of the BRCT.	protein folding	P14625,P27824,P30533	CANX,HSP90B1,LRPAP1
4.4.6	B	GO:0006508	7	3	4	0.428571	18392133	Aberrant proteolysis is another important characteristic of breast cancer progression and invasion. DN-PAK1 or knock-down of PAK1 reduced pericellular proteolysis of DQ-collagen IV in the 3D cultures. Treatment of cells with an inhibitor of Rac1 also reduced pericellular proteolysis, and this reduction was reversed by the expression of activated PAK1. Our conclusion is that overexpressed and acti…	proteolysis	P07339,P14780,P20151	CTSD,KLK2,MMP9
4.5.1	G	GO:0006281	45	14	7	0.311111	22683426	Defects in components of DNA repair pathways are responsible for numerous hereditary cancer syndromes and are also common in many sporadic malignancies. Inherited mutations in the breast cancer susceptibility genes BRCA1 and BRCA2 or components of the Fanconi anemia (FA) complex incite genomic instability and predispose to malignancy. The products of the BRCA and FA genes participate in a conserv…	DNA repair	B0FXP0,O15360,P07992,P15927,P18074,P19447,P27694,P43351,Q06609,Q5DR82,Q6ZNA8,Q8IY92,Q92889,Q96S40	ERCC1,ERCC2,ERCC3,ERCC4,FANCA,RAD51,RAD52,RPA1,RPA2,SLX4
4.5.2	G	GO:0007165	31	12	4	0.387097	8745151	Signal transduction pathways activated during growth of human breast cancer cells in tissue culture are reviewed.	signal transduction	A8KAH9,B1AQT2,O75888,P25445,P48023,P62834,Q12955,Q13158,Q15628,Q53ZZ1,Q5T9P3,Q9UKL3	ANK3,CASP8AP2,FADD,FASLG,FASN,RAP1A,TNFSF13,TRADD
4.5.3	G	GO:0006915	19	5	4	0.263158	16397018	Survivin, a member of the inhibitor of apoptosis protein family, was identified as a potential Stat3-regulated gene by microarray analysis. This was confirmed in Survivin gene promoter studies and chromatin immunoprecipitation assays showing that Stat3 directly binds to and regulates the Survivin promoter. Furthermore, direct inhibition of Stat3 signaling blocked the expression of Survivin protei…	apoptotic process	O14727,Q13813,Q92851,Q9BWQ8,Q9H422	APAF1,CASP10,FAIM2,HIPK3,SPTAN1
4.5.4	G	GO:0006260	14	3	7	0.214286	14681210	Thus, BRCA2 serves as a “care-taker” of chromosomal integrity through participation in processes linked to DNA replication. But what these BRCA2-dependent processes may be is unknown. In yeast models, spontaneous chromosomal breaks and GCRs occur in mutant strains deficient in the response to stalled or incomplete DNA replication (Chen and Kolodner 1999; Myung et al. 2001). Circumstantial evidenc…	DNA replication	P25205,P49736,Q14191	MCM3,MCM7,WRN
4.5.5	B	GO:0007596	23	5	5	0.217391	3345487	TAMOXIFEN is an antiestrogen which is widely used in the treatment of breast carcinoma.' Further- more, it has recently been advocated for both nonmalig- nant breast disease2 and breast carcinoma pro phyla xi^.^ If these recommendations are adopted, usage of tamoxifen will increase. However, there have been several reports of venous and arterial thrombosis associated with tamoxifen therapy for br…	blood coagulation	P00519,P06239,P06241,P29350,P62158	ABL1,CALM1,CALM2,CALM3,FYN,LCK,PTPN6
4.5.6	B	GO:0008624	18	4	9	0.222222	10194517	Interaction of epithelial cells with the extracellular matrix is mediated through integrin receptors, which transmit signals regulating cell growth, differentiation and death. Occupation of these receptors, via Arg-Gly-Asp (RGD) recognition sequences, leads to activation of focal adhesion kinase (FAK). We treated human breast cancer cell lines with RGD-containing peptides, which can disrupt integ…	induction of apoptosis by extracellular signals	O15519,Q06187,Q13546,Q14790	BTK,CASP8,CFLAR,RIPK1
4.5.7	OB	GO:0045892	14	3	9	0.214286			negative regulation of transcription, DNA-dependent	P63165,P63279,Q9UER7	DAXX,SUMO1,UBE2I
4.5.7	OB	GO:0006355	14	3	8	0.214286			regulation of transcription, DNA-dependent	P32780,Q15554,Q9UER7	DAXX,GTF2H1,TERF2
4.6.1	OG	GO:0015031	43	7	5	0.162791	21628496	Breast cancer resistance protein (BCRP), an ATP-dependent efflux transporter, confers drug resistance to many chemotherapy agents. BCRP is overexpressed in tumors exposed to an acidic environment; therefore, it is important to establish the effect of low pH on BCRP transport activity. It has recently been reported that BCRP transports substrates more efficiently in an acidic microenvironment.	protein transport	P37198,P49790,P49792,P52948,Q99698,Q9NRA8,Q9UKX7	EIF4ENIF1,LYST,NUP153,NUP50,NUP62,NUP98,RANBP2
4.6.1	OG	GO:0007165	43	7	4	0.162791	8745151	Signal transduction pathways activated during growth of human breast cancer cells in tissue culture are reviewed.	signal transduction	A8K3Z8,O15397,O95373,P24593,P43487,P48436,P62826	IGFBP5,IPO7,IPO8,RAN,RANBP1,SOX9
4.6.1	OG	GO:0006886	43	7	6	0.162791			intracellular protein transport	A8K3Z8,O15397,O60684,O95149,O95373,P55060,P62826	CSE1L,IPO7,IPO8,KPNA6,RAN,SNUPN
4.6.2	OG	GO:0008284	26	4	5	0.153846	19171042	Autocrine regulation of cell proliferation by estrogen receptor-alpha in estrogen receptor-alpha-positive breast cancer cell lines.	positive regulation of cell proliferation	P11362,P12272,P21246,Q53XY9	FGFR1,PTHLH,PTN
4.6.2	OG	GO:0006355	26	4	8	0.153846			regulation of transcription, DNA-dependent	P23511,P54274,Q06455,Q12873	CHD3,NFYA,RUNX1T1,TERF1
4.6.3	OG	GO:0035556	18	3	5	0.166667	19891966	Activated protein C enhances cell motility of endothelial cells and MDA-MB-231 breast cancer cells by intracellular signal transduction.	intracellular signal transduction	B3KR14,O94806,P51178	PLCD1,PRKD3
4.6.3	OG	GO:0016070	18	3	6	0.166667			RNA metabolic process	P46777,Q15717,Q16637	ELAVL1,RPL5,SMN2
4.6.4	OB	GO:0008285	9	4	5	0.444444	22143930	Furthermore, the proliferation of MDA-MB-231 cells transfected with OPN shRNA was significantly decreased when compared to the negative control (transfected with empty vector). Sensitivity of MDA-MB-231 cells to doxorubicin was enhanced after treatment with OPN shRNA. The IC50 values of doxorubicin of the OPN-transfected group, the MDA-MB-231 cells and the negativetransfected group were 0.13588, …	negative regulation of cell proliferation	P17936,P84022,Q15796,Q53XR6	IGFBP3,SMAD2,SMAD3
4.6.4	OB	GO:0007179	9	4	8	0.444444			transforming growth factor beta receptor signaling pathway	B7Z4Z5,P84022,Q15796,Q53XR6	SMAD2,SMAD3
4.7.1	G	GO:0007169	25	9	7	0.36			transmembrane receptor protein tyrosine kinase signaling pathway	A6NF12,P04629,P29376,P35568,Q16288,Q16620,Q548C2,Q8WXJ5,Q96CY4	IRS1,LTK,NTRK1,NTRK2,NTRK3
4.7.2	G	GO:0007165	16	5	4	0.3125	8745151	Signal transduction pathways activated during growth of human breast cancer cells in tissue culture are reviewed.	signal transduction	B7WPI0,B7Z7H6,O60674,P49023,P62070	JAK2,LAT,PXN,RRAS2
4.7.3	OG	GO:0046777	11	3	7	0.272727	9515800	IGF-IRs are overexpressed in breast cancer, but the function of these receptors has not previously been described. The aim of this study is to assess the extent of autophosphorylation and kinase activity of IGF-IRs in normal and malignant primary human breast tissue.	protein autophosphorylation	P06213,P49759,Q05397	CLK1,INSR,PTK2
4.7.3	OG	GO:0018108	11	3	8	0.272727			peptidyl-tyrosine phosphorylation	P06213,P49759,Q05397	CLK1,INSR,PTK2
4.7.3	OG	GO:0007596	11	3	5	0.272727	3345487	TAMOXIFEN is an antiestrogen which is widely used in the treatment of breast carcinoma.' Further- more, it has recently been advocated for both nonmalig- nant breast disease2 and breast carcinoma pro phyla xi^.^ If these recommendations are adopted, usage of tamoxifen will increase. However, there have been several reports of venous and arterial thrombosis associated with tamoxifen therapy for br…	blood coagulation	O43561,P12814,Q05397	ACTN1,LAT,PTK2
4.7.4	B	GO:0007165	25	10	4	0.4	8745151	Signal transduction pathways activated during growth of human breast cancer cells in tissue culture are reviewed.	signal transduction	B0LPE5,P08069,P09619,P11274,P12931,P18031,P28482,P31749,P56945,P68400	AKT1,BCAR1,BCR,CSNK2A1,IGF1R,MAPK1,PDGFRB,PTPN1,SRC
4.7.5	B	GO:0019915	15	4	4	0.266667			lipid storage	P42229,P51692,Q03135,Q2TNI1	CAV1,STAT5A,STAT5B
4.7.6	B	GO:0030154	11	3	3	0.272727	22562546	MicroRNAs (miRNAs) play pivotal roles in stem cell biology, differentiation and oncogenesis, and are of high interest as potential breast cancer therapeutics. However, their expression and function during normal mammary differentiation and in breast cancer remain to be elucidated. In order to identify which miRNAs are involved in mammary differentiation, we thoroughly investigated miRNA expressio…	cell differentiation	B0LPF3,P49841,P62993	GRB2,GSK3B
4.8.1	G	GO:0007166	34	11	5	0.323529			cell surface receptor signaling pathway	A8MVP6,B0YIY4,B0YIY5,P04234,P06729,P07766,P08575,P09693,P10747,P58753,Q16553	CD2,CD28,CD3D,CD3E,CD3G,LY6E,PTPRC,TIRAP
4.8.2	G	GO:0007165	23	5	4	0.217391	8745151	Signal transduction pathways activated during growth of human breast cancer cells in tissue culture are reviewed.	signal transduction	O76036,P09326,Q56UH9,Q6PIZ9,Q9BZW8	CD244,CD48,NCR1,TIRAP,TRAT1
4.8.3	OG	GO:0050776	18	3	4	0.166667			regulation of immune response	P08637,P61769,Q9H6Q3	B2M,FCGR3A,SLA2
4.8.3	OG	GO:0006879	18	3	9	0.166667			cellular iron ion homeostasis	P02786,Q30201,Q9UP52	HFE,TFR2,TFRC
4.8.3	OG	GO:0006468	18	3	6	0.166667			protein phosphorylation	P41240,P43403,P52333	CSK,JAK3,ZAP70
4.9.1	G	GO:0006281	24	12	7	0.5	22683426	Defects in components of DNA repair pathways are responsible for numerous hereditary cancer syndromes and are also common in many sporadic malignancies. Inherited mutations in the breast cancer susceptibility genes BRCA1 and BRCA2 or components of the Fanconi anemia (FA) complex incite genomic instability and predispose to malignancy. The products of the BRCA and FA genes participate in a conserv…	DNA repair	O60934,P12956,P16104,P18858,P23246,P43246,P52701,P54132,Q13315,Q14676,Q92878,Q9BXW9	ATM,BLM,FANCD2,H2AFX,LRIG1,MDC1,MSH2,MSH6,NBN,RAD50,SFPQ,XRCC6
4.9.2	G	GO:0006397	12	6	8	0.5	22025034	Early pregnancy and multiparity are known to reduce the risk of women to develop breast cancer at menopause. Based on the knowledge that the differentiation of the breast induced by the hormones of pregnancy plays a major role in this protection, this work was performed with the purpose of identifying what differentiation-associated molecular changes persist in the breast until menopause. Core ne…	mRNA processing	A6NLN1,O43809,P26599,Q16630,Q6P2Q9,Q9BUQ0	CPSF6,NUDT21,PRPF8,PTBP1
4.9.3	G	GO:0006281	7	4	7	0.571429	22683426	Defects in components of DNA repair pathways are responsible for numerous hereditary cancer syndromes and are also common in many sporadic malignancies. Inherited mutations in the breast cancer susceptibility genes BRCA1 and BRCA2 or components of the Fanconi anemia (FA) complex incite genomic instability and predispose to malignancy. The products of the BRCA and FA genes participate in a conserv…	DNA repair	P35251,P38398,P49959,Q6IN79	BRCA1,MRE11A,SLC19A1
4.10.1	G	GO:0006915	24	5	4	0.208333	16397018	Survivin, a member of the inhibitor of apoptosis protein family, was identified as a potential Stat3-regulated gene by microarray analysis. This was confirmed in Survivin gene promoter studies and chromatin immunoprecipitation assays showing that Stat3 directly binds to and regulates the Survivin promoter. Furthermore, direct inhibition of Stat3 signaling blocked the expression of Survivin protei…	apoptotic process	O15151,Q07812,Q8IX12,Q8WZ73,Q92934	BAD,BAX,CCAR1,MDM4,RFFL
4.10.2	OG	GO:0016071	19	3	7	0.157895			mRNA metabolic process	P23588,P26651,Q14103	EIF4B,HNRNPD,ZNF823
4.10.2	OG	GO:0016070	19	3	6	0.157895			RNA metabolic process	P23588,P26651,Q14103	EIF4B,HNRNPD,ZNF823
4.10.2	OG	GO:0010467	19	3	3	0.157895			gene expression	P05198,P23588,Q14103	EIF2S1,EIF4B,HNRNPD
4.10.2	OG	GO:0006813	19	3	7	0.157895			potassium ion transport	O14649,Q9H427,Q9NPC2	KCNK15,KCNK3,KCNK9
4.10.2	OG	GO:0006811	19	3	4	0.157895			ion transport	O14649,Q9H427,Q9NPC2	KCNK15,KCNK3,KCNK9
4.10.3	B	GO:0007165	5	4	4	0.8	8745151	Signal transduction pathways activated during growth of human breast cancer cells in tissue culture are reviewed.	signal transduction	P04150,P31947,P49815,Q04912	MST1R,NR3C1,REXO2,TSC2
4.11.1	OG	GO:0033209	13	5	7	0.384615	15802501	Expression of IGF-binding protein-3 (IGFBP-3) and IGFBP-5 in human breast cancer cells induces apoptosis and is associated with modulations in Bcl-2 proteins, suggesting that these IGFBPs induce an intrinsic apoptotic pathway. In this study we demonstrate that although both IGFBPs induced the activation of caspase-8 and caspase-9, the expression of IGFBP-5, but not IGFBP-3, sensitized MDA-MB-231 …	tumor necrosis factor-mediated signaling pathway	P01375,P19438,P20333,Q12933,Q5STB3	TANK,TNF,TNFRSF1A,TNFRSF1B
4.11.1	OG	GO:0006915	13	5	4	0.384615	16397018	Survivin, a member of the inhibitor of apoptosis protein family, was identified as a potential Stat3-regulated gene by microarray analysis. This was confirmed in Survivin gene promoter studies and chromatin immunoprecipitation assays showing that Stat3 directly binds to and regulates the Survivin promoter. Furthermore, direct inhibition of Stat3 signaling blocked the expression of Survivin protei…	apoptotic process	P01375,P19438,P20333,Q12933,Q5STB3	TANK,TNF,TNFRSF1A,TNFRSF1B
4.11.2	OG	GO:0032496	8	3	6	0.375			response to lipopolysaccharide	P07585,P78536,Q6FH10	ADAM17,DCN
4.11.2	OG	GO:0006509	8	3	6	0.375			membrane protein ectodomain proteolysis	B2RNB2,P78536,Q13443	ADAM17,ADAM9
4.11.2	OG	GO:0006508	8	3	4	0.375	18392133	Aberrant proteolysis is another important characteristic of breast cancer progression and invasion. DN-PAK1 or knock-down of PAK1 reduced pericellular proteolysis of DQ-collagen IV in the 3D cultures. Treatment of cells with an inhibitor of Rac1 also reduced pericellular proteolysis, and this reduction was reversed by the expression of activated PAK1. Our conclusion is that overexpressed and acti…	proteolysis	B2RNB2,P78536,Q13443	ADAM17,ADAM9
4.12.1	G	GO:0000278	13	11	3	0.846154	21139994	To reveal primary effects, we examined digitoxin's effect 6 h post-treatment with the highest dose, 1μg/ml, and found upregulation of the stress response genes EGR-1 and NAB2, lipid biosynthetic genes and the tumor suppressor gene p21, and downregulation of the mitotic cell cycle. gene CDC16 and the replication gene PolR3B. RT-PCR analysis validated effects on stress response, apoptotic and cell …	mitotic cell cycle	P06400,P30260,Q13042,Q15691,Q8NHZ8,Q9H1A4,Q9UJX2,Q9UJX3,Q9UJX4,Q9UJX5,Q9UM11	ANAPC1,ANAPC4,ANAPC5,ANAPC7,CDC16,CDC23,CDC26,CDC27,FZR1,MAPRE1,RB1
4.13.1	G	GO:0006935	14	5	4	0.357143	18553401	The chemokine receptor CXCR4 and its ligand CXCL12 play an important role in breast cancer invasion and metastasis, and induce the chemotaxis of various types of cancer cells. Previous studies of CXCL12-induced chemotaxis have, for the most part, relied on endpoint assays (e.g., transwell assays) that provide poor control over the cell microenvironment. Speciﬁcally, these assays lacked the abilit…	chemotaxis	P02776,P13236,P25024,P25025,Q53PC4	CCL4,CXCR1,CXCR2,PF4
4.13.2	G	GO:0007186	9	3	6	0.333333	11897506	The biological and biochemical effects of estrogen have been ascribed to its known receptors, which function as ligand-inducible transcription factors. However, estrogen also triggers rapid activation of classical second messengers (cAMP, calcium, and inositol triphosphate) and stimulation of intracellular signaling cascades mitogen-activated protein kinase (MAP K), PI3K and eNOS. These latter ev…	G-protein coupled receptor signaling pathway	B4DYA0,P04899,Q5Y7A2	DARC,FUZ,GNAI2
4.16.1	G	GO:0007165	5	3	4	0.6	8745151	Signal transduction pathways activated during growth of human breast cancer cells in tissue culture are reviewed.	signal transduction	D1CS21,P42684,Q9BXR5	ABL2,TLR10
4.17.1	G	GO:0007268	6	4	5	0.666667			synaptic transmission	P23975,Q16623,Q75ME0,Q9Y345	SLC6A2,STX1A
4.18.1	OG	GO:0016567	5	3	8	0.6			protein ubiquitination	P55072,P62837,Q9UKV5	AMFR,UBE2D2,VCP
4.18.1	OG	GO:0006511	5	3	8	0.6	18927080	Ubiquitin-dependent protein degradation is involved in various biological processes, and accumulating evidence suggests that E3 ubiquitin ligases play important roles in cancer development. Smad ubiquitin regulatory factor 1 (Smurf1) and Smurf2 are E3 ubiquitin ligases, which suppress transforming growth factor-beta (TGF-beta) family signaling through degradation of Smads and receptors for TGF-be…	ubiquitin-dependent protein catabolic process	P60604,P62837,Q9UKV5	AMFR,UBE2D2,UBE2G2
4.19.1	OG	GO:0008202	5	3	4	0.6			steroid metabolic process	P05108,P15538,P19099	CYP11A1,CYP11B1,CYP11B2
4.19.1	OG	GO:0006805	5	3	5	0.6			xenobiotic metabolic process	P05108,P15538,P19099	CYP11A1,CYP11B1,CYP11B2
4.19.1	OG	GO:0006700	5	3	7	0.6			C21-steroid hormone biosynthetic process	P05108,P15538,P19099	CYP11A1,CYP11B1,CYP11B2
4.20.1	G	GO:0007186	4	3	6	0.75	11897506	The biological and biochemical effects of estrogen have been ascribed to its known receptors, which function as ligand-inducible transcription factors. However, estrogen also triggers rapid activation of classical second messengers (cAMP, calcium, and inositol triphosphate) and stimulation of intracellular signaling cascades mitogen-activated protein kinase (MAP K), PI3K and eNOS. These latter ev…	G-protein coupled receptor signaling pathway	O43193,Q02643,Q9UBU3	GHRHR,GHRL,MLNR
5.1.1	G	GO:0006355	76	32	8	0.421053			regulation of transcription, DNA-dependent	O15350,O75478,O75486,O75529,O94864,P05204,P14316,P15923,P21675,P46531,P49848,P50549,Q02880,Q06330,Q09472,Q12962,Q13465,Q15361,Q15542,Q15797,Q16594,Q2TB39,Q4LE28,Q6P1X5,Q86UQ8,Q92793,Q96BN2,Q96NX9,Q99743,Q9UBC0,Q9UM47,Q9Y4A5	CREBBP,DACH2,EP300,ETV1,HMGN2,IRF2,MECOM,NFE4,NKX2-1,NOTCH1,NOTCH3,NPAS2,ONECUT1,RBPJ,SMAD1,SUPT3H,SUPT7L,TADA1,TADA2A,TAF1,TAF10,TAF2,TAF5,TAF5L,TAF6,TAF9,TCF7L1,TOP2B,TP73,TRRAP
5.1.2	G	GO:0045893	44	12	9	0.272727			positive regulation of transcription, DNA-dependent	O00268,O75528,P10275,P10276,P17542,P20226,P20823,P33076,Q03112,Q13772,Q9H2X6,Q9UK53	AR,CIITA,HIPK2,HNF1A,ING1,MECOM,NCOA4,RARA,TADA3,TAF4,TAL1,TBP
5.1.3	G	GO:0006366	32	7	9	0.21875			transcription from RNA polymerase II promoter	P10914,P22415,Q15545,Q15672,Q16514,Q92830,Q92985	IRF1,IRF7,KAT2A,TAF12,TAF7,TWIST1,USF1
5.1.4	OG	GO:0010467	25	4	3	0.16			gene expression	P19793,P22736,Q15181,Q15393	NR4A1,PPA1,RXRA,SF3B3
5.1.4	OG	GO:0006357	25	4	9	0.16			regulation of transcription from RNA polymerase II promoter	P15172,P39880,Q6ZRS2,Q9Y6J9	CUX1,MYOD1,SRCAP,TAF6L
5.1.5	G	GO:0045892	17	3	9	0.176471			negative regulation of transcription, DNA-dependent	Q00987,Q86YP4,Q8IXJ6	GATAD2A,MDM2,SIRT2
5.2.1	G	GO:0006355	75	10	8	0.133333			regulation of transcription, DNA-dependent	C9JL99,P17482,P17509,P27797,Q12873,Q15047,Q5T3J3,Q6PI98,Q9Y3C7,Q9Y3Q8	CALR,CHD3,HOXB6,HOXB9,INO80C,KAT5,LRIF1,MED31,SETDB1,TSC22D4
5.2.2	G	GO:0007596	65	9	5	0.138462	3345487	TAMOXIFEN is an antiestrogen which is widely used in the treatment of breast carcinoma.' Further- more, it has recently been advocated for both nonmalig- nant breast disease2 and breast carcinoma pro phyla xi^.^ If these recommendations are adopted, usage of tamoxifen will increase. However, there have been several reports of venous and arterial thrombosis associated with tamoxifen therapy for br…	blood coagulation	P00734,P00742,P04070,P07225,P12259,Q05513,Q13201,Q13574,Q5JVE7	DGKZ,F2,F5,FAM110A,MMRN1,PRKCZ,PROC,PROS1
5.2.3	OG	GO:0044267	56	3	4	0.0535714			cellular protein metabolic process	O60512,P05386,P26641	B4GALT3,EEF1G,RPLP1
5.2.3	OG	GO:0030308	56	3	5	0.0535714	16450001	Expression of a dominant negative mutant form of MKK7, a kinase upstream of JNK, or mutant FADD (S194A) in MCF-7 cells suppressed the cytotoxicity of long-term tamoxifen treatment. Of great interest, similar signallings could be evoked by paclitaxel, even in an ER-negative cell line, MDA-MB-231. In addition, immunohistochemical analysis using human breast cancerspecimens showed a close correlatio…	negative regulation of cell growth	B0ZBE2,O60383,P01019	AGT,GDF9
5.2.3	OG	GO:0007399	56	3	4	0.0535714	20840789	Neural recognition molecule L1CAM, which is a key protein involved in early nervous system development, is known to be abnormally expressed and shed in several types of cancers where it participates in metastasis and progression. The distinction of L1CAM presence in cancerous vs. normal tissues has suggested it to be a new target for cancer treatment. Our current study focused on the potential ro…	nervous system development	P21246,P51693,Q14194	APLP1,CRMP1,PTN
5.2.3	OG	GO:0007268	56	3	5	0.0535714			synaptic transmission	P05091,P22459,Q13432	ALDH2,KCNA4,UNC119
5.2.3	OG	GO:0006915	56	3	4	0.0535714	16397018	Survivin, a member of the inhibitor of apoptosis protein family, was identified as a potential Stat3-regulated gene by microarray analysis. This was confirmed in Survivin gene promoter studies and chromatin immunoprecipitation assays showing that Stat3 directly binds to and regulates the Survivin promoter. Furthermore, direct inhibition of Stat3 signaling blocked the expression of Survivin protei…	apoptotic process	P51693,P61077,Q9H8M9	APLP1,FAM176A,UBE2D3
5.2.3	OG	GO:0006810	56	3	3	0.0535714			transport	P22570,P38117,Q9NUT2	ABCB8,ETFB,FDXR
5.2.3	OG	GO:0006508	56	3	4	0.0535714	18392133	Aberrant proteolysis is another important characteristic of breast cancer progression and invasion. DN-PAK1 or knock-down of PAK1 reduced pericellular proteolysis of DQ-collagen IV in the 3D cultures. Treatment of cells with an inhibitor of Rac1 also reduced pericellular proteolysis, and this reduction was reversed by the expression of activated PAK1. Our conclusion is that overexpressed and acti…	proteolysis	P08246,P08311,Q9ULA0	CTSG,DNPEP,ELANE
5.2.3	OG	GO:0006414	56	3	6	0.0535714			translational elongation	A6NIB2,P05386,P26641	EEF1G,RPLP1
5.2.3	OG	GO:0006351	56	3	8	0.0535714			transcription, DNA-dependent	B3KPJ1,Q9BQ70,Q9UKY1	HOXB9,TCF25,ZHX1
5.2.3	OG	GO:0005975	56	3	3	0.0535714			carbohydrate metabolic process	O60512,P05091,P40926	ALDH2,B4GALT3,MDH2
5.3.1	G	GO:0006355	76	25	8	0.328947			regulation of transcription, DNA-dependent	B1A8Z7,B4DPZ1,O94805,O96019,P24863,P24928,P35232,P40763,P49336,P49715,P61968,P82094,Q01094,Q02575,Q13547,Q15170,Q15329,Q15532,Q16254,Q59GV3,Q5T203,Q6IT96,Q7Z4L3,Q86U70,Q8NFD5	ACTL6A,ACTL6B,ARID1B,CCNC,CDK8,CEBPA,E2F1,E2F4,E2F5,HDAC1,LDB1,LMO4,NHLH1,PHB,POLR2A,SMARCA4,SMARCC2,SS18,STAT3,TCEAL1,TMF1
5.3.2	G	GO:0006281	51	15	7	0.294118	22683426	Defects in components of DNA repair pathways are responsible for numerous hereditary cancer syndromes and are also common in many sporadic malignancies. Inherited mutations in the breast cancer susceptibility genes BRCA1 and BRCA2 or components of the Fanconi anemia (FA) complex incite genomic instability and predispose to malignancy. The products of the BRCA and FA genes participate in a conserv…	DNA repair	O60934,P09884,P28340,P35249,P35250,P38398,P40937,P40938,P43246,P49959,P52701,Q14683,Q6IN79,Q92878,Q99708	BRCA1,MRE11A,MSH2,MSH6,NBN,POLA1,POLD1,RAD50,RBBP8,RFC2,RFC3,RFC4,RFC5,SMC1A
5.3.3	OG	GO:0045892	36	8	9	0.222222			negative regulation of transcription, DNA-dependent	O15379,P06400,P51532,P51608,Q07666,Q8TAQ2,Q92769,Q96ST3	HDAC2,HDAC3,KHDRBS1,MECP2,RB1,SIN3A,SMARCA4,SMARCC2
5.3.3	OG	GO:0006338	36	8	8	0.222222			chromatin remodeling	P06400,P51532,Q12824,Q17S11,Q8TAQ2,Q92769,Q92922,Q96GM5	HDAC2,RB1,SMARCA4,SMARCB1,SMARCC1,SMARCC2,SMARCD1
5.3.4	G	GO:0006260	24	4	7	0.166667	14681210	Thus, BRCA2 serves as a “care-taker” of chromosomal integrity through participation in processes linked to DNA replication. But what these BRCA2-dependent processes may be is unknown. In yeast models, spontaneous chromosomal breaks and GCRs occur in mutant strains deficient in the response to stalled or incomplete DNA replication (Chen and Kolodner 1999; Myung et al. 2001). Circumstantial evidenc…	DNA replication	A8MZ62,C9JU95,P49643,Q75MT5	PRIM2,RFC2,RFC3,RFC5
5.3.5	OG	GO:0071407	20	3	5	0.15			cellular response to organic cyclic compound	O15198,P10109,P40692	FDX1,MLH1,SMAD9
5.3.5	OG	GO:0006915	20	3	4	0.15	16397018	Survivin, a member of the inhibitor of apoptosis protein family, was identified as a potential Stat3-regulated gene by microarray analysis. This was confirmed in Survivin gene promoter studies and chromatin immunoprecipitation assays showing that Stat3 directly binds to and regulates the Survivin promoter. Furthermore, direct inhibition of Stat3 signaling blocked the expression of Survivin protei…	apoptotic process	P42574,P52294,Q15811	CASP3,ITSN1,KPNA1
5.4.1	OG	GO:0007420	56	7	6	0.125			brain development	O43426,P48681,P51959,Q15078,Q96JB5,Q96SN8,Q96SZ6	CCNG1,CDK5R1,CDK5RAP1,CDK5RAP2,CDK5RAP3,NES,SYNJ1
5.4.1	OG	GO:0007268	56	7	5	0.125			synaptic transmission	P17600,P28482,P49418,P61764,Q16623,Q75ME0,Q9UQM7	AMPH,CAMK2A,MAPK1,STX1A,STXBP1,SYN1
5.4.2	OG	GO:0035556	42	6	5	0.142857	19891966	Activated protein C enhances cell motility of endothelial cells and MDA-MB-231 breast cancer cells by intracellular signal transduction.	intracellular signal transduction	B3KVQ9,B4DV19,O43602,P49768,Q1HBJ4,Q9UD71	CHN1,DCX,MAPK1,PPP1R1B,PSEN1
5.4.2	OG	GO:0007399	42	6	4	0.142857	20840789	Neural recognition molecule L1CAM, which is a key protein involved in early nervous system development, is known to be abnormally expressed and shed in several types of cancers where it participates in metastasis and progression. The distinction of L1CAM presence in cancerous vs. normal tissues has suggested it to be a new target for cancer treatment. Our current study focused on the potential ro…	nervous system development	O43602,O75553,P12036,Q00577,Q02078,Q9GZM8	DAB1,DCX,MEF2A,NDEL1,NEFH,PURA
5.4.3	G	GO:0042493	31	4	3	0.129032	11526484	The mechanisms by which cancer cells survive and escape the cytotoxic effects of chemotherapeutic agents are essentially unknown. In the present study, we demonstrate that in the MDA-MB-231 and MDA-MB-435 breast cancer cells, ligation of 1 integrins by their extracellular matrix ligands inhibits significantly apoptosis induced by paclitaxel and vincristine, two microtubule-directed chemotherapeut…	response to drug	P11387,P21860,P38936,Q6FI05	CDKN1A,ERBB3,TOP1
5.4.4	OG	GO:0051726	27	3	4	0.111111	12790780	Estrogen and antiestrogen regulation of cell cycle progression in breast cancer cells.	regulation of cell cycle	A7K6Y5,Q8TDN4,Q9BTV7	CABL1,CABLES1,CABLES2
5.4.4	OG	GO:0051302	27	3	4	0.111111	12671708	Survivin is a member of the inhibitor of apoptosis (IAP) family, and is also involved in the regulation of cell division. Survivin is widely expressed in foetal tissues and in human cancers, but generally not in normal adult tissue. This study examined the expression of surviving protein in a series of 293 cases of invasive primary breast carcinoma.	regulation of cell division	A7K6Y5,Q8TDN4,Q9BTV7	CABL1,CABLES1,CABLES2
5.4.4	OG	GO:0007067	27	3	7	0.111111	19377877	the breast epithelium might have experienced more mitogenic stimulation and subsequently would have a higher potential to develop breast cancer if the cells have a suboptimal capacity to regulate centrosomal segregation and mitosis because of a variant Aurora-A. In other words, estrogen exposure or other growth-promoting signals may impose a selective microenvironment, selecting those individuals…	mitosis	A4QPA9,Q02750,Q9BTV5	FSD1,MAP2K1
5.4.5	B	GO:0007596	6	3	5	0.5	3345487	TAMOXIFEN is an antiestrogen which is widely used in the treatment of breast carcinoma.' Further- more, it has recently been advocated for both nonmalig- nant breast disease2 and breast carcinoma pro phyla xi^.^ If these recommendations are adopted, usage of tamoxifen will increase. However, there have been several reports of venous and arterial thrombosis associated with tamoxifen therapy for br…	blood coagulation	P04637,P12814,Q00535	ACTN1,CDK5,TP53
5.5.1	G	GO:0000278	36	12	3	0.333333	21139994	To reveal primary effects, we examined digitoxin's effect 6 h post-treatment with the highest dose, 1μg/ml, and found upregulation of the stress response genes EGR-1 and NAB2, lipid biosynthetic genes and the tumor suppressor gene p21, and downregulation of the mitotic cell cycle. gene CDC16 and the replication gene PolR3B. RT-PCR analysis validated effects on stress response, apoptotic and cell …	mitotic cell cycle	O14980,O96020,P14635,P20248,P24864,P24941,P33993,P36873,P61024,P62258,P78396,Q13309	CCNA1,CCNA2,CCNB1,CCNE1,CCNE2,CDK2,CKS1B,MCM7,PPP1CC,SKP2,XPO1,YWHAE
5.5.2	G	GO:0007165	24	5	4	0.208333	8745151	Signal transduction pathways activated during growth of human breast cancer cells in tissue culture are reviewed.	signal transduction	B3KQ22,P07948,P16949,P30281,Q12933	CCND3,LYN,STMN1,TANK
5.5.3	OG	GO:0051291	19	3	7	0.157895	17148612	Investigation of the oligomerization properties of the EGFR, ErbB2, and ErbB3 using #-gal complementation yielded quantitative data about the interaction of each of these receptors in basal and stimulated conditions. The interaction of ErbB2 with the EGFR and ErbB3 is readily detected in the presence of ligand confirming its role as the heterodimerization partner. However, the basal interactions …	protein heterooligomerization	B0LPF3,P62993,Q14790	CASP8,GRB2
5.5.3	OG	GO:0008629	19	3	9	0.157895			induction of apoptosis by intracellular signals	P31946,Q13619,Q14790	CASP8,CUL4A,YWHAB
5.5.3	OG	GO:0007264	19	3	6	0.157895			small GTPase mediated signal transduction	P27348,P31946,P52565	ARHGDIA,YWHAB,YWHAQ
5.5.4	B	GO:0008284	11	5	5	0.454545	19171042	Autocrine regulation of cell proliferation by estrogen receptor-alpha in estrogen receptor-alpha-positive breast cancer cell lines.	positive regulation of cell proliferation	P11802,P24385,P46527,Q6FI00,Q6I9V6	CCND1,CDK4,CDKN1B
5.5.5	OB	GO:0007596	6	3	5	0.5	3345487	TAMOXIFEN is an antiestrogen which is widely used in the treatment of breast carcinoma.' Further- more, it has recently been advocated for both nonmalig- nant breast disease2 and breast carcinoma pro phyla xi^.^ If these recommendations are adopted, usage of tamoxifen will increase. However, there have been several reports of venous and arterial thrombosis associated with tamoxifen therapy for br…	blood coagulation	P00519,P12931,P31749	ABL1,AKT1,SRC
5.5.5	OB	GO:0007165	6	3	4	0.5	8745151	Signal transduction pathways activated during growth of human breast cancer cells in tissue culture are reviewed.	signal transduction	B0LPE5,P12931,P31749	AKT1,SRC
5.6.1	G	GO:0006355	36	12	8	0.333333			regulation of transcription, DNA-dependent	P08047,P36956,Q12796,Q13105,Q14498,Q5QJE6,Q8NI08,Q8TDD1,Q9GZR2,Q9NPJ4,Q9Y618,Q9Y6X2	DAND5,DDX54,DNTTIP2,NCOA7,NCOR2,PIAS3,PNRC1,PNRC2,RBM39,REXO4,SREBF1,ZBTB17
5.6.2	G	GO:0045893	24	8	9	0.333333			positive regulation of transcription, DNA-dependent	O15164,O75925,P55345,Q13485,Q14686,Q15648,Q96T76,Q9UBK2	MBD4,MMS19,NCOA6,PIAS1,PPARGC1A,PRMT2,SMAD4,TRIM24
5.6.3	G	GO:0043434	16	3	5	0.1875			response to peptide hormone stimulus	P01178,P42229,P51843	NR0B1,OXT,STAT5A
5.6.4	OB	GO:0045893	8	4	9	0.5			positive regulation of transcription, DNA-dependent	P48552,P84022,Q15796,Q53XR6	NRIP1,SMAD2,SMAD3
5.6.4	OB	GO:0007179	8	4	8	0.5			transforming growth factor beta receptor signaling pathway	B7Z4Z5,P84022,Q15796,Q53XR6	SMAD2,SMAD3
5.6.4	OB	GO:0006351	8	4	8	0.5			transcription, DNA-dependent	P03372,P84022,Q15796,Q92731	ESR1,ESR2,SMAD2,SMAD3
5.7.1	G	GO:0006915	32	7	4	0.21875	16397018	Survivin, a member of the inhibitor of apoptosis protein family, was identified as a potential Stat3-regulated gene by microarray analysis. This was confirmed in Survivin gene promoter studies and chromatin immunoprecipitation assays showing that Stat3 directly binds to and regulates the Survivin promoter. Furthermore, direct inhibition of Stat3 signaling blocked the expression of Survivin protei…	apoptotic process	O15169,O43683,O60566,P12830,P35222,Q8IUQ4,Q9NR80	ARHGEF4,AXIN1,BUB1,BUB1B,CTNNB1,FZR1,SIAH1
5.7.2	G	GO:0007596	25	5	5	0.2	3345487	TAMOXIFEN is an antiestrogen which is widely used in the treatment of breast carcinoma.' Further- more, it has recently been advocated for both nonmalig- nant breast disease2 and breast carcinoma pro phyla xi^.^ If these recommendations are adopted, usage of tamoxifen will increase. However, there have been several reports of venous and arterial thrombosis associated with tamoxifen therapy for br…	blood coagulation	P17612,P41235,P68366,Q92845,Q9Y496	HNF4A,KIF3A,KIFAP3,PRKCA,TUBA4A
5.7.3	OG	GO:0007399	20	3	4	0.15	20840789	Neural recognition molecule L1CAM, which is a key protein involved in early nervous system development, is known to be abnormally expressed and shed in several types of cancers where it participates in metastasis and progression. The distinction of L1CAM presence in cancerous vs. normal tissues has suggested it to be a new target for cancer treatment. Our current study focused on the potential ro…	nervous system development	P14923,P78352,Q9BZE0	GLIS2,JUP,LLGL1
5.7.3	OG	GO:0007268	20	3	5	0.15			synaptic transmission	O14490,P78352,Q13224	DLGAP1,GRIN2B,LLGL1
5.7.3	OG	GO:0007165	20	3	4	0.15	8745151	Signal transduction pathways activated during growth of human breast cancer cells in tissue culture are reviewed.	signal transduction	P46940,P78352,Q15172	IQGAP1,LLGL1,PPP2R5A
5.7.3	OG	GO:0006470	20	3	6	0.15	9837921	Telomerase, a specialized RNA-directed DNA polymerase that extends telomeres of eukaryotic chromosomes, is repressed in human somatic tissues and becomes activated during tumor progression in most human cancers. To date, little is known about how telomerase is activated and controlled in cancer, although activation is thought to be involved in cancer cell immortalization.	protein dephosphorylation	B3KUN1,P67775,Q12923	PPP2CA,PTPN13
5.8.1	OG	GO:0016070	27	8	6	0.296296			RNA metabolic process	O43432,P06730,P11940,P17252,P23588,P78344,Q04637,Q6P2E9	EDC4,EIF4B,EIF4E,EIF4G1,EIF4G2,EIF4G3,PABPC1,PRKCA
5.8.1	OG	GO:0006412	27	8	5	0.296296			translation	O43432,P06730,P11940,P23588,P78344,Q04637,Q13541,Q13542	EIF4B,EIF4E,EIF4EBP1,EIF4EBP2,EIF4G1,EIF4G2,EIF4G3,PABPC1
5.8.2	G	GO:0006281	17	6	7	0.352941	22683426	Defects in components of DNA repair pathways are responsible for numerous hereditary cancer syndromes and are also common in many sporadic malignancies. Inherited mutations in the breast cancer susceptibility genes BRCA1 and BRCA2 or components of the Fanconi anemia (FA) complex incite genomic instability and predispose to malignancy. The products of the BRCA and FA genes participate in a conserv…	DNA repair	O60671,O60921,P18887,P27695,Q5TZP7,Q99638	APEX1,HUS1,RAD1,RAD9A,XRCC1
5.8.3	G	GO:0006468	11	4	6	0.363636			protein phosphorylation	A4D2F2,P05129,P05771,Q9BUB5	HUS1,MKNK1,PRKCB,PRKCG
5.9.1	G	GO:0007165	22	6	4	0.272727	8745151	Signal transduction pathways activated during growth of human breast cancer cells in tissue culture are reviewed.	signal transduction	O00299,Q02156,Q15642,Q16512,Q99996,Q9BUB1	AKAP9,CLIC1,PKN1,PRKAR2A,PRKCE,TRIP10
5.9.2	OG	GO:0055085	16	4	4	0.25	22160574	The transmembrane transport of anticancer drugs is mainly regulated by P-glycoprotein encoded by the human multidrug resistance gene 1 gene (MDR1). Since there were controversies regarding the association between MDR1 C3435T polymorphism and response to chemotherapy among patients with advanced breast cancer, a meta-analysis of the link was conducted. A total of 7 studies consist of 464 advanced …	transmembrane transport	P13861,P31323,P51787,Q14D14	KCNQ1,PRKAR2A,PRKAR2B
5.9.2	OG	GO:0000278	16	4	3	0.25	21139994	To reveal primary effects, we examined digitoxin's effect 6 h post-treatment with the highest dose, 1μg/ml, and found upregulation of the stress response genes EGR-1 and NAB2, lipid biosynthetic genes and the tumor suppressor gene p21, and downregulation of the mitotic cell cycle. gene CDC16 and the replication gene PolR3B. RT-PCR analysis validated effects on stress response, apoptotic and cell …	mitotic cell cycle	O43303,O95613,P31323,Q96CW5	CCP110,PCNT,PRKAR2B,TUBGCP3
5.9.2	OG	GO:0000086	16	4	7	0.25			G2/M transition of mitotic cell cycle	O43303,O95613,P31323,Q96CW5	CCP110,PCNT,PRKAR2B,TUBGCP3
5.9.3	B	GO:0090263	6	3	8	0.5	17897439	Autocrine WNT signaling contributes to breast cancer cell proliferation via the canonical WNT pathway and EGFR transactivation.	positive regulation of canonical Wnt receptor signaling pathway	P48730,P49674,Q5U045	CSNK1D,CSNK1E
5.10.1	G	GO:0006281	14	7	7	0.5	22683426	Defects in components of DNA repair pathways are responsible for numerous hereditary cancer syndromes and are also common in many sporadic malignancies. Inherited mutations in the breast cancer susceptibility genes BRCA1 and BRCA2 or components of the Fanconi anemia (FA) complex incite genomic instability and predispose to malignancy. The products of the BRCA and FA genes participate in a conserv…	DNA repair	P16104,P39748,P43351,P49005,P55072,Q5DR82,Q6FHX6	FEN1,H2AFX,POLD2,RAD52,VCP
5.10.2	B	GO:0006281	9	7	7	0.777778	22683426	Defects in components of DNA repair pathways are responsible for numerous hereditary cancer syndromes and are also common in many sporadic malignancies. Inherited mutations in the breast cancer susceptibility genes BRCA1 and BRCA2 or components of the Fanconi anemia (FA) complex incite genomic instability and predispose to malignancy. The products of the BRCA and FA genes participate in a conserv…	DNA repair	P09874,P12956,P13010,P27694,P54132,P78527,Q13315	ATM,BLM,PARP1,PRKDC,RPA1,XRCC5,XRCC6
5.11.1	G	GO:0007165	18	5	4	0.277778	8745151	Signal transduction pathways activated during growth of human breast cancer cells in tissue culture are reviewed.	signal transduction	P04049,P50749,Q12967,Q6KH11,Q7LDG7	RAF1,RALGDS,RASGRP2,RASSF2
5.11.2	OG	GO:0034097	13	3	4	0.230769			response to cytokine stimulus	P10415,P49356,P53609	BCL2,FNTB,PGGT1B
5.11.2	OG	GO:0006915	13	3	4	0.230769	16397018	Survivin, a member of the inhibitor of apoptosis protein family, was identified as a potential Stat3-regulated gene by microarray analysis. This was confirmed in Survivin gene promoter studies and chromatin immunoprecipitation assays showing that Stat3 directly binds to and regulates the Survivin promoter. Furthermore, direct inhibition of Stat3 signaling blocked the expression of Survivin protei…	apoptotic process	P10415,P49354,Q8WWW0	BCL2,FNTA,RASSF5
5.12.1	G	GO:0006810	9	3	3	0.333333			transport	A0M8W9,Q9BX66,Q9NPG2	NGB,SORBS1
5.13.1	OG	GO:0048015	13	5	7	0.384615			phosphatidylinositol-mediated signaling	O15111,O15530,P98177,Q96B36,Q96RU7	AKT1S1,CHUK,FOXO4,PDPK1,TRIB3
5.13.1	OG	GO:0008543	13	5	8	0.384615	15863030	The 22 members of the ﬁbroblast growth factor (FGF) family of growth factors mediate their cellular responses by binding to and activating the different isoforms encoded by the four receptor tyrosine kinases (RTKs) designated FGFR1, FGFR2, FGFR3 and FGFR4. Unlike other growth factors, FGFs act in concert with heparin or heparan sulfate proteoglycan (HSPG) to activate FGFRs and to induce the pleio…	fibroblast growth factor receptor signaling pathway	O15111,O15530,P98177,Q96B36,Q96RU7	AKT1S1,CHUK,FOXO4,PDPK1,TRIB3
5.14.1	G	GO:0008284	9	6	5	0.666667	19171042	Autocrine regulation of cell proliferation by estrogen receptor-alpha in estrogen receptor-alpha-positive breast cancer cell lines.	positive regulation of cell proliferation	A0N0L5,P05231,P08887,P12272,P40189,Q53XY9	IL6,IL6R,IL6ST,PTHLH
5.15.1	G	GO:0008380	6	3	8	0.5	11306511	Alternative and aberrant messenger RNA splicing of the mdm2 oncogene in invasive breast cancer.	RNA splicing	Q07955,Q13523,Q9H307	PNN,PRPF4B,SRSF1
5.20.1	G	GO:0006629	4	4	3	1	20385360	Unexpectedly, lipid metabolism genes are important for transformation and are upregulated in cancer tissues. As in atherosclerosis, oxidized LDL and its receptor OLR1 activate the inflammatory pathway through NF-κB, leading to transformation. OLR1 is important for maintaining the transformed state in developmentally diverse cancer cell lines and for tumor growth, suggesting a molecular connection…	lipid metabolic process	P02647,P02768,P10909,P27169	APOA1,CLU,FBF1,PON1
6.1.1	G	GO:0008285	61	12	5	0.196721	22143930	Furthermore, the proliferation of MDA-MB-231 cells transfected with OPN shRNA was significantly decreased when compared to the negative control (transfected with empty vector). Sensitivity of MDA-MB-231 cells to doxorubicin was enhanced after treatment with OPN shRNA. The IC50 values of doxorubicin of the OPN-transfected group, the MDA-MB-231 cells and the negativetransfected group were 0.13588, …	negative regulation of cell proliferation	O15151,O15297,P06748,P29590,P38936,P42771,P56545,Q6FI05,Q8N726,Q96DY7,Q99816,Q9BYG9	CDKN1A,CDKN2A,CTBP2,MDM4,MTBP,NPM1,PML,PPM1D,TSG101
6.1.2	G	GO:0006355	49	10	8	0.204082			regulation of transcription, DNA-dependent	C9JL99,O15350,P00519,P21675,P29084,Q13547,Q16665,Q6IT96,Q8IX12,Q9UER7	ABL1,CCAR1,DAXX,GTF2E2,HDAC1,HIF1A,KAT5,TAF1,TP73
6.1.3	G	GO:0006412	39	7	5	0.179487			translation	A2RUM7,B0LPE5,P46777,P62829,P62913,Q5VVD0,Q92905	AKT1,COPS5,RPL11,RPL23,RPL5
6.1.4	OG	GO:0006915	32	5	4	0.15625	16397018	Survivin, a member of the inhibitor of apoptosis protein family, was identified as a potential Stat3-regulated gene by microarray analysis. This was confirmed in Survivin gene promoter studies and chromatin immunoprecipitation assays showing that Stat3 directly binds to and regulates the Survivin promoter. Furthermore, direct inhibition of Stat3 signaling blocked the expression of Survivin protei…	apoptotic process	O75832,P31749,Q8WZ73,Q969K3,Q9H2X6	AKT1,HIPK2,PSMD10,RFFL,RNF34
6.1.4	OG	GO:0000278	32	5	3	0.15625	21139994	To reveal primary effects, we examined digitoxin's effect 6 h post-treatment with the highest dose, 1μg/ml, and found upregulation of the stress response genes EGR-1 and NAB2, lipid biosynthetic genes and the tumor suppressor gene p21, and downregulation of the mitotic cell cycle. gene CDC16 and the replication gene PolR3B. RT-PCR analysis validated effects on stress response, apoptotic and cell …	mitotic cell cycle	O75832,P00374,P06400,P49792,Q07864	DHFR,POLE,PSMD10,RANBP2,RB1
6.1.5	OG	GO:0008284	23	3	5	0.130435	19171042	Autocrine regulation of cell proliferation by estrogen receptor-alpha in estrogen receptor-alpha-positive breast cancer cell lines.	positive regulation of cell proliferation	P07550,P08069,P49459	ADRB2,IGF1R,UBE2A
6.1.5	OG	GO:0007420	23	3	6	0.130435			brain development	P08069,P51959,Q15648	CCNG1,IGF1R,MBD4
6.1.5	OG	GO:0006511	23	3	8	0.130435	18927080	Ubiquitin-dependent protein degradation is involved in various biological processes, and accumulating evidence suggests that E3 ubiquitin ligases play important roles in cancer development. Smad ubiquitin regulatory factor 1 (Smurf1) and Smurf2 are E3 ubiquitin ligases, which suppress transforming growth factor-beta (TGF-beta) family signaling through degradation of Smads and receptors for TGF-be…	ubiquitin-dependent protein catabolic process	O75604,P49459,Q93009	UBE2A,USP2,USP7
6.1.6	OB	GO:0010467	15	5	3	0.333333			gene expression	P03372,P04150,P20226,P22736,Q92793	CREBBP,ESR1,NR3C1,NR4A1,TBP
6.1.6	OB	GO:0007165	15	5	4	0.333333	8745151	Signal transduction pathways activated during growth of human breast cancer cells in tissue culture are reviewed.	signal transduction	P03372,P04150,P22736,Q13315,Q92793	ATM,CREBBP,ESR1,NR3C1,NR4A1
6.1.7	B	GO:0045892	9	4	9	0.444444			negative regulation of transcription, DNA-dependent	P03372,P04150,P20226,P22736,Q13315,Q92793	ATM,CREBBP,ESR1,NR3C1,NR4A1,TBP
6.2.1	G	GO:0010467	53	15	3	0.283019			gene expression	O75469,O95718,P06401,P10276,P10826,P10828,P11474,P13631,P19793,P28702,P37231,P55055,Q00403,Q13133,Q92731	ESR2,ESRRA,ESRRB,GTF2B,NR1H2,NR1H3,NR1I2,PGR,PPARG,RARA,RARB,RARG,RXRA,RXRB,THRB
6.2.2	G	GO:0045893	38	10	9	0.263158			positive regulation of transcription, DNA-dependent	O14920,P05412,P10071,P15923,P18075,P28482,Q04206,Q04917,Q1HBJ4,Q96T76	BMP7,GLI3,IKBKB,JUN,MAPK1,MMS19,RELA,TCF7L1,YWHAH
6.2.3	G	GO:0006355	28	6	8	0.214286			regulation of transcription, DNA-dependent	Q2TB39,Q6PL18,Q99743,Q9UMX1,Q9Y618,Q9Y6K9	ATAD2,IKBKG,NCOR2,NPAS2,SUFU,TCF7L1
6.2.4	OG	GO:0043065	22	4	7	0.181818			positive regulation of apoptotic process	A8K3H3,A8K571,P20719,Q5QHG3	BMP7,HOXA5,RARB,RARG
6.2.4	OG	GO:0008285	22	4	5	0.181818	22143930	Furthermore, the proliferation of MDA-MB-231 cells transfected with OPN shRNA was significantly decreased when compared to the negative control (transfected with empty vector). Sensitivity of MDA-MB-231 cells to doxorubicin was enhanced after treatment with OPN shRNA. The IC50 values of doxorubicin of the OPN-transfected group, the MDA-MB-231 cells and the negativetransfected group were 0.13588, …	negative regulation of cell proliferation	A8K3H3,A8K571,D2KUA6,Q5QHG3	BMP7,PPARG,RARB,RARG
6.2.5	OG	GO:0045892	17	3	9	0.176471			negative regulation of transcription, DNA-dependent	Q8IW13,Q969G3,Q99873	NR1H3,PRMT1,SMARCE1
6.2.5	OG	GO:0045087	17	3	4	0.176471	12790791	The innate immune response, which depends on so-called pattern-recognition receptors (PRRs) is an evolutionarily old immune response able to elicit a defensive response against a vast array of pathogens. The purpose of this review is to revisit the role of innate immunity in breast carcinoma from the oldest therapeutic approach using bacillus Calmette-Guerin to the recent findings on the manipula…	innate immune response	O15111,Q13526,Q16539	CHUK,MAPK14,PIN1
6.3.1	G	GO:0006281	55	31	7	0.563636	22683426	Defects in components of DNA repair pathways are responsible for numerous hereditary cancer syndromes and are also common in many sporadic malignancies. Inherited mutations in the breast cancer susceptibility genes BRCA1 and BRCA2 or components of the Fanconi anemia (FA) complex incite genomic instability and predispose to malignancy. The products of the BRCA and FA genes participate in a conserv…	DNA repair	B0FXP0,O14757,O43543,O60934,O75771,O75943,P12004,P13010,P16104,P23025,P27694,P27695,P35251,P38398,P39748,P43246,P49959,P52701,Q06609,Q12888,Q13111,Q14683,Q5TZP7,Q6FHX6,Q6IN79,Q6ZNA8,Q8WXE1,Q92878,Q9HAW4,Q9NSU2,Q9UIF7	APEX1,ATRIP,BRCA1,CHAF1A,CHEK1,CLSPN,FEN1,H2AFX,MRE11A,MSH2,MSH6,MUTYH,NBN,PCNA,RAD17,RAD50,RAD51,RAD51L3,RPA1,SLC19A1,SMC1A,TP53BP1,TREX1,XPA,XRCC2,XRCC5
6.3.2	OG	GO:0008284	24	3	5	0.125	19171042	Autocrine regulation of cell proliferation by estrogen receptor-alpha in estrogen receptor-alpha-positive breast cancer cell lines.	positive regulation of cell proliferation	P17948,P35968,Q92769	FLT1,HDAC2,KDR
6.3.2	OG	GO:0007283	24	3	6	0.125	11782390	Immunohistochemistry assays found TSP50 proteins located in the spermatocytes of human testes, whereas in situ hybridization and immunohistochemistry confirmed that gene activation in breast tumors took place in malignant mammary epithelial cells. These results suggested that the normal function of the TSP50 gene was involved in spermatogenesis, whereas the up-regulation of TSP50 in many breast c…	spermatogenesis	O15457,P40692,Q14565	C17orf28,MLH1,MSH4
6.3.2	OG	GO:0007131	24	3	9	0.125	9008167	BRCA1 immunostaining reveals discrete, nuclear foci during S phase of the cell cycle. Human Rad51, a homolog of bacterial RecA, behaves similarly. The two proteins were found to colocalize in vivo and to coimmunoprecipitate. BRCA1 residues 758–1064 alone formed Rad51-containing complexes in vitro. Rad51 is also specifically associated with developing synaptonemal complexes in meiotic cells, and B…	reciprocal meiotic recombination	O15457,P40692,Q14565	C17orf28,MLH1,MSH4
6.3.2	OG	GO:0007126	24	3	7	0.125			meiosis	O15457,Q13472,Q14565	C17orf28,MSH4,TOP3A
6.3.2	OG	GO:0006259	24	3	6	0.125			DNA metabolic process	B4DJU7,Q14191,Q14565	C17orf28,RAD51L3,WRN
6.3.2	OG	GO:0001541	24	3	9	0.125			ovarian follicle development	O15457,P35968,Q14565	C17orf28,KDR,MSH4
6.3.2	OG	GO:0000723	24	3	7	0.125	19734843	This is the first direct observation of this mechanism of telomere maintenance in breast carcinoma unrelated to Li-Fraumeni syndrome. The correlation of the ALT phenotype with HER-2 positivity, both of which involve abnormal DNA amplification, suggests a possible common underlying mechanism.	telomere maintenance	P54274,Q14191,Q15554	TERF1,TERF2,WRN
6.3.3	OB	GO:0045893	5	3	9	0.6			positive regulation of transcription, DNA-dependent	O75581,P04637,P54132	BLM,LRP6,TP53
6.3.3	OB	GO:0006974	5	3	4	0.6	21082043	To identify molecular processes contributing to development of aneuploidy, we used a cell spot microarray technique to identify genes inducing polyploidy and/or allowing maintenance of polyploid cell growth in breast cancer cells. Of 5760 human genes screened, 177 were found to induce severe DNA content alterations on prolonged transient silencing. Association with response to DNA damage stimulus…	response to DNA damage stimulus	P04637,P54132,Q13535	ANTXR1,BLM,SERPINA2,TP53
6.4.1	G	GO:0045893	52	14	9	0.269231			positive regulation of transcription, DNA-dependent	O14640,O14641,O75197,P12830,P36897,P41235,P84022,P98082,Q13950,Q15796,Q53XR6,Q6ZNA4,Q92997,Q9BZE0	DAB2,DVL1L1,DVL2,DVL3,FZR1,GLIS2,HNF4A,LRP5,RNF111,RUNX2,SMAD2,SMAD3,TGFBR1
6.4.2	G	GO:0007165	38	9	4	0.236842	8745151	Signal transduction pathways activated during growth of human breast cancer cells in tissue culture are reviewed.	signal transduction	O95388,P49674,P49815,P63218,Q13362,Q15173,Q6ZN33,Q99961,Q9Y297	BTRC,CSNK1E,GNG5,PPP2R5B,PPP2R5C,SH3GL1,TSC2,WISP1
6.4.3	OG	GO:0043066	29	5	7	0.172414			negative regulation of apoptotic process	O43541,P25054,P49841,P62714,Q5T7S2	APC,GSK3B,PPP2CB,SMAD6,TGFBR1
6.4.3	OG	GO:0006112	29	5	5	0.172414			energy reserve metabolic process	O60262,P16520,P50150,P63215,Q9P2W3	GNB3,GNG13,GNG3,GNG4,GNG7
6.4.4	OG	GO:0090263	19	3	8	0.157895	17897439	Autocrine WNT signaling contributes to breast cancer cell proliferation via the canonical WNT pathway and EGFR transactivation.	positive regulation of canonical Wnt receptor signaling pathway	P14923,Q155Q3,Q5U045	CSNK1E,DIXDC1,JUP
6.4.4	OG	GO:0030111	19	3	5	0.157895			regulation of Wnt receptor signaling pathway	P67775,Q9HC62,Q9Y2T1	AXIN2,PPP2CA,SENP2
6.4.4	OG	GO:0007399	19	3	4	0.157895	20840789	Neural recognition molecule L1CAM, which is a key protein involved in early nervous system development, is known to be abnormally expressed and shed in several types of cancers where it participates in metastasis and progression. The distinction of L1CAM presence in cancerous vs. normal tissues has suggested it to be a new target for cancer treatment. Our current study focused on the potential ro…	nervous system development	P14923,Q14194,Q92574	CRMP1,JUP,TSC1
6.4.4	OG	GO:0006470	19	3	6	0.157895	9837921	Telomerase, a specialized RNA-directed DNA polymerase that extends telomeres of eukaryotic chromosomes, is repressed in human somatic tissues and becomes activated during tumor progression in most human cancers. To date, little is known about how telomerase is activated and controlled in cancer, although activation is thought to be involved in cancer cell immortalization.	protein dephosphorylation	B3KUN1,P67775,Q5W141	BTRC,PPP2CA
6.5.1	G	GO:0006915	32	10	4	0.3125	16397018	Survivin, a member of the inhibitor of apoptosis protein family, was identified as a potential Stat3-regulated gene by microarray analysis. This was confirmed in Survivin gene promoter studies and chromatin immunoprecipitation assays showing that Stat3 directly binds to and regulates the Survivin promoter. Furthermore, direct inhibition of Stat3 signaling blocked the expression of Survivin protei…	apoptotic process	P29466,P55210,P55212,Q14790,Q8WW43,Q92542,Q96BI3,Q9NZ42,Q9UMX0,Q9Y2W7	APH1A,APH1B,CASP1,CASP6,CASP7,CASP8,KCNIP3,NCSTN,PSENEN,UBQLN1
6.5.2	OG	GO:0007219	22	5	6	0.227273	20971825	The oncogenic role of Notch in breast cancer may be mediated in part through its cross talk with other signalling pathways, such as the estrogen pathway. Approximately 80% of breast cancers express the estrogen receptor and are treated with anti-estrogens, but resistance to antiestrogens often develops. One mechanism of resistance may be via the Notch pathway. In the absence of estrogens, Notch s…	Notch signaling pathway	P05067,P46531,Q04721,Q99466,Q9UM47	APP,NOTCH1,NOTCH2,NOTCH3,NOTCH4
6.5.2	OG	GO:0007165	22	5	4	0.227273	8745151	Signal transduction pathways activated during growth of human breast cancer cells in tissue culture are reviewed.	signal transduction	O75369,P30626,P48730,P68400,Q9UQB3	CSNK1D,CSNK2A1,CTNND2,FLNB,SRI
6.5.3	OG	GO:0043085	12	3	5	0.25			positive regulation of catalytic activity	Q564N3,Q5T208,Q5TB22	APH1A,APH1B,NCSTN
6.5.3	OG	GO:0016485	12	3	5	0.25	11717311	A surprisingly large number of genes are targeted to the cell membrane or involved in membrane-initiated signaling. Other gene clusters are involved in metabolism, transcription, cell growth and apoptosis, and nucleic acid and protein processing. The results suggest that PR-A and PR-B have different molecular functions and that it may be important to quantify either the PR isoform content of brea…	protein processing	Q564N3,Q5T208,Q5TB22	APH1A,APH1B,NCSTN
6.5.4	B	GO:0006915	7	4	4	0.571429	16397018	Survivin, a member of the inhibitor of apoptosis protein family, was identified as a potential Stat3-regulated gene by microarray analysis. This was confirmed in Survivin gene promoter studies and chromatin immunoprecipitation assays showing that Stat3 directly binds to and regulates the Survivin promoter. Furthermore, direct inhibition of Stat3 signaling blocked the expression of Survivin protei…	apoptotic process	P35222,P42574,P49810,Q07817	BCL2L1,CASP3,CTNNB1,PSEN2
6.6.1	G	GO:0006355	43	9	8	0.209302			regulation of transcription, DNA-dependent	B4DRQ8,P35226,P35227,P42224,Q03164,Q8N488,Q96GD3,Q99496,Q9Y2Y4	BMI1,MLL,PCGF2,RNF2,RYBP,SCMH1,STAT1,ZBTB32
6.6.2	G	GO:0006281	34	6	7	0.176471	22683426	Defects in components of DNA repair pathways are responsible for numerous hereditary cancer syndromes and are also common in many sporadic malignancies. Inherited mutations in the breast cancer susceptibility genes BRCA1 and BRCA2 or components of the Fanconi anemia (FA) complex incite genomic instability and predispose to malignancy. The products of the BRCA and FA genes participate in a conserv…	DNA repair	O15287,O15360,P61077,Q00597,Q9HB96,Q9NPI8	FANCA,FANCC,FANCE,FANCF,FANCG,UBE2D3
6.6.3	OG	GO:0045892	28	5	9	0.178571			negative regulation of transcription, DNA-dependent	O00257,Q06587,Q9BYE7,Q9H7Z6,Q9HAU4	CBX4,MYST1,PCGF6,RING1,SMURF2
6.6.3	OG	GO:0006916	28	5	8	0.178571	10976921	Plasma membrane estrogen receptors signal to antiapoptosis in breast cancer.	anti-apoptosis	O00257,P06493,P08107,P09211,P14625	CBX4,CDK1,GSTP1,HSP90B1,HSPA1A,HSPA1B
6.7.1	G	GO:0007165	35	7	4	0.2	8745151	Signal transduction pathways activated during growth of human breast cancer cells in tissue culture are reviewed.	signal transduction	B7WPI0,O00220,P09382,P19397,P28907,P42356,P48061	CD38,CD53,CXCL12,LAT,LGALS1,PI4KA,TNFRSF10A
6.7.2	G	GO:0031295	28	6	9	0.214286			T cell costimulation	P01906,P01920,P06127,P10747,P20036,P27487	CD28,CD5,DPP4,HLA-DPA1,HLA-DQA2,HLA-DQB1
6.7.3	G	GO:0007166	22	4	5	0.181818			cell surface receptor signaling pathway	P01589,P06729,P08575,P51681	CCR5,CD2,IL2RA,PTPRC
6.7.4	G	GO:0001666	18	3	4	0.166667	22356756	Only a subset of hypoxia-induced genes in vitro demonstrates prognostic value when evaluated in a large clinical dataset. Despite clear evidence of temporal patterns of gene-expression in vitro, the subset of prognostic hypoxia regulated genes cannot be identified based on temporal pattern alone. In vivo derived signatures appear to identify the prognostic hypoxia induced genes. The prognostic va…	response to hypoxia	P02786,P61073,Q6ICW0	CXCL12,CXCR4,TFRC
6.8.1	G	GO:0007165	23	8	4	0.347826	8745151	Signal transduction pathways activated during growth of human breast cancer cells in tissue culture are reviewed.	signal transduction	O14514,P20936,P51812,Q13625,Q15349,Q15418,Q7Z628,Q9UHC3	ACCN3,BAI1,RASA1,RPS6KA1,RPS6KA2,RPS6KA3,SLC6A2,SLC6A5,TP53BP2
6.9.1	G	GO:0007166	18	9	5	0.5			cell surface receptor signaling pathway	A8MVP6,B0YIY4,B0YIY5,P04234,P07766,P09693,P18627,P20963,P40259	CD247,CD3D,CD3E,CD3G,CD79B,LAG3
6.10.1	OG	GO:0033209	11	3	7	0.272727	15802501	Expression of IGF-binding protein-3 (IGFBP-3) and IGFBP-5 in human breast cancer cells induces apoptosis and is associated with modulations in Bcl-2 proteins, suggesting that these IGFBPs induce an intrinsic apoptotic pathway. In this study we demonstrate that although both IGFBPs induced the activation of caspase-8 and caspase-9, the expression of IGFBP-5, but not IGFBP-3, sensitized MDA-MB-231 …	tumor necrosis factor-mediated signaling pathway	P19438,P20333,Q92956	TNFRSF14,TNFRSF1A,TNFRSF1B
6.10.1	OG	GO:0032496	11	3	6	0.272727			response to lipopolysaccharide	P01374,P19438,Q5STV3	LTA,TNFRSF1A
6.10.1	OG	GO:0007165	11	3	4	0.272727	8745151	Signal transduction pathways activated during growth of human breast cancer cells in tissue culture are reviewed.	signal transduction	P01374,P36941,Q06643	LTA,LTB,LTBR
6.10.1	OG	GO:0006915	11	3	4	0.272727	16397018	Survivin, a member of the inhibitor of apoptosis protein family, was identified as a potential Stat3-regulated gene by microarray analysis. This was confirmed in Survivin gene promoter studies and chromatin immunoprecipitation assays showing that Stat3 directly binds to and regulates the Survivin promoter. Furthermore, direct inhibition of Stat3 signaling blocked the expression of Survivin protei…	apoptotic process	P19438,P20333,P36941	LTBR,TNFRSF1A,TNFRSF1B
6.10.1	OG	GO:0001666	11	3	4	0.272727	22356756	Only a subset of hypoxia-induced genes in vitro demonstrates prognostic value when evaluated in a large clinical dataset. Despite clear evidence of temporal patterns of gene-expression in vitro, the subset of prognostic hypoxia regulated genes cannot be identified based on temporal pattern alone. In vivo derived signatures appear to identify the prognostic hypoxia induced genes. The prognostic va…	response to hypoxia	P01374,P19438,Q5STV3	LTA,TNFRSF1A
6.13.1	G	GO:0045087	6	4	4	0.666667	12790791	The innate immune response, which depends on so-called pattern-recognition receptors (PRRs) is an evolutionarily old immune response able to elicit a defensive response against a vast array of pathogens. The purpose of this review is to revisit the role of innate immunity in breast carcinoma from the oldest therapeutic approach using bacillus Calmette-Guerin to the recent findings on the manipula…	innate immune response	P58753,Q56UH9,Q8IUC6,Q9Y4K3	TICAM1,TIRAP,TRAF6
7.1.1	G	GO:0006302	17	5	8	0.294118	22170030	The tumor suppressor breast cancer susceptibility protein 1 (BRCA1) protects our cells from genomic instability in part by facilitating the efficient repair of DNA double-strand breaks (DSBs). BRCA1 promotes the error-free repair of DSBs through homologous recombination and is also implicated in the regulation of nonhomologous end joining (NHEJ) repair fidelity. Here, we investigate the role of B…	double-strand break repair	P13010,P49917,P78527,Q7Z2E3,Q8IW19	APLF,APTX,LIG4,PRKDC,XRCC5
7.2.1	G	GO:0000723	16	10	7	0.625	19734843	This is the first direct observation of this mechanism of telomere maintenance in breast carcinoma unrelated to Li-Fraumeni syndrome. The correlation of the ALT phenotype with HER-2 positivity, both of which involve abnormal DNA amplification, suggests a possible common underlying mechanism.	telomere maintenance	O60934,P54274,Q14191,Q15554,Q92878,Q92889,Q96AP0,Q9BSI4,Q9NUX5,Q9NYB0	ACD,ERCC4,NBN,POT1,RAD50,TERF1,TERF2,TERF2IP,TINF2,WRN
7.2.2	OG	GO:0006310	6	5	7	0.833333	11239456	Here, we show that BRCA2 plays a dual role in regulating the actions of RAD51, a protein essential for homologousrecombination and DNA repair. First, interactions between RAD51 and the BRC3 or BRC4 regions of BRCA2 block nucleoprotein filament formation by RAD51. Alterations to the BRC3 region that mimic cancer-associated BRCA2 mutations fail to exhibit this effect. Second, transport of RAD51 to …	DNA recombination	P07992,P49959,P54132,Q7Z7F5,Q8IY92	BLM,ERCC1,MRE11A,SLX4
7.2.2	OG	GO:0006281	6	5	7	0.833333	22683426	Defects in components of DNA repair pathways are responsible for numerous hereditary cancer syndromes and are also common in many sporadic malignancies. Inherited mutations in the breast cancer susceptibility genes BRCA1 and BRCA2 or components of the Fanconi anemia (FA) complex incite genomic instability and predispose to malignancy. The products of the BRCA and FA genes participate in a conserv…	DNA repair	P07992,P49959,P54132,Q8IY92,Q96S40	BLM,ERCC1,MRE11A,SLX4
7.3.1	G	GO:0006915	14	8	4	0.571429	16397018	Survivin, a member of the inhibitor of apoptosis protein family, was identified as a potential Stat3-regulated gene by microarray analysis. This was confirmed in Survivin gene promoter studies and chromatin immunoprecipitation assays showing that Stat3 directly binds to and regulates the Survivin promoter. Furthermore, direct inhibition of Stat3 signaling blocked the expression of Survivin protei…	apoptotic process	O43255,O95631,P42574,P43146,P55211,Q05397,Q8IUQ4,Q9UKG1	APPL1,CASP3,CASP9,DCC,NTN1,PTK2,SIAH1,SIAH2
7.4.1	G	GO:0007596	12	7	5	0.583333	3345487	TAMOXIFEN is an antiestrogen which is widely used in the treatment of breast carcinoma.' Further- more, it has recently been advocated for both nonmalig- nant breast disease2 and breast carcinoma pro phyla xi^.^ If these recommendations are adopted, usage of tamoxifen will increase. However, there have been several reports of venous and arterial thrombosis associated with tamoxifen therapy for br…	blood coagulation	O43561,P06241,P07948,P27986,P29353,P43405,Q9HCN6	FYN,GP6,LAT,LYN,PIK3R1,SHC1,SYK
7.5.1	OG	GO:0006457	14	3	5	0.214286	14534301	BRCT folding defects resulting from cancer-predisposing BRCA1 truncation mutations can be assayed for and detected at the protein level using a simple protease sensitivity assay. Using a proteolysis-based assay to probe the BRCT for non-native conformations, we show that the majority of the tested missense and truncations alter the folding state of the BRCT.	protein folding	P02743,P14625,P27824	APCS,CANX,HSP90B1
7.5.1	OG	GO:0001666	14	3	4	0.214286	22356756	Only a subset of hypoxia-induced genes in vitro demonstrates prognostic value when evaluated in a large clinical dataset. Despite clear evidence of temporal patterns of gene-expression in vitro, the subset of prognostic hypoxia regulated genes cannot be identified based on temporal pattern alone. In vivo derived signatures appear to identify the prognostic hypoxia induced genes. The prognostic va…	response to hypoxia	A8C1Z0,P14625,Q9Y4L1	HSP90B1,HYOU1
