# Supplementary material for: Two-layer modular analysis of gene and protein networks in breast cancer
Source: BMC Syst Biol. 2014 Jul 5;8:81. doi: 10.1186/1752-0509-8-81 (PMC4105126; doi:10.1186/1752-0509-8-81)
Supplement: Additional file 7: Table S7 — Cellular component analysis of modular network of Set 1. [file 1752-0509-8-81-S7.xls]

## Sheet: Sheet1
Group ID	Group Category	GO ID	#Proteins	#Proteins (in GO Term)	Level in GO hierarchy	GO-Homogeneity Score	PMID	Reference sentence	GO Description	Proteins	Genes
1.1.1	G	GO:0005634	323	272	7	0.842105	23776823	In the tumor cells, nuclear enlargement, nuclear shrinkage, necrosis, vacuolation of nucleus, cytoplasm, pyknotic nuclei, and degenerative changes have been described in the literature.[1, 5-9].	nucleus	A6NE42,A6NLU7,A7WPU8,A8K4I2,A8MZ91,B0ZBF6,B1AJV5,B4DQJ2,B5BUA4,B7Z3W1,B7Z7E3,B7ZAU2,D2IYK3,D2IYK4,D2KUA6,O00287,O00422,O14497,O14595,O14646,O14744,O14901,O15287,O15392,O43593,O43684,O43707,O43809,O60244,O60341,O60381,O60566,O60921,O60934,O75182,O75367,O75381,O75410,O75446,O75461,O75530,O75928,O94906,O95238,O95639,O95905,O95983,O96019,P05198,P06454,P08235,P09017,P10588,P12004,P13056,P14373,P14735,…	ACTL6A,ACTN4,AES,APPBP2,ARID1A,ARID1B,ARID2,ARID4A,ARID4B,ASF1A,ASF1B,ASH2L,ATF2,ATRX,AURKB,BAG1,BAZ2A,BCL11B,BCOR,BIRC5,BLZF1,BRD7,BRMS1,BRMS1L,BRWD1,BUB1B,BUB3,CCNA1,CCNF,CDC25A,CDK6,CDT1,CEBPB,CHAF1A,CHAF1B,CHD1,CHD4,CHMP5,CNOT7,CPSF1,CPSF2,CPSF3,CPSF4,CPSF6,CSTF1,CSTF2,CSTF3,CTDP1,CTDSP2,CUL4B,DCAF6,DDB2,DDX17,DDX56,DNMT1,DNMT3A,DNMT3B,DNMT3L,E2F4,E2F5,E2F6,ECD,EED,EFCAB6,EID2,EID2B,EIF2S1,EI…
1.1.2	G	GO:0005737	51	26	5	0.509804	7481765	The BRCA1 gene product was identified as a 220-kilodalton nuclear phosphoprotein in normal cells, including breast ductal epithelial cells, and in 18 of 20 tumor cell lines derived from tissues other than breast and ovary. In 16 of 17 breast and ovarian cancer lines and 17 of 17 samples of cells obtained from malignant effusions, however, BRCA1 localized mainly in cytoplasm. Absence of BRCA1 or a…	cytoplasm	A8MTW5,B4DGU9,O14976,O95835,P00813,P09455,P20711,P27816,P48681,P52732,Q05682,Q05823,Q13409,Q15185,Q16667,Q5MNZ9,Q7L2E3,Q86Y13,Q8NFH8,Q96R06,Q99689,Q9BQE5,Q9NXR1,Q9UNE7,Q9Y2I1,Q9Y2X7	ADA,APOL2,ARID4A,BZRAP1,CALD1,CDKN3,DDC,DHX30,DYNC1I2,DZIP3,GAK,GIT1,KIF11,LATS1,LZTS1,MAP4,NDE1,NES,NISCH,PTGES3,REPS2,RNASEL,RNF14,SPAG5,STUB1,WIPI1
1.1.3	G	GO:0005886	25	8	4	0.32	10976921	We report novel and rapid mechanisms by which E2 prevents chemotherapy or radiation-induced apoptosis of breast cancer, probably mediated through the plasma membrane estrogen receptor.	plasma membrane	A8K0X1,O95782,P25942,P38484,P40189,P61020,Q9NZW5,Q9Y3R0	AP2A1,CALD1,CD40,IFNGR2,IL6ST,LGALS12,MPHOSPH6,RAB5B
1.1.4	G	GO:0005622	17	4	3	0.235294	21603866	The marine sponge toxin agelasine B increases the intracellular Ca(2+) concentration and induces apoptosis in human breast cancer cells (MCF-7).	intracellular	Q53QU8,Q86X94,Q96QK4,Q9HA65	CSTF3,KLF11,TAF12,TBC1D17
1.1.5	G	GO:0005829	13	3	7	0.230769	23672670	Caspase-2 is required, at least partially, for apoptosis induction by taxanes in tested breast cancer cells. We suggest that caspase-2 plays the role of an apical caspase in these cells. Caspase-2 seems to be activated via other mechanism than PIDDosome formation. It follows the release of caspase-2 from the nucleus to the cytosol.	cytosol	A8K7B7,P14625,Q12834	CDC20,HSP90B1,PPP2R1A
1.1.6	B	GO:0005634	127	116	7	0.913386	23776823	In the tumor cells, nuclear enlargement, nuclear shrinkage, necrosis, vacuolation of nucleus, cytoplasm, pyknotic nuclei, and degenerative changes have been described in the literature.[1, 5-9].	nucleus	A7UKX8,B1A8Z7,B2R4P9,B4DY22,C9JL99,D0VY79,O15164,O15360,O15379,O43463,O43683,O75376,O94776,O95251,P01100,P04150,P05412,P06400,P06493,P08107,P09874,P09884,P10275,P10828,P11387,P11388,P11473,P13010,P13984,P15172,P16220,P17947,P19784,P20248,P20749,P21675,P24385,P24864,P24928,P26367,P27695,P28482,P28715,P29083,P29084,P30305,P32780,P35232,P35869,P36508,P38398,P45973,P48552,P49848,P50613,P50750,P51398,…	AHR,APEX1,AR,BARD1,BAZ1B,BCL3,BRCA1,BRCA2,BUB1,CABIN1,CBX5,CCNA2,CCND1,CCNE1,CCNH,CDC25B,CDK1,CDK7,CDK9,CDKN2D,CDYL,CHD3,CREB1,CSNK2A2,CTBP1,DLGAP3,E2F1,ERCC5,FANCA,FOS,GTF2A1,GTF2A2,GTF2B,GTF2E1,GTF2E2,GTF2F2,GTF2H1,H3F3A,H3F3B,HDAC1,HDAC2,HDAC3,HIF1A,HMG20B,HSF1,HSPA1A,HSPA1B,IKZF1,ING1,JUN,KAT2B,KAT5,MAPK1,MBD4,MDC1,MDM2,MED17,MPHOSPH6,MTA1,MTA2,MYOD1,MYST2,NCOR1,NCOR2,NR3C1,NRIP1,PARP1,PAX6,P…
1.1.7	B	GO:0005829	11	5	7	0.454545	23672670	Caspase-2 is required, at least partially, for apoptosis induction by taxanes in tested breast cancer cells. We suggest that caspase-2 plays the role of an apical caspase in these cells. Caspase-2 seems to be activated via other mechanism than PIDDosome formation. It follows the release of caspase-2 from the nucleus to the cytosol.	cytosol	A8KAH9,P60709,P62158,P62834,Q1KLZ0	ACTG1,CALM1,CALM2,CALM3,PS1TP5BP1,RAP1A
1.2.1	G	GO:0005615	314	96	3	0.305732	12142076	Angiogenesis is important in tumor growth, progression and metastatic dissemination. Vascular endothelial growth factor (VEGF) is one key factor in promotion of breastcancer angiogenesis. VEGFs are bioactive in the extracellularspace where they become available to the endothelial cells.	extracellular space	A0N0R1,O14791,O15467,O75888,O95633,P00734,P00747,P00748,P00750,P01138,P01374,P02458,P02647,P02741,P02743,P02763,P02771,P03951,P03952,P04054,P04114,P05120,P05121,P05452,P07478,P07585,P07996,P08123,P08311,P08697,P09238,P09341,P09486,P10145,P10147,P10646,P12110,P12111,P12644,P13236,P13497,P13500,P13611,P14555,P15514,P16619,P17936,P17948,P20366,P20742,P21781,P23142,P24821,P25391,P35070,P35247,P39060,…	ADAM9,AFP,APCS,APOA1,APOB,APOL1,AREG,AREGB,BCAN,BMP1,BMP4,BTC,CCL11,CCL13,CCL14,CCL16,CCL2,CCL3,CCL3L1,CCL3L3,CCL4,CCL8,CLEC3B,COL14A1,COL18A1,COL1A2,COL2A1,COL6A2,COL6A3,COMP,CRP,CTSG,CXCL1,CXCL5,DAG1,DCN,DPT,EFEMP1,F11,F12,F2,FBLN1,FGF7,FLT1,FSTL3,HBEGF,HGFAC,HSPG2,HTRA1,IFNAR2,IGFBP3,IL8,KLKB1,LAMA1,LAMC2,LCN2,LGALS3BP,LTA,LTB,LUM,MCP-3,MEP1A,MIA,MMP10,MMP13,NGF,ORM1,PLA2G1B,PLA2G2A,PLAT,PLG,P…
1.2.2	G	GO:0005737	218	70	5	0.321101	7481765	The BRCA1 gene product was identified as a 220-kilodalton nuclear phosphoprotein in normal cells, including breast ductal epithelial cells, and in 18 of 20 tumor cell lines derived from tissues other than breast and ovary. In 16 of 17 breast and ovarian cancer lines and 17 of 17 samples of cells obtained from malignant effusions, however, BRCA1 localized mainly in cytoplasm. Absence of BRCA1 or a…	cytoplasm	A4QPA9,B2RNB2,O14733,O15198,O43353,O60684,O75582,O75618,O75915,O95429,P00488,P01127,P05388,P05981,P08246,P08754,P08758,P11487,P11684,P12757,P14543,P16234,P17931,P19883,P21589,P21802,P31944,P35237,P35579,P35625,P36578,P40337,P41597,P42575,P42681,P50281,P51813,P52333,P53355,P55060,P61247,P63096,P78536,Q00978,Q02156,Q02750,Q13077,Q13114,Q13287,Q13352,Q13489,Q13490,Q13546,Q14185,Q15628,Q5T1R4,Q5TZX1,…	ADAM17,ANXA5,ARL6IP5,BAG4,BIRC2,BIRC3,BMX,CASP14,CASP2,CCR2,CSE1L,DAPK1,DDX1,DEDD,DOCK1,ELANE,ELP2,F13A1,FBXL2,FGF3,FGFR2,FST,GNAI1,GNAI3,HIVEP3,HPN,IRF9,ITGB3BP,JAK3,KPNA6,LGALS3,MADD,MAP2K1,MAP2K7,MMP14,MOAP1,MYH9,NID1,NMI,NSMAF,NT5E,PALLD,PDGFB,PDGFRA,PRKCE,RIPK1,RIPK2,RIPK3,RPL4,RPLP0,RPS3A,RPS6KA5,SCGB1A1,SERPINB6,SETX,SKIL,SMAD9,SMURF2,TIMP3,TRADD,TRAF1,TRAF3,TRAIP,TXK,UPF1,VHL
1.2.3	G	GO:0005886	148	44	4	0.297297	10976921	We report novel and rapid mechanisms by which E2 prevents chemotherapy or radiation-induced apoptosis of breast cancer, probably mediated through the plasma membrane estrogen receptor.	plasma membrane	A4D1B1,A5JSJ9,O14763,O14798,O95832,O95980,P01871,P02760,P05106,P06756,P07237,P08648,P09471,P11362,P14778,P14784,P16473,P16671,P17301,P18564,P20916,P22455,P22607,P26006,P26010,P27487,P27930,P32246,P32927,P35613,P35968,P41231,P53708,P78356,Q03405,Q13555,Q5TAT6,Q63HR2,Q8IU80,Q93038,Q9NPA2,Q9NPH3,Q9NPY3,Q9ULZ9	AMBP,BSG,CAMK2G,CCR1,CD36,CD93,CLDN1,COL13A1,CSF2RB,DPP4,FGFR1,FGFR3,FGFR4,GNAO1,IGHM,IL1R1,IL1R2,IL1RAP,IL2RB,ITGA2,ITGA3,ITGA5,ITGA8,ITGAV,ITGB3,ITGB6,ITGB7,KDR,MAG,MMP17,MMP28,P2RY2,P4HB,PIP4K2B,PLAUR,RECK,TENC1,TMPRSS6,TNFRSF10B,TNFRSF10C,TNFRSF25,TSHR
1.2.4	OG	GO:0016020	104	20	3	0.192308	11571639	Membrane-associated binding sites for estrogen may mediate rapid effects of estradiol-17beta that contribute to proliferation of human breast cancers. After controlled homogenization and fractionation of MCF-7 breast cancer cells, the bulk of specific estradiol binding is found in nuclear fractions.	membrane	A6NJW1,O00220,O60831,O75460,P02750,P05154,P29323,Q16832,Q52LU8,Q54A51,Q567S4,Q5U003,Q6NSJ8,Q6UWB1,Q8IXC7,Q8NCL4,Q8TBC3,Q9NZ08,Q9NZS9,Q9UBN6	BFAR,BSG,CCR1,CSF2RB,DDR2,EPHB2,ERAP1,ERN1,GALNT6,IL27RA,LRG1,LTB,MAG,PRAF2,SERPINA5,SHKBP1,TNFRSF10A,TNFRSF10D
1.2.4	OG	GO:0005634	104	20	7	0.192308	23776823	In the tumor cells, nuclear enlargement, nuclear shrinkage, necrosis, vacuolation of nucleus, cytoplasm, pyknotic nuclei, and degenerative changes have been described in the literature.[1, 5-9].	nucleus	B2CIS9,O95551,P01011,P07711,P10914,P14316,P51452,P52594,P62995,Q13601,Q6FHN8,Q6IAS7,Q6IB29,Q6PD62,Q7Z7K2,Q8IWR0,Q8N9N8,Q8WXF8,Q99848,Q9BXW9	AGFG1,CASP14,CTR9,CTSL1,DEDD2,DUSP3,EBNA1BP2,EIF1AD,FANCD2,IRF1,IRF2,KRR1,SERPINA3,TDP2,TRA2B,ZC3H7A,ZNF467
1.2.5	G	GO:0005578	64	17	4	0.265625	20338664	In order to identify "consensus" pathways consistently deregulated by RBM5 loss irrespective of genetic background, the experiments were repeated in three different lung cancer cell lines of varying RBM5 expression levels, a normal lung epithelial cell line, and a normalbreast epithelial cell line. Both Gene Set Enrichment Analysis (GSEA) and individual gene analysis identified consistent, statis…	proteinaceous extracellular matrix	O00300,O00339,P03956,P04275,P10915,P15502,P16112,P35556,P39900,P51888,P55001,P98095,Q08629,Q13361,Q14766,Q6FH10,Q9NRE1	ACAN,DCN,ELN,FBLN2,FBN2,HAPLN1,LTBP1,MATN2,MFAP2,MFAP5,MMP1,MMP12,MMP26,PRELP,SPOCK1,TNFRSF11B,VWF
1.2.6	G	GO:0005581	47	11	5	0.234043	21356373	Evidence for the potent influence of stromal organization and function on invasion and metastasis of breast tumors is ever growing. We have performed a rigorous examination of the relationship of a tumor-associated collagen signature-3 (TACS-3) to the long-term survival rate of human patients. TACS-3 is characterized by bundles of straightened and aligned collagen fibers that are oriented perpend…	collagen	A8MT30,P02462,P02745,P08572,P12109,P20908,P29400,P53420,Q01955,Q14031,Q6FGX5	C1QA,COL4A1,COL4A2,COL4A3,COL4A4,COL4A5,COL4A6,COL5A1,COL6A1,COL6A3,TIMP1
1.2.7	G	GO:0005622	36	5	3	0.138889	21603866	The marine sponge toxin agelasine B increases the intracellular Ca(2+) concentration and induces apoptosis in human breast cancer cells (MCF-7).	intracellular	A2NHL8,P15880,P23946,P49662,Q96DE7	CASP4,CMA1,RPS2,SMURF2
1.2.8	G	GO:0005604	31	4	5	0.129032	19148525	The expression of the estrogen receptor beta (ERbeta) has been shown to play an important role in breast cancer. There is emerging hope that ERbeta and its isoforms will be used as prognostic markers or as therapeutic targets in the clinical management of breast cancer. Many studies indicate that ERbeta is down regulated during carcinogenesis. However, it is still unknown which signals can regula…	basement membrane	P01033,P16035,P35442,Q13751	LAMB3,THBS2,TIMP1,TIMP2
1.2.9	G	GO:0005829	27	3	7	0.111111	23672670	Caspase-2 is required, at least partially, for apoptosis induction by taxanes in tested breast cancer cells. We suggest that caspase-2 plays the role of an apical caspase in these cells. Caspase-2 seems to be activated via other mechanism than PIDDosome formation. It follows the release of caspase-2 from the nucleus to the cytosol.	cytosol	P13686,P45985,P62424	ACP5,MAP2K4,RPL7A
1.2.10	B	GO:0005737	74	40	5	0.540541	7481765	The BRCA1 gene product was identified as a 220-kilodalton nuclear phosphoprotein in normal cells, including breast ductal epithelial cells, and in 18 of 20 tumor cell lines derived from tissues other than breast and ovary. In 16 of 17 breast and ovarian cancer lines and 17 of 17 samples of cells obtained from malignant effusions, however, BRCA1 localized mainly in cytoplasm. Absence of BRCA1 or a…	cytoplasm	D0EI67,O14788,O14920,O15519,O60674,P00533,P01137,P02452,P04899,P10451,P11142,P13501,P16070,P21333,P23458,P25098,P28066,P29350,P29597,P40763,P42224,P42229,P43405,P50570,P51681,P51692,P52630,P55210,P55212,P61073,P63244,Q05397,Q06124,Q12933,Q13158,Q14289,Q14790,Q4W597,Q53XS4,Q8IYN9	ADRBK1,CASP6,CASP7,CASP8,CCL5,CCR5,CD44,CFLAR,COL1A1,CXCR4,DNM2,EGFR,FADD,FLNA,GNAI2,GNB2L1,HSPA8,IKBKB,JAK1,JAK2,PSMA5,PTK2,PTK2B,PTPN11,PTPN6,SPP1,STAT1,STAT2,STAT3,STAT5A,STAT5B,SYK,TANK,TGFB1,TNFSF11,TYK2
1.2.11	B	GO:0005615	34	17	3	0.5	12142076	Angiogenesis is important in tumor growth, progression and metastatic dissemination. Vascular endothelial growth factor (VEGF) is one key factor in promotion of breastcancer angiogenesis. VEGFs are bioactive in the extracellularspace where they become available to the endothelial cells.	extracellular space	P00749,P01023,P01375,P01584,P02751,P02765,P04004,P08253,P08254,P09237,P14210,P14780,P19438,P35555,P48061,Q5STB3,Q99972	A2M,AHSG,CXCL12,FBN1,FN1,HGF,IL1B,MMP2,MMP3,MMP7,MMP9,MYOC,PLAU,TNF,TNFRSF1A,VTN
1.2.12	B	GO:0005886	17	8	4	0.470588	10976921	We report novel and rapid mechanisms by which E2 prevents chemotherapy or radiation-induced apoptosis of breast cancer, probably mediated through the plasma membrane estrogen receptor.	plasma membrane	P05556,P15260,P18084,P20333,P25445,Q38L21,Q6ICW0,Q92851	CASP10,CCR5,CXCL12,FASN,IFNGR1,ITGB1,ITGB5,TNFRSF1B
1.2.13	B	GO:0016020	9	5	3	0.555556	11571639	Membrane-associated binding sites for estrogen may mediate rapid effects of estradiol-17beta that contribute to proliferation of human breast cancers. After controlled homogenization and fractionation of MCF-7 breast cancer cells, the bulk of specific estradiol binding is found in nuclear fractions.	membrane	P34741,Q54A98,Q5T9P3,Q5T9Y4,Q6PIS6	FASN,SDC2,TNFSF11
1.3.1	G	GO:0005634	206	138	7	0.669903	23776823	In the tumor cells, nuclear enlargement, nuclear shrinkage, necrosis, vacuolation of nucleus, cytoplasm, pyknotic nuclei, and degenerative changes have been described in the literature.[1, 5-9].	nucleus	A1L491,A8K9A6,A8MT69,A8W6Z7,O14618,O14757,O15297,O43474,O60729,O60828,O75528,O75554,O95084,O95376,P00441,P04271,P07910,P11309,P12272,P14652,P15923,P17028,P18146,P18847,P22736,P23511,P24941,P25685,P26447,P27694,P30260,P34896,P35354,P35680,P35713,P36405,P36873,P41235,P42773,P43694,P46777,P49888,P50553,P51959,P54132,P55199,P55209,P61201,P61289,P61457,P63162,P67775,Q03701,Q08209,Q12888,Q13043,Q13098,…	ARIH2,ARL3,ASCL1,ATF3,BANP,BCLAF1,BHLHE40,BLM,CABLES1,CCDC106,CCNG1,CCS,CDC14A,CDC14B,CDC27,CDK2,CDKN2C,CEBPZ,CEP164,CHEK1,COPS2,COPS4,COPS7A,DHCR24,DNAJB1,EGR1,ELL,FBXO11,GATA4,GATA5,GNL3,GPS1,GPS2,HDAC5,HIPK1,HIPK2,HNF1B,HNF4A,HNRNPC,HNRNPUL1,HOXB2,HUWE1,ING2,ING4,ITCH,KARS,KDM3B,KLF4,KLHL20,KPNB1,MAD2L1BP,MAP1S,MAPK7,MAPKAPK5,MDFI,MEF2D,NAP1L1,NDN,NEDD8,NEK6,NFYA,NR4A1,PCBD1,PIM1,PLAGL1,PNO1,P…
1.3.2	G	GO:0005737	68	28	5	0.411765	7481765	The BRCA1 gene product was identified as a 220-kilodalton nuclear phosphoprotein in normal cells, including breast ductal epithelial cells, and in 18 of 20 tumor cell lines derived from tissues other than breast and ovary. In 16 of 17 breast and ovarian cancer lines and 17 of 17 samples of cells obtained from malignant effusions, however, BRCA1 localized mainly in cytoplasm. Absence of BRCA1 or a…	cytoplasm	A4D1K5,A6NG28,B3KUN1,O43715,O60551,O60861,O75569,P00491,P05109,P13639,P14174,P15559,P21673,P32745,P42680,P48643,P53779,P61086,Q00005,Q14061,Q15102,Q15468,Q8IWT3,Q8WZ73,Q99835,Q9BX70,Q9NQX3,Q9NV58	AMH,BTBD2,CCT5,COX17,CUL9,EEF2,GAS7,GPHN,MAPK10,NMT2,NQO1,NR4A3,PAFAH1B3,PPP2CA,PPP2R2B,PPY,PRKRA,RFFL,RNF19A,S100A8,SLC26A1,SLC38A1,SMOX,SSTR3,STIL,TRIAP1,UBE2K
1.3.3	G	GO:0005886	40	11	4	0.275	10976921	We report novel and rapid mechanisms by which E2 prevents chemotherapy or radiation-induced apoptosis of breast cancer, probably mediated through the plasma membrane estrogen receptor.	plasma membrane	O43323,P00751,P20023,P29320,P29965,P48357,P51685,Q14623,Q15390,Q9H0Q3,Q9UN74	CCR8,CD40LG,CFB,CR2,DHH,EPHA3,FXYD6,IHH,LEPROT,MTFR1,PCDHA4
1.3.4	G	GO:0016020	29	8	3	0.275862	11571639	Membrane-associated binding sites for estrogen may mediate rapid effects of estradiol-17beta that contribute to proliferation of human breast cancers. After controlled homogenization and fractionation of MCF-7 breast cancer cells, the bulk of specific estradiol binding is found in nuclear fractions.	membrane	O15126,O43292,O95967,P17927,Q16611,Q8IZ52,Q9BQD7,Q9H4B4	BAK1,CHPF,CR1,EFEMP2,FAM173A,GPAA1,PLK3,SCAMP1
1.3.5	G	GO:0005615	21	6	3	0.285714	12142076	Angiogenesis is important in tumor growth, progression and metastatic dissemination. Vascular endothelial growth factor (VEGF) is one key factor in promotion of breastcancer angiogenesis. VEGFs are bioactive in the extracellularspace where they become available to the endothelial cells.	extracellular space	P04155,P05231,P08603,P22362,P55774,Q75MH2	CCL1,CCL18,CFH,IL6,TFF1
1.3.6	G	GO:0005829	15	4	7	0.266667	23672670	Caspase-2 is required, at least partially, for apoptosis induction by taxanes in tested breast cancer cells. We suggest that caspase-2 plays the role of an apical caspase in these cells. Caspase-2 seems to be activated via other mechanism than PIDDosome formation. It follows the release of caspase-2 from the nucleus to the cytosol.	cytosol	O00231,P00374,P45984,Q9BXH1	BBC3,DHFR,MAPK9,PSMD11
1.3.7	B	GO:0005634	66	49	7	0.742424	23776823	In the tumor cells, nuclear enlargement, nuclear shrinkage, necrosis, vacuolation of nucleus, cytoplasm, pyknotic nuclei, and degenerative changes have been described in the literature.[1, 5-9].	nucleus	A4FUP2,B3KSA5,C9JMZ0,O14776,O15350,O95997,P04637,P09211,P10415,P14635,P19338,P19447,P19544,P20823,P23443,P28347,P30307,P41218,P43246,P45983,P48729,P49407,P51948,P52292,P56524,P67870,Q03431,Q03468,Q06413,Q07817,Q09472,Q13315,Q13526,Q13535,Q14191,Q14690,Q15233,Q15596,Q15796,Q16539,Q16666,Q53XR6,Q5VUU6,Q6IAL9,Q96PM5,Q96Q89,Q99708,Q99873,Q9NS23	ANTXR1,ARRB1,ATM,BCL2,BCL2L1,CCNB1,CDC25C,CSNK1A1,CSNK2B,EP300,ERCC3,ERCC6,GSTP1,HDAC4,HNF1A,IFI16,KIF20B,KPNA2,MAPK14,MAPK8,MEF2C,MNAT1,MNDA,MSH2,NCL,NCOA2,NONO,PDCD11,PIN1,PRMT1,PTH1R,PTTG1,RASSF1,RBBP8,RCHY1,RPS6KB1,SERPINA2,SMAD2,TCERG1,TEAD1,TP53,TP73,WRN,WT1
1.3.8	B	GO:0005829	17	8	7	0.470588	23672670	Caspase-2 is required, at least partially, for apoptosis induction by taxanes in tested breast cancer cells. We suggest that caspase-2 plays the role of an apical caspase in these cells. Caspase-2 seems to be activated via other mechanism than PIDDosome formation. It follows the release of caspase-2 from the nucleus to the cytosol.	cytosol	P04183,P11274,P20042,P20338,P31350,P49459,P60763,Q15181	BCR,EIF2S2,NCOA3,PPA1,RAB4A,RRM2,TK1,UBE2A
1.3.9	B	GO:0005615	9	3	3	0.333333	12142076	Angiogenesis is important in tumor growth, progression and metastatic dissemination. Vascular endothelial growth factor (VEGF) is one key factor in promotion of breastcancer angiogenesis. VEGFs are bioactive in the extracellularspace where they become available to the endothelial cells.	extracellular space	P02768,P21246,P27918	CFP,FBF1,PTN
1.4.1	G	GO:0005737	127	70	5	0.551181	7481765	The BRCA1 gene product was identified as a 220-kilodalton nuclear phosphoprotein in normal cells, including breast ductal epithelial cells, and in 18 of 20 tumor cell lines derived from tissues other than breast and ovary. In 16 of 17 breast and ovarian cancer lines and 17 of 17 samples of cells obtained from malignant effusions, however, BRCA1 localized mainly in cytoplasm. Absence of BRCA1 or a…	cytoplasm	A8K4F9,B7Z6V1,O00186,O14640,O15055,O15527,O15534,O43572,O75689,O95347,O95644,O95810,P06730,P06746,P07355,P13498,P18206,P19429,P19878,P24588,P27635,P28329,P29966,P30086,P31146,P41143,P41220,P41594,P49795,P49802,P55789,P56645,P62140,Q01814,Q02952,Q06210,Q07021,Q07617,Q13023,Q13393,Q13574,Q13769,Q14315,Q14469,Q15080,Q15121,Q16658,Q16760,Q53GC0,Q5VU08,Q6FGX2,Q8IW19,Q8N556,Q8N6T3,Q8NFP9,Q8TBZ2,Q92558,…	ADAP1,ADD3,AFAP1,AKAP10,AKAP12,AKAP5,AKAP6,AKAP7,AKAP9,ANXA2,APLF,ARFGAP3,ARFGEF2,ARHGEF1,ATP2B4,C1QBP,C21orf33,CHAT,CORO1A,CORO1B,CYBA,DGKD,DGKZ,DMTF1,DVL1L1,DVL3,EIF4E,FLNC,FSCN1,GFER,GFPT1,GRM5,HSPB8,MARCKS,MYCBPAP,NBEA,NCF2,NCF4,NFATC1,OGG1,OPRD1,PDLIM7,PEA15,PEBP1,PER1,PER2,PER3,PICK1,PLCB1,PLD1,POLB,PPP1CB,PPP1R14A,RGS19,RGS2,RGS7,RPL10,SDPR,SERTAD1,SMC2,SPAG1,STXBP3,THOC5,TNNI3,VCL,WASF1
1.4.2	G	GO:0005886	57	27	4	0.473684	10976921	We report novel and rapid mechanisms by which E2 prevents chemotherapy or radiation-induced apoptosis of breast cancer, probably mediated through the plasma membrane estrogen receptor.	plasma membrane	A8K287,O00161,O43526,O43687,P08100,P15382,P16885,P18507,P20073,P28476,P30679,P37288,P41180,P43005,P43119,P47872,P48067,P78352,Q13224,Q13255,Q13507,Q13976,Q16625,Q17RZ6,Q86VB7,Q9H1D0,Q9Y624	AKAP7,ANXA7,AVPR1A,CASR,CD163,F11R,GABRG2,GABRR2,GNA15,GRIN2A,GRIN2B,GRM1,KCNE1,KCNQ2,LLGL1,OCLN,PLCG2,PRKG1,PTGIR,RHO,SCTR,SLC1A1,SLC6A9,SNAP23,TRPC3,TRPV6
1.4.3	G	GO:0016020	30	14	3	0.466667	11571639	Membrane-associated binding sites for estrogen may mediate rapid effects of estradiol-17beta that contribute to proliferation of human breast cancers. After controlled homogenization and fractionation of MCF-7 breast cancer cells, the bulk of specific estradiol binding is found in nuclear fractions.	membrane	A5H1P5,C7S316,P04839,P07949,P19021,P31689,P51674,P51811,Q53Y30,Q5G1L5,Q8WWG9,Q92667,Q9BTX6,Q9NQX5	AKAP1,CYBB,DNAJA1,GPM6A,KCNE1,KCNE4,KCNQ2,MYCBP2,NPDC1,RET,TRPC3,XK
1.4.4	G	GO:0005634	16	6	7	0.375	23776823	In the tumor cells, nuclear enlargement, nuclear shrinkage, necrosis, vacuolation of nucleus, cytoplasm, pyknotic nuclei, and degenerative changes have been described in the literature.[1, 5-9].	nucleus	B5B2M8,O43823,O60479,P35227,P51817,Q9H9Q4	AKAP8,DLX3,NFATC1,NHEJ1,PCGF2,PRKX
1.4.5	G	GO:0005829	10	3	7	0.3	23672670	Caspase-2 is required, at least partially, for apoptosis induction by taxanes in tested breast cancer cells. We suggest that caspase-2 plays the role of an apical caspase in these cells. Caspase-2 seems to be activated via other mechanism than PIDDosome formation. It follows the release of caspase-2 from the nucleus to the cytosol.	cytosol	P45379,Q13009,Q15746	MYLK,TIAM1,TNNT2
1.4.6	B	GO:0005737	69	34	5	0.492754	7481765	The BRCA1 gene product was identified as a 220-kilodalton nuclear phosphoprotein in normal cells, including breast ductal epithelial cells, and in 18 of 20 tumor cell lines derived from tissues other than breast and ovary. In 16 of 17 breast and ovarian cancer lines and 17 of 17 samples of cells obtained from malignant effusions, however, BRCA1 localized mainly in cytoplasm. Absence of BRCA1 or a…	cytoplasm	A4D2P0,O14641,O60825,O95295,O96004,P05114,P05204,P10276,P10599,P11137,P11802,P12956,P13569,P13861,P14598,P17252,P22681,P26038,P30279,P37840,P38936,P46527,P48730,P49917,P60880,P60953,Q05655,Q06187,Q13485,Q6FI05,Q6I9V6,Q86UN6,Q92905,Q9UQ80	AKAP14,BTK,CBL,CCND2,CDC42,CDK4,CDKN1A,CDKN1B,CFTR,COPS5,CSNK1D,DVL2,HAND1,HMGN1,HMGN2,LIG4,MAP2,MSN,NCF1,PA2G4,PFKFB2,PRKAR2A,PRKCA,PRKCD,RAC1,RARA,SMAD4,SNAP25,SNAPIN,SNCA,TXN,XRCC6
1.4.7	B	GO:0005886	35	13	4	0.371429	10976921	We report novel and rapid mechanisms by which E2 prevents chemotherapy or radiation-induced apoptosis of breast cancer, probably mediated through the plasma membrane estrogen receptor.	plasma membrane	O95622,P02686,P08034,P20020,P21926,P24046,P35368,P42261,P48058,P55042,P63000,Q14344,Q92736	ADCY5,ADRA1B,ATP2B1,CD9,GABRR1,GJB1,GNA13,GRIA1,GRIA4,PRG2,RAC1,RRAD,RYR2
1.4.8	B	GO:0005634	22	9	7	0.409091	23776823	In the tumor cells, nuclear enlargement, nuclear shrinkage, necrosis, vacuolation of nucleus, cytoplasm, pyknotic nuclei, and degenerative changes have been described in the literature.[1, 5-9].	nucleus	B1AHC8,B6ECG9,B8Y636,O75081,P17844,P61296,Q01196,Q06455,Q7Z4J5	CBFA2T3,DDX5,HAND2,RARA,RUNX1,RUNX1T1,XRCC6
1.4.9	B	GO:0016020	13	7	3	0.538462	11571639	Membrane-associated binding sites for estrogen may mediate rapid effects of estradiol-17beta that contribute to proliferation of human breast cancers. After controlled homogenization and fractionation of MCF-7 breast cancer cells, the bulk of specific estradiol binding is found in nuclear fractions.	membrane	A4D2P1,A8K8D4,P10721,P31431,P56817,Q15311,Q6FGN3	BACE1,KIT,PSEN2,RAC1,RALBP1,SDC4
1.5.1	G	GO:0005737	140	72	5	0.514286	7481765	The BRCA1 gene product was identified as a 220-kilodalton nuclear phosphoprotein in normal cells, including breast ductal epithelial cells, and in 18 of 20 tumor cell lines derived from tissues other than breast and ovary. In 16 of 17 breast and ovarian cancer lines and 17 of 17 samples of cells obtained from malignant effusions, however, BRCA1 localized mainly in cytoplasm. Absence of BRCA1 or a…	cytoplasm	O00141,O00291,O00308,O00418,O00560,O14576,O15169,O15294,O43566,O43665,O60716,O75952,O94811,O95208,O95863,P07101,P11168,P13796,P13807,P14923,P16989,P20941,P21817,P25054,P27708,P35236,P35611,P35612,P43403,P46821,P46940,P50552,P52888,P53396,P53805,P61224,P61925,Q05469,Q07343,Q07820,Q08495,Q08499,Q12798,Q12972,Q13144,Q13561,Q13873,Q13936,Q14103,Q14749,Q14978,Q15256,Q15303,Q16555,Q16613,Q4L233,Q5SW96,…	AANAT,ACLY,ADD1,ADD2,AKAP8L,APC,AXIN1,AXIN2,BICD2,BMPR2,CABYR,CACNA1C,CALD1,CETN1,CITED2,CITED4,CSDA,CTNND1,CUL5,DCTN2,DFFB,DPYSL2,DYNC1I1,EEF2K,EIF2B5,EPB49,EPN2,ERBB4,FRAT1,FREP1,GNMT,GYS1,HDAC8,HIP1,HNRNPD,IQGAP1,JUP,LCP1,LDLRAP1,LIPE,MAP1B,MCL1,NIN,NOLC1,OGT,PDC,PDE4B,PDE4D,PKIA,PPP1R1B,PPP1R8,PPP1R9B,PTPN7,PTPRR,RAP1B,RCAN1,RGS10,RGS14,RYR1,SDCBP,SGK1,SLC2A2,SNAI1,SNCAIP,TH,THOP1,TPPP,UPF3A,…
1.5.2	G	GO:0005886	68	24	4	0.352941	10976921	We report novel and rapid mechanisms by which E2 prevents chemotherapy or radiation-induced apoptosis of breast cancer, probably mediated through the plasma membrane estrogen receptor.	plasma membrane	O00168,O15551,O43561,O75581,O95477,P13224,P14410,P17181,P21860,P30301,P31751,P32245,P36382,P46020,P78348,Q13972,Q14500,Q75L79,Q7KZI7,Q96QZ7,Q9BZZ2,Q9H3Z4,Q9Y698,Q9Y6R1	ABCA1,ACCN2,AKT2,CACNG2,CLDN3,CNKSR3,DNAJC5,ERBB3,FXYD1,GJA5,GP1BB,IFNAR1,KCNJ12,LAT,LRP6,MAFIP,MARK2,MC4R,MIPEP,PHKA1,RASGRF1,SI,SIGLEC1,SLC4A4
1.5.3	G	GO:0005634	44	16	7	0.363636	23776823	In the tumor cells, nuclear enlargement, nuclear shrinkage, necrosis, vacuolation of nucleus, cytoplasm, pyknotic nuclei, and degenerative changes have been described in the literature.[1, 5-9].	nucleus	A6NLN1,B3KVQ9,O14813,O75030,P18846,P26599,P33076,P46087,P50549,Q13351,Q5TEJ4,Q5VWQ0,Q6ICT4,Q8IZQ8,Q9BUQ0,Q9NQ31	AKIP1,ATF1,CIITA,ETV1,KLF1,MITF,MYOCD,NOP2,PHOX2A,PPP1R1B,PPP1R8,PTBP1,RSBN1
1.5.4	G	GO:0016020	28	14	3	0.5	11571639	Membrane-associated binding sites for estrogen may mediate rapid effects of estradiol-17beta that contribute to proliferation of human breast cancers. After controlled homogenization and fractionation of MCF-7 breast cancer cells, the bulk of specific estradiol binding is found in nuclear fractions.	membrane	A5JJ20,B7WPI0,P04035,P26678,Q10471,Q10472,Q13370,Q14571,Q24JP5,Q5R352,Q86SR1,Q8IXK2,Q8N3T1,Q96G01	BICD1,GALNT1,GALNT10,GALNT12,GALNT2,GALNTL2,HMGCR,ITPR2,LAT,PDE3B,PLN,SLC4A4,TMEM132A
1.5.5	B	GO:0005737	63	42	5	0.666667	7481765	The BRCA1 gene product was identified as a 220-kilodalton nuclear phosphoprotein in normal cells, including breast ductal epithelial cells, and in 18 of 20 tumor cell lines derived from tissues other than breast and ovary. In 16 of 17 breast and ovarian cancer lines and 17 of 17 samples of cells obtained from malignant effusions, however, BRCA1 localized mainly in cytoplasm. Absence of BRCA1 or a…	cytoplasm	A8K1U7,A8MU64,O00429,O14965,P00519,P04626,P05067,P05549,P05771,P06748,P07948,P09619,P10636,P10809,P12830,P15941,P16949,P17612,P19174,P19838,P21579,P29466,P35222,P42574,P46531,P49815,P49841,P67809,Q00535,Q05513,Q12778,Q13418,Q14203,Q5TAV5,Q6AI31,Q8N1C6,Q92574,Q92597,Q93045,Q9BYG9,Q9UKA4,Q9Y6K9	ABL1,AKAP11,APP,AURKA,CASP1,CASP3,CDK5,CTNNB1,DCTN1,DNM1L,ERBB2,FOXO1,FZR1,GSK3B,HSPD1,IKBKG,ILK,LYN,MAPT,MUC1,NDRG1,NFKB1,NOTCH1,NPM1,PDGFRB,PLCG1,PRKCA,PRKCB,PRKCZ,STMN1,STMN2,SYT1,TFAP2A,TSC1,TSC2,YBX1
1.5.6	B	GO:0005886	21	9	4	0.428571	10976921	We report novel and rapid mechanisms by which E2 prevents chemotherapy or radiation-induced apoptosis of breast cancer, probably mediated through the plasma membrane estrogen receptor.	plasma membrane	A2A284,P08581,P13612,P31785,P49768,Q00610,Q0VAP5,Q12913,Q16820	CLTC,IL2RG,ITGA4,MEP1B,MUC1,PLCG1,PSEN1,PTPRJ,SLTM
1.5.7	B	GO:0005634	12	6	7	0.5	23776823	In the tumor cells, nuclear enlargement, nuclear shrinkage, necrosis, vacuolation of nucleus, cytoplasm, pyknotic nuclei, and degenerative changes have been described in the literature.[1, 5-9].	nucleus	A8MPQ2,P01106,P49715,Q03060,Q6FI27,Q99626	CDX2,CEBPA,CREM,GSK3B,MYC
1.5.8	B	GO:0016020	6	4	3	0.666667	11571639	Membrane-associated binding sites for estrogen may mediate rapid effects of estradiol-17beta that contribute to proliferation of human breast cancers. After controlled homogenization and fractionation of MCF-7 breast cancer cells, the bulk of specific estradiol binding is found in nuclear fractions.	membrane	A1L467,P18031,P47736,Q14643	ITPR1,PTPN1,RAP1GAP,SLTM
1.6.1	G	GO:0005737	104	53	5	0.509615	7481765	The BRCA1 gene product was identified as a 220-kilodalton nuclear phosphoprotein in normal cells, including breast ductal epithelial cells, and in 18 of 20 tumor cell lines derived from tissues other than breast and ovary. In 16 of 17 breast and ovarian cancer lines and 17 of 17 samples of cells obtained from malignant effusions, however, BRCA1 localized mainly in cytoplasm. Absence of BRCA1 or a…	cytoplasm	O14492,O14508,O14544,O15455,O15492,O43586,O60506,O60749,O75340,O75791,O95219,O95400,P01112,P07947,P08631,P11532,P16333,P18054,P20936,P35225,P35568,P56537,P56539,P61244,P62314,P62318,P63092,P84077,Q05195,Q13257,Q13283,Q13322,Q13588,Q13596,Q14449,Q15172,Q5JPT5,Q5JPT6,Q5U0Q1,Q7L591,Q8WU20,Q96B97,Q96RT1,Q96RU3,Q99952,Q9NRF2,Q9UKW4,Q9UNA1,Q9UNF0,Q9Y2R2,Q9Y314,Q9Y4H2,Q9Y5K6	ALOX12,ARF1,ARHGAP26,CAV3,CD2AP,CD2BP2,DMD,DOK3,EIF6,ERBB2IP,FNBP1,FRS2,G3BP1,GNAS,GRAP,GRAP2,GRB10,GRB14,HCK,HRAS,IL13,IRS1,IRS2,MAD2L1,MAX,MXD1,NCK1,NOSIP,PACSIN2,PDCD6,PPP2R5A,PSTPIP1,PTPN18,PTPN22,RASA1,RGS16,SH2B1,SH2B2,SH3KBP1,SNRPD2,SNRPD3,SNX1,SNX2,SNX4,SOCS2,SOCS7,SYNCRIP,TLR3,VAV3,YES1
1.6.2	G	GO:0005886	51	24	4	0.470588	10976921	We report novel and rapid mechanisms by which E2 prevents chemotherapy or radiation-induced apoptosis of breast cancer, probably mediated through the plasma membrane estrogen receptor.	plasma membrane	A8K7I4,A8KAG8,P08069,P09326,P09769,P10586,P13688,P13945,P13987,P19256,P19320,P22413,P23229,P24394,P24530,P30411,P30556,P78552,Q5JWF2,Q6GTX8,Q9NWQ8,Q9UMD9,Q9UQC9,Q9Y3P8	ADRB3,AGTR1,BDKRB2,CD48,CD58,CD59,CEACAM1,CLCA1,CLCA2,COL17A1,EDNRB,ENPP1,FGR,GNAS,IGF1R,IL13RA1,IL4R,ITGA6,LAIR1,PAG1,PTPRF,SLC6A20,VCAM1
1.6.3	G	GO:0005634	27	9	7	0.333333	23776823	In the tumor cells, nuclear enlargement, nuclear shrinkage, necrosis, vacuolation of nucleus, cytoplasm, pyknotic nuclei, and degenerative changes have been described in the literature.[1, 5-9].	nucleus	P08621,P09234,P12524,P62304,P62306,P62316,Q03164,Q5TAL4,Q96CY8	MAX,MLL,MYCL1,SNRNP70,SNRPC,SNRPD2,SNRPE,SNRPF
1.6.4	G	GO:0016020	18	5	3	0.277778	11571639	Membrane-associated binding sites for estrogen may mediate rapid effects of estradiol-17beta that contribute to proliferation of human breast cancers. After controlled homogenization and fractionation of MCF-7 breast cancer cells, the bulk of specific estradiol binding is found in nuclear fractions.	membrane	O75056,P14616,Q07108,Q14627,Q5JSL4	CD69,IL13RA1,IL13RA2,INSRR,SDC3
1.6.5	G	GO:0005829	13	4	7	0.307692	23672670	Caspase-2 is required, at least partially, for apoptosis induction by taxanes in tested breast cancer cells. We suggest that caspase-2 plays the role of an apical caspase in these cells. Caspase-2 seems to be activated via other mechanism than PIDDosome formation. It follows the release of caspase-2 from the nucleus to the cytosol.	cytosol	P46109,Q13480,Q14451,Q92569	CRKL,GAB1,GRB7,PIK3R3
1.6.6	G	GO:0005604	9	3	5	0.333333	19148525	The expression of the estrogen receptor beta (ERbeta) has been shown to play an important role in breast cancer. There is emerging hope that ERbeta and its isoforms will be used as prognostic markers or as therapeutic targets in the clinical management of breast cancer. Many studies indicate that ERbeta is down regulated during carcinogenesis. However, it is still unknown which signals can regula…	basement membrane	P07942,P11047,P55268	LAMB1,LAMC1
1.6.7	B	GO:0005737	57	33	5	0.578947	7481765	The BRCA1 gene product was identified as a 220-kilodalton nuclear phosphoprotein in normal cells, including breast ductal epithelial cells, and in 18 of 20 tumor cell lines derived from tissues other than breast and ovary. In 16 of 17 breast and ovarian cancer lines and 17 of 17 samples of cells obtained from malignant effusions, however, BRCA1 localized mainly in cytoplasm. Absence of BRCA1 or a…	cytoplasm	A4D1C5,B0LPF3,B2R6Q4,O00213,O14543,O15524,P06239,P06396,P07550,P07900,P08047,P09382,P15311,P17302,P17706,P29353,P29474,P30419,P41240,P46108,P49023,P61978,P62993,P63165,P98082,Q03135,Q05209,Q12923,Q16637,Q2TNI1,Q6FI39,Q99704,Q9UER7	ADRB2,APBB1,ART4,CAV1,CRK,CSK,DAB2,DAND5,DAXX,EZR,GJA1,GRB2,GSN,HNRNPK,HSP90AA1,LCK,LGALS1,NANOS3,NMT1,PTPN12,PTPN13,PTPN2,PXN,SHC1,SMN2,SOCS1,SOCS3,SUMO1
1.6.8	B	GO:0005886	24	13	4	0.541667	10976921	We report novel and rapid mechanisms by which E2 prevents chemotherapy or radiation-induced apoptosis of breast cancer, probably mediated through the plasma membrane estrogen receptor.	plasma membrane	O14939,P06127,P06213,P06241,P06729,P08575,P12931,P15498,P16144,P16284,P33151,P48023,P48509	CD151,CD2,CD5,CDH5,FASLG,FYN,INSR,ITGB4,PECAM1,PLD2,PTPRC,SRC,VAV1
1.6.9	B	GO:0005615	11	5	3	0.454545	12142076	Angiogenesis is important in tumor growth, progression and metastatic dissemination. Vascular endothelial growth factor (VEGF) is one key factor in promotion of breastcancer angiogenesis. VEGFs are bioactive in the extracellularspace where they become available to the endothelial cells.	extracellular space	A2A418,O15230,P01009,Q53ZZ1,Q5T0I2	FASLG,GSN,LAMA5,SERPINA1
1.6.10	B	GO:0005634	6	3	7	0.5	23776823	In the tumor cells, nuclear enlargement, nuclear shrinkage, necrosis, vacuolation of nucleus, cytoplasm, pyknotic nuclei, and degenerative changes have been described in the literature.[1, 5-9].	nucleus	O75400,Q6IBN1,Q8TD08	HNRNPK,MAPK15,PRPF40A
1.7.1	G	GO:0005634	93	66	7	0.709677	23776823	In the tumor cells, nuclear enlargement, nuclear shrinkage, necrosis, vacuolation of nucleus, cytoplasm, pyknotic nuclei, and degenerative changes have been described in the literature.[1, 5-9].	nucleus	B3KTH8,O00170,O14981,O43379,O43763,O60260,O75155,O75448,O75934,O95071,P07148,P10827,P17535,P19793,P20265,P21580,P26651,P28702,P35998,P48443,P55345,Q01658,Q01892,Q02548,Q08211,Q12947,Q13133,Q13487,Q13573,Q13765,Q13886,Q14498,Q14919,Q15543,Q16533,Q5H9L4,Q5STP9,Q5SXM2,Q5VWG9,Q643R0,Q658N3,Q6FGL7,Q6FH41,Q7LCB3,Q86U06,Q8IW13,Q8IZX4,Q8WUA4,Q8WYK2,Q92731,Q96F24,Q96PY6,Q9BYK8,Q9H467,Q9H5J8,Q9HAW0,Q9NPB6,…	ABT1,APEX2,AURKAIP1,BATF3,BCAS2,BTAF1,CAND2,CUEDC2,CXXC1,DHX9,DR1,DRAP1,ESR2,FABP1,FOXF2,GTF3C2,GTF3C3,GTF3C5,JDP2,JUND,KLF9,MED24,NACA,NEK1,NR1H3,NRBF2,PARD6A,PARK2,PAX5,POU3F2,PRIC285,PRMT2,PSMC2,RBM23,RBM39,RRN3,RUVBL1,RXRA,RXRB,RXRG,SNAPC1,SNAPC2,SNAPC4,SNW1,SPIB,TAF13,TAF1D,TAF1L,TAF3,TAF7L,THRA,TLX2,TNFAIP3,TPX2,UBR5,WDR62,ZFP36L2,ZNF823
1.7.2	G	GO:0005886	27	11	4	0.407407	10976921	We report novel and rapid mechanisms by which E2 prevents chemotherapy or radiation-induced apoptosis of breast cancer, probably mediated through the plasma membrane estrogen receptor.	plasma membrane	O14649,P43681,P57103,Q04912,Q86UR5,Q8TEW0,Q9BYG5,Q9NPC2,Q9UBT7,Q9UQ26,Q9Y2J2	CHRNA4,CTNNAL1,EPB41L3,KCNK3,KCNK9,MST1R,PARD3,PARD6B,RIMS1,RIMS2,SLC8A3
1.7.3	G	GO:0016020	16	8	3	0.5	11571639	Membrane-associated binding sites for estrogen may mediate rapid effects of estradiol-17beta that contribute to proliferation of human breast cancers. After controlled homogenization and fractionation of MCF-7 breast cancer cells, the bulk of specific estradiol binding is found in nuclear fractions.	membrane	O60706,O75628,Q15035,Q5K3P6,Q969F0,Q96QG2,Q9H427,Q9Y2J0	ABCC9,FATE1,KCNK15,REM1,RPH3A,SLC8A3,TRAM2
1.7.4	B	GO:0005634	73	57	7	0.780822	23776823	In the tumor cells, nuclear enlargement, nuclear shrinkage, necrosis, vacuolation of nucleus, cytoplasm, pyknotic nuclei, and degenerative changes have been described in the literature.[1, 5-9].	nucleus	A8MQ44,A8MUS2,D0PNI1,O00258,O00268,O15151,O60869,O75925,P03372,P06401,P09086,P14859,P15056,P17480,P24522,P25208,P26583,P27348,P27361,P28360,P29375,P31946,P33316,P42858,P53999,P61586,P63104,P78317,Q05086,Q07869,Q12802,Q12962,Q13105,Q14686,Q15542,Q15544,Q15545,Q15572,Q15573,Q15650,Q16514,Q16594,Q3L8U1,Q4LE28,Q4W5M7,Q53T94,Q6IBA2,Q6P1X5,Q8TDD1,Q92994,Q9BX66,Q9H2G0,Q9UBK2,Q9Y3D8,Q9Y4A5,Q9Y6Q9,Q9Y6X2	AKAP13,BRAF,CHD9,CREBBP,DDX54,DUT,EDF1,ESR1,GADD45A,HMGB2,KDM5A,MAPK3,MDM4,MSX1,NCOA3,NCOA6,NFYB,PCSK4,PGR,PIAS1,PIAS3,POU2F1,POU2F2,PPARA,PPARGC1A,PPARGC1B,RHOA,RNF4,SLC6A4,SORBS1,SUB1,TAF10,TAF11,TAF12,TAF1A,TAF1B,TAF1C,TAF2,TAF4,TAF5,TAF7,TAF9,TRIP4,TRRAP,UBE3A,UBTF,WRB,YWHAB,YWHAQ,YWHAZ,ZBTB17,ZFP36L1
1.7.5	B	GO:0005737	16	13	5	0.8125	7481765	The BRCA1 gene product was identified as a 220-kilodalton nuclear phosphoprotein in normal cells, including breast ductal epithelial cells, and in 18 of 20 tumor cell lines derived from tissues other than breast and ovary. In 16 of 17 breast and ovarian cancer lines and 17 of 17 samples of cells obtained from malignant effusions, however, BRCA1 localized mainly in cytoplasm. Absence of BRCA1 or a…	cytoplasm	A8MYJ1,O15530,O75330,P04049,P05783,P20226,P38646,P50148,P61981,P62258,Q04917,Q6FH21,Q92934	AKAP13,BAD,GNAQ,HMMR,HSPA9,KRT18,PDPK1,RAF1,TBP,YWHAE,YWHAG,YWHAH
1.8.1	G	GO:0005737	88	44	5	0.5	7481765	The BRCA1 gene product was identified as a 220-kilodalton nuclear phosphoprotein in normal cells, including breast ductal epithelial cells, and in 18 of 20 tumor cell lines derived from tissues other than breast and ovary. In 16 of 17 breast and ovarian cancer lines and 17 of 17 samples of cells obtained from malignant effusions, however, BRCA1 localized mainly in cytoplasm. Absence of BRCA1 or a…	cytoplasm	O00151,O00255,O00273,O14639,O60437,O60664,O95045,O95155,P02766,P15822,P22392,P23490,P35900,P47712,P54259,P55854,Q06323,Q12934,Q13177,Q13464,Q14139,Q14194,Q16512,Q16831,Q5T6G6,Q8NC51,Q8NEY8,Q8TDZ2,Q93015,Q96C92,Q96GX9,Q99963,Q9BT92,Q9BXP5,Q9BYG3,Q9GZQ5,Q9GZT8,Q9H2D6,Q9HD26,Q9NS87,Q9UGJ1,Q9UI14,Q9Y2W2,Q9Y6Y0	ABLIM1,APIP,ATN1,BFSP1,CRMP1,DFFA,GOPC,HIVEP1,IVNS1ABP,KIF15,KRT20,LOR,MEN1,MICAL1,MKI67IP,NAT6,NIF3L1,NME2,PAK2,PDLIM1,PKN1,PLA2G4A,PLIN3,PPHLN1,PPL,PSME1,RABAC1,ROCK1,SDCCAG3,SERBP1,SH3GL3,SRRT,SUMO3,TCHP,TRIOBP,TTR,TUBGCP4,UBE4A,UBE4B,UPP1,UPP2,WBP11
1.8.2	G	GO:0005634	44	15	7	0.340909	23776823	In the tumor cells, nuclear enlargement, nuclear shrinkage, necrosis, vacuolation of nucleus, cytoplasm, pyknotic nuclei, and degenerative changes have been described in the literature.[1, 5-9].	nucleus	A4D177,O14503,O15525,O95696,O95990,P61956,Q13185,Q13835,Q6IB83,Q7L190,Q8N6T7,Q8TF68,Q96AE4,Q9BVI4,Q9UHX1	BHLHE40,BRD1,CBX3,DPPA4,FAM107A,FUBP1,MAFG,NOC4L,PKP1,PUF60,SIRT6,SUMO2,ZNF384
1.8.3	OG	GO:0016021	29	9	6	0.310345			integral to membrane	P12236,P14222,P42263,P49641,Q16623,Q6I9V5,Q7L311,Q96DW6,Q9Y2P4	ARMCX2,GRIA3,MAN2A2,PRF1,SLC25A38,SLC25A6,SLC27A6,STX1A
1.8.3	OG	GO:0016020	29	9	3	0.310345	11571639	Membrane-associated binding sites for estrogen may mediate rapid effects of estradiol-17beta that contribute to proliferation of human breast cancers. After controlled homogenization and fractionation of MCF-7 breast cancer cells, the bulk of specific estradiol binding is found in nuclear fractions.	membrane	P12236,P49641,P51159,Q6I9V5,Q7L311,Q969R2,Q96DW6,Q9NZ52,Q9UJY5	ARMCX2,GGA1,GGA3,MAN2A2,OSBP2,RAB27A,SLC25A38,SLC25A6
1.8.4	G	GO:0005886	16	4	4	0.25	10976921	We report novel and rapid mechanisms by which E2 prevents chemotherapy or radiation-induced apoptosis of breast cancer, probably mediated through the plasma membrane estrogen receptor.	plasma membrane	P20309,Q75ME0,Q92930,Q92956	CHRM3,RAB8B,STX1A,TNFRSF14
1.8.5	OG	GO:0005829	12	3	7	0.25	23672670	Caspase-2 is required, at least partially, for apoptosis induction by taxanes in tested breast cancer cells. We suggest that caspase-2 plays the role of an apical caspase in these cells. Caspase-2 seems to be activated via other mechanism than PIDDosome formation. It follows the release of caspase-2 from the nucleus to the cytosol.	cytosol	P26641,P51665,Q6VY07	EEF1G,PACS1,PSMD7
1.8.5	OG	GO:0005794	12	3	7	0.25			Golgi apparatus	A2RU94,P10124,Q6VY07	PACS1,RAB27A,SRGN
1.8.6	OB	GO:0005634	34	20	7	0.588235	23776823	In the tumor cells, nuclear enlargement, nuclear shrinkage, necrosis, vacuolation of nucleus, cytoplasm, pyknotic nuclei, and degenerative changes have been described in the literature.[1, 5-9].	nucleus	B5B2N8,B5B2N9,O14746,P10144,P15090,P20700,P46013,P50453,Q06609,Q07666,Q13426,Q13469,Q13557,Q5JVS0,Q6ZNA8,Q8WYH8,Q92979,Q99973,Q9BW27,Q9UKY1	CAMK2D,EMG1,FABP4,GZMB,HABP4,ING5,KHDRBS1,LMNB1,MKI67,NFATC2,NUP85,PTEN,RAD51,SERPINB9,TERT,XRCC4,ZHX1
1.8.6	OB	GO:0005737	14	8	5	0.571429	7481765	The BRCA1 gene product was identified as a 220-kilodalton nuclear phosphoprotein in normal cells, including breast ductal epithelial cells, and in 18 of 20 tumor cell lines derived from tissues other than breast and ovary. In 16 of 17 breast and ovarian cancer lines and 17 of 17 samples of cells obtained from malignant effusions, however, BRCA1 localized mainly in cytoplasm. Absence of BRCA1 or a…	cytoplasm	O14746,P10144,P15090,P50453,Q06609,Q13469,Q13557,Q5JVS0,Q92979,Q99973,Q9BW27	CAMK2D,EMG1,FABP4,GZMB,HABP4,NFATC2,NUP85,PTEN,RAD51,SERPINB9,TERT
1.9.1	G	GO:0005737	56	29	5	0.517857	7481765	The BRCA1 gene product was identified as a 220-kilodalton nuclear phosphoprotein in normal cells, including breast ductal epithelial cells, and in 18 of 20 tumor cell lines derived from tissues other than breast and ovary. In 16 of 17 breast and ovarian cancer lines and 17 of 17 samples of cells obtained from malignant effusions, however, BRCA1 localized mainly in cytoplasm. Absence of BRCA1 or a…	cytoplasm	C9JB40,O00401,P00167,P00558,P14618,P17987,P30043,P40222,P42771,P62917,P68036,Q07960,Q12959,Q13033,Q14764,Q676U5,Q6P0Q8,Q8N163,Q8N5S9,Q8N726,Q92598,Q92844,Q92890,Q96RR4,Q99558,Q9H6S1,Q9NYJ8,Q9Y2H9,Q9Y3M8	ARHGAP1,ATG16L1,AZI2,BLVRB,CAMKK1,CAMKK2,CDKN2A,CLASP1,CYB5A,DLG1,HSPH1,KIAA1967,MAP3K14,MAST2,MVP,PGK1,PKM2,RPL8,STARD13,STRN3,TAB2,TANK,TCP1,TXLNA,UBE2L3,UFD1L,WASL
1.9.2	OG	GO:0005829	27	8	7	0.296296	23672670	Caspase-2 is required, at least partially, for apoptosis induction by taxanes in tested breast cancer cells. We suggest that caspase-2 plays the role of an apical caspase in these cells. Caspase-2 seems to be activated via other mechanism than PIDDosome formation. It follows the release of caspase-2 from the nucleus to the cytosol.	cytosol	O43318,P09601,P62277,P62280,Q02878,Q15750,Q6FH11,Q8N5C8	HMOX1,MAP3K7,RPL6,RPS11,RPS13,TAB1,TAB3
1.9.2	OG	GO:0005783	27	8	7	0.296296	17440086	A recent report reveals that estrogen starvation–induced apoptosis of breast cancer cells requires BIK, an apoptotic BH3-only protein located primarily at the endoplasmic reticulum (ER).	endoplasmic reticulum	P05093,P09601,P11712,P16435,Q17RZ5,Q1HB44,Q6FH11,Q86UP2	CYP17A1,CYP2C9,HMOX1,KTN1,POR
1.9.3	G	GO:0005886	13	4	4	0.307692	10976921	We report novel and rapid mechanisms by which E2 prevents chemotherapy or radiation-induced apoptosis of breast cancer, probably mediated through the plasma membrane estrogen receptor.	plasma membrane	O14494,Q06495,Q5TCQ9,Q86UL8	MAGI2,MAGI3,PPAP2A,SLC34A1
1.9.4	B	GO:0005737	20	16	5	0.8	7481765	The BRCA1 gene product was identified as a 220-kilodalton nuclear phosphoprotein in normal cells, including breast ductal epithelial cells, and in 18 of 20 tumor cell lines derived from tissues other than breast and ovary. In 16 of 17 breast and ovarian cancer lines and 17 of 17 samples of cells obtained from malignant effusions, however, BRCA1 localized mainly in cytoplasm. Absence of BRCA1 or a…	cytoplasm	B0LPE5,O14980,P04406,P08238,P29475,P31749,P60484,P62136,Q07161,Q08752,Q13451,Q15599,Q16543,Q16566,Q7L5N1,Q8IX12	AKT1,CAMK4,CCAR1,CDC37,COPS6,FKBP5,GAPDH,HSP90AB1,NANOS1,PPID,PPP1CA,PTEN,SLC9A3R2,XPO1
1.10.1	G	GO:0005737	41	26	5	0.634146	7481765	The BRCA1 gene product was identified as a 220-kilodalton nuclear phosphoprotein in normal cells, including breast ductal epithelial cells, and in 18 of 20 tumor cell lines derived from tissues other than breast and ovary. In 16 of 17 breast and ovarian cancer lines and 17 of 17 samples of cells obtained from malignant effusions, however, BRCA1 localized mainly in cytoplasm. Absence of BRCA1 or a…	cytoplasm	A4F1W8,A6H8U5,O00221,O00505,O00571,O60271,P09651,P17655,P23396,P35606,P41279,P49427,P55072,P68363,Q01105,Q15025,Q8N668,Q8NFZ5,Q969T4,Q9NYR9,Q9NYS0,Q9UKB1,Q9UN86,Q9Y297,Q9Y2U5,Q9Y3V2	BTRC,CAPN2,CDC34,COMMD1,COPB2,DDX3X,FBXW11,G3BP2,HNRNPA1,KPNA3,MAP3K2,MAP3K8,NFKBIE,NKIRAS1,NKIRAS2,RPS3,RWDD3,SET,SPAG9,TNIP1,TNIP2,TUBA1B,UBE2E3,VCP
1.10.2	G	GO:0005634	15	6	7	0.4	23776823	In the tumor cells, nuclear enlargement, nuclear shrinkage, necrosis, vacuolation of nucleus, cytoplasm, pyknotic nuclei, and degenerative changes have been described in the literature.[1, 5-9].	nucleus	A0JLT2,P0C0S5,P31269,Q5VXV3,Q6FI13,Q96HA1	H2AFZ,HIST2H2AA3,HIST2H2AA4,HOXA9,MED19,POM121,SET
1.10.3	OG	GO:0016020	9	4	3	0.444444	11571639	Membrane-associated binding sites for estrogen may mediate rapid effects of estradiol-17beta that contribute to proliferation of human breast cancers. After controlled homogenization and fractionation of MCF-7 breast cancer cells, the bulk of specific estradiol binding is found in nuclear fractions.	membrane	B4DNM3,B7Z8Y4,P05141,Q92896	GLG1,NKIRAS2,SLC25A5
1.10.3	OG	GO:0005829	9	4	7	0.444444	23672670	Caspase-2 is required, at least partially, for apoptosis induction by taxanes in tested breast cancer cells. We suggest that caspase-2 plays the role of an apical caspase in these cells. Caspase-2 seems to be activated via other mechanism than PIDDosome formation. It follows the release of caspase-2 from the nucleus to the cytosol.	cytosol	P61077,P63208,Q13616,Q15418	CUL1,RPS6KA1,SKP1,UBE2D3
1.10.4	B	GO:0005634	28	23	7	0.821429	23776823	In the tumor cells, nuclear enlargement, nuclear shrinkage, necrosis, vacuolation of nucleus, cytoplasm, pyknotic nuclei, and degenerative changes have been described in the literature.[1, 5-9].	nucleus	A8K1H6,A8K9D9,B1AHB0,O15111,O95163,P02545,P04792,P09429,P09629,P25963,P32121,P33992,P41743,P49711,P52294,P63167,P78347,Q00653,Q04864,Q14164,Q15653,Q53QS9,Q99627	ARRB2,CHUK,COPS8,CTCF,DYNLL1,GTF2I,HMGB1,HOXB7,HSPB1,IKBKAP,IKBKE,KPNA1,LMNA,MCM5,NFKB2,NFKBIA,NFKBIB,PRKCI,REL
1.10.5	B	GO:0005829	5	3	7	0.6	23672670	Caspase-2 is required, at least partially, for apoptosis induction by taxanes in tested breast cancer cells. We suggest that caspase-2 plays the role of an apical caspase in these cells. Caspase-2 seems to be activated via other mechanism than PIDDosome formation. It follows the release of caspase-2 from the nucleus to the cytosol.	cytosol	P19525,Q99759,Q9UHD2	EIF2AK2,MAP3K3,TBK1
1.11.1	G	GO:0005886	35	25	4	0.714286	10976921	We report novel and rapid mechanisms by which E2 prevents chemotherapy or radiation-induced apoptosis of breast cancer, probably mediated through the plasma membrane estrogen receptor.	plasma membrane	B3KQ79,P04234,P07766,P09603,P09693,P10321,P10966,P11836,P43626,P43627,P43628,P43629,P43630,P43631,P43632,P51572,P60033,P61769,Q03518,Q03519,Q13241,Q14943,Q14954,Q8N423,Q8NHL6	B2M,BCAP31,CD3D,CD3E,CD3G,CD81,CD8B,CSF1,HLA-C,KIR2DL1,KIR2DL2,KIR2DL3,KIR2DS1,KIR2DS2,KIR2DS4,KIR3DL1,KIR3DL2,KIR3DS1,KLRD1,LILRB1,LILRB2,MS4A1,SEC14L3,TAP1
1.11.2	G	GO:0016020	10	8	3	0.8	11571639	Membrane-associated binding sites for estrogen may mediate rapid effects of estradiol-17beta that contribute to proliferation of human breast cancers. After controlled homogenization and fractionation of MCF-7 breast cancer cells, the bulk of specific estradiol binding is found in nuclear fractions.	membrane	A8MVP6,B0YIY4,B0YIY5,O15533,Q15011,Q5HY71,Q9BUN8,Q9UP03	CD3D,CD3G,DERL1,HERPUD1,SEC14L3,TAPBP
1.11.3	B	GO:0005886	22	10	4	0.454545	10976921	We report novel and rapid mechanisms by which E2 prevents chemotherapy or radiation-induced apoptosis of breast cancer, probably mediated through the plasma membrane estrogen receptor.	plasma membrane	P01732,P01889,P04439,P19397,P20963,P27701,P43355,P68400,Q06481,Q96CW1	AP2M1,APLP2,CD247,CD53,CD82,CD8A,CSNK2A1,HLA-A,HLA-B,MAGEA1
1.11.4	B	GO:0005634	12	6	7	0.5	23776823	In the tumor cells, nuclear enlargement, nuclear shrinkage, necrosis, vacuolation of nucleus, cytoplasm, pyknotic nuclei, and degenerative changes have been described in the literature.[1, 5-9].	nucleus	B4DEE8,P11021,P16455,P27797,P35659,Q92793	CALR,CREBBP,DEK,HSPA5,MGMT
1.11.5	OG	GO:0016021	6	3	6	0.5			integral to membrane	B1PKY1,P01891,P27824	CANX,HLA-A
1.11.5	OG	GO:0016020	6	3	3	0.5	11571639	Membrane-associated binding sites for estrogen may mediate rapid effects of estradiol-17beta that contribute to proliferation of human breast cancers. After controlled homogenization and fractionation of MCF-7 breast cancer cells, the bulk of specific estradiol binding is found in nuclear fractions.	membrane	B1PKY1,P01891,P27824	CANX,HLA-A
1.12.1	G	GO:0005886	38	20	4	0.526316	10976921	We report novel and rapid mechanisms by which E2 prevents chemotherapy or radiation-induced apoptosis of breast cancer, probably mediated through the plasma membrane estrogen receptor.	plasma membrane	A4D0U5,A8K0Y4,O15399,P11171,P16157,P16452,P17677,P32418,P34995,P35221,P43088,P43116,Q01484,Q05586,Q15139,Q9C0D5,Q9UBY0,Q9UGI8,Q9ULL4,Q9Y566	ANK1,ANK2,CTNNA1,EPB41,EPB42,GAP43,GRIN1,GRIN2D,PLXNB3,PRKD1,PTGER1,PTGER4,PTGFR,SHANK1,SLC8A1,SLC9A2,TANC1,TES
1.12.2	G	GO:0005829	18	9	7	0.5	23672670	Caspase-2 is required, at least partially, for apoptosis induction by taxanes in tested breast cancer cells. We suggest that caspase-2 plays the role of an apical caspase in these cells. Caspase-2 seems to be activated via other mechanism than PIDDosome formation. It follows the release of caspase-2 from the nucleus to the cytosol.	cytosol	P02795,P11277,P17661,P46459,P52789,P52790,P62937,Q8IZP0,Q9UI08	ABI1,DES,EVL,HK2,HK3,MT2A,NSF,PPIA,SPTB
1.12.3	G	GO:0005634	9	4	7	0.444444	23776823	In the tumor cells, nuclear enlargement, nuclear shrinkage, necrosis, vacuolation of nucleus, cytoplasm, pyknotic nuclei, and degenerative changes have been described in the literature.[1, 5-9].	nucleus	P02511,P41222,Q92889,Q9H4Q4	CRYAB,ERCC4,PRDM12,PTGDS
1.12.4	B	GO:0005737	21	16	5	0.761905	7481765	The BRCA1 gene product was identified as a 220-kilodalton nuclear phosphoprotein in normal cells, including breast ductal epithelial cells, and in 18 of 20 tumor cell lines derived from tissues other than breast and ovary. In 16 of 17 breast and ovarian cancer lines and 17 of 17 samples of cells obtained from malignant effusions, however, BRCA1 localized mainly in cytoplasm. Absence of BRCA1 or a…	cytoplasm	B4DHI8,O43491,O95425,P07384,P14136,P24666,P54253,P61764,Q00597,Q01082,Q05193,Q13813,Q15149,Q86YD1,Q9GZR7,Q9Y237	ACP1,ATXN1,CAPN1,DDX24,DNM1,EPB41L2,FANCC,GFAP,PIN4,PLEC,PTOV1,SPTAN1,SPTBN1,STXBP1,SVIL
1.13.1	G	GO:0005886	40	17	4	0.425	10976921	We report novel and rapid mechanisms by which E2 prevents chemotherapy or radiation-induced apoptosis of breast cancer, probably mediated through the plasma membrane estrogen receptor.	plasma membrane	O60641,O94973,P01906,P01909,P01920,P04233,P04440,P20036,P32248,P42566,P46092,P51693,Q15078,Q8NC96,Q8TEH3,Q99962,Q9NVZ3	AP2A2,APLP1,CCBP2,CCR7,CD74,CDK5R1,DENND1A,EPS15,HLA-DPA1,HLA-DPB1,HLA-DQA1,HLA-DQA2,HLA-DQB1,NECAP1,NECAP2,SH3GL2,SNAP91
1.13.2	G	GO:0016020	23	9	3	0.391304	11571639	Membrane-associated binding sites for estrogen may mediate rapid effects of estradiol-17beta that contribute to proliferation of human breast cancers. After controlled homogenization and fractionation of MCF-7 breast cancer cells, the bulk of specific estradiol binding is found in nuclear fractions.	membrane	A0N0Q0,P09497,P15692,Q08AS3,Q10567,Q5STP1,Q5Y7D6,Q9Y371,Q9Y3E7	AP1B1,CCR7,CLTB,HLA-DPA1,HLA-DQA1,HLA-DQB1,SH3GLB1,VEGFA,VPS24
1.13.3	G	GO:0005615	14	5	3	0.357143	12142076	Angiogenesis is important in tumor growth, progression and metastatic dissemination. Vascular endothelial growth factor (VEGF) is one key factor in promotion of breastcancer angiogenesis. VEGFs are bioactive in the extracellularspace where they become available to the endothelial cells.	extracellular space	O00585,P02778,Q6IBD6,Q6ICR7,Q99731	CCL19,CCL21,CXCL10
1.13.4	OB	GO:0005737	14	5	5	0.357143	7481765	The BRCA1 gene product was identified as a 220-kilodalton nuclear phosphoprotein in normal cells, including breast ductal epithelial cells, and in 18 of 20 tumor cell lines derived from tissues other than breast and ovary. In 16 of 17 breast and ovarian cancer lines and 17 of 17 samples of cells obtained from malignant effusions, however, BRCA1 localized mainly in cytoplasm. Absence of BRCA1 or a…	cytoplasm	O00499,P18827,P49418,Q03013,Q9Y6I3	AMPH,BIN1,EPN1,GSTM4,SDC1
1.13.4	OB	GO:0005615	14	5	3	0.357143	12142076	Angiogenesis is important in tumor growth, progression and metastatic dissemination. Vascular endothelial growth factor (VEGF) is one key factor in promotion of breastcancer angiogenesis. VEGFs are bioactive in the extracellularspace where they become available to the endothelial cells.	extracellular space	P01308,P01344,P05019,Q16270,Q5U743	IGF1,IGF2,IGFBP7,INS
1.14.1	G	GO:0005886	32	23	4	0.71875	10976921	We report novel and rapid mechanisms by which E2 prevents chemotherapy or radiation-induced apoptosis of breast cancer, probably mediated through the plasma membrane estrogen receptor.	plasma membrane	B0YJ88,O95498,P01042,P01589,P02679,P06734,P08195,P08571,P08962,P11215,P13598,P16150,P20702,P24723,P32942,P35241,Q13349,Q15438,Q15762,Q6FHE2,Q86UT5,Q9UHI5,Q9UMF0	CD14,CD226,CD63,CYTH1,DEAF1,FCER2,FGG,ICAM2,ICAM3,ICAM5,IL2RA,ITGAD,ITGAM,ITGAX,KNG1,PDZD3,PRKCH,RDX,SLC3A2,SLC7A8,VNN2
1.14.2	G	GO:0016020	9	4	3	0.444444	11571639	Membrane-associated binding sites for estrogen may mediate rapid effects of estradiol-17beta that contribute to proliferation of human breast cancers. After controlled homogenization and fractionation of MCF-7 breast cancer cells, the bulk of specific estradiol binding is found in nuclear fractions.	membrane	C9JV86,P22083,Q59H14,Q5T2W1	CD63,FUT4,ITGAD,PDZK1
1.14.3	OB	GO:0005886	12	7	4	0.583333	10976921	We report novel and rapid mechanisms by which E2 prevents chemotherapy or radiation-induced apoptosis of breast cancer, probably mediated through the plasma membrane estrogen receptor.	plasma membrane	O14745,P05107,P05362,P49757,Q14773,Q99418,Q9Y490	CYTH2,ICAM1,ICAM4,ITGB2,NUMB,SLC9A3R1,TLN1
1.14.3	OB	GO:0005737	12	7	5	0.583333	7481765	The BRCA1 gene product was identified as a 220-kilodalton nuclear phosphoprotein in normal cells, including breast ductal epithelial cells, and in 18 of 20 tumor cell lines derived from tissues other than breast and ovary. In 16 of 17 breast and ovarian cancer lines and 17 of 17 samples of cells obtained from malignant effusions, however, BRCA1 localized mainly in cytoplasm. Absence of BRCA1 or a…	cytoplasm	O14745,P49757,Q14192,Q96S59,Q99418,Q9UNS2,Q9Y490	COPS3,CYTH2,FHL2,IPO9,NUMB,SLC9A3R1,TLN1
1.15.1	G	GO:0005737	26	25	5	0.961538	7481765	The BRCA1 gene product was identified as a 220-kilodalton nuclear phosphoprotein in normal cells, including breast ductal epithelial cells, and in 18 of 20 tumor cell lines derived from tissues other than breast and ovary. In 16 of 17 breast and ovarian cancer lines and 17 of 17 samples of cells obtained from malignant effusions, however, BRCA1 localized mainly in cytoplasm. Absence of BRCA1 or a…	cytoplasm	O14818,O43663,O94762,P07437,P13693,P20618,P23258,P25788,P25789,P28070,P28072,P28074,P49720,P49721,P60900,Q02241,Q5SU16,Q6FIF1,Q6IAT9,Q7L5D6,Q8IZT6,Q9UBS3,Q9Y266,Q9Y2I6,Q9Y5V3	ASPM,DNAJB9,GET4,KIF23,MAGED1,NINL,NUDC,PRC1,PSMA3,PSMA4,PSMA6,PSMA7,PSMB1,PSMB2,PSMB3,PSMB4,PSMB5,PSMB6,RECQL5,TPT1,TUBB,TUBG1
1.15.2	B	GO:0005634	18	12	7	0.666667	23776823	In the tumor cells, nuclear enlargement, nuclear shrinkage, necrosis, vacuolation of nucleus, cytoplasm, pyknotic nuclei, and degenerative changes have been described in the literature.[1, 5-9].	nucleus	A4D2A2,B3KVE1,O96017,P25205,P25786,P30291,P33993,P49736,P53350,Q01538,Q99436,Q9H8V3	CHEK2,ECT2,MCM3,MCM7,PKMYT1,PLK1,PSMA1,PSMB7,WEE1
1.15.3	OB	GO:0016020	6	3	3	0.5	11571639	Membrane-associated binding sites for estrogen may mediate rapid effects of estradiol-17beta that contribute to proliferation of human breast cancers. After controlled homogenization and fractionation of MCF-7 breast cancer cells, the bulk of specific estradiol binding is found in nuclear fractions.	membrane	O00562,Q99640,Q9BQQ3	GORASP1,PITPNM1,PKMYT1
1.15.3	OB	GO:0005794	6	3	7	0.5			Golgi apparatus	O00562,Q99640,Q9BQQ3	GORASP1,PITPNM1,PKMYT1
1.15.3	OB	GO:0005737	6	3	5	0.5	7481765	The BRCA1 gene product was identified as a 220-kilodalton nuclear phosphoprotein in normal cells, including breast ductal epithelial cells, and in 18 of 20 tumor cell lines derived from tissues other than breast and ovary. In 16 of 17 breast and ovarian cancer lines and 17 of 17 samples of cells obtained from malignant effusions, however, BRCA1 localized mainly in cytoplasm. Absence of BRCA1 or a…	cytoplasm	O00562,P68366,Q53EZ4	CEP55,PITPNM1,TUBA4A
1.16.1	G	GO:0005737	24	10	5	0.416667	7481765	The BRCA1 gene product was identified as a 220-kilodalton nuclear phosphoprotein in normal cells, including breast ductal epithelial cells, and in 18 of 20 tumor cell lines derived from tissues other than breast and ovary. In 16 of 17 breast and ovarian cancer lines and 17 of 17 samples of cells obtained from malignant effusions, however, BRCA1 localized mainly in cytoplasm. Absence of BRCA1 or a…	cytoplasm	A5YM40,O15105,O95405,P10600,P10909,Q13347,Q15052,Q8WUH2,Q9HCE7,Q9Y3F4	ARHGEF6,CLU,EIF3I,SMAD7,SMURF1,STRAP,TGFB3,TGFBRAP1,ZFYVE9
1.16.2	G	GO:0005886	14	4	4	0.285714	10976921	We report novel and rapid mechanisms by which E2 prevents chemotherapy or radiation-induced apoptosis of breast cancer, probably mediated through the plasma membrane estrogen receptor.	plasma membrane	P36897,P63010,Q03167,Q7Z418	AP2B1,KCNK18,TGFBR1,TGFBR3
1.16.3	OG	GO:0043025	10	3	4	0.3			neuronal cell body	P37023,P61812,Q547Q3	ACVRL1,SMURF1,TGFB2
1.16.3	OG	GO:0016020	10	3	3	0.3	11571639	Membrane-associated binding sites for estrogen may mediate rapid effects of estradiol-17beta that contribute to proliferation of human breast cancers. After controlled homogenization and fractionation of MCF-7 breast cancer cells, the bulk of specific estradiol binding is found in nuclear fractions.	membrane	P17813,P37023,Q5T7S2	ACVRL1,ENG,TGFBR1
1.16.3	OG	GO:0005622	10	3	3	0.3	21603866	The marine sponge toxin agelasine B increases the intracellular Ca(2+) concentration and induces apoptosis in human breast cancer cells (MCF-7).	intracellular	O00459,Q547Q3,Q8TAX0	OXSR1,PIK3R2,SMURF1
1.16.4	B	GO:0005634	11	6	7	0.545455	23776823	In the tumor cells, nuclear enlargement, nuclear shrinkage, necrosis, vacuolation of nucleus, cytoplasm, pyknotic nuclei, and degenerative changes have been described in the literature.[1, 5-9].	nucleus	B7Z4Z5,O43294,O95067,P29590,P84022,Q9UNH7	CCNB2,PML,SMAD3,SNX6,TGFB1I1
1.16.5	OB	GO:0043235	5	3	3	0.6	14680494	nterleukin-2 and its receptor complex (alpha, beta and gamma chains) in in situ and infiltrative human breast cancer: an immunohistochemical comparative study.	receptor complex	A3QNQ0,D2JYI1,P37173	TGFBR2
1.16.5	OB	GO:0016021	5	3	6	0.6			integral to membrane	A3QNQ0,D2JYI1,P37173	TGFBR2
1.17.1	G	GO:0005634	17	13	7	0.764706	23776823	In the tumor cells, nuclear enlargement, nuclear shrinkage, necrosis, vacuolation of nucleus, cytoplasm, pyknotic nuclei, and degenerative changes have been described in the literature.[1, 5-9].	nucleus	O60315,O95785,P16401,P37275,P41227,P56545,Q92766,Q96JN0,Q9BQ52,Q9BT49,Q9H9B1,Q9P2K3,Q9Y4X4	CTBP2,EHMT1,ELAC2,HIST1H1B,KLF12,LCOR,NAA10,RCOR3,RREB1,THAP7,WIZ,ZEB1,ZEB2
1.17.2	B	GO:0005634	7	6	7	0.857143	23776823	In the tumor cells, nuclear enlargement, nuclear shrinkage, necrosis, vacuolation of nucleus, cytoplasm, pyknotic nuclei, and degenerative changes have been described in the literature.[1, 5-9].	nucleus	P25791,P39880,Q16695,Q66K89,Q96KQ7,Q99612	CUX1,E4F1,EHMT2,HIST3H3,KLF6,LMO2
1.18.1	G	GO:0005737	14	8	5	0.571429	7481765	The BRCA1 gene product was identified as a 220-kilodalton nuclear phosphoprotein in normal cells, including breast ductal epithelial cells, and in 18 of 20 tumor cell lines derived from tissues other than breast and ovary. In 16 of 17 breast and ovarian cancer lines and 17 of 17 samples of cells obtained from malignant effusions, however, BRCA1 localized mainly in cytoplasm. Absence of BRCA1 or a…	cytoplasm	D2JYH4,O60494,P04156,P26441,P62736,P68032,Q53YK7,Q8WTV0	ACTA2,ACTC1,CNTF,CUBN,PRNP,SCARB1
1.18.2	B	GO:0005615	9	6	3	0.666667	12142076	Angiogenesis is important in tumor growth, progression and metastatic dissemination. Vascular endothelial growth factor (VEGF) is one key factor in promotion of breastcancer angiogenesis. VEGFs are bioactive in the extracellularspace where they become available to the endothelial cells.	extracellular space	P01024,P02649,P02774,P07858,P98155,P98164	APOE,C3,CTSB,GBA,GGCX,LRP2,VLDLR
1.19.1	G	GO:0016020	12	5	3	0.416667	11571639	Membrane-associated binding sites for estrogen may mediate rapid effects of estradiol-17beta that contribute to proliferation of human breast cancers. After controlled homogenization and fractionation of MCF-7 breast cancer cells, the bulk of specific estradiol binding is found in nuclear fractions.	membrane	B4DLT6,B5MCR5,O00587,P78504,Q8NES3	JAG1,LFNG,MFNG
1.19.2	G	GO:0005634	7	4	7	0.571429	23776823	In the tumor cells, nuclear enlargement, nuclear shrinkage, necrosis, vacuolation of nucleus, cytoplasm, pyknotic nuclei, and degenerative changes have been described in the literature.[1, 5-9].	nucleus	Q86Y01,Q8IZL2,Q92585,Q96JK9	DTX1,MAML1,MAML2,MAML3
1.19.3	B	GO:0005829	3	3	7	1	23672670	Caspase-2 is required, at least partially, for apoptosis induction by taxanes in tested breast cancer cells. We suggest that caspase-2 plays the role of an apical caspase in these cells. Caspase-2 seems to be activated via other mechanism than PIDDosome formation. It follows the release of caspase-2 from the nucleus to the cytosol.	cytosol	P49810,Q04721,Q15797	NOTCH2,PSEN2,SMAD1
1.20.1	G	GO:0005634	5	5	7	1	23776823	In the tumor cells, nuclear enlargement, nuclear shrinkage, necrosis, vacuolation of nucleus, cytoplasm, pyknotic nuclei, and degenerative changes have been described in the literature.[1, 5-9].	nucleus	P25440,P25490,Q14188,Q658Y7,Q9NQR1	BRD2,SETD8,TFDP2,YY1
1.20.2	B	GO:0005634	5	4	7	0.8	23776823	In the tumor cells, nuclear enlargement, nuclear shrinkage, necrosis, vacuolation of nucleus, cytoplasm, pyknotic nuclei, and degenerative changes have been described in the literature.[1, 5-9].	nucleus	Q14186,Q14209,Q8N488,Q99856	ARID3A,E2F2,RYBP,TFDP1
1.21.1	G	GO:0005737	3	3	5	1	7481765	The BRCA1 gene product was identified as a 220-kilodalton nuclear phosphoprotein in normal cells, including breast ductal epithelial cells, and in 18 of 20 tumor cell lines derived from tissues other than breast and ovary. In 16 of 17 breast and ovarian cancer lines and 17 of 17 samples of cells obtained from malignant effusions, however, BRCA1 localized mainly in cytoplasm. Absence of BRCA1 or a…	cytoplasm	O43399,P08133,Q969L2	ANXA6,MAL2,TPD52L2
1.22.1	G	GO:0005737	7	5	5	0.714286	7481765	The BRCA1 gene product was identified as a 220-kilodalton nuclear phosphoprotein in normal cells, including breast ductal epithelial cells, and in 18 of 20 tumor cell lines derived from tissues other than breast and ovary. In 16 of 17 breast and ovarian cancer lines and 17 of 17 samples of cells obtained from malignant effusions, however, BRCA1 localized mainly in cytoplasm. Absence of BRCA1 or a…	cytoplasm	P07737,Q16643,Q53Y44,Q6XZF7,Q9NSB8	DBN1,DNMBP,HOMER2,PFN1
1.24.1	OG	GO:0016021	4	3	6	0.75			integral to membrane	O43908,P26718,Q9UBK5	HCST,KLRC4,KLRK1
1.24.1	OG	GO:0005886	4	3	4	0.75	10976921	We report novel and rapid mechanisms by which E2 prevents chemotherapy or radiation-induced apoptosis of breast cancer, probably mediated through the plasma membrane estrogen receptor.	plasma membrane	P26718,P30460,Q9UBK5	HCST,HLA-B,KLRK1
2.1.1	G	GO:0005634	290	221	7	0.762069	23776823	In the tumor cells, nuclear enlargement, nuclear shrinkage, necrosis, vacuolation of nucleus, cytoplasm, pyknotic nuclei, and degenerative changes have been described in the literature.[1, 5-9].	nucleus	A2A390,A4D0U1,A8K3H3,A8MPQ2,B1A8Z7,B1AHB0,B2R4R0,B3KQ22,B4DY22,B7Z7E3,B8Y636,O00268,O00311,O00422,O00458,O00716,O14497,O14512,O14519,O15379,O43293,O43390,O43663,O43823,O43929,O60264,O60907,O75376,O75419,O75469,O75496,O75525,O75530,O75817,O94763,O94776,O94818,O95067,O95273,O95983,O96020,P01100,P02489,P06746,P07315,P09651,P09884,P10276,P10589,P10599,P10826,P10827,P10828,P11021,P12272,P12544,P13631,…	AKAP8,ALS2CR8,ANKRD12,ANP32A,APLF,ARID1A,ARID1B,ARID4A,ARID4B,ARL3,ATF5,BCCIP,BCL11B,BRMS1L,BTG1,CBX1,CCDC85B,CCNA1,CCNA2,CCNB1,CCNB2,CCNB3,CCND2,CCND3,CCNDBP1,CCNE2,CCT4,CDC45,CDC5L,CDC7,CDK20,CDK2AP1,CDK6,CDK9,CDKN2AIP,CDKN2C,CDKN2D,CDT1,CDYL,CHAF1A,CHAF1B,CIR1,CIRBP,CIZ1,CLK3,CNOT7,COIL,CREM,CRYAA,CRYGC,CSNK2B,CUL3,CUL4B,CYCS,DAPK3,DAXX,DDX20,DEK,DMAP1,DMTF1,E2F3,E2F4,E4F1,FKBP3,FLII,FOS,FOXM1…
2.1.2	G	GO:0005737	69	23	5	0.333333	7481765	The BRCA1 gene product was identified as a 220-kilodalton nuclear phosphoprotein in normal cells, including breast ductal epithelial cells, and in 18 of 20 tumor cell lines derived from tissues other than breast and ovary. In 16 of 17 breast and ovarian cancer lines and 17 of 17 samples of cells obtained from malignant effusions, however, BRCA1 localized mainly in cytoplasm. Absence of BRCA1 or a…	cytoplasm	B7Z6I5,O00204,O43303,P09455,P09543,P14866,P17706,P24723,P30533,P49758,P68032,P68104,Q02818,Q04637,Q16667,Q53X53,Q53XX5,Q6IPS9,Q7Z419,Q8N0X7,Q96HJ5,Q9H4B7,Q9UII4	ACTC1,ARID4A,BZRAP1,CCP110,CDKN3,CIRBP,CNP,CRYAA,EEF1A1,EIF4G1,HERC5,HNRNPL,LRPAP1,MS4A3,NUCB1,PEX19,PRKCH,PTPN2,RGS6,RNF144B,SPG20,SULT2B1,TUBB1
2.1.3	G	GO:0016021	46	8	6	0.173913			integral to membrane	A8MTP8,O95870,P02730,P40305,Q658P3,Q6IBH0,Q9H6X2,Q9NQX5	ABHD16A,ANTXR1,IFI27,MS4A3,NPDC1,SLC25A11,SLC4A1,STEAP3
2.1.4	OG	GO:0005739	38	5	7	0.131579	14562036	Using immunocytochemical staining, we observed that photodynamic therapy (PDT) with the photosensitiser Pc 4 induced Bax translocation from the cytosol to mitochondria, and the release of cytochrome c from mitochondria as early signalling for the intrinsic pathway of apoptosis in human breast cancer MCF-7c3 cells.	mitochondrion	O43837,Q02218,Q02978,Q8IVS2,Q96DD3	IDH3B,MCAT,OGDH,SLC25A11
2.1.4	OG	GO:0005622	38	5	3	0.131579	21603866	The marine sponge toxin agelasine B increases the intracellular Ca(2+) concentration and induces apoptosis in human breast cancer cells (MCF-7).	intracellular	P15170,Q53XY9,Q57Z92,Q6JV85,Q9NPI5	APTX,GSPT1,ITGB1BP3,PTHLH,RPS7
2.1.5	OG	GO:0008287	28	3	3	0.107143			protein serine/threonine phosphatase complex	O75688,Q4J6C1,Q4J6C2	PPM1B
2.1.5	OG	GO:0005886	28	3	4	0.107143	10976921	We report novel and rapid mechanisms by which E2 prevents chemotherapy or radiation-induced apoptosis of breast cancer, probably mediated through the plasma membrane estrogen receptor.	plasma membrane	P01732,P17181,Q8TC92	CD8A,ENOX1,IFNAR1
2.1.5	OG	GO:0005829	28	3	7	0.107143	23672670	Caspase-2 is required, at least partially, for apoptosis induction by taxanes in tested breast cancer cells. We suggest that caspase-2 plays the role of an apical caspase in these cells. Caspase-2 seems to be activated via other mechanism than PIDDosome formation. It follows the release of caspase-2 from the nucleus to the cytosol.	cytosol	P49459,Q13432,Q13616	CUL1,UBE2A,UNC119
2.1.5	OG	GO:0005615	28	3	3	0.107143	12142076	Angiogenesis is important in tumor growth, progression and metastatic dissemination. Vascular endothelial growth factor (VEGF) is one key factor in promotion of breastcancer angiogenesis. VEGFs are bioactive in the extracellularspace where they become available to the endothelial cells.	extracellular space	P29122,Q13093,Q8TC92	ENOX1,PCSK6,PLA2G7
2.1.6	B	GO:0005634	129	114	7	0.883721	23776823	In the tumor cells, nuclear enlargement, nuclear shrinkage, necrosis, vacuolation of nucleus, cytoplasm, pyknotic nuclei, and degenerative changes have been described in the literature.[1, 5-9].	nucleus	A7UKX8,A8MZ91,B7Z3W1,D0VY79,O00170,O14744,O14980,O43463,O75446,O94921,P03372,P04637,P04792,P06400,P06454,P06493,P08047,P08107,P09874,P10244,P10275,P10415,P11309,P11387,P11802,P12004,P15172,P15531,P17612,P18146,P18887,P19784,P22087,P22736,P24385,P24864,P24941,P25788,P25963,P26358,P26583,P27540,P27694,P27695,P28340,P28749,P29590,P30260,P30304,P35251,P35354,P35869,P38398,P38936,P39748,P40763,P42771,…	AHNAK,AHR,APEX1,AR,ARNT,AURKAIP1,BCL2,BRCA1,BRCA2,C1QBP,CABLES1,CCND1,CCNE1,CCNG1,CDC25A,CDC27,CDC34,CDC6,CDK1,CDK14,CDK2,CDK4,CDK5,CDKN1A,CDKN1B,CDKN2A,CEBPA,CSNK2A1,CSNK2A2,DAND5,DHX9,DNMT1,DNMT3B,E2F1,E2F5,EGR1,ESR1,FBL,FEN1,GNB2L1,GSK3B,HDAC1,HDAC2,HIF1A,HIST3H3,HMGB2,HSPA1A,HSPA1B,HSPB1,KAT2B,MDM2,MUTYH,MYBL2,MYOD1,NCOA2,NCOA3,NCOR2,NEUROD1,NFKBIA,NME1,NR4A1,NXF2,NXF2B,PARP1,PCNA,PIM1,PIN1,P…
2.1.7	B	GO:0005829	15	9	7	0.6	23672670	Caspase-2 is required, at least partially, for apoptosis induction by taxanes in tested breast cancer cells. We suggest that caspase-2 plays the role of an apical caspase in these cells. Caspase-2 seems to be activated via other mechanism than PIDDosome formation. It follows the release of caspase-2 from the nucleus to the cytosol.	cytosol	P04183,P07437,P10644,P62158,Q12834,Q13309,Q14203,Q71U36,Q7L5D6	CALM1,CALM2,CALM3,CDC20,DCTN1,GET4,PRKAR1A,SKP2,TK1,TUBA1A,TUBB
2.2.1	G	GO:0005886	241	113	4	0.46888	10976921	We report novel and rapid mechanisms by which E2 prevents chemotherapy or radiation-induced apoptosis of breast cancer, probably mediated through the plasma membrane estrogen receptor.	plasma membrane	A4D1B1,A7KAX9,B0YJA4,O00213,O14495,O14511,O14786,O14807,O14817,O14939,O15357,O15520,O43150,O43374,O43559,O60641,O75077,O75970,O94973,O95185,O95782,O95837,P01111,P01133,P02679,P04216,P04629,P05771,P06734,P06756,P07333,P07384,P07947,P08473,P08865,P08962,P09619,P13591,P13987,P15391,P15509,P15941,P16234,P16671,P16885,P19235,P19397,P21583,P21802,P22455,P22607,P26006,P27701,P28907,P29353,P35613,P40189,…	ADAM28,ADAM9,AGTR2,AP2A1,AP2A2,AP2M1,APBB1,ARHGAP32,ASAP2,BSG,BTK,CACNA1D,CAPN1,CD151,CD19,CD36,CD38,CD53,CD59,CD63,CD81,CD82,CLTC,COL17A1,CSF1R,CSF2RA,DENND1A,DOK3,EGF,EPN1,EPOR,EPS15,F11R,FCER2,FGF10,FGFR2,FGFR3,FGFR4,FGG,FRS2,FRS3,GNA14,GNAQ,GRB14,GRIN2B,HBEGF,IL17RD,IL6ST,INPP5D,INPPL1,IRS2,ITGA1,ITGA3,ITGA7,ITGAV,KITLG,LY6E,MIB1,MME,MPDZ,MRAS,MUC1,NCAM1,NCSTN,NECAP1,NECAP2,NELL1,NRAS,NRG2,NT…
2.2.2	G	GO:0005737	128	62	5	0.484375	7481765	The BRCA1 gene product was identified as a 220-kilodalton nuclear phosphoprotein in normal cells, including breast ductal epithelial cells, and in 18 of 20 tumor cell lines derived from tissues other than breast and ovary. In 16 of 17 breast and ovarian cancer lines and 17 of 17 samples of cells obtained from malignant effusions, however, BRCA1 localized mainly in cytoplasm. Absence of BRCA1 or a…	cytoplasm	A4D1C5,A8K9S7,B3KNZ9,O15524,O43426,O43586,O60504,O75791,P05230,P06396,P07203,P08631,P11487,P14324,P14543,P16333,P23258,P23458,P29350,P31371,P39880,P42679,P48431,P49418,P50281,P55265,P98082,Q05209,Q12982,Q13191,Q13239,Q13352,Q13588,Q13769,Q13882,Q14511,Q53XS4,Q5JPT5,Q5JPT6,Q6I9Y2,Q86US8,Q8IZP0,Q8N8S7,Q8TB24,Q8TDY2,Q8WYP3,Q92558,Q96EZ8,Q99700,Q99704,Q99707,Q99952,Q9NST8,Q9NYB9,Q9UI08,Q9UMX0,Q9UPR3,…	ABI1,ABI2,ADAR,AMPH,ART4,ATXN2,BNIP2,CBLB,CUX1,DAB2,ENAH,EVL,FDPS,FGF1,FGF3,FGF9,GPX1,GRAP,GRAP2,GSN,HCK,ITGB3BP,JAK1,MAP4K5,MATK,MCRS1,MMP14,MTR,NCK1,NEDD9,NID1,PSTPIP1,PTK6,PTPN12,PTPN18,PTPN6,RB1CC1,RIN2,RIN3,RUVBL1,RUVBL2,SH3GLB1,SH3KBP1,SLA,SMG5,SMG6,SOCS1,SORBS3,SOX2,SYNJ1,THOC5,THOC7,TUBG1,UBQLN1,WASF1,WASF2
2.2.3	G	GO:0016020	66	24	3	0.363636	11571639	Membrane-associated binding sites for estrogen may mediate rapid effects of estradiol-17beta that contribute to proliferation of human breast cancers. After controlled homogenization and fractionation of MCF-7 breast cancer cells, the bulk of specific estradiol binding is found in nuclear fractions.	membrane	A6NF12,A6NJW1,A7J003,A8MVV6,B0FYA3,B4DW68,C9JV86,O95197,P07949,P08922,Q13444,Q13948,Q16827,Q54A51,Q59GD8,Q6FGP0,Q8IXC7,Q969P0,Q969W1,Q99965,Q9BTX6,Q9NZU0,Q9P2B2,Q9Y2H0	ADAM15,ADAM2,BSG,CACNA1D,CD63,CSF2RA,CUX1,DLGAP4,FLRT3,IGSF8,MRAS,NTRK1,PTGFRN,PTPRU,RET,ROS1,RTN3,TSPAN4,ZDHHC16
2.2.4	G	GO:0005615	42	19	3	0.452381	12142076	Angiogenesis is important in tumor growth, progression and metastatic dissemination. Vascular endothelial growth factor (VEGF) is one key factor in promotion of breastcancer angiogenesis. VEGFs are bioactive in the extracellularspace where they become available to the endothelial cells.	extracellular space	A2A418,C7FDY0,O15230,O60258,O76093,P01024,P02741,P02743,P07942,P10767,P11047,P12034,P21781,P22894,P55075,Q5T0I2,Q6FGV5,Q9GZV9,Q9Y5C1	ANGPTL3,APCS,C3,CRP,FGF10,FGF17,FGF18,FGF23,FGF5,FGF6,FGF7,FGF8,GSN,LAMA5,LAMB1,LAMC1,MMP8
2.2.5	G	GO:0005829	23	9	7	0.391304	23672670	Caspase-2 is required, at least partially, for apoptosis induction by taxanes in tested breast cancer cells. We suggest that caspase-2 plays the role of an apical caspase in these cells. Caspase-2 seems to be activated via other mechanism than PIDDosome formation. It follows the release of caspase-2 from the nucleus to the cytosol.	cytosol	A7YVV7,O00459,O60496,P09467,P46109,Q14451,Q4JHT5,Q92569,Q9UQQ2	CRKL,DOK2,FBP1,GRB7,PIK3R2,PIK3R3,RGS4,SH2B3,SOCS1
2.2.6	G	GO:0005604	14	4	5	0.285714	19148525	The expression of the estrogen receptor beta (ERbeta) has been shown to play an important role in breast cancer. There is emerging hope that ERbeta and its isoforms will be used as prognostic markers or as therapeutic targets in the clinical management of breast cancer. Many studies indicate that ERbeta is down regulated during carcinogenesis. However, it is still unknown which signals can regula…	basement membrane	P16035,P55268,Q01955,Q16363	COL4A3,LAMA4,LAMC1,TIMP2
2.2.7	B	GO:0005737	76	46	5	0.605263	7481765	The BRCA1 gene product was identified as a 220-kilodalton nuclear phosphoprotein in normal cells, including breast ductal epithelial cells, and in 18 of 20 tumor cell lines derived from tissues other than breast and ovary. In 16 of 17 breast and ovarian cancer lines and 17 of 17 samples of cells obtained from malignant effusions, however, BRCA1 localized mainly in cytoplasm. Absence of BRCA1 or a…	cytoplasm	B0LPF3,O00499,O14544,O14746,O60674,P00519,P00533,P06239,P07948,P09038,P12956,P13010,P17252,P19174,P19338,P20936,P22681,P23443,P27361,P28482,P30874,P31946,P42345,P42684,P46108,P53355,P62993,P63167,Q00341,Q05397,Q05655,Q06124,Q13287,Q13748,Q15185,Q16531,Q1HBJ4,Q1ZYQ1,Q8IUQ4,Q8IYN9,Q96BK5,Q99471,Q99828,Q99973,Q9ULZ2,Q9UQ80	ABL1,ABL2,BIN1,CBL,CIB1,CRK,DAPK1,DDB1,DYNLL1,EGFR,FGF2,GRB2,HDLBP,JAK2,LCK,LYN,MAPK1,MAPK3,MTOR,NCL,NMI,PA2G4,PFDN5,PINX1,PLCG1,PRKCA,PRKCD,PTEN,PTGES3,PTK2,PTPN11,RASA1,RPS6KB1,SIAH1,SOCS7,SSTR2,STAP1,TERT,TUBA3C,TUBA3D,XRCC5,XRCC6,YWHAB
2.2.8	B	GO:0005886	30	15	4	0.5	10976921	We report novel and rapid mechanisms by which E2 prevents chemotherapy or radiation-induced apoptosis of breast cancer, probably mediated through the plasma membrane estrogen receptor.	plasma membrane	A2A284,P05106,P05556,P06241,P08253,P08648,P11362,P12931,P16144,P21860,P21926,P23229,P31994,Q14831,Q9UEF7	CD9,ERBB3,FCGR2B,FGFR1,FYN,GRM7,ITGA5,ITGA6,ITGB1,ITGB3,ITGB4,KL,MMP2,PLCG1,SRC
2.2.9	B	GO:0005829	15	7	7	0.466667	23672670	Caspase-2 is required, at least partially, for apoptosis induction by taxanes in tested breast cancer cells. We suggest that caspase-2 plays the role of an apical caspase in these cells. Caspase-2 seems to be activated via other mechanism than PIDDosome formation. It follows the release of caspase-2 from the nucleus to the cytosol.	cytosol	O15350,P27986,P42336,P42338,P48736,Q07889,Q13480	GAB1,PIK3CA,PIK3CB,PIK3CG,PIK3R1,SOS1,TP73
2.2.10	B	GO:0016020	8	3	3	0.375	11571639	Membrane-associated binding sites for estrogen may mediate rapid effects of estradiol-17beta that contribute to proliferation of human breast cancers. After controlled homogenization and fractionation of MCF-7 breast cancer cells, the bulk of specific estradiol binding is found in nuclear fractions.	membrane	P10721,P27824,P54764	CANX,EPHA4,KIT
2.3.1	G	GO:0005737	183	111	5	0.606557	7481765	The BRCA1 gene product was identified as a 220-kilodalton nuclear phosphoprotein in normal cells, including breast ductal epithelial cells, and in 18 of 20 tumor cell lines derived from tissues other than breast and ovary. In 16 of 17 breast and ovarian cancer lines and 17 of 17 samples of cells obtained from malignant effusions, however, BRCA1 localized mainly in cytoplasm. Absence of BRCA1 or a…	cytoplasm	A6NG28,A8K9D9,B0ZBF6,C9JB40,O00291,O00571,O14727,O14733,O15116,O15519,O43353,O43707,O43741,O60237,O60763,O60936,O75618,O95433,O95819,P02768,P04156,P04424,P05783,P07814,P08235,P09936,P14672,P14868,P25685,P29475,P31944,P32121,P34932,P36873,P45973,P47897,P49585,P53778,P53779,P54136,P55212,P56192,P61088,P61764,P62136,P62917,P63165,Q00653,Q02108,Q02153,Q02779,Q02790,Q07161,Q07817,Q0VDF9,Q12852,Q12933,…	ACTN4,AHSA1,AHSA2,AIMP2,APAF1,ARRB2,ASL,AZI2,BCL2L1,BIRC2,BIRC3,CASP14,CASP6,CASP8AP2,CBX5,CDC37L1,CDK11A,CFLAR,CRNKL1,DARS,DDX3X,DEDD,DNAJB1,DNAJC7,DUSP22,DYNC1I2,EIF2AK1,EIF2AK3,EPRS,FAF1,FBF1,FKBP4,FKBP5,FLNC,GMEB1,GUCY1A3,GUCY1B3,HIP1,HSPA14,HSPA4,IFT57,IKBKE,IKBKG,KRT18,KSR1,LARS,LSM1,MAP2K7,MAP3K1,MAP3K10,MAP3K12,MAP3K14,MAP3K2,MAP3K4,MAP4K4,MAPK10,MAPK12,MAPK8IP3,MARS,MLTK,MYD88,NANOS1,NFK…
2.3.2	OG	GO:0016020	72	19	3	0.263889	11571639	Membrane-associated binding sites for estrogen may mediate rapid effects of estradiol-17beta that contribute to proliferation of human breast cancers. After controlled homogenization and fractionation of MCF-7 breast cancer cells, the bulk of specific estradiol binding is found in nuclear fractions.	membrane	A8K8D4,B4DPE3,O00220,O60238,O75344,O75460,O94826,P05141,P07306,Q13492,Q15311,Q5T9P3,Q6FGQ5,Q96A26,Q96HB1,Q9H6U8,Q9H8Y8,Q9HAV5,Q9NZS9	ALG9,ASGR1,BFAR,BNIP3L,EDA2R,ERN1,FAM162A,FASN,FKBP6,GORASP2,ITGAL,PICALM,PSEN2,RALBP1,SLC25A5,SLC34A1,TNFRSF10A,TOMM70A
2.3.2	OG	GO:0005829	72	19	7	0.263889	23672670	Caspase-2 is required, at least partially, for apoptosis induction by taxanes in tested breast cancer cells. We suggest that caspase-2 plays the role of an apical caspase in these cells. Caspase-2 seems to be activated via other mechanism than PIDDosome formation. It follows the release of caspase-2 from the nucleus to the cytosol.	cytosol	O43318,P14625,P19525,P25445,P36507,P45984,P49810,P51572,P54619,P60891,P62277,P62280,Q02878,Q13131,Q15311,Q15750,Q8N5C8,Q92851,Q9Y478	BCAP31,CASP10,EIF2AK2,FASN,HSP90B1,MAP2K2,MAP3K7,MAPK9,PRKAA1,PRKAB1,PRKAG1,PRPS1,PSEN2,RALBP1,RPL6,RPS11,RPS13,TAB1,TAB3
2.3.3	G	GO:0005634	35	13	7	0.371429	23776823	In the tumor cells, nuclear enlargement, nuclear shrinkage, necrosis, vacuolation of nucleus, cytoplasm, pyknotic nuclei, and degenerative changes have been described in the literature.[1, 5-9].	nucleus	B1AT47,B2CIS9,O75367,O75925,P19388,P31314,P49116,Q02539,Q12800,Q13356,Q13601,Q8WXF8,Q9NS56	CASP14,DEDD2,GMEB1,H2AFY,HIST1H1A,KRR1,NR2C2,PIAS1,POLR2E,PPIL2,TFCP2,TLX1,TOPORS
2.3.4	G	GO:0005886	22	12	4	0.545455	10976921	We report novel and rapid mechanisms by which E2 prevents chemotherapy or radiation-induced apoptosis of breast cancer, probably mediated through the plasma membrane estrogen receptor.	plasma membrane	B3KQ79,O14763,P04114,P05107,P07307,P16581,P20701,P25942,P42261,P52798,Q06495,Q9UMF0	APOB,ASGR2,BCAP31,CD40,EFNA4,GRIA1,ICAM5,ITGAL,ITGB2,SELE,SLC34A1,TNFRSF10B
2.3.5	G	GO:0005622	10	3	3	0.3	21603866	The marine sponge toxin agelasine B increases the intracellular Ca(2+) concentration and induces apoptosis in human breast cancer cells (MCF-7).	intracellular	P78560,Q53XL1,Q5TZN6	CRADD,NOL3
2.3.6	B	GO:0005634	43	27	7	0.627907	23776823	In the tumor cells, nuclear enlargement, nuclear shrinkage, necrosis, vacuolation of nucleus, cytoplasm, pyknotic nuclei, and degenerative changes have been described in the literature.[1, 5-9].	nucleus	B6ZGS9,O00267,O15111,P02511,P04150,P04626,P16104,P19438,P21127,P31948,P35222,P49768,P51398,P51610,P62140,P62937,P78347,Q00613,Q04864,Q09028,Q14790,Q16576,Q6FHQ0,Q96RI1,Q9HCU9,Q9UGN5,Q9Y4K3	BRMS1,CASP8,CDK11B,CHUK,CRYAB,CTNNB1,DLGAP3,ERBB2,GTF2I,H2AFX,HCFC1,HSF1,NR1H4,NR3C1,PARP2,PPIA,PPP1CB,PSEN1,RBBP4,RBBP7,REL,STIP1,SUPT5H,TNFRSF1A,TRAF6
2.3.7	OB	GO:0005829	16	11	7	0.6875	23672670	Caspase-2 is required, at least partially, for apoptosis induction by taxanes in tested breast cancer cells. We suggest that caspase-2 plays the role of an apical caspase in these cells. Caspase-2 seems to be activated via other mechanism than PIDDosome formation. It follows the release of caspase-2 from the nucleus to the cytosol.	cytosol	O14920,P05067,P07900,P11142,P41279,P45985,P62258,Q13158,Q15149,Q16543,Q99759	APP,CDC37,FADD,HSP90AA1,HSPA8,IKBKB,MAP2K4,MAP3K3,MAP3K8,PLEC,YWHAE
2.3.7	OB	GO:0005737	16	11	5	0.6875	7481765	The BRCA1 gene product was identified as a 220-kilodalton nuclear phosphoprotein in normal cells, including breast ductal epithelial cells, and in 18 of 20 tumor cell lines derived from tissues other than breast and ovary. In 16 of 17 breast and ovarian cancer lines and 17 of 17 samples of cells obtained from malignant effusions, however, BRCA1 localized mainly in cytoplasm. Absence of BRCA1 or a…	cytoplasm	A8K1U7,O14920,P05067,P07900,P11142,P12830,P41279,P62258,Q13158,Q15149,Q16543	APP,CDC37,FADD,FZR1,HSP90AA1,HSPA8,IKBKB,MAP3K8,PLEC,YWHAE
2.4.1	G	GO:0005634	183	166	7	0.907104	23776823	In the tumor cells, nuclear enlargement, nuclear shrinkage, necrosis, vacuolation of nucleus, cytoplasm, pyknotic nuclei, and degenerative changes have been described in the literature.[1, 5-9].	nucleus	A8IE48,A8MQ44,B3KPJ1,B3KPQ6,B3KTH8,B4DEE8,B4DFQ7,B5B2M8,B6ECG9,C9JMZ0,O00258,O14770,O43186,O60356,O75030,O75177,O75444,O75448,O75528,O75582,O95218,O95359,O95644,P05114,P05204,P05549,P07992,P09016,P10242,P10914,P14316,P14651,P14652,P14653,P14921,P15036,P15173,P15336,P15884,P15923,P16455,P17096,P17481,P17482,P17483,P17509,P17542,P18074,P19419,P20265,P20719,P20823,P23760,P26367,P28358,P29083,P29084,…	ADRM1,ALX1,ASCL1,ATF2,ATXN3,CALCOCO1,CARM1,CEBPD,CETN2,CITED1,CITED2,CRX,CTBP2,DBP,DTX1,EBF1,EID1,ELK1,ERCC1,ERCC2,ERCC4,ETS1,ETS2,ETV1,ETV4,GABPA,GATA4,GATA5,GATA6,GPBP1,GTF2B,GTF2E1,GTF2E2,GTF2H1,GTF2H2,GTF2H3,GTF2H4,GTF2H5,HAND2,HMGA1,HMGN1,HMGN2,HNF1A,HOXA10,HOXA5,HOXA9,HOXB1,HOXB2,HOXB3,HOXB4,HOXB6,HOXB8,HOXB9,HOXD10,HOXD4,ING2,ING4,IRF1,IRF2,IRF3,IRF7,JDP2,JMY,KLF2,KLF5,LSM3,MAF,MAML1,MBD4,…
2.4.2	G	GO:0005737	17	10	5	0.588235	7481765	The BRCA1 gene product was identified as a 220-kilodalton nuclear phosphoprotein in normal cells, including breast ductal epithelial cells, and in 18 of 20 tumor cell lines derived from tissues other than breast and ovary. In 16 of 17 breast and ovarian cancer lines and 17 of 17 samples of cells obtained from malignant effusions, however, BRCA1 localized mainly in cytoplasm. Absence of BRCA1 or a…	cytoplasm	B4DJE9,B4E145,D2JYH4,P35580,P55036,P62736,Q15751,Q86UW6,Q8NHV4,Q96IV0	ACTA2,HERC1,MYH10,N4BP2,NEDD1,NGLY1,PSMD4
2.4.3	B	GO:0005634	44	43	7	0.977273	23776823	In the tumor cells, nuclear enlargement, nuclear shrinkage, necrosis, vacuolation of nucleus, cytoplasm, pyknotic nuclei, and degenerative changes have been described in the literature.[1, 5-9].	nucleus	A2I2P5,B1AJV5,B4DQJ2,B5B2N8,B5B2N9,B8PSA7,D2KUA6,O00470,O15527,P09629,P19447,P23025,P24468,P37231,P40424,P41182,P42229,P43351,P50613,P51692,P51946,P54727,P55209,P62826,Q00839,Q02447,Q09472,Q13363,Q13469,Q13761,Q14814,Q14839,Q15554,Q59GY7,Q6STE5,Q7Z2Q5,Q8N6I1,Q8WUI4,Q92466,Q99626,Q99743,Q9NWT6,Q9UK53	BCL6,CCNH,CDK7,CDX2,CHD4,CTBP1,DDB2,EID2,EP300,ERCC3,HDAC9,HIF1AN,HNRNPU,HOXB7,ING1,MEF2D,MEIS1,NAP1L1,NFATC2,NPAS2,NR2F2,OGG1,PBX1,PPARG,RAD23B,RAD52,RAN,RUNX3,SMARCD3,SP3,STAT5A,STAT5B,TERF2,XPA
2.5.1	G	GO:0005737	119	62	5	0.521008	7481765	The BRCA1 gene product was identified as a 220-kilodalton nuclear phosphoprotein in normal cells, including breast ductal epithelial cells, and in 18 of 20 tumor cell lines derived from tissues other than breast and ovary. In 16 of 17 breast and ovarian cancer lines and 17 of 17 samples of cells obtained from malignant effusions, however, BRCA1 localized mainly in cytoplasm. Absence of BRCA1 or a…	cytoplasm	O14508,O15360,O43521,O60437,O60825,O95999,P00167,P10912,P12268,P12270,P20807,P30305,P33176,P35568,P38919,P40818,P48729,P49802,P54253,P56279,P60484,P61326,P63261,P67809,P98170,P98177,Q04759,Q07812,Q12778,Q13153,Q14185,Q14934,Q15119,Q16584,Q3V6T2,Q5T1C6,Q5VUF1,Q6FH21,Q6P597,Q8N5S9,Q8TAI7,Q8TDC3,Q92556,Q92934,Q96B36,Q96QB1,Q99618,Q9BQA1,Q9BQC8,Q9H0B6,Q9H4A3,Q9H8T0,Q9NRR5,Q9NUG6,Q9P0K7,Q9UBF8,Q9UBP6,…	ACTG1,AKT1S1,AKTIP,ATXN1,BAD,BAX,BCL10,BCL2L11,BRSK1,CAMKK1,CAPN3,CCDC88A,CDC25B,CDCA3,CSNK1A1,CYB5A,DLEC1,DOCK1,DYNLL1,EIF4A3,ELMO1,EPB41L3,FANCA,FBXW11,FBXW2,FOXO1,FOXO4,GAB2,GHR,IMPDH2,IRS1,KIF5B,KLC3,MAGOH,MAP3K11,MAPK8IP1,METTL1,NFATC4,PDK2,PDRG1,PFKFB2,PI4KB,PKN1,PPL,PRKCQ,PTEN,RAI14,RGS7,RHEBL1,SOCS2,TCL1A,THEM4,TPR,UBQLN4,USP8,WDR77,WNK1,XIAP,YBX1
2.5.2	G	GO:0016020	57	14	3	0.245614	11571639	Membrane-associated binding sites for estrogen may mediate rapid effects of estradiol-17beta that contribute to proliferation of human breast cancers. After controlled homogenization and fractionation of MCF-7 breast cancer cells, the bulk of specific estradiol binding is found in nuclear fractions.	membrane	O75628,P04264,P05093,P05177,P05181,P11712,P33261,P47736,P55916,Q13370,Q5K3P6,Q8NBZ7,Q96QG2,Q9H427	CYP17A1,CYP1A2,CYP2C19,CYP2C9,CYP2E1,KCNK15,KRT1,PDE3B,RAP1GAP,REM1,SLC8A3,UCP3,UXS1
2.5.3	G	GO:0005886	43	12	4	0.27907	10976921	We report novel and rapid mechanisms by which E2 prevents chemotherapy or radiation-induced apoptosis of breast cancer, probably mediated through the plasma membrane estrogen receptor.	plasma membrane	O14649,O95716,P09769,P21453,P23945,P32418,P33241,P49286,P57103,Q9NPC2,Q9UIW2,Q9UPR5	FGR,FSHR,KCNK3,KCNK9,LSP1,MTNR1B,PLXNA1,RAB3D,S1PR1,SLC8A1,SLC8A2,SLC8A3
2.5.4	G	GO:0005634	31	10	7	0.322581	23776823	In the tumor cells, nuclear enlargement, nuclear shrinkage, necrosis, vacuolation of nucleus, cytoplasm, pyknotic nuclei, and degenerative changes have been described in the literature.[1, 5-9].	nucleus	P09601,P15976,P35813,P51956,P84103,Q16778,Q6FH11,Q86YN6,Q9H0E9,Q9Y2K7	BRD8,GATA1,HIST2H2BE,HMOX1,KDM2A,NEK3,PPARGC1B,PPM1A,SRSF3
2.5.6	G	GO:0005739	21	3	7	0.142857	14562036	Using immunocytochemical staining, we observed that photodynamic therapy (PDT) with the photosensitiser Pc 4 induced Bax translocation from the cytosol to mitochondria, and the release of cytochrome c from mitochondria as early signalling for the intrinsic pathway of apoptosis in human breast cancer MCF-7c3 cells.	mitochondrion	P01236,P49840,Q5THQ0	GSK3A,PBX1
2.5.7	B	GO:0005737	74	47	5	0.635135	7481765	The BRCA1 gene product was identified as a 220-kilodalton nuclear phosphoprotein in normal cells, including breast ductal epithelial cells, and in 18 of 20 tumor cell lines derived from tissues other than breast and ovary. In 16 of 17 breast and ovarian cancer lines and 17 of 17 samples of cells obtained from malignant effusions, however, BRCA1 localized mainly in cytoplasm. Absence of BRCA1 or a…	cytoplasm	A4D2P0,B0LPE5,B3KVE1,O14492,O14757,O15105,O15530,O43524,O60566,O94875,P08238,P14598,P15056,P15692,P27348,P29474,P30291,P31749,P38646,P42224,P42574,P42680,P42858,P46937,P49137,P49815,P53350,P61981,P63104,P84022,Q02224,Q04917,Q13322,Q13418,Q13541,Q13873,Q15121,Q15139,Q16513,Q16539,Q92574,Q969H0,Q99623,Q9HCE7,Q9NS23,Q9UKG1,Q9Y297	AKT1,APPL1,BMPR2,BRAF,BTRC,BUB1B,CASP3,CENPE,CHEK1,EIF4EBP1,FBXW7,FOXO3,GRB10,HSP90AB1,HSPA9,ILK,MAPK14,MAPKAPK2,NANOS3,NCF1,NR4A3,PDPK1,PEA15,PHB2,PKN2,PLK1,PRKD1,RAC1,RASSF1,SH2B2,SLC6A4,SMAD3,SMAD7,SMURF1,SORBS2,STAT1,TSC1,TSC2,VEGFA,WEE1,YAP1,YWHAG,YWHAH,YWHAQ,YWHAZ
2.5.8	B	GO:0005634	27	14	7	0.518519	23776823	In the tumor cells, nuclear enlargement, nuclear shrinkage, necrosis, vacuolation of nucleus, cytoplasm, pyknotic nuclei, and degenerative changes have been described in the literature.[1, 5-9].	nucleus	D0PNI1,O15151,P16220,P23769,P31751,Q06481,Q13950,Q15910,Q53X93,Q5U0J5,Q7LCB3,Q92731,Q96RU7,Q9Y6J0	AKT2,APLP2,CABIN1,CREB1,ESR2,EZH2,GATA2,MDM4,RUNX2,TRIB3,YWHAZ
2.5.9	B	GO:0016020	13	6	3	0.461538	11571639	Membrane-associated binding sites for estrogen may mediate rapid effects of estradiol-17beta that contribute to proliferation of human breast cancers. After controlled homogenization and fractionation of MCF-7 breast cancer cells, the bulk of specific estradiol binding is found in nuclear fractions.	membrane	A4D2P1,P16435,P16471,P55851,P63000,Q01362	MS4A2,POR,PRLR,RAC1,UCP2
2.5.10	OB	GO:0005886	7	3	4	0.428571	10976921	We report novel and rapid mechanisms by which E2 prevents chemotherapy or radiation-induced apoptosis of breast cancer, probably mediated through the plasma membrane estrogen receptor.	plasma membrane	P02686,P51617,Q04912	IRAK1,MST1R,PRG2
2.5.10	OB	GO:0005829	7	3	7	0.428571	23672670	Caspase-2 is required, at least partially, for apoptosis induction by taxanes in tested breast cancer cells. We suggest that caspase-2 plays the role of an apical caspase in these cells. Caspase-2 seems to be activated via other mechanism than PIDDosome formation. It follows the release of caspase-2 from the nucleus to the cytosol.	cytosol	P51617,P55211,P63208	CASP9,IRAK1,SKP1
2.5.10	OB	GO:0005622	7	3	3	0.428571	21603866	The marine sponge toxin agelasine B increases the intracellular Ca(2+) concentration and induces apoptosis in human breast cancer cells (MCF-7).	intracellular	P55211,Q547Q3,Q9NSE2	CASP9,CISH,SMURF1
2.6.1	G	GO:0005737	114	65	5	0.570175	7481765	The BRCA1 gene product was identified as a 220-kilodalton nuclear phosphoprotein in normal cells, including breast ductal epithelial cells, and in 18 of 20 tumor cell lines derived from tissues other than breast and ovary. In 16 of 17 breast and ovarian cancer lines and 17 of 17 samples of cells obtained from malignant effusions, however, BRCA1 localized mainly in cytoplasm. Absence of BRCA1 or a…	cytoplasm	A8MYJ1,B2RE76,O00562,O14578,O14924,O14974,O15068,O15085,O43516,O60603,O60610,O60716,O75146,O75962,O95267,P01127,P09382,P10911,P16591,P21359,P31150,P49354,P49790,P52565,P52566,P52824,P60880,P61158,P61160,P61224,P98174,Q07157,Q12802,Q13017,Q13114,Q13393,Q16512,Q53QM2,Q5T5U3,Q5U651,Q6PFW2,Q6WCQ1,Q6ZSZ5,Q86VW2,Q8IUC4,Q8TDF6,Q8WWW0,Q8WZA2,Q969H4,Q96IZ0,Q96RT1,Q99819,Q9H4E7,Q9HAU4,Q9NR80,Q9NR81,Q9NR96,…	ACTR2,ACTR3,AKAP13,ARHGAP21,ARHGAP5,ARHGDIA,ARHGDIB,ARHGDIG,ARHGEF11,ARHGEF12,ARHGEF18,ARHGEF25,ARHGEF3,ARHGEF4,CHMP2B,CIT,CNKSR1,CTNND1,DAAM1,DEFA6,DGKQ,DIAPH1,ERBB2IP,FER,FGD1,FNTA,GDI1,HIP1R,IKZF3,LGALS1,MCF2,MCF2L,MPRIP,NF1,NUP153,PAWR,PDGFB,PITPNM1,PKN1,PLD1,PPP1R12A,RABAC1,RAP1B,RAPGEF4,RASGRP1,RASGRP4,RASIP1,RASSF5,RGS12,RHPN2,SH3BP1,SHOC2,SMURF2,SNAP25,TJP1,TLR2,TLR9,TRAF3,TRIO,VAV3,WIPF1
2.6.2	G	GO:0005829	49	17	7	0.346939	23672670	Caspase-2 is required, at least partially, for apoptosis induction by taxanes in tested breast cancer cells. We suggest that caspase-2 plays the role of an apical caspase in these cells. Caspase-2 seems to be activated via other mechanism than PIDDosome formation. It follows the release of caspase-2 from the nucleus to the cytosol.	cytosol	O00212,O43187,O60890,P10398,P48995,P55196,P56470,P85298,Q12967,Q13972,Q15746,Q15811,Q7Z6B7,Q8WUM0,Q9H7P9,Q9NZL6,Q9P107	ARAF,ARHGAP8,GMIP,IRAK2,ITSN1,LGALS4,MLLT4,MYLK,NUP133,OPHN1,PLEKHG2,RALGDS,RASGRF1,RGL1,RHOD,SRGAP1,TRPC1
2.6.3	OG	GO:0016021	32	8	6	0.25			integral to membrane	D1CS45,O60725,P16389,P30556,Q14643,Q53YY0,Q6FHT0,Q86UP2	AGTR1,ICMT,ITPR1,KCNA2,KTN1,TLR2
2.6.3	OG	GO:0005622	32	8	3	0.25	21603866	The marine sponge toxin agelasine B increases the intracellular Ca(2+) concentration and induces apoptosis in human breast cancer cells (MCF-7).	intracellular	O15211,Q5SXQ6,Q6KH11,Q8IZJ4,Q8TCX5,Q96DE7,Q9BST9,Q9Y330	RALGDS,RGL1,RGL2,RGL4,RHPN1,RTKN,SMURF2,ZBTB12
2.6.4	G	GO:0005886	16	4	4	0.25	10976921	We report novel and rapid mechanisms by which E2 prevents chemotherapy or radiation-induced apoptosis of breast cancer, probably mediated through the plasma membrane estrogen receptor.	plasma membrane	O00238,O00329,O95398,Q99578	BMPR1B,PIK3CD,RAPGEF3,RIT2
2.6.5	B	GO:0005737	40	26	5	0.65	7481765	The BRCA1 gene product was identified as a 220-kilodalton nuclear phosphoprotein in normal cells, including breast ductal epithelial cells, and in 18 of 20 tumor cell lines derived from tissues other than breast and ovary. In 16 of 17 breast and ovarian cancer lines and 17 of 17 samples of cells obtained from malignant effusions, however, BRCA1 localized mainly in cytoplasm. Absence of BRCA1 or a…	cytoplasm	A4QPA9,A8MU64,O00401,O95425,P01112,P04049,P21980,P30307,P49454,P50570,P52735,P61586,Q02750,Q05193,Q05513,Q12873,Q13464,Q13485,Q13671,Q14247,Q68EM7,Q7Z698,Q92974,Q9P212,Q9UPX8,Q9UQB3	ARHGAP17,ARHGEF2,CDC25C,CENPF,CHD3,CTNND2,CTTN,DNM1,DNM2,HRAS,MAP2K1,PLCE1,PRKCZ,RAF1,RHOA,RIN1,ROCK1,SHANK2,SMAD4,SPRED2,SVIL,TGM2,VAV2,WASL
2.6.6	OB	GO:0005829	14	6	7	0.428571	23672670	Caspase-2 is required, at least partially, for apoptosis induction by taxanes in tested breast cancer cells. We suggest that caspase-2 plays the role of an apical caspase in these cells. Caspase-2 seems to be activated via other mechanism than PIDDosome formation. It follows the release of caspase-2 from the nucleus to the cytosol.	cytosol	A8K3M3,P15498,P18031,Q07890,Q13009,Q13905	PTPN1,RAPGEF1,SOS2,TIAM1,VAV1
2.6.6	OB	GO:0005622	14	6	3	0.428571	21603866	The marine sponge toxin agelasine B increases the intracellular Ca(2+) concentration and induces apoptosis in human breast cancer cells (MCF-7).	intracellular	B7Z7H6,P62070,Q07890,Q13905,Q8IV73,Q9H8Y5	ANKZF1,RAPGEF1,RRAS2,SOS2
2.6.7	B	GO:0016021	4	3	6	0.75			integral to membrane	A1L467,O75056,P08581	SDC3,SLTM
2.7.1	G	GO:0005634	103	75	7	0.728155	23776823	In the tumor cells, nuclear enlargement, nuclear shrinkage, necrosis, vacuolation of nucleus, cytoplasm, pyknotic nuclei, and degenerative changes have been described in the literature.[1, 5-9].	nucleus	C9JLK5,O15457,O43324,O60671,O60921,O75486,O75592,O75943,O94941,O95243,O96017,O96019,P05198,P09012,P09017,P10144,P14618,P15927,P22392,P22415,P23246,P25787,P35269,P35998,P43246,P49917,P50539,P54277,P54278,P61244,P62191,P62316,P62318,P62333,Q01130,Q02880,Q07955,Q12905,Q13164,Q13952,Q15233,Q15369,Q15831,Q53GL7,Q53T94,Q53XC0,Q53XL8,Q5T6K9,Q6ZW49,Q7Z5Y1,Q8IUF8,Q8WXE1,Q92522,Q96AP0,Q96CY8,Q96E53,Q96L91,…	AATF,ACD,ACTL6A,ATRIP,BLZF1,CHEK2,DCLRE1B,DCLRE1C,EEF1E1,EIF2S1,EP400,EXO1,FANCD2,GTF2F1,GZMB,H1FX,HOXC4,HUS1,ILF2,LIG4,MAPK7,MAX,MBD4,MINA,MLH3,MSH2,MSH4,MXI1,MYCBP,MYCBP2,NFYC,NME2,NONO,PARP10,PAXIP1,PELO,PKM2,PMS1,PMS2,POT1,PSMA2,PSMC1,PSMC2,PSMC6,RAD1,RAD17,RBBP8,RPA2,SFPQ,SNRPA,SNRPD2,SNRPD3,SRSF1,SRSF2,STK11,SUPT3H,TAF1B,TCEB1,TERF2IP,TINF2,TNKS2,TOP2B,TREX1,TRRAP,UBOX5,USF1,usf1-bd,UTP14A,…
2.7.2	G	GO:0005737	28	17	5	0.607143	7481765	The BRCA1 gene product was identified as a 220-kilodalton nuclear phosphoprotein in normal cells, including breast ductal epithelial cells, and in 18 of 20 tumor cell lines derived from tissues other than breast and ovary. In 16 of 17 breast and ovarian cancer lines and 17 of 17 samples of cells obtained from malignant effusions, however, BRCA1 localized mainly in cytoplasm. Absence of BRCA1 or a…	cytoplasm	P00558,P04632,P35080,P50542,P68363,Q13509,Q14134,Q15691,Q6NUQ1,Q8TDM6,Q96NE9,Q99963,Q9NPQ8,Q9NY65,Q9UKT5,Q9ULJ8,Q9UQ07	AGER,CAPNS1,DLG5,FBXO4,FRMD6,MAPRE1,PEX5,PFN2,PGK1,PPP1R9A,RIC8A,RINT1,SH3GL3,TRIM29,TUBA1B,TUBA8,TUBB3
2.7.3	G	GO:0005829	11	6	7	0.545455	23672670	Caspase-2 is required, at least partially, for apoptosis induction by taxanes in tested breast cancer cells. We suggest that caspase-2 plays the role of an apical caspase in these cells. Caspase-2 seems to be activated via other mechanism than PIDDosome formation. It follows the release of caspase-2 from the nucleus to the cytosol.	cytosol	B4DZ45,P20042,P30050,P63010,Q10567,Q15382	AP1B1,AP2B1,EIF2S2,PEX5,RHEB,RPL12
2.7.4	B	GO:0005634	52	47	7	0.903846	23776823	In the tumor cells, nuclear enlargement, nuclear shrinkage, necrosis, vacuolation of nucleus, cytoplasm, pyknotic nuclei, and degenerative changes have been described in the literature.[1, 5-9].	nucleus	A8K4I2,B7Z4Z5,C9JL99,O60563,O60934,P01106,P05412,P06748,P09429,P11388,P11831,P16403,P17676,P18858,P24928,P25208,P25490,P38159,P40692,P45983,P49959,P52701,P54132,P54274,P78527,P78545,Q05195,Q05516,Q06609,Q12824,Q12888,Q12906,Q13315,Q13426,Q13901,Q14191,Q14676,Q17S11,Q4LE28,Q6ZNA8,Q92793,Q92830,Q92878,Q92993,Q99638,Q9BYG9,Q9NSC2	ATM,BLM,C1D,CCNT1,CEBPB,CREBBP,ELF3,HIST1H1C,HMGB1,ILF3,JUN,KAT2A,KAT5,LRIG1,MAPK8,MDC1,MLH1,MRE11A,MSH6,MXD1,MYC,NBN,NFYB,NPM1,POLR2A,PRKDC,RAD50,RAD51,RAD9A,RBMX,SALL1,SMAD3,SMARCB1,SRF,TERF1,TOP2A,TP53BP1,WRN,XRCC4,YY1,ZBTB16
2.7.5	B	GO:0005829	5	4	7	0.8	23672670	Caspase-2 is required, at least partially, for apoptosis induction by taxanes in tested breast cancer cells. We suggest that caspase-2 plays the role of an apical caspase in these cells. Caspase-2 seems to be activated via other mechanism than PIDDosome formation. It follows the release of caspase-2 from the nucleus to the cytosol.	cytosol	A6H8U5,O60271,P31321,Q92667	AKAP1,PRKAR1B,SPAG9
2.8.1	G	GO:0005615	100	39	3	0.39	12142076	Angiogenesis is important in tumor growth, progression and metastatic dissemination. Vascular endothelial growth factor (VEGF) is one key factor in promotion of breastcancer angiogenesis. VEGFs are bioactive in the extracellularspace where they become available to the endothelial cells.	extracellular space	B4DIF2,B7ZAU2,P00451,P00747,P00749,P01008,P01042,P01135,P01344,P01375,P02452,P03951,P03952,P04070,P05019,P05121,P05155,P06744,P07093,P07204,P07339,P07858,P08254,P08833,P11226,P12259,P13671,P14735,P22692,P24592,P25391,P35858,P51654,Q04756,Q16270,Q5SQS3,Q5STB3,Q5U743,Q96IY4	C6,COL1A1,CPB2,CTSB,CTSD,F11,F5,F8,GPC3,GPI,HGFAC,IDE,IGF1,IGF2,IGFALS,IGFBP1,IGFBP4,IGFBP6,IGFBP7,KLKB1,KNG1,LAMA1,MBL2,MMP3,PLAU,PLG,PROC,SERPINC1,SERPINE1,SERPINE2,SERPING1,TGFA,THBD,TNF
2.8.2	G	GO:0005737	61	22	5	0.360656	7481765	The BRCA1 gene product was identified as a 220-kilodalton nuclear phosphoprotein in normal cells, including breast ductal epithelial cells, and in 18 of 20 tumor cell lines derived from tissues other than breast and ovary. In 16 of 17 breast and ovarian cancer lines and 17 of 17 samples of cells obtained from malignant effusions, however, BRCA1 localized mainly in cytoplasm. Absence of BRCA1 or a…	cytoplasm	B2RNB2,O15205,O43488,O76076,P00488,P11717,P16070,P26045,P35237,P35625,P40337,P43354,P49918,P50452,P78536,Q12959,Q13042,Q16613,Q5HYK7,Q92905,Q9BRA2,Q9UI95	AANAT,ADAM17,AKR7A2,CD44,CDC16,CDKN1C,COPS5,DLG1,F13A1,IGF2R,MAD2L2,NR4A2,PTPN3,SERPINB6,SERPINB8,SH3D19,TIMP3,TXNDC17,UBD,VHL,WISP2
2.8.3	G	GO:0005886	39	13	4	0.333333	10976921	We report novel and rapid mechanisms by which E2 prevents chemotherapy or radiation-induced apoptosis of breast cancer, probably mediated through the plasma membrane estrogen receptor.	plasma membrane	B2RNB2,O15205,O43488,O76076,P00488,P11717,P16070,P26045,P35237,P35625,P40337,P43354,P49918,P50452,P78536,Q12959,Q13042,Q16613,Q5HYK7,Q92905,Q9BRA2,Q9UI95	AANAT,ADAM17,AKR7A2,CD44,CDC16,CDKN1C,COPS5,DLG1,F13A1,IGF2R,MAD2L2,NR4A2,PTPN3,SERPINB6,SERPINB8,SH3D19,TIMP3,TXNDC17,UBD,VHL,WISP2
2.8.4	OG	GO:0016020	26	8	3	0.307692	11571639	Membrane-associated binding sites for estrogen may mediate rapid effects of estradiol-17beta that contribute to proliferation of human breast cancers. After controlled homogenization and fractionation of MCF-7 breast cancer cells, the bulk of specific estradiol binding is found in nuclear fractions.	membrane	A9Z1Y8,P05154,P08183,P38435,Q5Y7D6,Q6UW60,Q9BXP8,Q9Y679	ABCB1,AUP1,GGCX,HLA-DQB1,PAPPA2,PCSK4,SERPINA5
2.8.4	OG	GO:0005634	26	8	7	0.307692	23776823	In the tumor cells, nuclear enlargement, nuclear shrinkage, necrosis, vacuolation of nucleus, cytoplasm, pyknotic nuclei, and degenerative changes have been described in the literature.[1, 5-9].	nucleus	P28702,Q12789,Q5STP9,Q99496,Q9NRX1,Q9UJX6,Q9Y3Q8,Q9Y679	ANAPC2,AUP1,GTF3C1,PNO1,RNF2,RXRB,TSC22D4
2.8.5	OB	GO:0005886	43	15	4	0.348837	10976921	We report novel and rapid mechanisms by which E2 prevents chemotherapy or radiation-induced apoptosis of breast cancer, probably mediated through the plasma membrane estrogen receptor.	plasma membrane	O14788,P00734,P02671,P06213,P08069,P08123,P08311,P08514,P17301,P32927,P46531,Q03135,Q08722,Q15303,Q2TNI1	CAV1,CD47,COL1A2,CSF2RB,CTSG,ERBB4,F2,FGA,IGF1R,INSR,ITGA2,ITGA2B,NOTCH1,TNFSF11
2.8.5	OB	GO:0005737	43	15	5	0.348837	7481765	The BRCA1 gene product was identified as a 220-kilodalton nuclear phosphoprotein in normal cells, including breast ductal epithelial cells, and in 18 of 20 tumor cell lines derived from tissues other than breast and ovary. In 16 of 17 breast and ovarian cancer lines and 17 of 17 samples of cells obtained from malignant effusions, however, BRCA1 localized mainly in cytoplasm. Absence of BRCA1 or a…	cytoplasm	O00165,O14788,P10451,P46531,P50502,Q03135,Q13257,Q14192,Q14974,Q15303,Q2TNI1,Q4W597,Q8IVG9,Q8N2W9,Q9Y6D9	CAV1,ERBB4,FHL2,HAX1,KPNB1,MAD1L1,MAD2L1,MT-RNR2,NOTCH1,PIAS4,SPP1,ST13,TNFSF11
2.8.6	B	GO:0005615	18	7	3	0.388889	12142076	Angiogenesis is important in tumor growth, progression and metastatic dissemination. Vascular endothelial growth factor (VEGF) is one key factor in promotion of breastcancer angiogenesis. VEGFs are bioactive in the extracellularspace where they become available to the endothelial cells.	extracellular space	P01308,P02751,P04004,P07996,P12111,P17936,P18065	COL6A3,FN1,IGFBP2,IGFBP3,INS,THBS1,VTN
2.8.7	OB	GO:0016020	11	3	3	0.272727	11571639	Membrane-associated binding sites for estrogen may mediate rapid effects of estradiol-17beta that contribute to proliferation of human breast cancers. After controlled homogenization and fractionation of MCF-7 breast cancer cells, the bulk of specific estradiol binding is found in nuclear fractions.	membrane	Q54A98,Q5T9Y4,Q6NSJ8	CSF2RB,TNFSF11
2.8.7	OB	GO:0005829	11	3	7	0.272727	23672670	Caspase-2 is required, at least partially, for apoptosis induction by taxanes in tested breast cancer cells. We suggest that caspase-2 plays the role of an apical caspase in these cells. Caspase-2 seems to be activated via other mechanism than PIDDosome formation. It follows the release of caspase-2 from the nucleus to the cytosol.	cytosol	O43684,Q15418,Q2TU77	BUB3,RPS6KA1,ST13
2.8.7	OB	GO:0005634	11	3	7	0.272727	23776823	In the tumor cells, nuclear enlargement, nuclear shrinkage, necrosis, vacuolation of nucleus, cytoplasm, pyknotic nuclei, and degenerative changes have been described in the literature.[1, 5-9].	nucleus	O43684,P19793,Q6I9R8	BUB3,FHL2,RXRA
2.9.1	G	GO:0005634	94	43	7	0.457447	23776823	In the tumor cells, nuclear enlargement, nuclear shrinkage, necrosis, vacuolation of nucleus, cytoplasm, pyknotic nuclei, and degenerative changes have been described in the literature.[1, 5-9].	nucleus	O14503,O14717,O14776,O60341,O94985,O95831,P11308,P17024,P17028,P46783,P50453,P51784,Q06732,Q08170,Q12988,Q13148,Q13190,Q13263,Q15714,Q2QKE4,Q5U623,Q5UIP0,Q5VV52,Q6IB83,Q8N5U6,Q8N8D1,Q8TDN6,Q8WUB8,Q96NT1,Q9BQ95,Q9BWC9,Q9BXR0,Q9H0U9,Q9H5F2,Q9H5J8,Q9HC52,Q9NPA5,Q9NPI1,Q9NQZ2,Q9NTW7,Q9NZM5,Q9UIS9,Q9UMX1	AIFM1,ATF7IP2,BHLHE40,BRD7,BRIX1,C11orf1,CBX8,CCDC106,CLSTN1,ECSIT,GLTSCR2,HSPB3,INSL6,KCNH2,KDM1A,LRIF1,MBD1,NAP1L5,PDCD7,PHF10,QTRT1,RNF10,RPS10,SERPINB9,SRSF4,STX5,SUFU,TAF1D,TARDBP,TCERG1,TRDMT1,TRIM28,TSC22D1,TSPYL1,USP11,UTP3,ZFP64,ZNF121,ZNF24,ZNF33B,ZNF691
2.9.2	G	GO:0005737	51	18	5	0.352941	7481765	The BRCA1 gene product was identified as a 220-kilodalton nuclear phosphoprotein in normal cells, including breast ductal epithelial cells, and in 18 of 20 tumor cell lines derived from tissues other than breast and ovary. In 16 of 17 breast and ovarian cancer lines and 17 of 17 samples of cells obtained from malignant effusions, however, BRCA1 localized mainly in cytoplasm. Absence of BRCA1 or a…	cytoplasm	O14964,O75569,O95295,O95361,P02766,P21673,P50238,P78417,Q13310,Q15102,Q15154,Q8TF65,Q96SN8,Q9BX70,Q9H0E2,Q9H4M7,Q9UFN0,Q9Y3A3	BTBD2,CDK5RAP2,CRIP1,GIPC2,GSTO1,HGS,MBD1,MOBKL3,NIPSNAP3A,PABPC4,PAFAH1B3,PLEKHA4,PRKRA,SLC26A1,SLC38A1,SNAPIN,TOLLIP,TRIM16,TTR
2.9.3	G	GO:0016020	33	11	3	0.333333	11571639	Membrane-associated binding sites for estrogen may mediate rapid effects of estradiol-17beta that contribute to proliferation of human breast cancers. After controlled homogenization and fractionation of MCF-7 breast cancer cells, the bulk of specific estradiol binding is found in nuclear fractions.	membrane	O15258,P50336,P56134,Q13332,Q16891,Q96HD1,Q96HS1,Q96SN7,Q99595,Q9BQD7,Q9Y6M9	ATP5J2,CRELD1,FAM173A,HCRT,IMMT,NDUFB9,ORAI2,PGAM5,PTPRS,RER1,TIMM17A
2.9.4	OG	GO:0005887	22	3	7	0.136364			integral to plasma membrane	Q13368,Q99624,Q9UN74	MPP3,PCDHA4,SLC38A3
2.9.4	OG	GO:0005886	22	3	4	0.136364	10976921	We report novel and rapid mechanisms by which E2 prevents chemotherapy or radiation-induced apoptosis of breast cancer, probably mediated through the plasma membrane estrogen receptor.	plasma membrane	P30519,Q99624,Q9UN74	HMOX2,PCDHA4,SLC38A3
2.9.4	OG	GO:0005739	22	3	7	0.136364	14562036	Using immunocytochemical staining, we observed that photodynamic therapy (PDT) with the photosensitiser Pc 4 induced Bax translocation from the cytosol to mitochondria, and the release of cytochrome c from mitochondria as early signalling for the intrinsic pathway of apoptosis in human breast cancer MCF-7c3 cells.	mitochondrion	P82933,Q6IBB3,Q9H9J2	ATP5J2,MRPL44,MRPS9
2.9.4	OG	GO:0005622	22	3	3	0.136364	21603866	The marine sponge toxin agelasine B increases the intracellular Ca(2+) concentration and induces apoptosis in human breast cancer cells (MCF-7).	intracellular	P82933,Q5JWM1,Q9H9J2	MRPL44,MRPS9,ZFP64
2.9.5	B	GO:0005634	27	18	7	0.666667	23776823	In the tumor cells, nuclear enlargement, nuclear shrinkage, necrosis, vacuolation of nucleus, cytoplasm, pyknotic nuclei, and degenerative changes have been described in the literature.[1, 5-9].	nucleus	B1AK66,O75182,P12757,P52292,P61956,Q12972,Q13227,Q14181,Q15013,Q15047,Q4VC44,Q5TEJ4,Q6FHM8,Q6ICT4,Q8TAD8,Q8WYH8,Q99728,Q9Y6K1	BARD1,DNMT3A,FLYWCH1,GPS2,ING5,KPNA2,MAD2L1BP,POLA2,PPP1R8,SETDB1,SIN3B,SKIL,SNIP1,SUMO2
2.9.6	B	GO:0005737	9	7	5	0.777778	7481765	The BRCA1 gene product was identified as a 220-kilodalton nuclear phosphoprotein in normal cells, including breast ductal epithelial cells, and in 18 of 20 tumor cell lines derived from tissues other than breast and ovary. In 16 of 17 breast and ovarian cancer lines and 17 of 17 samples of cells obtained from malignant effusions, however, BRCA1 localized mainly in cytoplasm. Absence of BRCA1 or a…	cytoplasm	B4DGU9,P08670,P20226,P62851,Q08752,Q15181,Q9Y2X7	GIT1,PPA1,PPID,RPS25,TBP,VIM
2.10.1	G	GO:0005737	80	32	5	0.4	7481765	The BRCA1 gene product was identified as a 220-kilodalton nuclear phosphoprotein in normal cells, including breast ductal epithelial cells, and in 18 of 20 tumor cell lines derived from tissues other than breast and ovary. In 16 of 17 breast and ovarian cancer lines and 17 of 17 samples of cells obtained from malignant effusions, however, BRCA1 localized mainly in cytoplasm. Absence of BRCA1 or a…	cytoplasm	A4D0Z4,O00308,O43251,O43255,O75093,O94813,P17858,P27797,P29074,P29466,P61204,P61289,Q07954,Q15654,Q3KQU3,Q5T0V1,Q6ZWJ1,Q8WUM4,Q92832,Q93062,Q96CN9,Q96EP0,Q96J02,Q96PM5,Q96R06,Q99750,Q9BSW2,Q9H0M0,Q9H832,Q9HC77,Q9NWB1,Q9UQB8	ARF3,BAIAP2,CALR,CASP1,CENPJ,EFCAB4B,GCC1,ITCH,LRP1,MAP7D1,MDFI,NELL1,PDCD6IP,PFKL,PSME3,PTPN4,RBFOX1,RBFOX2,RBPMS,RCHY1,RNF31,SIAH2,SLIT1,SLIT2,SPAG5,STXBP4,TRIP6,UBE2Z,WWP1,WWP2
2.10.2	G	GO:0005634	48	16	7	0.333333	23776823	In the tumor cells, nuclear enlargement, nuclear shrinkage, necrosis, vacuolation of nucleus, cytoplasm, pyknotic nuclei, and degenerative changes have been described in the literature.[1, 5-9].	nucleus	O95251,P46100,P61964,P98155,P98175,Q04724,Q08117,Q14CJ1,Q86TM6,Q8WYB5,Q92794,Q9BQY4,Q9P2R6,Q9ULU4,Q9Y3T9,Q9Y4B4	AES,ATRX,MYST2,MYST3,MYST4,NOC2L,RAD54L2,RBM10,RERE,RHOXF2,SYVN1,TLE1,VLDLR,WDR5,ZMYND8
2.10.3	G	GO:0005615	32	10	3	0.3125	12142076	Angiogenesis is important in tumor growth, progression and metastatic dissemination. Vascular endothelial growth factor (VEGF) is one key factor in promotion of breastcancer angiogenesis. VEGFs are bioactive in the extracellularspace where they become available to the endothelial cells.	extracellular space	A2VEC9,O75487,P02655,P11597,P23142,P28799,Q12805,Q8N2S1,Q9H2X0,Q9UBX5	APOC2,CETP,CHRD,EFEMP1,FBLN1,FBLN5,GPC4,GRN,LTBP4,SSPO
2.10.4	OG	GO:0005886	22	4	4	0.181818	10976921	We report novel and rapid mechanisms by which E2 prevents chemotherapy or radiation-induced apoptosis of breast cancer, probably mediated through the plasma membrane estrogen receptor.	plasma membrane	A6BM72,Q86UL8,Q96QZ7,Q9Y219	CNKSR3,JAG2,MAGI2,MEGF11
2.10.4	OG	GO:0005622	22	4	3	0.181818	21603866	The marine sponge toxin agelasine B increases the intracellular Ca(2+) concentration and induces apoptosis in human breast cancer cells (MCF-7).	intracellular	A0A962,B0QYK1,Q5YLC1,Q96MX4	EWSR1,RNF31,WWP1
2.10.5	OG	GO:0031012	14	3	3	0.214286	17719831	During breast development and cancer progression, the extracellular matrix is dynamically altered such that its composition, turnover, processing and orientation change dramatically. These modifications influence mammary epithelial cell shape, and modulate growth factor and hormonal responses to regulate processes including branching morphogenesis and alveolar differentiation. Malignant transform…	extracellular matrix	O00468,P52943,Q6IAL4	AGRN,CRIP2,FBLN5
2.10.5	OG	GO:0016020	14	3	3	0.214286	11571639	Membrane-associated binding sites for estrogen may mediate rapid effects of estradiol-17beta that contribute to proliferation of human breast cancers. After controlled homogenization and fractionation of MCF-7 breast cancer cells, the bulk of specific estradiol binding is found in nuclear fractions.	membrane	O95967,Q5VVF5,Q7Z7M0	EFEMP2,MEGF8,VLDLR
2.10.6	B	GO:0005634	18	7	7	0.388889	23776823	In the tumor cells, nuclear enlargement, nuclear shrinkage, necrosis, vacuolation of nucleus, cytoplasm, pyknotic nuclei, and degenerative changes have been described in the literature.[1, 5-9].	nucleus	O43439,P04406,P07711,P46379,P54259,Q06455,Q7Z4J5	ATN1,BAG6,CBFA2T2,CTSL1,GAPDH,RUNX1T1
2.10.7	OB	GO:0005886	11	6	4	0.545455	10976921	We report novel and rapid mechanisms by which E2 prevents chemotherapy or radiation-induced apoptosis of breast cancer, probably mediated through the plasma membrane estrogen receptor.	plasma membrane	O15162,P06858,P35052,P35968,P98160,P98164	GPC1,HSPG2,KDR,LPL,LRP2,PLSCR1
2.10.7	OB	GO:0005615	11	6	3	0.545455	12142076	Angiogenesis is important in tumor growth, progression and metastatic dissemination. Vascular endothelial growth factor (VEGF) is one key factor in promotion of breastcancer angiogenesis. VEGFs are bioactive in the extracellularspace where they become available to the endothelial cells.	extracellular space	P06858,P35052,P39060,P98160,P98164,Q92824	COL18A1,GPC1,HSPG2,LPL,LRP2,PCSK5
2.11.1	G	GO:0005737	66	25	5	0.378788	7481765	The BRCA1 gene product was identified as a 220-kilodalton nuclear phosphoprotein in normal cells, including breast ductal epithelial cells, and in 18 of 20 tumor cell lines derived from tissues other than breast and ovary. In 16 of 17 breast and ovarian cancer lines and 17 of 17 samples of cells obtained from malignant effusions, however, BRCA1 localized mainly in cytoplasm. Absence of BRCA1 or a…	cytoplasm	B4DHI8,O43491,P05388,P09104,P20338,P36578,P61163,P63092,P78559,Q15813,Q6FHV6,Q6FIC5,Q8IXJ6,Q92499,Q969N2,Q99426,Q9H492,Q9NQC3,Q9NQX3,Q9UL54,Q9UQE7,Q9Y237,Q9Y3M8,Q9Y5V3,Q9Y696	ACTR1A,CLIC4,DDX1,ENO2,EPB41L2,GNAS,GPHN,MAGED1,MAP1A,MAP1LC3A,PIGT,PIN4,RAB4A,RPL4,RPLP0,RTN4,SIRT2,SMC3,STARD13,TAOK2,TBCB,TBCE
2.11.2	G	GO:0005634	41	12	7	0.292683	23776823	In the tumor cells, nuclear enlargement, nuclear shrinkage, necrosis, vacuolation of nucleus, cytoplasm, pyknotic nuclei, and degenerative changes have been described in the literature.[1, 5-9].	nucleus	O14686,O60216,O95619,Q15291,Q29RF7,Q6P275,Q86U06,Q8N3U4,Q8NEZ4,Q8WVM7,Q93077,Q9UGY1	HIST1H2AC,MLL3,NOL12,PDS5A,PMEPA1,RAD21,RBBP5,RBM23,STAG2,WBP7,YEATS4
2.11.3	G	GO:0016020	29	10	3	0.344828	11571639	Membrane-associated binding sites for estrogen may mediate rapid effects of estradiol-17beta that contribute to proliferation of human breast cancers. After controlled homogenization and fractionation of MCF-7 breast cancer cells, the bulk of specific estradiol binding is found in nuclear fractions.	membrane	P01374,P21796,P30408,P43080,Q5STV3,Q7L1S5,Q92643,Q96S52,Q9H270,Q9H2B2	CHST9,GUCA1A,LTA,PIGK,PIGS,SYT4,TM4SF1,VDAC1,VPS11
2.11.4	G	GO:0005886	19	5	4	0.263158	10976921	We report novel and rapid mechanisms by which E2 prevents chemotherapy or radiation-induced apoptosis of breast cancer, probably mediated through the plasma membrane estrogen receptor.	plasma membrane	P15291,P16473,Q02846,Q5JWF2,Q92930	B4GALT1,GNAS,GUCY2D,RAB8B,TSHR
2.11.5	G	GO:0005829	14	3	7	0.214286	23672670	Caspase-2 is required, at least partially, for apoptosis induction by taxanes in tested breast cancer cells. We suggest that caspase-2 plays the role of an apical caspase in these cells. Caspase-2 seems to be activated via other mechanism than PIDDosome formation. It follows the release of caspase-2 from the nucleus to the cytosol.	cytosol	P61601,P62424,Q9NQP4	NCALD,PFDN4,RPL7A
2.11.6	B	GO:0005737	30	25	5	0.833333	7481765	The BRCA1 gene product was identified as a 220-kilodalton nuclear phosphoprotein in normal cells, including breast ductal epithelial cells, and in 18 of 20 tumor cell lines derived from tissues other than breast and ovary. In 16 of 17 breast and ovarian cancer lines and 17 of 17 samples of cells obtained from malignant effusions, however, BRCA1 localized mainly in cytoplasm. Absence of BRCA1 or a…	cytoplasm	O14908,O60260,O95271,P04179,P04899,P05109,P10636,P11171,P17987,P22888,P43403,P43405,P56945,P60709,P61247,P63096,P68366,P81274,Q07960,Q14683,Q1KLZ0,Q92598,Q96RK1,Q9H4G0,Q9UBN7	ACTG1,ARHGAP1,BCAR1,CITED4,EPB41,EPB41L1,GIPC1,GNAI1,GNAI2,GPSM2,HDAC6,HSPH1,LHCGR,MAPT,PARK2,PS1TP5BP1,RPS3A,S100A8,SMC1A,SOD2,SYK,TCP1,TNKS,TUBA4A,ZAP70
2.11.7	B	GO:0005634	5	5	7	1	23776823	In the tumor cells, nuclear enlargement, nuclear shrinkage, necrosis, vacuolation of nucleus, cytoplasm, pyknotic nuclei, and degenerative changes have been described in the literature.[1, 5-9].	nucleus	P17844,Q14686,Q14980,Q92481,Q9UBL3	ASH2L,DDX5,NCOA6,NUMA1,TFAP2B
2.12.1	G	GO:0005737	36	25	5	0.694444	7481765	The BRCA1 gene product was identified as a 220-kilodalton nuclear phosphoprotein in normal cells, including breast ductal epithelial cells, and in 18 of 20 tumor cell lines derived from tissues other than breast and ovary. In 16 of 17 breast and ovarian cancer lines and 17 of 17 samples of cells obtained from malignant effusions, however, BRCA1 localized mainly in cytoplasm. Absence of BRCA1 or a…	cytoplasm	O14640,O15055,O15169,O15534,O60749,P10909,P24588,P49674,P56645,Q13596,Q14847,Q16526,Q5T2W1,Q7Z4T9,Q86UN6,Q8NFP9,Q92997,Q96A00,Q99996,Q9HD26,Q9UKA4,Q9UNH7,Q9UPT5,Q9Y2T1,Q9Y6D6	AKAP11,AKAP14,AKAP5,AKAP9,ARFGEF1,AXIN1,AXIN2,CLU,CRY1,CSNK1E,DVL1L1,DVL3,EXOC7,GOPC,GPT,LASP1,NBEA,PDZK1,PER1,PER2,PER3,PPP1R14A,SNX1,SNX2,SNX6
2.12.2	OG	GO:0005886	11	3	4	0.272727	10976921	We report novel and rapid mechanisms by which E2 prevents chemotherapy or radiation-induced apoptosis of breast cancer, probably mediated through the plasma membrane estrogen receptor.	plasma membrane	P28472,P47870,Q16625	GABRB2,GABRB3,OCLN
2.12.2	OG	GO:0005634	11	3	7	0.272727	23776823	In the tumor cells, nuclear enlargement, nuclear shrinkage, necrosis, vacuolation of nucleus, cytoplasm, pyknotic nuclei, and degenerative changes have been described in the literature.[1, 5-9].	nucleus	A2I2P0,O75400,Q9Y620	CRY1,PRPF40A,RAD54B
2.12.2	OG	GO:0005615	11	3	3	0.272727	12142076	Angiogenesis is important in tumor growth, progression and metastatic dissemination. Vascular endothelial growth factor (VEGF) is one key factor in promotion of breastcancer angiogenesis. VEGFs are bioactive in the extracellularspace where they become available to the endothelial cells.	extracellular space	A4D0Y8,P05090,P41159	APOD,LEP
2.12.3	B	GO:0005737	18	13	5	0.722222	7481765	The BRCA1 gene product was identified as a 220-kilodalton nuclear phosphoprotein in normal cells, including breast ductal epithelial cells, and in 18 of 20 tumor cell lines derived from tissues other than breast and ovary. In 16 of 17 breast and ovarian cancer lines and 17 of 17 samples of cells obtained from malignant effusions, however, BRCA1 localized mainly in cytoplasm. Absence of BRCA1 or a…	cytoplasm	B2ZP79,O14543,O14641,O14745,O43572,O95219,P13861,P25054,P31323,P55957,Q13574,Q6FI39,Q9Y6D5	AKAP10,APC,ARFGEF2,BID,DGKZ,DVL2,PRKAR2A,PRKAR2B,SLC9A3R1,SNX4,SOCS3
2.13.1	G	GO:0005737	30	22	5	0.733333	7481765	The BRCA1 gene product was identified as a 220-kilodalton nuclear phosphoprotein in normal cells, including breast ductal epithelial cells, and in 18 of 20 tumor cell lines derived from tissues other than breast and ovary. In 16 of 17 breast and ovarian cancer lines and 17 of 17 samples of cells obtained from malignant effusions, however, BRCA1 localized mainly in cytoplasm. Absence of BRCA1 or a…	cytoplasm	O00410,O43815,O95376,P13639,P26651,P32119,P53816,P60510,P60953,Q03933,Q13033,Q15172,Q7L576,Q92973,Q93008,Q93009,Q96P70,Q99497,Q9BQG0,Q9HAV4,Q9UBU9,Q9UMR2	ARIH2,CDC42,CYFIP1,DDX19B,EEF2,HSF2,IPO5,IPO9,MYBBP1A,NXF1,PARK7,PLA2G16,PPP2R5A,PPP4C,PRDX2,STRN,STRN3,TNPO1,USP7,USP9X,XPO5,ZNF823
2.13.2	OG	GO:0005886	8	3	4	0.375	10976921	We report novel and rapid mechanisms by which E2 prevents chemotherapy or radiation-induced apoptosis of breast cancer, probably mediated through the plasma membrane estrogen receptor.	plasma membrane	P23975,P62491,Q9NP72	RAB11A,RAB18,SLC6A2
2.13.2	OG	GO:0005829	8	3	7	0.375	23672670	Caspase-2 is required, at least partially, for apoptosis induction by taxanes in tested breast cancer cells. We suggest that caspase-2 plays the role of an apical caspase in these cells. Caspase-2 seems to be activated via other mechanism than PIDDosome formation. It follows the release of caspase-2 from the nucleus to the cytosol.	cytosol	P63151,Q562F6,Q99567	NUP88,PPP2R2A,SGOL2
2.13.2	OG	GO:0005634	8	3	7	0.375	23776823	In the tumor cells, nuclear enlargement, nuclear shrinkage, necrosis, vacuolation of nucleus, cytoplasm, pyknotic nuclei, and degenerative changes have been described in the literature.[1, 5-9].	nucleus	Q562F6,Q99567,Q9Y5P8	NUP88,PPP2R3B,SGOL2
2.13.3	B	GO:0005737	25	16	5	0.64	7481765	The BRCA1 gene product was identified as a 220-kilodalton nuclear phosphoprotein in normal cells, including breast ductal epithelial cells, and in 18 of 20 tumor cell lines derived from tissues other than breast and ovary. In 16 of 17 breast and ovarian cancer lines and 17 of 17 samples of cells obtained from malignant effusions, however, BRCA1 localized mainly in cytoplasm. Absence of BRCA1 or a…	cytoplasm	B3KUN1,O43592,O95405,P10809,P25205,P30153,P41743,P53041,P67775,Q05586,Q06830,Q15628,Q15796,Q53XR6,Q5FBB7,Q8TCG1	GRIN1,HSPD1,KIAA1524,MCM3,PPP2CA,PPP2R1A,PPP5C,PRDX1,PRKCI,SGOL1,SMAD2,TRADD,XPOT,ZFYVE9
2.13.4	B	GO:0005829	9	5	7	0.555556	23672670	Caspase-2 is required, at least partially, for apoptosis induction by taxanes in tested breast cancer cells. We suggest that caspase-2 plays the role of an apical caspase in these cells. Caspase-2 seems to be activated via other mechanism than PIDDosome formation. It follows the release of caspase-2 from the nucleus to the cytosol.	cytosol	A8K7B7,A8KAH9,P35658,P57740,P62834	NUP107,NUP214,PPP2R1A,RAP1A
2.14.1	G	GO:0005886	27	14	4	0.518519	10976921	We report novel and rapid mechanisms by which E2 prevents chemotherapy or radiation-induced apoptosis of breast cancer, probably mediated through the plasma membrane estrogen receptor.	plasma membrane	O00560,P14416,P29320,P39086,P41594,P54762,P78352,Q12923,Q13255,Q16558,Q86YM7,Q9NRD5,Q9NX52,Q9Y3R0	DRD2,EPHA3,EPHB1,GRIK1,GRM1,GRM5,HOMER1,KCNMB1,LGALS12,LLGL1,PICK1,PTPN13,RHBDL2,SDCBP
2.14.2	G	GO:0016020	13	10	3	0.769231	11571639	Membrane-associated binding sites for estrogen may mediate rapid effects of estradiol-17beta that contribute to proliferation of human breast cancers. After controlled homogenization and fractionation of MCF-7 breast cancer cells, the bulk of specific estradiol binding is found in nuclear fractions.	membrane	O15197,P00395,P00403,P00414,P13073,P20674,P54760,Q7GIM7,Q7GXY8,Q96L35	COX4I1,COX5A,EPHB4,EPHB6,MT-CO1,MT-CO2,MT-CO3,PTGS1
2.14.3	B	GO:0005886	13	9	4	0.692308	10976921	We report novel and rapid mechanisms by which E2 prevents chemotherapy or radiation-induced apoptosis of breast cancer, probably mediated through the plasma membrane estrogen receptor.	plasma membrane	A2RUN4,P16284,P21333,P37840,P49796,P52799,Q01959,Q16623,Q75ME0	EFNB2,FLNA,PECAM1,RGS3,SLC6A3,SNCA,STX1A
2.15.1	G	GO:0005737	27	20	5	0.740741	7481765	The BRCA1 gene product was identified as a 220-kilodalton nuclear phosphoprotein in normal cells, including breast ductal epithelial cells, and in 18 of 20 tumor cell lines derived from tissues other than breast and ovary. In 16 of 17 breast and ovarian cancer lines and 17 of 17 samples of cells obtained from malignant effusions, however, BRCA1 localized mainly in cytoplasm. Absence of BRCA1 or a…	cytoplasm	B2R5D9,O75410,P04271,P08133,P11217,P17302,P17661,P21817,P23297,P25815,P36871,P52907,Q08J23,Q15109,Q3L1S0,Q53HL2,Q5R370,Q8WYJ6,Q9HB71,Q9NQS7	AGER,ANXA6,CACYBP,CAPZA1,CDCA8,DES,GJA1,INCENP,NSUN2,PGM1,PYGM,RYR1,S100A1,S100B,S100P,SEPT1,TACC1
2.15.2	OG	GO:0016529	7	3	8	0.428571	10914733	TG induction of apoptosis in these breast cancer cells occurred subsequent to the secondary rise in [Ca2+]i, which confirmed that this secondary rise in [Ca2+]i is not prostate cancer-specific. Thapsigargin (TG), a highly specific inhibitor of the sarcoplasmic reticulum and endoplasmic reticulum Ca2+-ATPase pump, can induce apoptosis in a variety of epithelial and lymphoid cell types.	sarcoplasmic reticulum	P16615,P26678,Q5R352	ATP2A2,PLN
2.15.2	OG	GO:0016020	7	3	3	0.428571	11571639	Membrane-associated binding sites for estrogen may mediate rapid effects of estradiol-17beta that contribute to proliferation of human breast cancers. After controlled homogenization and fractionation of MCF-7 breast cancer cells, the bulk of specific estradiol binding is found in nuclear fractions.	membrane	P16615,P26678,Q5R352	ATP2A2,PLN
2.15.2	OG	GO:0005634	7	3	7	0.428571	23776823	In the tumor cells, nuclear enlargement, nuclear shrinkage, necrosis, vacuolation of nucleus, cytoplasm, pyknotic nuclei, and degenerative changes have been described in the literature.[1, 5-9].	nucleus	P26447,P49450,Q9BZD4	CENPA,NUF2,S100A4
2.15.3	OB	GO:0005737	12	6	5	0.5	7481765	The BRCA1 gene product was identified as a 220-kilodalton nuclear phosphoprotein in normal cells, including breast ductal epithelial cells, and in 18 of 20 tumor cell lines derived from tissues other than breast and ovary. In 16 of 17 breast and ovarian cancer lines and 17 of 17 samples of cells obtained from malignant effusions, however, BRCA1 localized mainly in cytoplasm. Absence of BRCA1 or a…	cytoplasm	O15392,P14136,P68133,Q96GD4,Q9GZT8,Q9H0H5	ACTA1,AURKB,BIRC5,GFAP,NIF3L1,RACGAP1
2.15.3	OB	GO:0005634	12	6	7	0.5	23776823	In the tumor cells, nuclear enlargement, nuclear shrinkage, necrosis, vacuolation of nucleus, cytoplasm, pyknotic nuclei, and degenerative changes have been described in the literature.[1, 5-9].	nucleus	O14777,O15392,P68431,Q12788,Q96GD4,Q9H0H5	AURKB,BIRC5,HIST1H3A,HIST1H3B,HIST1H3C,HIST1H3D,HIST1H3E,HIST1H3F,HIST1H3G,HIST1H3H,HIST1H3I,HIST1H3J,NDC80,RACGAP1,TBL3
2.16.1	G	GO:0005737	22	17	5	0.772727	7481765	The BRCA1 gene product was identified as a 220-kilodalton nuclear phosphoprotein in normal cells, including breast ductal epithelial cells, and in 18 of 20 tumor cell lines derived from tissues other than breast and ovary. In 16 of 17 breast and ovarian cancer lines and 17 of 17 samples of cells obtained from malignant effusions, however, BRCA1 localized mainly in cytoplasm. Absence of BRCA1 or a…	cytoplasm	A8K9A6,O00303,O15371,O15372,O75821,O75822,P09914,P55884,Q13347,Q6IB98,Q99613,Q99627,Q9H9Q2,Q9NRA8,Q9UBQ5,Q9UBW8,Q9Y262	COPS7A,COPS7B,COPS8,EIF3B,EIF3C,EIF3CL,EIF3D,EIF3F,EIF3G,EIF3H,EIF3I,EIF3J,EIF3K,EIF3L,EIF4ENIF1,IFIT1
2.16.2	G	GO:0005634	5	3	7	0.6	23776823	In the tumor cells, nuclear enlargement, nuclear shrinkage, necrosis, vacuolation of nucleus, cytoplasm, pyknotic nuclei, and degenerative changes have been described in the literature.[1, 5-9].	nucleus	A8K1H6,Q53QS9,Q9HC44	COPS8,GPBP1L1
2.16.3	B	GO:0005737	11	10	5	0.909091	7481765	The BRCA1 gene product was identified as a 220-kilodalton nuclear phosphoprotein in normal cells, including breast ductal epithelial cells, and in 18 of 20 tumor cell lines derived from tissues other than breast and ovary. In 16 of 17 breast and ovarian cancer lines and 17 of 17 samples of cells obtained from malignant effusions, however, BRCA1 localized mainly in cytoplasm. Absence of BRCA1 or a…	cytoplasm	O15198,P14373,P46459,P48634,P60228,Q14152,Q7L5N1,Q92597,Q99814,Q9GZR7	COPS6,DDX24,EIF3E,EIF6,EPAS1,NDRG1,NSF,PRRC2A,SMAD9,TRIM27
2.17.1	G	GO:0005634	4	3	7	0.75	23776823	In the tumor cells, nuclear enlargement, nuclear shrinkage, necrosis, vacuolation of nucleus, cytoplasm, pyknotic nuclei, and degenerative changes have been described in the literature.[1, 5-9].	nucleus	O95163,P43364,P49336	CDK8,IKBKAP,MAGEA11
2.17.2	OB	GO:0005737	4	3	5	0.75	7481765	The BRCA1 gene product was identified as a 220-kilodalton nuclear phosphoprotein in normal cells, including breast ductal epithelial cells, and in 18 of 20 tumor cell lines derived from tissues other than breast and ovary. In 16 of 17 breast and ovarian cancer lines and 17 of 17 samples of cells obtained from malignant effusions, however, BRCA1 localized mainly in cytoplasm. Absence of BRCA1 or a…	cytoplasm	O15125,O15145,P42772	ARPC3,CDKN2B
2.17.2	OB	GO:0005634	4	3	7	0.75	23776823	In the tumor cells, nuclear enlargement, nuclear shrinkage, necrosis, vacuolation of nucleus, cytoplasm, pyknotic nuclei, and degenerative changes have been described in the literature.[1, 5-9].	nucleus	O15125,P42772,Q13105	CDKN2B,ZBTB17
2.19.1	G	GO:0005737	7	6	5	0.857143	7481765	The BRCA1 gene product was identified as a 220-kilodalton nuclear phosphoprotein in normal cells, including breast ductal epithelial cells, and in 18 of 20 tumor cell lines derived from tissues other than breast and ovary. In 16 of 17 breast and ovarian cancer lines and 17 of 17 samples of cells obtained from malignant effusions, however, BRCA1 localized mainly in cytoplasm. Absence of BRCA1 or a…	cytoplasm	P62495,Q12830,Q13402,Q14145,Q16236,Q96CG1	BPTF,ETF1,KEAP1,MYO7A,NFE2L2
2.23.1	G	GO:0005634	3	3	7	1	23776823	In the tumor cells, nuclear enlargement, nuclear shrinkage, necrosis, vacuolation of nucleus, cytoplasm, pyknotic nuclei, and degenerative changes have been described in the literature.[1, 5-9].	nucleus	O14965,Q96IF1,Q9NWT8	AURKA,AURKAIP1,JUB
3.1.1	G	GO:0005634	352	221	7	0.627841	23776823	In the tumor cells, nuclear enlargement, nuclear shrinkage, necrosis, vacuolation of nucleus, cytoplasm, pyknotic nuclei, and degenerative changes have been described in the literature.[1, 5-9].	nucleus	A2A390,A4D2A2,A8W6Z7,B6ZGS9,C9JU95,O00311,O14776,O14818,O15125,O15151,O15287,O15514,O15534,O43255,O60224,O60238,O60566,O60671,O60684,O60921,O60934,O75410,O75419,O75832,O76075,O94811,O95218,O95429,P00441,P04792,P05771,P06703,P06746,P09012,P10619,P13051,P14618,P15927,P17275,P17980,P18074,P18858,P19447,P20248,P20700,P22674,P24522,P25685,P25791,P28340,P28715,P28749,P29083,P29084,P30279,P32780,P33240,…	ANTXR1,APEX2,ARNT2,ATM,ATRIP,ATRX,BAG4,BAX,BCCIP,BCL2L10,BCLAF1,BLM,BNIP3,BNIP3L,BNIPL,BRCC3,BUB1B,C21orf33,CCNA2,CCND2,CCNO,CDC45,CDC6,CDC7,CDCA8,CDK20,CDKN1C,CDKN2A,CDKN2B,CDKN2C,CDKN2D,CHTF18,CLSPN,CNOT7,CSTF1,CSTF2,CTDP1,CTDSP1,CTSA,CYCS,DCLRE1A,DCLRE1C,DFFB,DLGAP3,DNAJB1,DNAJB11,DNAJC1,DNTTIP2,DPH1,DSCC1,E2F4,EGLN2,EGLN3,EMSY,ERCC2,ERCC3,ERCC4,ERCC5,EXO1,FAAP100,FAM175A,FANCB,FANCC,FANCD2,FA…
3.1.2	G	GO:0005737	131	39	5	0.29771	7481765	The BRCA1 gene product was identified as a 220-kilodalton nuclear phosphoprotein in normal cells, including breast ductal epithelial cells, and in 18 of 20 tumor cell lines derived from tissues other than breast and ovary. In 16 of 17 breast and ovarian cancer lines and 17 of 17 samples of cells obtained from malignant effusions, however, BRCA1 localized mainly in cytoplasm. Absence of BRCA1 or a…	cytoplasm	B2ZP79,O43504,O60551,P00558,P04049,P04183,P04632,P08238,P15559,P16278,P23258,P38646,P40939,P51116,P52565,P55210,P55957,P62851,Q12981,Q12982,Q13085,Q14457,Q16543,Q8IZK9,Q8N1V2,Q92598,Q96BY2,Q96LC9,Q99653,Q9BPU6,Q9BZR8,Q9GZR7,Q9NP79,Q9NQC3,Q9NR28,Q9NZJ5,Q9UHD8,Q9Y5X3,Q9Y6Y8	ACACA,ARHGDIA,BCL2L14,BECN1,BID,BMF,BNIP1,BNIP2,CAPNS1,CASP7,CDC37,CHP,DDX24,DIABLO,DPYSL5,EIF2AK3,FXR2,GLB1,HADHA,HBXIP,HSP90AB1,HSPA9,HSPH1,MOAP1,NMT2,NQO1,PGK1,PSMD10,RAF1,RPS25,RTN4,SEC23IP,SEPT9,SNX5,TK1,TUBG1,VTA1,WDR16
3.1.3	G	GO:0016020	92	23	3	0.25	11571639	Membrane-associated binding sites for estrogen may mediate rapid effects of estradiol-17beta that contribute to proliferation of human breast cancers. After controlled homogenization and fractionation of MCF-7 breast cancer cells, the bulk of specific estradiol binding is found in nuclear fractions.	membrane	A8K401,O00217,O75306,O75344,O75460,O75489,P07306,P40305,P50416,P61019,Q0P6H9,Q13323,Q14318,Q15388,Q16549,Q16611,Q24JP5,Q6FGQ5,Q6R739,Q7KZM7,Q9H2V7,Q9HCN8,Q9NZS9	ASGR1,BAK1,BFAR,BIK,CPT1A,ERN1,FKBP6,FKBP8,HLA-Cw,HTR3A,IFI27,NDUFS2,NDUFS3,NDUFS8,PCSK7,PHB,RAB2A,SDF2L1,SPNS1,TMEM132A,TMEM62,TOMM20
3.1.4	G	GO:0005886	69	21	4	0.304348	10976921	We report novel and rapid mechanisms by which E2 prevents chemotherapy or radiation-induced apoptosis of breast cancer, probably mediated through the plasma membrane estrogen receptor.	plasma membrane	P00451,P01111,P01116,P01130,P01871,P04114,P07237,P09848,P10301,P10321,P42261,P46098,P61077,Q13554,Q15084,Q5IJ48,Q5U091,Q8IV36,Q99519,Q9H6X2,Q9UN74	ANTXR1,APOB,C17orf28,CAMK2B,CRB2,F8,GRIA1,HLA-C,HTR3A,IGHM,KRAS,LCT,LDLR,NEU1,NRAS,P4HB,PCDHA4,PDIA6,RRAS,UBE2D3
3.1.5	OG	GO:0005829	48	13	7	0.270833	23672670	Caspase-2 is required, at least partially, for apoptosis induction by taxanes in tested breast cancer cells. We suggest that caspase-2 plays the role of an apical caspase in these cells. Caspase-2 seems to be activated via other mechanism than PIDDosome formation. It follows the release of caspase-2 from the nucleus to the cytosol.	cytosol	O14818,O43255,O60566,O75832,O76075,P00441,P04792,P05771,P06703,P14618,P17980,P35998,P41743,P42771,P42772,P42773,P55273,P61088,P61289,P62318,P99999,Q00597,Q07812,Q08209,Q13794,Q53HL2,Q7Z465,Q8IUQ4,Q99608,Q99741,Q9C000,Q9H211,Q9HD36,Q9NQS7,Q9UIV1	BAX,BCL2L10,BNIPL,BUB1B,CDC6,CDCA8,CDKN2A,CDKN2B,CDKN2C,CDKN2D,CDT1,CNOT7,CYCS,DFFB,FANCC,HSPB1,INCENP,NDN,NLRP1,PKM2,PMAIP1,PPP3CA,PRKCB,PRKCI,PSMA7,PSMC2,PSMC3,PSMD10,PSME3,S100A6,SIAH1,SIAH2,SNRPD3,SOD1,UBE2N
3.1.5	OG	GO:0005783	48	13	7	0.270833	17440086	A recent report reveals that estrogen starvation–induced apoptosis of breast cancer cells requires BIK, an apoptotic BH3-only protein located primarily at the endoplasmic reticulum (ER).	endoplasmic reticulum	O60238,P10619,P55061,Q07812,Q96KC8,Q9UBS4	BAX,BNIP3L,CTSA,DNAJB11,DNAJC1,TMBIM6
3.1.6	G	GO:0005739	22	5	7	0.227273	14562036	Using immunocytochemical staining, we observed that photodynamic therapy (PDT) with the photosensitiser Pc 4 induced Bax translocation from the cytosol to mitochondria, and the release of cytochrome c from mitochondria as early signalling for the intrinsic pathway of apoptosis in human breast cancer MCF-7c3 cells.	mitochondrion	P07602,P11310,Q53Y86,Q6W3F3,Q9HCN2	ACADM,DIABLO,MTCH1,SFTPA1,SFTPA2,TP53AIP1
3.1.7	G	GO:0005622	17	3	3	0.176471	21603866	The marine sponge toxin agelasine B increases the intracellular Ca(2+) concentration and induces apoptosis in human breast cancer cells (MCF-7).	intracellular	A8MYD4,Q9NR09,Q9NXU5	ARL15,BIRC6,SSX4B
3.1.8	B	GO:0005634	134	110	7	0.820896	23776823	In the tumor cells, nuclear enlargement, nuclear shrinkage, necrosis, vacuolation of nucleus, cytoplasm, pyknotic nuclei, and degenerative changes have been described in the literature.[1, 5-9].	nucleus	A2I2N6,A7UKX8,B0LPE5,B1A8Z7,B7Z7E3,D0VY79,O00327,O14965,O14980,O15360,O15392,O75376,O96017,P01106,P01112,P04406,P04637,P06400,P06493,P06748,P08047,P08107,P09651,P10275,P10415,P11021,P11388,P11802,P12004,P16104,P17252,P17612,P18887,P19388,P19838,P22736,P23511,P23769,P24385,P24941,P25490,P27361,P27540,P27694,P27695,P31749,P35269,P35520,P38398,P40337,P40763,P42229,P42574,P43246,P49959,P50613,P51532,…	AKT1,APEX1,AR,ARNT,ARNTL,AURKA,AURKB,BAG1,BARD1,BCL2,BCL2L1,BIRC5,BRCA1,BRCA2,CASP3,CASP8,CBS,CCNA1,CCND1,CCNH,CDK1,CDK2,CDK4,CDK5,CDK7,CHEK2,CITED1,CITED2,COBRA1,COPS5,CSNK2A1,CSNK2B,CTBP1,DAND5,E2F1,EP300,FANCA,GAPDH,GATA2,GFI1B,GTF2F1,H2AFX,HDAC1,HIF1A,HIST3H3,HNRNPA1,HRAS,HSPA1A,HSPA1B,HSPA5,KAT2A,KPNA2,MAPK14,MAPK3,MDC1,MDM2,MRE11A,MSH2,MSH6,MYC,NCOR1,NFKB1,NFYA,NPM1,NR4A1,PCNA,PIN1,POLR2E,P…
3.1.9	B	GO:0005737	24	14	5	0.583333	7481765	The BRCA1 gene product was identified as a 220-kilodalton nuclear phosphoprotein in normal cells, including breast ductal epithelial cells, and in 18 of 20 tumor cell lines derived from tissues other than breast and ovary. In 16 of 17 breast and ovarian cancer lines and 17 of 17 samples of cells obtained from malignant effusions, however, BRCA1 localized mainly in cytoplasm. Absence of BRCA1 or a…	cytoplasm	B3KUN1,O43521,P07355,P07900,P10809,P11142,P16949,P49023,P62942,P68104,Q02779,Q6FH21,Q6IPS9,Q92934	ANXA2,BAD,BCL2L11,EEF1A1,FKBP1A,HSP90AA1,HSPA8,HSPD1,MAP3K10,PPP2CA,PXN,STMN1
3.1.10	OB	GO:0005789	10	5	9	0.5	17190831‎	Caveolin-1 (CAV1), a highly conserved membrane-associated protein, is a putative regulator of cellular transformation. CAV1 is localized in the plasmalemma, secretory vesicles, Golgi, mitochondria, and endoplasmic reticulum membrane and associates with the microtubule cytoskeleton. We report that phosphorylation of CAV1 on Tyr-14 regulates paclitaxel-mediated apoptosis in MCF-7 breast cancer cell…	endoplasmic reticulum membrane	P14625,P16615,P51572,Q14643,Q99640	ATP2A2,BCAP31,HSP90B1,ITPR1,PKMYT1
3.1.10	OB	GO:0005783	10	5	7	0.5	17440086	A recent report reveals that estrogen starvation–induced apoptosis of breast cancer cells requires BIK, an apoptotic BH3-only protein located primarily at the endoplasmic reticulum (ER).	endoplasmic reticulum	B3KQ79,P14625,P51572,Q14643,Q99640	BCAP31,HSP90B1,ITPR1,PKMYT1
3.2.1	G	GO:0005634	285	235	7	0.824561	23776823	In the tumor cells, nuclear enlargement, nuclear shrinkage, necrosis, vacuolation of nucleus, cytoplasm, pyknotic nuclei, and degenerative changes have been described in the literature.[1, 5-9].	nucleus	A2I2P5,A6NE42,A6NLU7,A8IE48,A8K3E0,A8MPQ2,A8MQ44,A8MUS2,B1AQ17,B2R4P9,B2RMP1,B3KPJ1,B4DEE8,B4DFQ7,B5B2N8,B5B2N9,B5B2S0,B5B2S2,B7Z3W1,B8PSA7,D2KUA6,O00258,O00482,O14497,O14733,O14813,O15164,O15350,O15379,O15525,O43186,O43379,O43463,O43474,O43593,O43918,O60244,O60869,O75175,O75177,O75444,O75448,O75582,O75676,O95359,O95751,P08651,P09016,P10071,P10243,P10589,P10828,P11308,P12755,P13056,P14651,P14652,…	AHR,AIRE,AKAP13,ALX1,ARID1A,ATF3,ATF4,ATF7,BATF,BCL6,BTG1,CALCOCO1,CARM1,CCDC85B,CCNC,CDC25B,CDX2,CEBPD,CNOT3,COPS2,CREB5,CREM,CRX,CTBP2,CUX1,DDIT3,DUSP16,DUSP4,E2F5,EBF1,EDF1,EGR1,EID2B,ELK3,ELOF1,EN1,ESR2,ESRRG,ETS2,FLJ00380,FOSL1,FOSL2,FOXM1,FOXO1,FOXO4,FUS,GABPA,GABPB1,GATA1,GCM1,GLI3,H3F3A,H3F3B,HCFC1,HDAC3,HDAC5,HHEX,HIST2H3A,HIST2H3C,HIST2H3D,HLF,HMGA1,HMGN3,HNF1A,HNF1B,HOXA10,HOXA11,HOXA9…
3.2.2	G	GO:0005737	50	23	5	0.46	7481765	The BRCA1 gene product was identified as a 220-kilodalton nuclear phosphoprotein in normal cells, including breast ductal epithelial cells, and in 18 of 20 tumor cell lines derived from tissues other than breast and ovary. In 16 of 17 breast and ovarian cancer lines and 17 of 17 samples of cells obtained from malignant effusions, however, BRCA1 localized mainly in cytoplasm. Absence of BRCA1 or a…	cytoplasm	A6NG28,A8MYJ1,O14976,O60239,P22061,P35609,P53779,Q04917,Q13387,Q14232,Q15642,Q15646,Q6FGM0,Q7Z6J0,Q86UW6,Q8NHQ1,Q8WTR2,Q99961,Q9C0F1,Q9H0R8,Q9HC77,Q9NQW7,Q9UPT6	ACTN2,AKAP13,CENPJ,CEP44,CEP70,DUSP19,EIF2B1,GABARAPL1,GAK,MAPK10,MAPK8IP2,MAPK8IP3,N4BP2,OASL,PCMT1,SH3BP5,SH3GL1,SH3RF1,TRIP10,XPNPEP1,YWHAH
3.2.3	G	GO:0005829	27	9	7	0.333333	23672670	Caspase-2 is required, at least partially, for apoptosis induction by taxanes in tested breast cancer cells. We suggest that caspase-2 plays the role of an apical caspase in these cells. Caspase-2 seems to be activated via other mechanism than PIDDosome formation. It follows the release of caspase-2 from the nucleus to the cytosol.	cytosol	P09769,P13686,P51617,P60520,Q02543,Q10567,Q13616,Q6VY07,Q9Y3R0	ACP5,AP1B1,CUL1,FGR,GABARAPL2,IRAK1,LGALS12,PACS1,RPL18A
3.2.4	OG	GO:0016021	18	4	6	0.222222			integral to membrane	B1ALU8,O60706,P19022,Q13948	ABCC9,CDH2,CUX1,SLC16A2
3.2.4	OG	GO:0005622	18	4	3	0.222222	21603866	The marine sponge toxin agelasine B increases the intracellular Ca(2+) concentration and induces apoptosis in human breast cancer cells (MCF-7).	intracellular	B0QYK1,Q5T6X2,Q96MX4,Q9BYM8	EWSR1,KLF5,RBCK1
3.2.5	B	GO:0005634	114	102	7	0.894737	23776823	In the tumor cells, nuclear enlargement, nuclear shrinkage, necrosis, vacuolation of nucleus, cytoplasm, pyknotic nuclei, and degenerative changes have been described in the literature.[1, 5-9].	nucleus	B1AK66,B1AT47,B3KSA5,B7Z4Z5,B8Y636,C9JL99,D0FY35,D0FY36,O15111,O15198,O75586,O75925,P03372,P04150,P05412,P06454,P10242,P10244,P10276,P10827,P11473,P11831,P13984,P14859,P14921,P15172,P15336,P15923,P16220,P17480,P17535,P17676,P17844,P18846,P19419,P19544,P19784,P19793,P20749,P21675,P29590,P36956,P41235,P42224,P42226,P45983,P48552,P49336,P49715,P55055,P63165,P78545,P84022,Q00403,Q00613,Q04206,Q07666,…	ATF1,ATF2,BCL3,CDK8,CEBPA,CEBPB,CHAF1A,CHUK,CITED4,CREB1,CREBBP,CSNK2A2,DACH1,DAXX,DDX5,ELF3,ELK1,ESR1,ETS1,FHL2,GMEB1,GMEB2,GTF2B,GTF2F2,HDAC2,HIPK2,HNF4A,HSF1,IKBKG,JUN,JUND,KAT2B,KAT5,KHDRBS1,MAML1,MAML2,MAPK8,MBD2,MBD4,MED17,MED21,MED6,MYB,MYBBP1A,MYBL2,MYOD1,NCOA2,NCOA6,NR1H2,NR3C1,NRIP1,PAXIP1,PIAS1,PML,POU2F1,PRKD1,PTMA,RARA,RELA,RORB,RXRA,SERTAD1,SMAD1,SMAD2,SMAD3,SMAD4,SMAD9,SMARCD1,SMAR…
3.2.6	B	GO:0005829	12	7	7	0.583333	23672670	Caspase-2 is required, at least partially, for apoptosis induction by taxanes in tested breast cancer cells. We suggest that caspase-2 plays the role of an apical caspase in these cells. Caspase-2 seems to be activated via other mechanism than PIDDosome formation. It follows the release of caspase-2 from the nucleus to the cytosol.	cytosol	A4D1C5,O00418,P45984,P45985,P62736,Q05209,Q12933	ACTA2,EEF2K,MAP2K4,MAPK9,PTPN12,TANK
3.3.1	G	GO:0005737	238	114	5	0.478992	7481765	The BRCA1 gene product was identified as a 220-kilodalton nuclear phosphoprotein in normal cells, including breast ductal epithelial cells, and in 18 of 20 tumor cell lines derived from tissues other than breast and ovary. In 16 of 17 breast and ovarian cancer lines and 17 of 17 samples of cells obtained from malignant effusions, however, BRCA1 localized mainly in cytoplasm. Absence of BRCA1 or a…	cytoplasm	A2VCK8,A4D2P0,B0ZBF6,B2ZZ83,B4DYA6,C8C060,O00159,O00214,O14604,O14639,O15143,O43815,O60494,O75116,O75369,O75935,P02768,P05109,P07737,P07947,P08235,P08758,P09327,P09917,P11137,P12643,P13498,P13726,P14598,P15153,P16234,P17302,P20338,P21589,P22307,P22694,P23528,P29474,P29536,P30041,P31146,P31323,P31949,P32121,P34947,P35080,P35228,P35354,P41594,P46821,P49407,P49585,P50552,P50990,P51813,P52907,P53671,…	ABLIM1,ABRA,ACTC1,ACTR1A,ADAM9,ALOX5,ANXA5,ARHGAP24,ARPC1B,ARRB1,ARRB2,BMP2,BMX,BTK,CAPZA1,CAPZA3,CCT8,CDC42,CFL1,CFL2,CLIC4,CLIC5,CLNS1A,CMIP,CORO1A,CTDSP2,CUBN,CYBA,CYFIP1,DCTN2,DCTN3,DNM1,DSTN,EIF6,ENAH,EPB49,F3,FBF1,FBLIM1,FHOD1,FLII,FLNB,GJA1,GRK5,GRM5,HNRNPAB,HPS5,ILK,LGALS8,LIMK2,LMOD1,MAP1B,MAP2,MDFI,MYO18B,MYO1A,MYO1E,MYOT,NANOS2,NANOS3,NCF1,NR3C2,NT5E,P2RX7,PCBP2,PCYT1A,PDGFRA,PDLIM5,PF…
3.3.2	G	GO:0005886	124	51	4	0.41129	10976921	We report novel and rapid mechanisms by which E2 prevents chemotherapy or radiation-induced apoptosis of breast cancer, probably mediated through the plasma membrane estrogen receptor.	plasma membrane	A1L4F9,A4D1G6,A9Z1Z8,O00222,O14817,O96019,P06756,P07359,P08962,P11233,P14416,P18084,P20333,P21453,P21462,P21728,P21796,P21926,P24530,P29033,P30939,P30988,P33241,P35372,P35462,P35613,P39086,P40123,P41180,P48509,P48995,P55259,P63000,P63252,Q03167,Q10588,Q13003,Q13021,Q13976,Q14254,Q14831,Q14833,Q8IYJ3,Q8TAV4,Q96LC7,Q9BXR5,Q9C0D5,Q9UQ49,Q9Y2A7,Q9Y5Y9,Q9Y6H8	ACTL6A,BSG,BST1,CALCR,CAP2,CASR,CD151,CD63,CD9,DRD1,DRD2,DRD3,EDNRB,FLOT2,FPR1,GJA3,GJB2,GP1BA,GP2,GRIK1,GRIK3,GRM4,GRM7,GRM8,HTR1F,ITGAV,ITGB5,KCNJ2,LSP1,MALL,NCKAP1,NEU3,OPRM1,PRKG1,RAC1,RALA,S1PR1,SCN10A,SIGLEC10,STOML3,SYTL1,TANC1,TGFBR3,TLR10,TNFRSF1B,TRPC1,TSPAN4,VDAC1
3.3.3	G	GO:0005634	73	23	7	0.315068	23776823	In the tumor cells, nuclear enlargement, nuclear shrinkage, necrosis, vacuolation of nucleus, cytoplasm, pyknotic nuclei, and degenerative changes have been described in the literature.[1, 5-9].	nucleus	B1AHB0,O60264,O95084,O95619,P24855,P33992,P48788,P50402,P84101,Q13263,Q13643,Q15014,Q15645,Q52LR7,Q6P1J9,Q86U86,Q8NFD5,Q96L91,Q9H0E9,Q9H2F5,Q9HAF1,Q9NXR8,Q9UBU8	ARID1B,BRD8,CDC73,DNASE1,EMD,EP400,EPC1,EPC2,FHL3,ING3,MCM5,MEAF6,MORF4L1,MORF4L2,PBRM1,PRSS23,SERF2,SMARCA5,TNNI2,TRIM28,TRIP13,YEATS4
3.3.4	G	GO:0016020	50	17	3	0.34	11571639	Membrane-associated binding sites for estrogen may mediate rapid effects of estradiol-17beta that contribute to proliferation of human breast cancers. After controlled homogenization and fractionation of MCF-7 breast cancer cells, the bulk of specific estradiol binding is found in nuclear fractions.	membrane	A4D2P1,A6NJW1,A8MVV6,B4E285,C9JV86,D1CS21,P04839,P08183,P41732,P57105,Q11203,Q15436,Q15835,Q16827,Q53G01,Q54A51,Q6EMK4	ABCB1,BSG,CD63,CLIC5,CYBB,GRK1,PTPRU,RAC1,SEC23A,ST3GAL3,STOML3,SYNJ2BP,TLR10,TSPAN4,TSPAN7,VASN
3.3.5	OG	GO:0016021	33	4	6	0.121212			integral to membrane	aA4D1D2,B8Q1L8,Q6FI02,Q9UBT5	ABCB1,EMD,OPRM1,PTPRU
3.3.5	OG	GO:0005615	33	4	3	0.121212	12142076	Angiogenesis is important in tumor growth, progression and metastatic dissemination. Vascular endothelial growth factor (VEGF) is one key factor in promotion of breastcancer angiogenesis. VEGFs are bioactive in the extracellularspace where they become available to the endothelial cells.	extracellular space	P01024,P02751,P20742,Q06828	C3,FMOD,FN1,PZP
3.3.6	B	GO:0005737	81	45	5	0.555556	7481765	The BRCA1 gene product was identified as a 220-kilodalton nuclear phosphoprotein in normal cells, including breast ductal epithelial cells, and in 18 of 20 tumor cell lines derived from tissues other than breast and ovary. In 16 of 17 breast and ovarian cancer lines and 17 of 17 samples of cells obtained from malignant effusions, however, BRCA1 localized mainly in cytoplasm. Absence of BRCA1 or a…	cytoplasm	B2R6Q4,O15259,O43707,P00519,P02545,P04156,P04350,P05067,P05787,P06396,P08133,P08138,P09493,P18206,P19878,P21333,P21980,P25098,P41240,P49789,P51636,P56945,P60484,P60709,P61586,P61925,P63167,P63261,P68133,Q03135,Q13393,Q13813,Q14847,Q15149,Q16531,Q1KLZ0,Q2TNI1,Q45QG9,Q53X57,Q53YK7,Q99962,Q9BQE3,Q9HAU4,Q9Y427,Q9Y4K3	ABL1,ACTA1,ACTG1,ACTN4,ADRBK1,ANXA6,APP,BCAR1,CAV1,CAV2,CSK,DDB1,DYNLL1,FHIT,FLNA,GSN,KRT8,LASP1,LMNA,NCF2,NGFR,NPHP1,PKIA,PLD1,PLEC,PRNP,PS1TP5BP1,PTEN,RHOA,SH3GL2,SMURF2,SPTAN1,TGM2,TPM1,TRAF6,TUBA1C,TUBB3,VCL
3.3.7	B	GO:0005886	36	15	4	0.416667	10976921	We report novel and rapid mechanisms by which E2 prevents chemotherapy or radiation-induced apoptosis of breast cancer, probably mediated through the plasma membrane estrogen receptor.	plasma membrane	O14939,P04264,P05106,P05556,P16473,P25942,P26006,P29279,P35968,P48039,P49286,P49768,P49810,P60033,Q13555	CAMK2G,CD40,CD81,CTGF,ITGA3,ITGB1,ITGB3,KDR,KRT1,MTNR1A,MTNR1B,PLD2,PSEN1,PSEN2,TSHR
3.3.8	B	GO:0005634	21	8	7	0.380952	23776823	In the tumor cells, nuclear enlargement, nuclear shrinkage, necrosis, vacuolation of nucleus, cytoplasm, pyknotic nuclei, and degenerative changes have been described in the literature.[1, 5-9].	nucleus	P17936,Q12824,Q17S11,Q59GV3,Q8TAQ2,Q92922,Q969G3,Q9UIG0	BAZ1B,IGFBP3,SMARCB1,SMARCC1,SMARCC2,SMARCE1
3.3.9	B	GO:0005615	13	5	3	0.384615	12142076	Angiogenesis is important in tumor growth, progression and metastatic dissemination. Vascular endothelial growth factor (VEGF) is one key factor in promotion of breastcancer angiogenesis. VEGFs are bioactive in the extracellularspace where they become available to the endothelial cells.	extracellular space	A2A418,P02774,P07585,P61812,Q5T0I2	DCN,GBA,GGCX,GSN,TGFB2
3.4.1	G	GO:0005737	237	102	5	0.43038	7481765	The BRCA1 gene product was identified as a 220-kilodalton nuclear phosphoprotein in normal cells, including breast ductal epithelial cells, and in 18 of 20 tumor cell lines derived from tissues other than breast and ovary. In 16 of 17 breast and ovarian cancer lines and 17 of 17 samples of cells obtained from malignant effusions, however, BRCA1 localized mainly in cytoplasm. Absence of BRCA1 or a…	cytoplasm	A4QPA9,A8K9S7,B3KNZ9,O00443,O00750,O14492,O14508,O14512,O14543,O14745,O14908,O15357,O15492,O15524,O15530,O43293,O43639,O43765,O60749,O75312,O75791,O75886,O95219,O95295,O95721,P03971,P04083,P06702,P08729,P12270,P14384,P15056,P15941,P16333,P16591,P17706,P18085,P19174,P25963,P29597,P31151,P31947,P42345,P42566,P42679,P42680,P43354,P43405,P46108,P46934,P49137,P49815,P50607,P52333,P58107,P62158,Q00169,…	AGAP2,AMH,ANXA1,ARF4,ART4,BRAF,CALCOCO2,CALD1,CALM1,CALM2,CALM3,CBLB,CEP250,CPM,CRK,CTTN,DAG1,DAPK3,DNAJA3,EEA1,EPB41L1,EPPK1,EPS15,ERRFI1,FER,GAB2,GIPC1,GRAP,GRAP2,GRB10,GRB14,HOMER1,HOMER2,INPP5D,INPPL1,JAK3,KRT17,KRT7,LCP2,MAD1L1,MAP2K1,MAP3K14,MAPKAPK2,MATK,METTL1,MTOR,MUC1,NCK1,NCK2,NEDD4,NFKBIA,NR4A2,NR4A3,PDPK1,PICK1,PIK3C2A,PIK3C2B,PITPNA,PLCG1,PRKCQ,PTK6,PTPN18,PTPN2,RANBP10,REXO2,RGS16,…
3.4.2	G	GO:0005886	135	58	4	0.42963	10976921	We report novel and rapid mechanisms by which E2 prevents chemotherapy or radiation-induced apoptosis of breast cancer, probably mediated through the plasma membrane estrogen receptor.	plasma membrane	A2A284,A3KLL5,A8K0X1,B2R5U3,O14495,O14654,O14944,O43157,O43184,O94973,P01135,P05023,P05026,P05107,P05362,P07333,P07766,P08195,P08473,P08575,P08637,P08648,P09496,P11215,P11274,P12318,P14784,P15309,P16144,P16885,P19235,P20273,P21554,P23229,P29317,P29376,P30556,P31785,P32004,P32927,P33151,P35070,P35916,P40189,P40238,Q02763,Q04912,Q08345,Q0VAP5,Q12913,Q5SQ64,Q8N307,Q96QZ7,Q99062,Q99102,Q9H4M9,Q9NWQ8,…	ACPP,ADAM12,AGTR1,AP2A2,ATP1A1,ATP1B1,BCR,BTC,CALD1,CD22,CD3E,CDH5,CLTA,CNKSR3,CNR1,CSF1R,CSF2RB,CSF3R,DDR1,EHD1,EPHA2,EPOR,EREG,FCGR2A,FCGR3A,FLT4,ICAM1,IL2RB,IL2RG,IL6ST,IRS4,ITGA5,ITGA6,ITGAM,ITGB2,ITGB4,KL,LTK,LY6G6F,MME,MPL,MST1R,MUC1,MUC20,MUC4,PAG1,PLCG1,PLCG2,PLXNB1,PPAP2B,PTPRC,PTPRJ,SLC3A2,TEK,TGFA,VCAM1
3.4.3	G	GO:0016020	77	28	3	0.363636	11571639	Membrane-associated binding sites for estrogen may mediate rapid effects of estradiol-17beta that contribute to proliferation of human breast cancers. After controlled homogenization and fractionation of MCF-7 breast cancer cells, the bulk of specific estradiol binding is found in nuclear fractions.	membrane	B3KY17,O14983,O15121,O15126,P00403,P07949,P10721,P23467,P30530,P47736,P49069,P53675,P55735,Q0EAF5,Q13332,Q13740,Q16620,Q16821,Q16832,Q32M46,Q548C2,Q6NSJ8,Q7GXZ8,Q8IZV2,Q92572,Q93084,Q9BTX6,Q9UM73	ALCAM,ALK,AP3S1,ATP2A1,ATP2A3,AXL,CAMLG,CD22,CLTCL1,CMTM8,CSF2RB,DDR2,DEGS1,KIT,MT-CO2,NTRK2,PPP1R3A,PTGS2,PTPRB,PTPRS,RAP1GAP,RET,SCAMP1,SEC13
3.4.4	G	GO:0005829	49	14	7	0.285714	23672670	Caspase-2 is required, at least partially, for apoptosis induction by taxanes in tested breast cancer cells. We suggest that caspase-2 plays the role of an apical caspase in these cells. Caspase-2 seems to be activated via other mechanism than PIDDosome formation. It follows the release of caspase-2 from the nucleus to the cytosol.	cytosol	O14777,O60496,P07332,P29692,P46109,P51452,P68871,Q07890,Q13480,Q13905,Q4JHT5,Q53G26,Q92529,Q92569	CRKL,DNAJA3,DOK2,DUSP3,EEF1D,FES,GAB1,HBB,NDC80,PIK3R3,RAPGEF1,SHC3,SOCS1,SOS2
3.4.5	G	GO:0005615	35	11	3	0.314286	12142076	Angiogenesis is important in tumor growth, progression and metastatic dissemination. Vascular endothelial growth factor (VEGF) is one key factor in promotion of breastcancer angiogenesis. VEGFs are bioactive in the extracellularspace where they become available to the endothelial cells.	extracellular space	B2RC66,O75173,P01308,P01344,P05019,P14210,P24821,P60568,Q0GK43,Q5U743,Q9NZP8	ADAMTS4,C1RL,EREG,HGF,IGF1,IGF2,IL2,INS,TNC
3.4.6	G	GO:0005634	24	9	7	0.375	23776823	In the tumor cells, nuclear enlargement, nuclear shrinkage, necrosis, vacuolation of nucleus, cytoplasm, pyknotic nuclei, and degenerative changes have been described in the literature.[1, 5-9].	nucleus	P01011,P50549,Q53XI4,Q8NG66,Q8WWQ0,Q92570,Q9H0N5,Q9NYD6,Q9ULV8	CBLC,ETV1,HOXC10,NEK11,NR4A3,PCBD2,PHIP,SERPINA3
3.4.7	G	GO:0005622	15	7	3	0.466667	21603866	The marine sponge toxin agelasine B increases the intracellular Ca(2+) concentration and induces apoptosis in human breast cancer cells (MCF-7).	intracellular	B9A6J3,O43147,P60983,Q8IV73,Q92990,Q9BRG2,Q9NSE2	CISH,GLMN,GMFB,RAPGEF1,SGSM2,SH2D3A
3.4.8	B	GO:0005829	69	41	7	0.594203	23672670	Caspase-2 is required, at least partially, for apoptosis induction by taxanes in tested breast cancer cells. We suggest that caspase-2 plays the role of an apical caspase in these cells. Caspase-2 seems to be activated via other mechanism than PIDDosome formation. It follows the release of caspase-2 from the nucleus to the cytosol.	cytosol	A8K3M3,B0LPF3,O00459,O14964,O60674,O95782,P05129,P06213,P06241,P07948,P12931,P15498,P18031,P20936,P22681,P23458,P25445,P27986,P28482,P29350,P29353,P35222,P35568,P51692,P51955,P61981,P62258,P62316,P62993,P63104,Q05397,Q05655,Q06124,Q07889,Q13153,Q14289,Q14451,Q15418,Q1HBJ4,Q96S59,Q9Y4H2	AP2A1,CBL,CTNNB1,FASN,FYN,GRB2,GRB7,HGS,INSR,IPO9,IRS1,IRS2,JAK1,JAK2,LYN,MAPK1,NEK2,PIK3R1,PIK3R2,PKN1,PRKCD,PRKCG,PTK2,PTK2B,PTPN1,PTPN11,PTPN6,RASA1,RPS6KA1,SHC1,SNRPD2,SOS1,SRC,STAT5B,VAV1,YWHAE,YWHAG,YWHAZ
3.4.9	B	GO:0005886	28	15	4	0.535714	10976921	We report novel and rapid mechanisms by which E2 prevents chemotherapy or radiation-induced apoptosis of breast cancer, probably mediated through the plasma membrane estrogen receptor.	plasma membrane	O15162,P00533,P01133,P04626,P04629,P08069,P08581,P09619,P10912,P13688,P21860,P24394,P27701,Q15303,Q16288	CD82,CEACAM1,EGF,EGFR,ERBB2,ERBB3,ERBB4,GHR,IGF1R,IL4R,NTRK1,NTRK3,PDGFRB,PLSCR1,SLTM
3.4.10	B	GO:0005634	13	6	7	0.461538	23776823	In the tumor cells, nuclear enlargement, nuclear shrinkage, necrosis, vacuolation of nucleus, cytoplasm, pyknotic nuclei, and degenerative changes have been described in the literature.[1, 5-9].	nucleus	D0PNI1,O75030,P01100,Q53XS4,Q59GY7,Q6FG41	FOS,MITF,PTPN6,STAT5A,YWHAZ
3.4.11	B	GO:0016020	7	3	3	0.428571	11571639	Membrane-associated binding sites for estrogen may mediate rapid effects of estradiol-17beta that contribute to proliferation of human breast cancers. After controlled homogenization and fractionation of MCF-7 breast cancer cells, the bulk of specific estradiol binding is found in nuclear fractions.	membrane	A1L467,A6NF12,Q5T9P3	FASN,NTRK1,SLTM
3.5.1	G	GO:0005634	96	49	7	0.510417	23776823	In the tumor cells, nuclear enlargement, nuclear shrinkage, necrosis, vacuolation of nucleus, cytoplasm, pyknotic nuclei, and degenerative changes have been described in the literature.[1, 5-9].	nucleus	A8K4I2,A8MZ91,B5BUA4,O14744,O14746,O43684,O60260,O95997,P06401,P07199,P09017,P09086,P10144,P16403,P19338,P22087,P22415,P45973,P49916,P49917,P55769,P61247,Q02539,Q03468,Q13426,Q15233,Q15554,Q15813,Q15843,Q16633,Q2M1K9,Q5FBB7,Q5TCY1,Q6IAL9,Q7Z2E3,Q7Z5Y1,Q8WXA9,Q92522,Q96AP0,Q96FF9,Q9BXJ9,Q9H910,Q9NS23,Q9UBN7,Q9UBZ9,Q9UGN5,Q9UH65,Q9UL54,Q9Y6F1	ACD,APTX,BUB3,CBX5,CDCA5,CENPB,CRAMP1L,ERCC6,FBL,GZMB,H1FX,HDAC6,HIST1H1A,HIST1H1C,HOXC4,LIG4,LRIG3,NAA15,NCL,NEDD8,NHP2L1,NONO,PARK2,PARP2,PARP3,PGR,POU2AF1,POU2F2,PRMT5,PTTG1,RASSF1,REV1,RPS3A,SGOL1,SREK1,SWAP70,TAOK2,TBCE,TERF2,TERT,TTBK1,USF1,usf1-bd,XRCC4,ZNF423
3.5.2	G	GO:0005737	47	16	5	0.340426	7481765	The BRCA1 gene product was identified as a 220-kilodalton nuclear phosphoprotein in normal cells, including breast ductal epithelial cells, and in 18 of 20 tumor cell lines derived from tissues other than breast and ovary. In 16 of 17 breast and ovarian cancer lines and 17 of 17 samples of cells obtained from malignant effusions, however, BRCA1 localized mainly in cytoplasm. Absence of BRCA1 or a…	cytoplasm	O95466,P05386,P36543,Q13873,Q15181,Q15814,Q16555,Q53Y06,Q86X76,Q8IZH2,Q969N2,Q96CS2,Q96JE9,Q96P48,Q9BTW9,Q9P021	ARAP1,ATP6V1E1,BMPR2,CRIPT,DPYSL2,FMNL1,HAUS1,MAP6,NIT1,PIGT,PPA1,RPLP1,TBCC,TBCD,XRN1
3.5.3	G	GO:0016020	31	12	3	0.387097	11571639	Membrane-associated binding sites for estrogen may mediate rapid effects of estradiol-17beta that contribute to proliferation of human breast cancers. After controlled homogenization and fractionation of MCF-7 breast cancer cells, the bulk of specific estradiol binding is found in nuclear fractions.	membrane	A1L0T0,B7Z7H6,O14678,O43292,O75056,P05177,P16435,Q86SS6,Q92643,Q96RP7,Q96S52,Q9HBL7	ABCD4,C9orf46,CYP1A2,GAL3ST4,GPAA1,ILVBL,PIGK,PIGS,POR,RRAS2,SDC3,SYT9
3.5.4	G	GO:0005886	19	5	4	0.263158	10976921	We report novel and rapid mechanisms by which E2 prevents chemotherapy or radiation-induced apoptosis of breast cancer, probably mediated through the plasma membrane estrogen receptor.	plasma membrane	P08311,P15291,P16284,P62070,Q00610	B4GALT1,CLTC,CTSG,PECAM1,RRAS2
3.5.5	G	GO:0005622	14	3	3	0.214286	21603866	The marine sponge toxin agelasine B increases the intracellular Ca(2+) concentration and induces apoptosis in human breast cancer cells (MCF-7).	intracellular	A6NIB2,B2RTS2,Q6JV85	APTX,ARAP1,RPLP1
3.5.6	B	GO:0005634	85	54	7	0.635294	23776823	In the tumor cells, nuclear enlargement, nuclear shrinkage, necrosis, vacuolation of nucleus, cytoplasm, pyknotic nuclei, and degenerative changes have been described in the literature.[1, 5-9].	nucleus	A8C4L5,B1AHC8,O00499,O00505,O14686,O14757,O15105,O75367,O95071,P04053,P09629,P09874,P09884,P0C0S5,P10909,P11387,P12757,P12956,P13010,P15884,P17987,P23246,P24928,P31946,P35548,P42858,P43243,P49450,P49711,P50453,P50991,P52294,P53350,P63146,P63244,P78371,Q00341,Q00839,Q02880,Q07021,Q09028,Q13255,Q13573,Q13950,Q15291,Q6FI13,Q8NEZ4,Q96PK6,Q99873,Q9NR30,Q9NS91,Q9NV56,Q9UBL3,Q9Y253	ASH2L,BIN1,C1QBP,C20orf20,CCT2,CCT4,CENPA,CHEK1,CLU,CTCF,DDX56,DNTT,GNB2L1,GRM1,H2AFY,H2AFZ,HDLBP,HIST2H2AA3,HIST2H2AA4,HNRNPU,HOXB7,KPNA1,KPNA3,MATR3,MLL3,MRGBP,MSX2,PARP1,PLK1,POLA1,POLQ,POLR2A,PRMT1,RAD18,RBBP4,RBBP5,RBM14,RUNX2,SERPINB9,SFPQ,SKIL,SLC6A4,SMAD7,SNW1,TCF7L2,TCP1,TOP1,TOP2B,UBE2B,UBR5,WBP7,XRCC5,XRCC6,YWHAB
3.5.7	B	GO:0005737	31	26	5	0.83871	7481765	The BRCA1 gene product was identified as a 220-kilodalton nuclear phosphoprotein in normal cells, including breast ductal epithelial cells, and in 18 of 20 tumor cell lines derived from tissues other than breast and ovary. In 16 of 17 breast and ovarian cancer lines and 17 of 17 samples of cells obtained from malignant effusions, however, BRCA1 localized mainly in cytoplasm. Absence of BRCA1 or a…	cytoplasm	A6NCD2,A6NE14,A8K4F9,A8MWI8,B7Z4Z7,O95793,P07437,P10636,P17858,P20591,P27816,P29466,P40227,P43403,P48643,P49368,P68363,P68366,P78559,Q14203,Q15080,Q15102,Q5SU16,Q71U36,Q99832,Q9NVJ2	ARL8B,CASP1,CCT3,CCT5,CCT6A,CCT7,DCTN1,MAP1A,MAP4,MAPT,MX1,NCF4,PAFAH1B3,PFKL,STAU1,TUBA1A,TUBA1B,TUBA4A,TUBB,ZAP70
3.5.8	B	GO:0005829	5	3	7	0.6	23672670	Caspase-2 is required, at least partially, for apoptosis induction by taxanes in tested breast cancer cells. We suggest that caspase-2 plays the role of an apical caspase in these cells. Caspase-2 seems to be activated via other mechanism than PIDDosome formation. It follows the release of caspase-2 from the nucleus to the cytosol.	cytosol	P04075,P61601,Q9NQP4	ALDOA,NCALD,PFDN4
3.6.1	G	GO:0005737	131	69	5	0.526718	7481765	The BRCA1 gene product was identified as a 220-kilodalton nuclear phosphoprotein in normal cells, including breast ductal epithelial cells, and in 18 of 20 tumor cell lines derived from tissues other than breast and ovary. In 16 of 17 breast and ovarian cancer lines and 17 of 17 samples of cells obtained from malignant effusions, however, BRCA1 localized mainly in cytoplasm. Absence of BRCA1 or a…	cytoplasm	A4D173,B2R6D8,O00444,O00743,O14544,O14578,O14682,O15205,O43541,O60610,O75563,O95405,P08134,P08567,P30533,P49354,P49703,P49795,P51153,P57735,P62826,P62879,P62979,P98082,Q00532,Q04323,Q07960,Q13501,Q13705,Q15052,Q15669,Q53EZ4,Q53QZ3,Q5T6F0,Q6B8I1,Q6ICP4,Q6UWE0,Q6ZNA4,Q86SG6,Q86VN1,Q86XS8,Q8IUC4,Q8NEV4,Q8NEZ2,Q8TAI7,Q8TDR2,Q8WUH2,Q93034,Q969T4,Q96F10,Q96H20,Q9BVA0,Q9BZG1,Q9H1Z4,Q9H3Q1,Q9H832,Q9HCE7,…	AATF,ACVR2B,ARHGAP1,ARHGAP15,ARHGEF6,ARL4D,CDC42EP4,CDKL1,CEP55,CIT,CUL5,DAB2,DAPK2,DCAF12,DIAPH1,DUSP13,ENC1,FBXL12,FNTA,GNB2,KATNB1,KLHL1,LRPAP1,LRSAM1,MLTK,MYO3A,NEK9,NKIRAS1,PARD6A,PLEK,PLEKHB1,PLK4,PPP6C,RAB13,RAB25,RAB34,RAN,RGS19,RHEBL1,RHOC,RHOH,RHPN2,RNF111,RNF130,RNF146,RPS27A,SKAP2,SLC38A2,SMAD6,SMURF1,SNF8,SNTG1,SOCS7,SQSTM1,STK35,STRAP,TGFBRAP1,UBD,UBE2E3,UBE2Z,UBXN1,VPS28,VPS36,VPS3…
3.6.2	G	GO:0016020	62	23	3	0.370968	11571639	Membrane-associated binding sites for estrogen may mediate rapid effects of estradiol-17beta that contribute to proliferation of human breast cancers. After controlled homogenization and fractionation of MCF-7 breast cancer cells, the bulk of specific estradiol binding is found in nuclear fractions.	membrane	A5D8V6,O14718,P10114,P36896,P37023,P52757,Q16671,Q6ICQ8,Q86XT2,Q8NER5,Q96LT4,Q99942,Q9H082,Q9H5K3,Q9H9H4,Q9HCU5,Q9NRW1,Q9NYN1,Q9NZ52,Q9UHE5,Q9UJY4,Q9UJY5,Q9UNK0	ACVR1B,ACVR1C,ACVRL1,AMHR2,CHN2,GGA1,GGA2,GGA3,NAT8,PREB,RAB33B,RAB6B,RAP2A,RASL12,RHOG,RNF5,RRH,SAMD8,SGK196,STX8,VPS37B,VPS37C,VPS37D
3.6.3	OG	GO:0005886	39	12	4	0.307692	10976921	We report novel and rapid mechanisms by which E2 prevents chemotherapy or radiation-induced apoptosis of breast cancer, probably mediated through the plasma membrane estrogen receptor.	plasma membrane	O00212,P16520,P20337,P57729,P63010,P84095,Q08881,Q14D04,Q16625,Q7Z418,Q96D21,Q9H4E5	AP2B1,GNB3,ITK,KCNK18,OCLN,RAB38,RAB3B,RASD2,RHOD,RHOG,RHOJ,VEPH1
3.6.3	OG	GO:0005829	39	12	7	0.307692	23672670	Caspase-2 is required, at least partially, for apoptosis induction by taxanes in tested breast cancer cells. We suggest that caspase-2 plays the role of an apical caspase in these cells. Caspase-2 seems to be activated via other mechanism than PIDDosome formation. It follows the release of caspase-2 from the nucleus to the cytosol.	cytosol	O00212,P13805,P15882,P20337,P48454,P63010,P84095,Q08881,Q16625,Q2M1Z3,Q8NFH4,Q9H4E5	AP2B1,ARHGAP31,CHN1,ITK,NUP37,OCLN,PPP3CC,RAB3B,RHOD,RHOG,RHOJ,TNNT1
3.6.3	OG	GO:0005622	39	12	3	0.307692	21603866	The marine sponge toxin agelasine B increases the intracellular Ca(2+) concentration and induces apoptosis in human breast cancer cells (MCF-7).	intracellular	B2RDW1,O00212,P84095,Q2M1Z3,Q547Q3,Q8ND30,Q8TAX0,Q9BST9,Q9BTX7,Q9H4E5,Q9P2K8,Q9Y6J8	ARHGAP31,EIF2AK4,OXSR1,PPFIBP2,RHOD,RHOG,RHOJ,RPS27A,RTKN,SMURF1,STYXL1,TTPAL
3.6.4	G	GO:0005634	14	4	7	0.285714	23776823	In the tumor cells, nuclear enlargement, nuclear shrinkage, necrosis, vacuolation of nucleus, cytoplasm, pyknotic nuclei, and degenerative changes have been described in the literature.[1, 5-9].	nucleus	O43172,Q58WW2,Q96IK5,Q9C0J8	DCAF6,GMCL1,PRPF4,WDR33
3.6.5	B	GO:0005737	28	15	5	0.535714	7481765	The BRCA1 gene product was identified as a 220-kilodalton nuclear phosphoprotein in normal cells, including breast ductal epithelial cells, and in 18 of 20 tumor cell lines derived from tissues other than breast and ovary. In 16 of 17 breast and ovarian cancer lines and 17 of 17 samples of cells obtained from malignant effusions, however, BRCA1 localized mainly in cytoplasm. Absence of BRCA1 or a…	cytoplasm	A5YM40,O14920,P01137,P08631,P10600,P48729,P98170,Q13464,Q8WUM4,Q99816,Q9BX70,Q9HC98,Q9NW38,Q9UNE7,Q9UNH7	BTBD2,CSNK1A1,FANCL,HCK,IKBKB,NEK6,PDCD6IP,ROCK1,SNX6,STUB1,TGFB1,TGFB3,TSG101,XIAP
3.6.6	OB	GO:0016020	13	4	3	0.307692	11571639	Membrane-associated binding sites for estrogen may mediate rapid effects of estradiol-17beta that contribute to proliferation of human breast cancers. After controlled homogenization and fractionation of MCF-7 breast cancer cells, the bulk of specific estradiol binding is found in nuclear fractions.	membrane	O14828,P17813,Q5T7S2,Q92673	ENG,SCAMP3,SORL1,TGFBR1
3.6.6	OB	GO:0005829	13	4	7	0.307692	23672670	Caspase-2 is required, at least partially, for apoptosis induction by taxanes in tested breast cancer cells. We suggest that caspase-2 plays the role of an apical caspase in these cells. Caspase-2 seems to be activated via other mechanism than PIDDosome formation. It follows the release of caspase-2 from the nucleus to the cytosol.	cytosol	O43318,P48059,Q12834,Q9UJX4	ANAPC5,CDC20,LIMS1,MAP3K7
3.7.1	G	GO:0005737	66	31	5	0.469697	7481765	The BRCA1 gene product was identified as a 220-kilodalton nuclear phosphoprotein in normal cells, including breast ductal epithelial cells, and in 18 of 20 tumor cell lines derived from tissues other than breast and ovary. In 16 of 17 breast and ovarian cancer lines and 17 of 17 samples of cells obtained from malignant effusions, however, BRCA1 localized mainly in cytoplasm. Absence of BRCA1 or a…	cytoplasm	A7KAX9,B0YJ88,O00192,O00560,O75330,O95166,O95996,P02452,P09038,P10451,P16157,P25054,P28827,P30260,P31350,P35221,P35241,P41250,P55060,Q13042,Q13316,Q14511,Q15678,Q16512,Q30201,Q4W597,Q5TF47,Q92888,Q9UKT4,Q9UNH5,Q9UQB3	ANAPC2,ANK1,APC,APOC2,ARHGAP32,ARHGEF1,ARVCF,CDC14A,CDC16,CDC27,COL1A1,CSE1L,CTNNA1,CTNND2,DMTF1,FBXO5,FGF2,GABARAP,GARS,HFE,HMMR,NEDD9,PKN1,PTPN14,PTPRM,RDX,RRM2,SDCBP,SLC25A23,SPP1
3.7.2	G	GO:0005886	35	13	4	0.371429	10976921	We report novel and rapid mechanisms by which E2 prevents chemotherapy or radiation-induced apoptosis of breast cancer, probably mediated through the plasma membrane estrogen receptor.	plasma membrane	P01730,P04233,P08123,P13598,P16150,P38570,P61020,Q13477,Q16790,Q6FHE2,Q6IAW1,Q9HBM0,Q9UKB5	AJAP1,CA9,CD4,CD74,COL1A2,DEAF1,GABARAP,ICAM2,ITGAE,MADCAM1,RAB5B,VEZT
3.7.3	G	GO:0005829	22	6	7	0.272727	23672670	Caspase-2 is required, at least partially, for apoptosis induction by taxanes in tested breast cancer cells. We suggest that caspase-2 plays the role of an apical caspase in these cells. Caspase-2 seems to be activated via other mechanism than PIDDosome formation. It follows the release of caspase-2 from the nucleus to the cytosol.	cytosol	Q13309,Q9H1A4,Q9UJX2,Q9UJX3,Q9UJX5,Q9UJX6	ANAPC1,ANAPC2,ANAPC4,ANAPC7,CDC23,SKP2
3.7.4	OG	GO:0005615	16	5	3	0.3125	12142076	Angiogenesis is important in tumor growth, progression and metastatic dissemination. Vascular endothelial growth factor (VEGF) is one key factor in promotion of breastcancer angiogenesis. VEGFs are bioactive in the extracellularspace where they become available to the endothelial cells.	extracellular space	P09237,P10124,P13611,P14780,Q05707	COL14A1,MMP7,MMP9,SRGN,VCAN
3.7.4	OG	GO:0005578	16	5	4	0.3125	20338664	In order to identify "consensus" pathways consistently deregulated by RBM5 loss irrespective of genetic background, the experiments were repeated in three different lung cancer cell lines of varying RBM5 expression levels, a normal lung epithelial cell line, and a normalbreast epithelial cell line. Both Gene Set Enrichment Analysis (GSEA) and individual gene analysis identified consistent, statis…	proteinaceous extracellular matrix	P03956,P09237,P13611,P14780,Q05707	COL14A1,MMP1,MMP7,MMP9,VCAN
3.7.5	G	GO:0016020	10	4	3	0.4	11571639	Membrane-associated binding sites for estrogen may mediate rapid effects of estradiol-17beta that contribute to proliferation of human breast cancers. After controlled homogenization and fractionation of MCF-7 breast cancer cells, the bulk of specific estradiol binding is found in nuclear fractions.	membrane	B2RPL9,P31689,P98161,Q5UGI7	DNAJA1,MADCAM1,PRKD1
3.7.6	B	GO:0005737	38	26	5	0.684211	7481765	The BRCA1 gene product was identified as a 220-kilodalton nuclear phosphoprotein in normal cells, including breast ductal epithelial cells, and in 18 of 20 tumor cell lines derived from tissues other than breast and ovary. In 16 of 17 breast and ovarian cancer lines and 17 of 17 samples of cells obtained from malignant effusions, however, BRCA1 localized mainly in cytoplasm. Absence of BRCA1 or a…	cytoplasm	A8K1U7,O00401,O15169,O60716,P06239,P11171,P12814,P12830,P14923,P15311,P16070,P20963,P35240,P46940,P49841,P52735,P61158,P61160,Q07157,Q53QM2,Q92597,Q96RT1,Q9BZE0,Q9NZN5,Q9UI95,Q9UM11	ACTN1,ACTR2,ACTR3,ARHGEF12,AXIN1,CD247,CD44,CTNND1,EPB41,ERBB2IP,EZR,FZR1,GLIS2,GSK3B,IQGAP1,JUP,LCK,MAD2L2,NDRG1,NF2,TJP1,VAV2,WASL
3.7.7	B	GO:0005886	12	7	4	0.583333	10976921	We report novel and rapid mechanisms by which E2 prevents chemotherapy or radiation-induced apoptosis of breast cancer, probably mediated through the plasma membrane estrogen receptor.	plasma membrane	P02786,P16581,P26010,P37173,Q03113,Q92930,Q99075	GNA12,HBEGF,ITGB7,RAB8B,SELE,TFRC,TGFBR2
3.8.1	G	GO:0005634	64	42	7	0.65625	23776823	In the tumor cells, nuclear enlargement, nuclear shrinkage, necrosis, vacuolation of nucleus, cytoplasm, pyknotic nuclei, and degenerative changes have been described in the literature.[1, 5-9].	nucleus	A8MT69,O00257,O15015,O75928,O94829,O95551,O96006,P09936,P19438,P23497,P41212,P43351,P46060,P49792,P51817,P61978,P78364,Q01826,Q02447,Q03933,Q06787,Q06945,Q12873,Q13867,Q14103,Q14995,Q15744,Q5JVS0,Q6IBN1,Q92481,Q969Q1,Q969V6,Q9BUZ4,Q9HD42,Q9NS56,Q9NSC2,Q9UBC3,Q9UBE0,Q9UBT2,Q9Y4E5,Q9Y620,Q9Y6K1	BHLHE40,BLMH,CBX4,CEBPE,CHD3,CHMP1A,DNMT3A,DNMT3B,ETV6,FMR1,HABP4,HNRNPD,HNRNPK,HSF2,IPO13,MKL1,NR1D2,PHC1,PIAS2,PRKX,RAD52,RAD54B,RANBP2,RANGAP1,SAE1,SALL1,SATB1,SOX4,SP100,SP3,TDP2,TFAP2B,TNFRSF1A,TOPORS,TRAF4,TRIM63,UBA2,UCHL1,ZBED1,ZNF451,ZNF646
3.8.2	G	GO:0005737	22	12	5	0.545455	7481765	The BRCA1 gene product was identified as a 220-kilodalton nuclear phosphoprotein in normal cells, including breast ductal epithelial cells, and in 18 of 20 tumor cell lines derived from tissues other than breast and ovary. In 16 of 17 breast and ovarian cancer lines and 17 of 17 samples of cells obtained from malignant effusions, however, BRCA1 localized mainly in cytoplasm. Absence of BRCA1 or a…	cytoplasm	O00180,O43353,O43572,Q13219,Q14134,Q8N4C6,Q9H444,Q9NR12,Q9P0M2,Q9UKA4,Q9ULZ3,Q9Y6D5	AKAP10,AKAP11,AKAP7,ARFGEF2,CHMP4B,KCNK1,NIN,PAPPA,PDLIM7,PYCARD,RIPK2,TRIM29
3.8.3	OG	GO:0016021	10	3	6	0.3			integral to membrane	B4E2Q5,P13612,P37088	ITGA4,SCNN1A
3.8.3	OG	GO:0005886	10	3	4	0.3	10976921	We report novel and rapid mechanisms by which E2 prevents chemotherapy or radiation-induced apoptosis of breast cancer, probably mediated through the plasma membrane estrogen receptor.	plasma membrane	O43687,P13612,P37088	AKAP7,ITGA4,SCNN1A
3.8.3	OG	GO:0005615	10	3	3	0.3	12142076	Angiogenesis is important in tumor growth, progression and metastatic dissemination. Vascular endothelial growth factor (VEGF) is one key factor in promotion of breastcancer angiogenesis. VEGFs are bioactive in the extracellularspace where they become available to the endothelial cells.	extracellular space	B0ZBE2,P01019,P04141	AGT,CSF2
3.8.4	B	GO:0005634	24	11	7	0.458333	23776823	In the tumor cells, nuclear enlargement, nuclear shrinkage, necrosis, vacuolation of nucleus, cytoplasm, pyknotic nuclei, and degenerative changes have been described in the literature.[1, 5-9].	nucleus	A8MU64,B2R4R0,O75400,P24864,P35250,P61956,P62805,P63279,Q05513,Q13422,Q9UKT9	CCNE1,HIST1H4L,IKZF1,IKZF3,PRKCZ,PRPF40A,RFC2,SUMO2,UBE2I
3.8.5	OB	GO:0016021	13	4	6	0.307692			integral to membrane	B1PKY1,P01891,P11166,Q92667	AKAP1,HLA-A,SLC2A1
3.8.5	OB	GO:0016020	13	4	3	0.307692	11571639	Membrane-associated binding sites for estrogen may mediate rapid effects of estradiol-17beta that contribute to proliferation of human breast cancers. After controlled homogenization and fractionation of MCF-7 breast cancer cells, the bulk of specific estradiol binding is found in nuclear fractions.	membrane	B1PKY1,P01891,P11166,Q92667	AKAP1,HLA-A,SLC2A1
3.8.5	OB	GO:0005737	13	4	5	0.307692	7481765	The BRCA1 gene product was identified as a 220-kilodalton nuclear phosphoprotein in normal cells, including breast ductal epithelial cells, and in 18 of 20 tumor cell lines derived from tissues other than breast and ovary. In 16 of 17 breast and ovarian cancer lines and 17 of 17 samples of cells obtained from malignant effusions, however, BRCA1 localized mainly in cytoplasm. Absence of BRCA1 or a…	cytoplasm	P11166,P14672,P55854,Q13402	MYO7A,SLC2A1,SLC2A4,SUMO3
3.9.1	G	GO:0005634	52	27	7	0.519231	23776823	In the tumor cells, nuclear enlargement, nuclear shrinkage, necrosis, vacuolation of nucleus, cytoplasm, pyknotic nuclei, and degenerative changes have been described in the literature.[1, 5-9].	nucleus	B4DY22,C9JMZ0,O43823,P21127,P29373,P41002,P42575,P49757,Q04724,Q04726,Q04864,Q06330,Q06413,Q13427,Q53T99,Q7L590,Q86UW9,Q86Y01,Q96EV8,Q96JK9,Q9GZL7,Q9H063,Q9NPC3,Q9UBQ5,Q9Y222,Q9Y2D1,Q9Y6I3	AKAP8,ATF5,CASP2,CCNB1IP1,CCNF,CDK11B,CRABP2,DMTF1,DTNBP1,DTX1,DTX2,EIF3K,EPN1,MAF1,MAML3,MCM10,MEF2C,NUMB,PPIG,RBPJ,REL,TLE1,TLE3,WDR12
3.9.2	G	GO:0016020	25	11	3	0.44	11571639	Membrane-associated binding sites for estrogen may mediate rapid effects of estradiol-17beta that contribute to proliferation of human breast cancers. After controlled homogenization and fractionation of MCF-7 breast cancer cells, the bulk of specific estradiol binding is found in nuclear fractions.	membrane	B4DLT6,B5MCR5,O00587,O95967,P78504,Q15311,Q8NES3,Q92574,Q9BQQ3,Q9H488,Q9NQX5	EFEMP2,GORASP1,JAG1,LFNG,MFNG,NPDC1,POFUT1,RALBP1,TSC1
3.9.3	G	GO:0005886	14	8	4	0.571429	10976921	We report novel and rapid mechanisms by which E2 prevents chemotherapy or radiation-induced apoptosis of breast cancer, probably mediated through the plasma membrane estrogen receptor.	plasma membrane	B2RNB2,O00548,P78536,Q02410,Q12860,Q13635,Q9NR61,Q9Y219	ADAM17,APBA1,CNTN1,DLL1,DLL4,JAG2,PTCH1
3.9.4	G	GO:0005737	6	3	5	0.5	7481765	The BRCA1 gene product was identified as a 220-kilodalton nuclear phosphoprotein in normal cells, including breast ductal epithelial cells, and in 18 of 20 tumor cell lines derived from tissues other than breast and ovary. In 16 of 17 breast and ovarian cancer lines and 17 of 17 samples of cells obtained from malignant effusions, however, BRCA1 localized mainly in cytoplasm. Absence of BRCA1 or a…	cytoplasm	Q8NFH8,Q9UII4,Q9Y6R0	HERC5,NUMBL,REPS2
3.9.5	B	GO:0005634	21	15	7	0.714286	23776823	In the tumor cells, nuclear enlargement, nuclear shrinkage, necrosis, vacuolation of nucleus, cytoplasm, pyknotic nuclei, and degenerative changes have been described in the literature.[1, 5-9].	nucleus	B3KQ22,O94921,P14635,P30281,P30304,P30307,P38936,P46527,P46531,Q00534,Q01196,Q6FI05,Q6I9V6,Q969H0,Q96J02	CCNB1,CCND3,CDC25A,CDC25C,CDK14,CDK6,CDKN1A,CDKN1B,FBXW7,ITCH,NOTCH1,RUNX1
3.10.1	G	GO:0005615	67	28	3	0.41791	12142076	Angiogenesis is important in tumor growth, progression and metastatic dissemination. Vascular endothelial growth factor (VEGF) is one key factor in promotion of breastcancer angiogenesis. VEGFs are bioactive in the extracellularspace where they become available to the endothelial cells.	extracellular space	P00734,P00747,P00748,P00749,P02458,P02763,P02818,P04070,P05155,P05452,P07204,P07942,P08254,P08709,P09429,P09486,P11047,P22105,P25391,P35052,P45452,P49765,P80098,P98155,Q13275,Q16270,Q53XY6,Q96GW7	BCAN,BGLAP,CLEC3B,COL2A1,F12,F2,F7,GPC1,HMGB1,IGFBP7,LAMA1,LAMB1,LAMC1,MCP-3,MMP13,MMP3,ORM1,PGF,PLAU,PLG,PROC,SEMA3F,SERPING1,SPARC,THBD,TNXB,VEGFB,VLDLR
3.10.2	G	GO:0016020	39	12	3	0.307692	11571639	Membrane-associated binding sites for estrogen may mediate rapid effects of estradiol-17beta that contribute to proliferation of human breast cancers. After controlled homogenization and fractionation of MCF-7 breast cancer cells, the bulk of specific estradiol binding is found in nuclear fractions.	membrane	O00522,P05154,P23468,P29323,P38435,P49763,Q07065,Q10472,Q5VVF5,Q7LAP4,Q92932,Q9NZR2	CKAP4,EPHB2,GALNT1,GGCX,KRIT1,LRP1B,PGF,PTPRD,PTPRN2,SERPINA5,VEGFB,VLDLR
3.10.3	OG	GO:0005886	27	8	4	0.296296	10976921	We report novel and rapid mechanisms by which E2 prevents chemotherapy or radiation-induced apoptosis of breast cancer, probably mediated through the plasma membrane estrogen receptor.	plasma membrane	O14786,O60462,P00740,P00742,P18433,P42262,P42263,Q03405	F9,FAM110A,GRIA2,GRIA3,NELL1,NELL2,PLAUR,PTPRA
3.10.3	OG	GO:0005737	27	8	5	0.296296	7481765	The BRCA1 gene product was identified as a 220-kilodalton nuclear phosphoprotein in normal cells, including breast ductal epithelial cells, and in 18 of 20 tumor cell lines derived from tissues other than breast and ovary. In 16 of 17 breast and ovarian cancer lines and 17 of 17 samples of cells obtained from malignant effusions, however, BRCA1 localized mainly in cytoplasm. Absence of BRCA1 or a…	cytoplasm	O75145,O75334,P08246,P14543,P16989,P35625,Q13136,Q9H254	CSDA,ELANE,NID1,PPFIA1,PPFIA2,PPFIA3,SPTBN5,TIMP3
3.10.4	G	GO:0005604	11	4	5	0.363636	19148525	The expression of the estrogen receptor beta (ERbeta) has been shown to play an important role in breast cancer. There is emerging hope that ERbeta and its isoforms will be used as prognostic markers or as therapeutic targets in the clinical management of breast cancer. Many studies indicate that ERbeta is down regulated during carcinogenesis. However, it is still unknown which signals can regula…	basement membrane	B0YJ33,Q16787,Q6VU67,Q9UHI8	ADAMTS1,LAMA3
3.10.5	B	GO:0005737	17	12	5	0.705882	7481765	The BRCA1 gene product was identified as a 220-kilodalton nuclear phosphoprotein in normal cells, including breast ductal epithelial cells, and in 18 of 20 tumor cell lines derived from tissues other than breast and ovary. In 16 of 17 breast and ovarian cancer lines and 17 of 17 samples of cells obtained from malignant effusions, however, BRCA1 localized mainly in cytoplasm. Absence of BRCA1 or a…	cytoplasm	O14713,O75962,P00750,P15692,P17948,P27797,P50281,P67809,P98164,Q07954,Q8WU20,Q9NRR5	CALR,FLT1,FRS2,ITGB1BP1,LRP1,LRP2,MMP14,PLAT,TRIO,UBQLN4,VEGFA,YBX1
3.10.6	B	GO:0005887	5	3	7	0.6			integral to plasma membrane	B3FR89,B5A923,P10586	FLT1,PTPRF
3.11.1	G	GO:0005886	51	38	4	0.745098	10976921	We report novel and rapid mechanisms by which E2 prevents chemotherapy or radiation-induced apoptosis of breast cancer, probably mediated through the plasma membrane estrogen receptor.	plasma membrane	A8KAG8,B0ZBD3,B0ZBE0,O43306,O95622,P07550,P08588,P08754,P09471,P12821,P13945,P21964,P22888,P23634,P25100,P29992,P30411,P30518,P30542,P32241,P34998,P35348,P35368,P41220,P43119,P47871,P50052,P50148,P50406,P63211,Q08462,Q13258,Q15700,Q5TZX1,Q9NPQ8,Q9NVN3,Q9P1A6,Q9Y272	ACE,ADCY2,ADCY5,ADCY6,ADORA1,ADRA1B,ADRA1D,ADRB1,ADRB2,ADRB3,AGTR2,ATP2B4,AVPR2,BDKRB2,COMT,CRHR1,DLGAP2,GCGR,GNA11,GNAI3,GNAO1,GNAQ,GNGT1,HTR6,LHCGR,MPP2,PTGDR,PTGIR,RASD1,RGS2,RIC8A,RIC8B,VIPR1
3.11.2	G	GO:0016020	13	6	3	0.461538	11571639	Membrane-associated binding sites for estrogen may mediate rapid effects of estradiol-17beta that contribute to proliferation of human breast cancers. After controlled homogenization and fractionation of MCF-7 breast cancer cells, the bulk of specific estradiol binding is found in nuclear fractions.	membrane	B1APW5,Q02818,Q08AM6,Q16849,Q8IYP9,Q9Y5W8	ATP2B4,NUCB1,PTPRN,SNX13,VAC14,ZDHHC23
3.11.3	G	GO:0005829	7	5	7	0.714286	23672670	Caspase-2 is required, at least partially, for apoptosis induction by taxanes in tested breast cancer cells. We suggest that caspase-2 plays the role of an apical caspase in these cells. Caspase-2 seems to be activated via other mechanism than PIDDosome formation. It follows the release of caspase-2 from the nucleus to the cytosol.	cytosol	P05089,P08237,P09601,Q6FH11,Q9Y314	ARG1,HMOX1,NOSIP,PFKM
3.11.4	B	GO:0005737	14	8	5	0.571429	7481765	The BRCA1 gene product was identified as a 220-kilodalton nuclear phosphoprotein in normal cells, including breast ductal epithelial cells, and in 18 of 20 tumor cell lines derived from tissues other than breast and ovary. In 16 of 17 breast and ovarian cancer lines and 17 of 17 samples of cells obtained from malignant effusions, however, BRCA1 localized mainly in cytoplasm. Absence of BRCA1 or a…	cytoplasm	P04899,P29475,P56539,P63092,P63096,Q13424,Q14012,Q16566	CAMK1,CAMK4,CAV3,GNAI1,GNAI2,GNAS,NANOS1,SNTA1
3.11.5	B	GO:0005886	6	4	4	0.666667	10976921	We report novel and rapid mechanisms by which E2 prevents chemotherapy or radiation-induced apoptosis of breast cancer, probably mediated through the plasma membrane estrogen receptor.	plasma membrane	P78352,Q14344,Q5JWF2,Q9UQM7	CAMK2A,GNA13,GNAS,LLGL1
3.12.1	G	GO:0005737	34	19	5	0.558824	7481765	The BRCA1 gene product was identified as a 220-kilodalton nuclear phosphoprotein in normal cells, including breast ductal epithelial cells, and in 18 of 20 tumor cell lines derived from tissues other than breast and ovary. In 16 of 17 breast and ovarian cancer lines and 17 of 17 samples of cells obtained from malignant effusions, however, BRCA1 localized mainly in cytoplasm. Absence of BRCA1 or a…	cytoplasm	B2R5D9,O00255,P23297,P25815,P29074,P30153,P35580,P50579,P56524,P61073,Q13033,Q14141,Q15019,Q16181,Q8TB72,Q8WY41,Q9GZQ5,Q9UKX2,Q9Y623	CXCR4,HDAC4,MEN1,METAP2,MYH10,MYH2,MYH4,NANOS1,PPP2R1A,PTPN4,PUM2,S100A1,S100P,SEPT2,SEPT6,SEPT7,STRN3
3.12.2	G	GO:0005829	15	3	7	0.2	23672670	Caspase-2 is required, at least partially, for apoptosis induction by taxanes in tested breast cancer cells. We suggest that caspase-2 plays the role of an apical caspase in these cells. Caspase-2 seems to be activated via other mechanism than PIDDosome formation. It follows the release of caspase-2 from the nucleus to the cytosol.	cytosol	A8K7B7,P24844,Q14896	MYBPC3,MYL9,PPP2R1A
3.12.3	B	GO:0005737	16	10	5	0.625	7481765	The BRCA1 gene product was identified as a 220-kilodalton nuclear phosphoprotein in normal cells, including breast ductal epithelial cells, and in 18 of 20 tumor cell lines derived from tissues other than breast and ovary. In 16 of 17 breast and ovarian cancer lines and 17 of 17 samples of cells obtained from malignant effusions, however, BRCA1 localized mainly in cytoplasm. Absence of BRCA1 or a…	cytoplasm	O95425,P06753,P07951,P35579,P46379,Q05586,Q60FE2,Q8WZ42,Q96PY6,Q9H0K1	BAG6,GRIN1,MYH9,NEK1,SIK2,SVIL,TPM2,TPM3,TTN
3.13.1	G	GO:0005634	26	16	7	0.615385	23776823	In the tumor cells, nuclear enlargement, nuclear shrinkage, necrosis, vacuolation of nucleus, cytoplasm, pyknotic nuclei, and degenerative changes have been described in the literature.[1, 5-9].	nucleus	O14893,O60502,P08579,P14678,P25788,P57678,P60228,P63162,Q10570,Q12906,Q15414,Q9NWB1,Q9P2R6,Q9UBU9,Q9UHI6,Q9ULX6	AKAP8L,CPSF1,DDX20,EIF3E,GEMIN4,ILF3,MGEA5,NXF1,PSMA3,RBFOX1,RBMY1A1,RBMY1C,RERE,SCAF11,SNRPB,SNRPB2,SNRPN,ZEB2
3.13.2	OG	GO:0016020	10	3	3	0.3	11571639	Membrane-associated binding sites for estrogen may mediate rapid effects of estradiol-17beta that contribute to proliferation of human breast cancers. After controlled homogenization and fractionation of MCF-7 breast cancer cells, the bulk of specific estradiol binding is found in nuclear fractions.	membrane	Q16891,Q96MW5,Q9UNL2	COG8,IMMT,SSR3
3.13.2	OG	GO:0005783	10	3	7	0.3	17440086	A recent report reveals that estrogen starvation–induced apoptosis of breast cancer cells requires BIK, an apoptotic BH3-only protein located primarily at the endoplasmic reticulum (ER).	endoplasmic reticulum	O15460,Q14697,Q9UNL2	GANAB,P4HA2,SSR3
3.13.1	B	GO:0005634	13	11	7	0.846154	23776823	In the tumor cells, nuclear enlargement, nuclear shrinkage, necrosis, vacuolation of nucleus, cytoplasm, pyknotic nuclei, and degenerative changes have been described in the literature.[1, 5-9].	nucleus	P07910,P48634,P52272,P54253,P54259,P55345,Q08211,Q08945,Q6P2Q9,Q96SB4,Q9BQ39	ATN1,ATXN1,DDX50,DHX9,HNRNPC,HNRNPM,PRMT2,PRPF8,PRRC2A,SRPK1,SSRP1
3.14.1	OG	GO:0005737	10	5	5	0.5	7481765	The BRCA1 gene product was identified as a 220-kilodalton nuclear phosphoprotein in normal cells, including breast ductal epithelial cells, and in 18 of 20 tumor cell lines derived from tissues other than breast and ovary. In 16 of 17 breast and ovarian cancer lines and 17 of 17 samples of cells obtained from malignant effusions, however, BRCA1 localized mainly in cytoplasm. Absence of BRCA1 or a…	cytoplasm	P14174,P16083,P54274,Q86TP1,Q8IVT5	AMH,KSR1,NQO2,PRUNE,TERF1
3.14.1	OG	GO:0005634	10	5	7	0.5	23776823	In the tumor cells, nuclear enlargement, nuclear shrinkage, necrosis, vacuolation of nucleus, cytoplasm, pyknotic nuclei, and degenerative changes have been described in the literature.[1, 5-9].	nucleus	O15160,P16083,P35398,P54274,Q86TP1	NQO2,POLR1C,PRUNE,RORA,TERF1
3.14.2	B	GO:0005634	4	4	7	1	23776823	In the tumor cells, nuclear enlargement, nuclear shrinkage, necrosis, vacuolation of nucleus, cytoplasm, pyknotic nuclei, and degenerative changes have been described in the literature.[1, 5-9].	nucleus	P15531,Q01105,Q5VXV3,Q96HA8	NME1,SET,WDYHV1
3.15.1	G	GO:0005634	9	4	7	0.444444	23776823	In the tumor cells, nuclear enlargement, nuclear shrinkage, necrosis, vacuolation of nucleus, cytoplasm, pyknotic nuclei, and degenerative changes have been described in the literature.[1, 5-9].	nucleus	P04198,P80217,Q53XS5,Q9Y4Z0	IFI35,LSM4,MYCN
3.15.2	B	GO:0005634	4	4	7	1	23776823	In the tumor cells, nuclear enlargement, nuclear shrinkage, necrosis, vacuolation of nucleus, cytoplasm, pyknotic nuclei, and degenerative changes have been described in the literature.[1, 5-9].	nucleus	O75971,P25786,P56693,Q13287	NMI,PSMA1,SNAPC5,SOX10
3.16.1	OG	GO:0005737	4	3	5	0.75	7481765	The BRCA1 gene product was identified as a 220-kilodalton nuclear phosphoprotein in normal cells, including breast ductal epithelial cells, and in 18 of 20 tumor cell lines derived from tissues other than breast and ovary. In 16 of 17 breast and ovarian cancer lines and 17 of 17 samples of cells obtained from malignant effusions, however, BRCA1 localized mainly in cytoplasm. Absence of BRCA1 or a…	cytoplasm	P42330,P43364,Q9UKV3	ACIN1,AKR1C3,MAGEA11
3.16.1	OG	GO:0005634	4	3	7	0.75	23776823	In the tumor cells, nuclear enlargement, nuclear shrinkage, necrosis, vacuolation of nucleus, cytoplasm, pyknotic nuclei, and degenerative changes have been described in the literature.[1, 5-9].	nucleus	P43364,Q9UKV3,Q9UKY1	ACIN1,MAGEA11,ZHX1
3.17.1	G	GO:0005634	6	5	7	0.833333	23776823	In the tumor cells, nuclear enlargement, nuclear shrinkage, necrosis, vacuolation of nucleus, cytoplasm, pyknotic nuclei, and degenerative changes have been described in the literature.[1, 5-9].	nucleus	B3KR15,B4DX87,Q9NVP2,Q9UKI8,Q9Y294	ASF1A,ASF1B,TLK1
3.20.1	G	GO:0005886	4	3	4	0.75	10976921	We report novel and rapid mechanisms by which E2 prevents chemotherapy or radiation-induced apoptosis of breast cancer, probably mediated through the plasma membrane estrogen receptor.	plasma membrane	P14778,P18510,P27930	IL1R1,IL1R2,IL1RN
3.21.1	G	GO:0005829	3	3	7	1	23672670	Caspase-2 is required, at least partially, for apoptosis induction by taxanes in tested breast cancer cells. We suggest that caspase-2 plays the role of an apical caspase in these cells. Caspase-2 seems to be activated via other mechanism than PIDDosome formation. It follows the release of caspase-2 from the nucleus to the cytosol.	cytosol	O95190,P11926,P54368	OAZ1,OAZ2,ODC1
3.23.1	G	GO:0005737	3	3	5	1	7481765	The BRCA1 gene product was identified as a 220-kilodalton nuclear phosphoprotein in normal cells, including breast ductal epithelial cells, and in 18 of 20 tumor cell lines derived from tissues other than breast and ovary. In 16 of 17 breast and ovarian cancer lines and 17 of 17 samples of cells obtained from malignant effusions, however, BRCA1 localized mainly in cytoplasm. Absence of BRCA1 or a…	cytoplasm	A2A322,P00390,Q8NG27	GSR,PJA1
4.1.1	G	GO:0005634	179	154	7	0.860335	23776823	In the tumor cells, nuclear enlargement, nuclear shrinkage, necrosis, vacuolation of nucleus, cytoplasm, pyknotic nuclei, and degenerative changes have been described in the literature.[1, 5-9].	nucleus	A4FTV9,A7UKX8,A8K3H3,A8MQ44,A8MUS2,B0ZTD4,B2R4R0,B6ZGS9,B8Y636,D2KUA6,O00258,O14686,O15164,O15514,O43524,O60563,O75376,O75448,O75469,O75934,O94906,P01160,P06748,P0C0S8,P10276,P10588,P10589,P10826,P10827,P10828,P11473,P11474,P12004,P13056,P13631,P17275,P17535,P17844,P17861,P22415,P22736,P24522,P24941,P27361,P27540,P28065,P28702,P29372,P29375,P31751,P33076,P33316,P34932,P36956,P37231,P38936,P48552,…	AKAP13,AKT2,ARNT,ASH2L,ATAD2,BAG1,BCAS2,CCNT1,CDK2,CDK7,CDKN1A,CHD9,CIITA,CITED1,COBRA1,COPS5,CUEDC2,CUL4B,DDX17,DDX5,DDX54,DNTTIP2,DUT,ESR2,ESRRA,ESRRG,FLII,FOXA2,FOXO3,GADD45A,GADD45GIP1,GNAI1,HIST1H1A,HIST1H2AH,HIST1H2AI,HIST1H2AK,HIST1H4L,HIST2H2BE,HIST3H3,HSPA4,ISL1,JUNB,JUND,KDM5A,KIF1A,LDB1,MAPK14,MAPK3,MDM2,MED24,MMS19,MPG,MVP,NCOA6,NCOA7,NCOR1,NPM1,NPPA,NR0B1,NR0B2,NR1H4,NR1I2,NR1I3,NR2C…
4.1.2	G	GO:0005737	25	13	5	0.52	7481765	The BRCA1 gene product was identified as a 220-kilodalton nuclear phosphoprotein in normal cells, including breast ductal epithelial cells, and in 18 of 20 tumor cell lines derived from tissues other than breast and ovary. In 16 of 17 breast and ovarian cancer lines and 17 of 17 samples of cells obtained from malignant effusions, however, BRCA1 localized mainly in cytoplasm. Absence of BRCA1 or a…	cytoplasm	A8MTW5,A8MYJ1,O43815,P08238,P68363,Q04917,Q13153,Q13347,Q13561,Q15185,Q5MNZ9,Q9UNE7,Q9Y6R4	AKAP13,DCTN2,EIF3I,HSP90AB1,MAP3K4,PKN1,PTGES3,RNF14,STRN,STUB1,TUBA1B,WIPI1,YWHAH
4.1.3	G	GO:0005829	12	5	7	0.416667	23672670	Caspase-2 is required, at least partially, for apoptosis induction by taxanes in tested breast cancer cells. We suggest that caspase-2 plays the role of an apical caspase in these cells. Caspase-2 seems to be activated via other mechanism than PIDDosome formation. It follows the release of caspase-2 from the nucleus to the cytosol.	cytosol	P02792,Q03518,Q07889,Q15418,Q9Y3R0	FTL,LGALS12,RPS6KA1,SOS1,TAP1
4.1.4	OG	GO:0016021	7	3	6	0.428571			integral to membrane	O60706,Q8IWR1,Q9Y6C9	ABCC9,MTCH2,TRIM59
4.1.4	OG	GO:0016020	7	3	3	0.428571	11571639	Membrane-associated binding sites for estrogen may mediate rapid effects of estradiol-17beta that contribute to proliferation of human breast cancers. After controlled homogenization and fractionation of MCF-7 breast cancer cells, the bulk of specific estradiol binding is found in nuclear fractions.	membrane	O60706,Q8IWR1,Q9Y6C9	ABCC9,MTCH2,TRIM59
4.1.5	B	GO:0005634	36	31	7	0.861111	23776823	In the tumor cells, nuclear enlargement, nuclear shrinkage, necrosis, vacuolation of nucleus, cytoplasm, pyknotic nuclei, and degenerative changes have been described in the literature.[1, 5-9].	nucleus	B1A8Z7,O43251,O94992,P03372,P05412,P06401,P06493,P08047,P11831,P14859,P19793,P20749,P24385,P35869,P43699,P51532,P98177,Q00403,Q07869,Q09472,Q12778,Q13285,Q13485,Q15596,Q15648,Q4LE28,Q6FI00,Q6I9R8,Q86X55,Q92793,Q9Y6X2	AHR,BCL3,CARM1,CCND1,CDK1,CREBBP,DAND5,EP300,ESR1,FHL2,FOXO1,FOXO4,GTF2B,HEXIM1,JUN,MBD4,NCOA2,NKX2-1,NR5A1,PGR,PIAS3,POU2F1,PPARA,RBFOX2,RXRA,SMAD4,SMARCA4,SRF
4.1.6	B	GO:0005737	5	4	5	0.8	7481765	The BRCA1 gene product was identified as a 220-kilodalton nuclear phosphoprotein in normal cells, including breast ductal epithelial cells, and in 18 of 20 tumor cell lines derived from tissues other than breast and ovary. In 16 of 17 breast and ovarian cancer lines and 17 of 17 samples of cells obtained from malignant effusions, however, BRCA1 localized mainly in cytoplasm. Absence of BRCA1 or a…	cytoplasm	P07437,P07900,P20226,Q5SU16	HSP90AA1,TBP,TUBB
4.2.1	G	GO:0005634	161	119	7	0.73913	23776823	In the tumor cells, nuclear enlargement, nuclear shrinkage, necrosis, vacuolation of nucleus, cytoplasm, pyknotic nuclei, and degenerative changes have been described in the literature.[1, 5-9].	nucleus	A3F769,A8K9D9,A8MU64,B1AK66,B5BUA4,O00255,O14746,O14757,O15198,O15226,O15379,O43823,O75582,O94776,O95571,O96017,O96019,P01106,P09429,P09874,P10599,P10914,P12980,P14316,P14921,P15036,P17096,P17542,P17947,P18146,P18847,P21675,P23396,P25791,P25800,P29590,P32519,P35637,P42224,P46531,P49716,P49848,P50750,P51003,P52926,P60510,P63167,P67775,P78545,Q00653,Q01094,Q01201,Q01826,Q02241,Q04864,Q05513,Q08117,…	AATF,ACTL6A,AES,AKAP8,AKAP8L,ATF3,BHLHB9,CAMK4,CDK9,CEBPD,CHD4,CHEK1,CHEK2,COMMD1,DDX1,DHX9,DYNLL1,E2F1,EGLN2,EGLN3,EGR1,ELF1,ELF3,ETHE1,ETS1,ETS2,FBXW11,FBXW7,FUS,HDAC1,HDAC2,HDAC3,HMGA1,HMGA2,HMGB1,IKBKG,ING4,IRAK1BP1,IRF1,IRF2,IRF3,KIF23,KLF5,LMO1,LMO2,LYL1,MBD3L1,MEN1,MTA2,MYC,NFKB2,NFKBIB,NFKBIZ,NFRKB,NKRF,NOTCH1,PAPOLA,PARP1,PDCD11,PML,PPP1R13L,PPP2CA,PPP2R4,PPP2R5A,PPP2R5C,PPP2R5D,PPP4C,PR…
4.2.2	G	GO:0005737	42	24	5	0.571429	7481765	The BRCA1 gene product was identified as a 220-kilodalton nuclear phosphoprotein in normal cells, including breast ductal epithelial cells, and in 18 of 20 tumor cell lines derived from tissues other than breast and ovary. In 16 of 17 breast and ovarian cancer lines and 17 of 17 samples of cells obtained from malignant effusions, however, BRCA1 localized mainly in cytoplasm. Absence of BRCA1 or a…	cytoplasm	A4F1W8,A6H8U5,B3KUN1,O00221,O14788,O15524,O60271,P14598,P21980,P35606,P41279,P58546,P61086,Q13639,Q15173,Q16537,Q69YG1,Q8IV45,Q8NFH8,Q8NFZ5,Q99558,Q9UHD2,Q9UN86,Q9Y371	COPB2,G3BP2,HTR4,MAP3K14,MAP3K8,MTPN,NCF1,NFKBIE,PPP2CA,PPP2R5B,PPP2R5E,REPS2,SH3GLB1,SOCS1,SPAG9,TBK1,TGM2,TNFSF11,TNIP1,TNIP2,UBE2K,UNC5CL
4.2.3	G	GO:0005829	18	6	7	0.333333	23672670	Caspase-2 is required, at least partially, for apoptosis induction by taxanes in tested breast cancer cells. We suggest that caspase-2 plays the role of an apical caspase in these cells. Caspase-2 seems to be activated via other mechanism than PIDDosome formation. It follows the release of caspase-2 from the nucleus to the cytosol.	cytosol	O00459,O43318,P52564,P61077,Q4JHT5,Q9GZT9	EGLN1,MAP2K6,MAP3K7,PIK3R2,SOCS1,UBE2D3
4.2.4	G	GO:0005622	12	4	3	0.333333	21603866	The marine sponge toxin agelasine B increases the intracellular Ca(2+) concentration and induces apoptosis in human breast cancer cells (MCF-7).	intracellular	Q13576,Q54A98,Q5T6X2,Q5T9Y4	IQGAP2,KLF5,TNFSF11
4.2.5	G	GO:0016021	8	3	6	0.375			integral to membrane	P01589,Q546Q1,Q712M9	HTR4,IL2RA
4.2.6	B	GO:0005634	27	24	7	0.888889	23776823	In the tumor cells, nuclear enlargement, nuclear shrinkage, necrosis, vacuolation of nucleus, cytoplasm, pyknotic nuclei, and degenerative changes have been described in the literature.[1, 5-9].	nucleus	D0VY79,O15111,P01100,P04637,P08107,P10275,P17612,P17676,P19838,P23771,P40763,P42226,P51946,P51948,Q04206,Q13330,Q13352,Q15650,Q16665,Q6FG41,Q92831,Q9Y297,Q9Y618,Q9Y6Q9	AR,BTRC,CCNH,CEBPB,CHUK,FOS,GATA3,HIF1A,HSPA1A,HSPA1B,ITGB3BP,KAT2B,MNAT1,MTA1,NCOA3,NCOR2,NFKB1,PRKCA,RELA,STAT3,STAT6,TP53,TRIP4
4.3.1	G	GO:0005634	144	68	7	0.472222	23776823	In the tumor cells, nuclear enlargement, nuclear shrinkage, necrosis, vacuolation of nucleus, cytoplasm, pyknotic nuclei, and degenerative changes have been described in the literature.[1, 5-9].	nucleus	C9JT33,O00512,O00570,O14641,O14745,O14907,O15105,O15169,O43707,O60716,O60907,O75030,P05549,P13010,P14923,P15884,P15923,P15941,P16591,P17948,P19388,P20823,P23760,P24666,P25054,P35240,P35813,P42574,P46940,P48730,P49715,P49768,P53350,P81274,Q00534,Q10570,Q14526,Q15078,Q16790,Q2TB39,Q494Z3,Q5T170,Q5TAV5,Q6P1J9,Q7Z628,Q86UU0,Q8N1C6,Q8WVC0,Q96RT1,Q99697,Q99959,Q9BRQ0,Q9BZE0,Q9H6I2,Q9HBM0,Q9HCK8,Q9HCS4,…	ACP1,ACTN4,APC,AXIN1,AXIN2,BCL9,BCL9L,CA9,CASP3,CBY1,CDC73,CDK5R1,CDK6,CEBPA,CHD8,CPSF1,CSNK1D,CTNNBIP1,CTNND1,CTNND2,DVL2,ERBB2IP,FER,FLT1,GLIS2,GPSM2,HIC1,HNF1A,IGF2BP1,IQGAP1,JUP,LEO1,MITF,MUC1,NF2,PAX3,PITX2,PKP2,PLK1,POLR2E,PPM1A,PSEN1,PYGO1,PYGO2,RUVBL1,RUVBL2,SALL1,SLC6A2,SLC6A5,SLC9A3R1,SMAD7,SOX1,SOX17,TAX1BP3,TBL1X,TCF7L1,TCF7L2,TFAP2A,VEZT,XAB2,XRCC5
4.3.2	G	GO:0005886	76	44	4	0.578947	10976921	We report novel and rapid mechanisms by which E2 prevents chemotherapy or radiation-induced apoptosis of breast cancer, probably mediated through the plasma membrane estrogen receptor.	plasma membrane	A7KAX9,A8K1U7,O00254,O14640,O14786,O15399,O60462,O75309,O95754,P10586,P12830,P16150,P16284,P22223,P33151,P35221,P35968,P36897,P37173,P49810,P55286,P55287,P55291,Q05586,Q0VAP5,Q12913,Q13002,Q14344,Q14574,Q15262,Q15642,Q4KMG0,Q86UL8,Q86UP0,Q8TDM6,Q92729,Q96QZ7,Q9BWV1,Q9NR80,Q9NRD5,Q9UKB5,Q9ULB4,Q9ULB5,Q9Y4G8	AJAP1,ARHGAP32,ARHGEF4,BOC,CDH11,CDH15,CDH16,CDH24,CDH5,CDH7,CDH8,CDH9,CDON,CNKSR3,CTNNA1,DEAF1,DLG5,DSC2,DVL1L1,F2RL2,FZR1,GNA13,GRIK5,GRIN1,GRIN2D,KDR,MAGI2,MUC1,NELL1,NELL2,PECAM1,PICK1,PSEN2,PTPRF,PTPRJ,PTPRK,PTPRU,RAPGEF2,SEMA4F,TGFBR1,TGFBR2,TRIP10
4.3.3	OG	GO:0016020	32	14	3	0.4375	11571639	Membrane-associated binding sites for estrogen may mediate rapid effects of estradiol-17beta that contribute to proliferation of human breast cancers. After controlled homogenization and fractionation of MCF-7 breast cancer cells, the bulk of specific estradiol binding is found in nuclear fractions.	membrane	A3QNQ0,A8K8D4,D2JYI1,O95405,P15692,P23471,P28827,P49763,P98161,Q13214,Q13275,Q53XY6,Q5T7S2,Q99985	PGF,PRKD1,PSEN2,PTPRM,PTPRZ1,SEMA3B,SEMA3C,SEMA3F,TGFBR1,TGFBR2,VEGFA,ZFYVE9
4.3.3	OG	GO:0005737	32	14	5	0.4375	7481765	The BRCA1 gene product was identified as a 220-kilodalton nuclear phosphoprotein in normal cells, including breast ductal epithelial cells, and in 18 of 20 tumor cell lines derived from tissues other than breast and ovary. In 16 of 17 breast and ovarian cancer lines and 17 of 17 samples of cells obtained from malignant effusions, however, BRCA1 localized mainly in cytoplasm. Absence of BRCA1 or a…	cytoplasm	O95405,P02768,P10809,P15692,P28827,P60709,Q13402,Q15678,Q16658,Q1KLZ0,Q92997,Q9BR09,Q9H4A3,Q9UI47	ACTG1,CTNNA3,DVL3,FBF1,FSCN1,HSPD1,MYO7A,NEURL2,PS1TP5BP1,PTPN14,PTPRM,VEGFA,WNK1,ZFYVE9
4.3.4	G	GO:0005887	7	3	7	0.428571			integral to plasma membrane	A8K9B1,B3FR89,B5A923	DEAF1,FLT1
4.3.5	OB	GO:0005737	6	5	5	0.833333	7481765	The BRCA1 gene product was identified as a 220-kilodalton nuclear phosphoprotein in normal cells, including breast ductal epithelial cells, and in 18 of 20 tumor cell lines derived from tissues other than breast and ovary. In 16 of 17 breast and ovarian cancer lines and 17 of 17 samples of cells obtained from malignant effusions, however, BRCA1 localized mainly in cytoplasm. Absence of BRCA1 or a…	cytoplasm	P04626,P35222,P41235,P67870,Q14192	CSNK2B,CTNNB1,ERBB2,FHL2,HNF4A
4.3.5	OB	GO:0005634	6	5	7	0.833333	23776823	In the tumor cells, nuclear enlargement, nuclear shrinkage, necrosis, vacuolation of nucleus, cytoplasm, pyknotic nuclei, and degenerative changes have been described in the literature.[1, 5-9].	nucleus	P04626,P35222,P41235,P67870,Q14192	CSNK2B,CTNNB1,ERBB2,FHL2,HNF4A
4.4.1	G	GO:0005615	81	34	3	0.419753	12142076	Angiogenesis is important in tumor growth, progression and metastatic dissemination. Vascular endothelial growth factor (VEGF) is one key factor in promotion of breastcancer angiogenesis. VEGFs are bioactive in the extracellularspace where they become available to the endothelial cells.	extracellular space	O00585,P00451,P00750,P01008,P01009,P01023,P01024,P01034,P01266,P01308,P02649,P02655,P02751,P02818,P04279,P05121,P06858,P07602,P07858,P07996,P08253,P08311,P08697,P09958,P11150,P18065,P22692,P27797,P29279,P29622,P45452,P56704,Q02383,Q6ICR7	A2M,APOC2,APOE,BGLAP,C3,CALR,CCL21,CST3,CTGF,CTSB,CTSG,F8,FN1,FURIN,IGFBP2,IGFBP4,INS,LIPC,LPL,MMP13,MMP2,MTCH1,PLAT,SEMG1,SEMG2,SERPINA1,SERPINA4,SERPINC1,SERPINE1,SERPINF2,SFTPA1,SFTPA2,TG,THBS1,WNT3A
4.4.2	G	GO:0005737	47	22	5	0.468085	7481765	The BRCA1 gene product was identified as a 220-kilodalton nuclear phosphoprotein in normal cells, including breast ductal epithelial cells, and in 18 of 20 tumor cell lines derived from tissues other than breast and ovary. In 16 of 17 breast and ovarian cancer lines and 17 of 17 samples of cells obtained from malignant effusions, however, BRCA1 localized mainly in cytoplasm. Absence of BRCA1 or a…	cytoplasm	O00213,O14713,O14908,O60494,P01127,P02788,P04080,P05067,P08133,P08246,P11717,P12757,P14672,P30533,P35237,P50281,Q13387,Q15036,Q76LA1,Q7Z2X4,Q9UBP9,Q9UQF2	ANXA6,APBB1,APP,CSTB,CUBN,ELANE,GIPC1,GULP1,IGF2R,ITGB1BP1,LRPAP1,LTF,MAPK8IP1,MAPK8IP2,MMP14,PDGFB,PID1,SERPINB6,SKIL,SLC2A4,SNX17
4.4.3	G	GO:0005886	25	8	4	0.32	10976921	We report novel and rapid mechanisms by which E2 prevents chemotherapy or radiation-induced apoptosis of breast cancer, probably mediated through the plasma membrane estrogen receptor.	plasma membrane	P00740,P01730,P27701,P51512,P78352,Q03405,Q969F8,Q9Y5R2	CD4,CD82,F9,KISS1R,LLGL1,MMP16,MMP24,PLAUR
4.4.4	G	GO:0016020	17	6	3	0.352941	11571639	Membrane-associated binding sites for estrogen may mediate rapid effects of estradiol-17beta that contribute to proliferation of human breast cancers. After controlled homogenization and fractionation of MCF-7 breast cancer cells, the bulk of specific estradiol binding is found in nuclear fractions.	membrane	P05154,P27824,P51511,P56817,P57105,Q9NY46	BACE1,CANX,MMP15,SCN3A,SERPINA5,SYNJ2BP
4.4.5	B	GO:0005634	6	3	7	0.5	23776823	In the tumor cells, nuclear enlargement, nuclear shrinkage, necrosis, vacuolation of nucleus, cytoplasm, pyknotic nuclei, and degenerative changes have been described in the literature.[1, 5-9].	nucleus	C9JL99,Q07954,Q92993	KAT5,LRP1
4.5.1	G	GO:0005634	43	24	7	0.55814	23776823	In the tumor cells, nuclear enlargement, nuclear shrinkage, necrosis, vacuolation of nucleus, cytoplasm, pyknotic nuclei, and degenerative changes have been described in the literature.[1, 5-9].	nucleus	O14727,O15360,O75340,P07992,P15927,P17252,P18074,P19447,P25205,P27694,P43351,P49736,Q06609,Q14191,Q5T3J3,Q6ZNA8,Q7KZU6,Q7Z7F5,Q8IY92,Q92889,Q96S40,Q9H422,Q9UK73,Q9UKL3	APAF1,CASP8AP2,ERCC1,ERCC2,ERCC3,ERCC4,FANCA,FEM1B,HIPK3,LRIF1,MCM3,MCM7,PDCD6,PRKCA,RAD51,RAD52,RPA1,RPA2,SLX4,WRN
4.5.2	G	GO:0005829	19	10	7	0.526316	23672670	Caspase-2 is required, at least partially, for apoptosis induction by taxanes in tested breast cancer cells. We suggest that caspase-2 plays the role of an apical caspase in these cells. Caspase-2 seems to be activated via other mechanism than PIDDosome formation. It follows the release of caspase-2 from the nucleus to the cytosol.	cytosol	A8KAH9,O75888,P25445,P41226,P62834,Q13158,Q13813,Q14194,Q15628,Q92851	CASP10,CRMP1,FADD,FASN,RAP1A,SPTAN1,TNFSF13,TRADD,UBA7
4.5.3	G	GO:0016020	9	4	3	0.444444	11571639	Membrane-associated binding sites for estrogen may mediate rapid effects of estradiol-17beta that contribute to proliferation of human breast cancers. After controlled homogenization and fractionation of MCF-7 breast cancer cells, the bulk of specific estradiol binding is found in nuclear fractions.	membrane	Q53ZZ1,Q541E1,Q5T9P3,Q9UKR5	C14orf1,FASLG,FASN,TNFSF13
4.5.4	G	GO:0005886	5	3	4	0.6	10976921	We report novel and rapid mechanisms by which E2 prevents chemotherapy or radiation-induced apoptosis of breast cancer, probably mediated through the plasma membrane estrogen receptor.	plasma membrane	P48023,Q08722,Q9BWQ8	CD47,FAIM2,FASLG
4.5.5	B	GO:0005737	24	20	5	0.833333	7481765	The BRCA1 gene product was identified as a 220-kilodalton nuclear phosphoprotein in normal cells, including breast ductal epithelial cells, and in 18 of 20 tumor cell lines derived from tissues other than breast and ovary. In 16 of 17 breast and ovarian cancer lines and 17 of 17 samples of cells obtained from malignant effusions, however, BRCA1 localized mainly in cytoplasm. Absence of BRCA1 or a…	cytoplasm	C9JL99,Q07954,Q92993	KAT5,LRP1
4.6.1	G	GO:0005634	44	30	7	0.681818	23776823	In the tumor cells, nuclear enlargement, nuclear shrinkage, necrosis, vacuolation of nucleus, cytoplasm, pyknotic nuclei, and degenerative changes have been described in the literature.[1, 5-9].	nucleus	O14727,O15360,O75340,P07992,P15927,P17252,P18074,P19447,P25205,P27694,P43351,P49736,Q06609,Q14191,Q5T3J3,Q6ZNA8,Q7KZU6,Q7Z7F5,Q8IY92,Q92889,Q96S40,Q9H422,Q9UK73,Q9UKL3	APAF1,CASP8AP2,ERCC1,ERCC2,ERCC3,ERCC4,FANCA,FEM1B,HIPK3,LRIF1,MCM3,MCM7,PDCD6,PRKCA,RAD51,RAD52,RPA1,RPA2,SLX4,WRN
4.6.2	G	GO:0005737	14	6	5	0.428571	7481765	The BRCA1 gene product was identified as a 220-kilodalton nuclear phosphoprotein in normal cells, including breast ductal epithelial cells, and in 18 of 20 tumor cell lines derived from tissues other than breast and ovary. In 16 of 17 breast and ovarian cancer lines and 17 of 17 samples of cells obtained from malignant effusions, however, BRCA1 localized mainly in cytoplasm. Absence of BRCA1 or a…	cytoplasm	A8KAH9,O75888,P25445,P41226,P62834,Q13158,Q13813,Q14194,Q15628,Q92851	CASP10,CRMP1,FADD,FASN,RAP1A,SPTAN1,TNFSF13,TRADD,UBA7
4.6.3	B	GO:0005634	9	9	7	1	23776823	In the tumor cells, nuclear enlargement, nuclear shrinkage, necrosis, vacuolation of nucleus, cytoplasm, pyknotic nuclei, and degenerative changes have been described in the literature.[1, 5-9].	nucleus	Q53ZZ1,Q541E1,Q5T9P3,Q9UKR5	C14orf1,FASLG,FASN,TNFSF13
4.7.1	G	GO:0005886	26	12	4	0.461538	10976921	We report novel and rapid mechanisms by which E2 prevents chemotherapy or radiation-induced apoptosis of breast cancer, probably mediated through the plasma membrane estrogen receptor.	plasma membrane	P48023,Q08722,Q9BWQ8	CD47,FAIM2,FASLG
4.7.2	G	GO:0016020	14	7	3	0.5	11571639	Membrane-associated binding sites for estrogen may mediate rapid effects of estradiol-17beta that contribute to proliferation of human breast cancers. After controlled homogenization and fractionation of MCF-7 breast cancer cells, the bulk of specific estradiol binding is found in nuclear fractions.	membrane	O15519,P00519,P00533,P06239,P15311,P29350,P62158,P63165,P63279,P68104,Q06187,Q12923,Q13546,Q14790,Q15554,Q53XS4,Q549F0,Q6IPS9,Q9UER7,Q9UNN5	ABL1,BTK,CALM1,CALM2,CALM3,CASP8,CFLAR,DAXX,EEF1A1,EGFR,EZR,FAF1,LCK,PTPN13,PTPN6,RIPK1,SUMO1,TERF2,UBE2I
4.7.3	OG	GO:0005737	7	3	5	0.428571	7481765	The BRCA1 gene product was identified as a 220-kilodalton nuclear phosphoprotein in normal cells, including breast ductal epithelial cells, and in 18 of 20 tumor cell lines derived from tissues other than breast and ovary. In 16 of 17 breast and ovarian cancer lines and 17 of 17 samples of cells obtained from malignant effusions, however, BRCA1 localized mainly in cytoplasm. Absence of BRCA1 or a…	cytoplasm	O15397,O60684,O75940,O94806,O95071,O95149,O95373,P06454,P07305,P12272,P23511,P37198,P43487,P46777,P48436,P49790,P49792,P52948,P54274,P55060,P62826,Q06455,Q12772,Q12873,Q16637,Q7Z4J5,Q8N2W9,Q8NCY3,Q9NRA8,Q9UKX7	CHD3,CSE1L,EIF4ENIF1,H1F0,IPO7,IPO8,KPNA6,NFYA,NUP153,NUP50,NUP62,NUP98,PIAS4,PRKD3,PTHLH,PTMA,RAN,RANBP1,RANBP2,RPL5,RUNX1T1,SMN2,SMNDC1,SNUPN,SOX9,SREBF2,TERF1,UBR5
4.7.3	OG	GO:0005634	7	3	7	0.428571	23776823	In the tumor cells, nuclear enlargement, nuclear shrinkage, necrosis, vacuolation of nucleus, cytoplasm, pyknotic nuclei, and degenerative changes have been described in the literature.[1, 5-9].	nucleus	P14209,P17706,P51178,Q15717,Q5JY77,Q99698	CD99,ELAVL1,GPRASP1,LYST,PLCD1,PTPN2
4.7.4	B	GO:0005829	26	19	7	0.730769	23672670	Caspase-2 is required, at least partially, for apoptosis induction by taxanes in tested breast cancer cells. We suggest that caspase-2 plays the role of an apical caspase in these cells. Caspase-2 seems to be activated via other mechanism than PIDDosome formation. It follows the release of caspase-2 from the nucleus to the cytosol.	cytosol	B7Z4Z5,O00505,P17936,P48729,P52292,P84022,Q14974,Q15796,Q53XR6	CSNK1A1,IGFBP3,KPNA2,KPNA3,KPNB1,SMAD2,SMAD3
4.7.5	B	GO:0005634	7	5	7	0.714286	23776823	In the tumor cells, nuclear enlargement, nuclear shrinkage, necrosis, vacuolation of nucleus, cytoplasm, pyknotic nuclei, and degenerative changes have been described in the literature.[1, 5-9].	nucleus	O43561,P04629,P06213,P12814,P17655,P29376,P35568,P49023,P62070,Q05397,Q16288,Q9H1D0	ACTN1,CAPN2,INSR,IRS1,LAT,LTK,NTRK1,NTRK3,PTK2,PXN,RRAS2,TRPV6
4.8.1	G	GO:0005886	37	24	4	0.648649	10976921	We report novel and rapid mechanisms by which E2 prevents chemotherapy or radiation-induced apoptosis of breast cancer, probably mediated through the plasma membrane estrogen receptor.	plasma membrane	A6NF12,B7WPI0,B7Z7H6,O60674,P29597,Q16620,Q548C2	JAK2,LAT,NTRK1,NTRK2,RRAS2,TYK2
4.8.2	OG	GO:0016020	13	6	3	0.461538	11571639	Membrane-associated binding sites for estrogen may mediate rapid effects of estradiol-17beta that contribute to proliferation of human breast cancers. After controlled homogenization and fractionation of MCF-7 breast cancer cells, the bulk of specific estradiol binding is found in nuclear fractions.	membrane	A8MVP6,B0YIY4,B0YIY5,P52333,Q8TCG2,Q92608	CD3D,CD3G,DOCK2,JAK3,PI4K2B
4.8.2	OG	GO:0005737	13	6	5	0.461538	7481765	The BRCA1 gene product was identified as a 220-kilodalton nuclear phosphoprotein in normal cells, including breast ductal epithelial cells, and in 18 of 20 tumor cell lines derived from tissues other than breast and ovary. In 16 of 17 breast and ovarian cancer lines and 17 of 17 samples of cells obtained from malignant effusions, however, BRCA1 localized mainly in cytoplasm. Absence of BRCA1 or a…	cytoplasm	B2R6Q4,P52333,Q13239,Q8TCG2,Q92608,Q9Y2R2	CSK,DOCK2,JAK3,PI4K2B,PTPN22,SLA
4.9.1	G	GO:0005634	26	25	7	0.961538	23776823	In the tumor cells, nuclear enlargement, nuclear shrinkage, necrosis, vacuolation of nucleus, cytoplasm, pyknotic nuclei, and degenerative changes have been described in the literature.[1, 5-9].	nucleus	A6NLN1,B1AHC8,O43809,O60934,P12956,P16104,P18858,P23246,P26599,P40692,P43246,P52701,P54132,Q13315,Q14676,Q16630,Q6P2Q9,Q701P4,Q71RF1,Q92878,Q96PY6,Q96SD1,Q9BUQ0,Q9BXW9,Q9NYB0	ATM,BLM,CPSF6,DCLRE1C,FANCD2,H2AFX,LRIG1,MDC1,MLH1,MSH2,MSH6,NBN,NEK1,NUDT21,PRPF8,PTBP1,RAD50,SFPQ,TERF2IP,U2AF1,XRCC6
4.9.2	B	GO:0005634	7	7	7	1	23776823	In the tumor cells, nuclear enlargement, nuclear shrinkage, necrosis, vacuolation of nucleus, cytoplasm, pyknotic nuclei, and degenerative changes have been described in the literature.[1, 5-9].	nucleus	P24864,P26368,P35251,P38398,P49959,Q07157,Q6IN79	BRCA1,CCNE1,MRE11A,SLC19A1,TJP1,U2AF2
4.10.1	G	GO:0005737	25	14	5	0.56	7481765	The BRCA1 gene product was identified as a 220-kilodalton nuclear phosphoprotein in normal cells, including breast ductal epithelial cells, and in 18 of 20 tumor cell lines derived from tissues other than breast and ovary. In 16 of 17 breast and ovarian cancer lines and 17 of 17 samples of cells obtained from malignant effusions, however, BRCA1 localized mainly in cytoplasm. Absence of BRCA1 or a…	cytoplasm	O00444,P05198,P26651,P61981,Q07812,Q14103,Q14258,Q53XC0,Q6FH21,Q8IX12,Q8WZ73,Q92934,Q96HA8,Q9UQL6	BAD,BAX,CCAR1,EIF2S1,HDAC5,HNRNPD,PLK4,RFFL,TRIM25,WDYHV1,YWHAG,ZNF823
4.10.2	G	GO:0016021	11	4	6	0.363636			integral to membrane	O43916,Q15884,Q9H427,Q9NPC2	CHST1,FAM189A2,KCNK15,KCNK9
4.10.3	G	GO:0005634	7	3	7	0.428571	23776823	In the tumor cells, nuclear enlargement, nuclear shrinkage, necrosis, vacuolation of nucleus, cytoplasm, pyknotic nuclei, and degenerative changes have been described in the literature.[1, 5-9].	nucleus	O15151,Q12788,Q9UK53	ING1,MDM4,TBL3
4.10.4	OB	GO:0005737	5	4	5	0.8	7481765	The BRCA1 gene product was identified as a 220-kilodalton nuclear phosphoprotein in normal cells, including breast ductal epithelial cells, and in 18 of 20 tumor cell lines derived from tissues other than breast and ovary. In 16 of 17 breast and ovarian cancer lines and 17 of 17 samples of cells obtained from malignant effusions, however, BRCA1 localized mainly in cytoplasm. Absence of BRCA1 or a…	cytoplasm	P04150,P30305,P31947,P49815	CDC25B,NR3C1,REXO2,TSC2
4.10.4	OB	GO:0005634	5	4	7	0.8	23776823	In the tumor cells, nuclear enlargement, nuclear shrinkage, necrosis, vacuolation of nucleus, cytoplasm, pyknotic nuclei, and degenerative changes have been described in the literature.[1, 5-9].	nucleus	P04150,P30305,P31947,P49815	CDC25B,NR3C1,REXO2,TSC2
4.11.1	G	GO:0005886	14	8	4	0.571429	10976921	We report novel and rapid mechanisms by which E2 prevents chemotherapy or radiation-induced apoptosis of breast cancer, probably mediated through the plasma membrane estrogen receptor.	plasma membrane	B2RNB2,P01375,P09603,P19438,P20333,P78536,Q13443,Q5STB3	ADAM17,ADAM9,CSF1,TNF,TNFRSF1A,TNFRSF1B
4.11.2	G	GO:0005578	6	3	4	0.5	20338664	In order to identify "consensus" pathways consistently deregulated by RBM5 loss irrespective of genetic background, the experiments were repeated in three different lung cancer cell lines of varying RBM5 expression levels, a normal lung epithelial cell line, and a normalbreast epithelial cell line. Both Gene Set Enrichment Analysis (GSEA) and individual gene analysis identified consistent, statis…	proteinaceous extracellular matrix	P07585,P21810,Q6FH10	BGN,DCN
4.12.1	G	GO:0005829	13	10	7	0.769231	23672670	Caspase-2 is required, at least partially, for apoptosis induction by taxanes in tested breast cancer cells. We suggest that caspase-2 plays the role of an apical caspase in these cells. Caspase-2 seems to be activated via other mechanism than PIDDosome formation. It follows the release of caspase-2 from the nucleus to the cytosol.	cytosol	P30260,Q13042,Q15691,Q8NHZ8,Q9H1A4,Q9UJX2,Q9UJX3,Q9UJX4,Q9UJX5,Q9UM11	ANAPC1,ANAPC4,ANAPC5,ANAPC7,CDC16,CDC23,CDC26,CDC27,FZR1,MAPRE1
4.13.1	OG	GO:0005886	13	5	4	0.384615	10976921	We report novel and rapid mechanisms by which E2 prevents chemotherapy or radiation-induced apoptosis of breast cancer, probably mediated through the plasma membrane estrogen receptor.	plasma membrane	P04899,P18827,P25024,P25025,Q16570	CXCR1,CXCR2,DARC,GNAI2,SDC1
4.13.1	OG	GO:0005737	13	5	5	0.384615	7481765	The BRCA1 gene product was identified as a 220-kilodalton nuclear phosphoprotein in normal cells, including breast ductal epithelial cells, and in 18 of 20 tumor cell lines derived from tissues other than breast and ovary. In 16 of 17 breast and ovarian cancer lines and 17 of 17 samples of cells obtained from malignant effusions, however, BRCA1 localized mainly in cytoplasm. Absence of BRCA1 or a…	cytoplasm	O60595,P04899,P18827,P29459,Q92558	GNAI2,IL12A,SDC1,WASF1
4.14.1	G	GO:0005886	10	7	4	0.7	10976921	We report novel and rapid mechanisms by which E2 prevents chemotherapy or radiation-induced apoptosis of breast cancer, probably mediated through the plasma membrane estrogen receptor.	plasma membrane	O94856,P16389,P61586,Q12860,Q14722,Q9NQC3,Q9UQ52	CNTN1,CNTN6,KCNA2,KCNAB1,NFASC,RHOA,RTN4
4.15.1	G	GO:0005615	6	4	3	0.666667	12142076	Angiogenesis is important in tumor growth, progression and metastatic dissemination. Vascular endothelial growth factor (VEGF) is one key factor in promotion of breastcancer angiogenesis. VEGFs are bioactive in the extracellularspace where they become available to the endothelial cells.	extracellular space	P01344,P05019,P08833,Q5U743	IGF1,IGF2,IGFBP1
4.16.1	G	GO:0005829	5	3	7	0.6	23672670	Caspase-2 is required, at least partially, for apoptosis induction by taxanes in tested breast cancer cells. We suggest that caspase-2 plays the role of an apical caspase in these cells. Caspase-2 seems to be activated via other mechanism than PIDDosome formation. It follows the release of caspase-2 from the nucleus to the cytosol.	cytosol	P04040,P42684,Q06124	ABL2,GLYAT,PTPN11
4.17.1	G	GO:0005886	6	4	4	0.666667	10976921	We report novel and rapid mechanisms by which E2 prevents chemotherapy or radiation-induced apoptosis of breast cancer, probably mediated through the plasma membrane estrogen receptor.	plasma membrane	P23975,Q16623,Q75ME0,Q9Y345	SLC6A2,STX1A
4.18.1	OG	GO:0005829	4	3	7	0.75	23672670	Caspase-2 is required, at least partially, for apoptosis induction by taxanes in tested breast cancer cells. We suggest that caspase-2 plays the role of an apical caspase in these cells. Caspase-2 seems to be activated via other mechanism than PIDDosome formation. It follows the release of caspase-2 from the nucleus to the cytosol.	cytosol	P06744,P55072,P60604	GPI,UBE2G2,VCP
4.18.1	OG	GO:0005737	4	3	5	0.75	7481765	The BRCA1 gene product was identified as a 220-kilodalton nuclear phosphoprotein in normal cells, including breast ductal epithelial cells, and in 18 of 20 tumor cell lines derived from tissues other than breast and ovary. In 16 of 17 breast and ovarian cancer lines and 17 of 17 samples of cells obtained from malignant effusions, however, BRCA1 localized mainly in cytoplasm. Absence of BRCA1 or a…	cytoplasm	P06744,P55072,Q9UKV5	AMFR,GPI,VCP
4.18.1	OG	GO:0005634	4	3	7	0.75	23776823	In the tumor cells, nuclear enlargement, nuclear shrinkage, necrosis, vacuolation of nucleus, cytoplasm, pyknotic nuclei, and degenerative changes have been described in the literature.[1, 5-9].	nucleus	P06744,P55072,Q9UKV5	AMFR,GPI,VCP
4.19.1	G	GO:0005739	5	5	7	1	14562036	Using immunocytochemical staining, we observed that photodynamic therapy (PDT) with the photosensitiser Pc 4 induced Bax translocation from the cytosol to mitochondria, and the release of cytochrome c from mitochondria as early signalling for the intrinsic pathway of apoptosis in human breast cancer MCF-7c3 cells.	mitochondrion	P05108,P10109,P15538,P19099,Q4VAQ9	CYP11A1,CYP11B1,CYP11B2,FDX1
4.22.1	G	GO:0005737	5	5	5	1	7481765	The BRCA1 gene product was identified as a 220-kilodalton nuclear phosphoprotein in normal cells, including breast ductal epithelial cells, and in 18 of 20 tumor cell lines derived from tissues other than breast and ovary. In 16 of 17 breast and ovarian cancer lines and 17 of 17 samples of cells obtained from malignant effusions, however, BRCA1 localized mainly in cytoplasm. Absence of BRCA1 or a…	cytoplasm	O15344,P62714,P78318,Q9NPA3,Q9UJV3	IGBP1,MID1IP1,MID2,MPG,PPP2CB
4.24.1	G	GO:0005737	4	3	5	0.75	7481765	The BRCA1 gene product was identified as a 220-kilodalton nuclear phosphoprotein in normal cells, including breast ductal epithelial cells, and in 18 of 20 tumor cell lines derived from tissues other than breast and ovary. In 16 of 17 breast and ovarian cancer lines and 17 of 17 samples of cells obtained from malignant effusions, however, BRCA1 localized mainly in cytoplasm. Absence of BRCA1 or a…	cytoplasm	P23443,P35900,Q13057	COASY,KRT20,RPS6KB1
5.1.1	G	GO:0005634	83	78	7	0.939759	23776823	In the tumor cells, nuclear enlargement, nuclear shrinkage, necrosis, vacuolation of nucleus, cytoplasm, pyknotic nuclei, and degenerative changes have been described in the literature.[1, 5-9].	nucleus	A2I2N6,A2I2P5,A7UKX8,B2R4P9,B4DQG3,B4DY22,B8Y636,O00268,O00327,O15350,O75478,O75486,O75528,O75529,O94864,O95359,P05204,P10275,P10276,P10914,P14316,P15172,P15923,P17542,P19793,P20823,P21675,P22415,P22736,P30305,P33076,P39880,P46531,P49848,P50549,P84243,Q00987,Q01826,Q02880,Q03112,Q06330,Q09472,Q12962,Q13772,Q15361,Q15393,Q15542,Q15545,Q15672,Q15797,Q16514,Q16594,Q2TB39,Q4LE28,Q53Y00,Q6FHN8,Q6IAS7,…	AR,ARNTL,CDC25B,CIITA,CREBBP,CUX1,DACH2,DDB2,EP300,ETV1,GATAD2A,GATAD2B,H3F3A,H3F3B,HIPK2,HMGN2,HNF1A,ING1,IRF1,IRF2,IRF7,JDP2,KAT2A,MDM2,MECOM,MYOD1,NCOA4,NFE4,NKX2-1,NOTCH1,NOTCH3,NPAS2,NR4A1,ONECUT1,RARA,RBPJ,RXRA,SATB1,SF3B3,SMAD1,SRCAP,SUPT3H,SUPT7L,TACC2,TADA1,TADA2A,TADA3,TAF1,TAF10,TAF12,TAF2,TAF4,TAF5,TAF5L,TAF6,TAF6L,TAF7,TAF9,TAL1,TCF7L1,TOP2B,TP73,TRRAP,TWIST1,USF1,usf1-bd
5.1.2	G	GO:0005737	5	4	5	0.8	7481765	The BRCA1 gene product was identified as a 220-kilodalton nuclear phosphoprotein in normal cells, including breast ductal epithelial cells, and in 18 of 20 tumor cell lines derived from tissues other than breast and ovary. In 16 of 17 breast and ovarian cancer lines and 17 of 17 samples of cells obtained from malignant effusions, however, BRCA1 localized mainly in cytoplasm. Absence of BRCA1 or a…	cytoplasm	P20226,P35609,Q15181,Q8IXJ6	ACTN2,PPA1,SIRT2,TBP
5.2.1	G	GO:0005634	78	28	7	0.358974	23776823	In the tumor cells, nuclear enlargement, nuclear shrinkage, necrosis, vacuolation of nucleus, cytoplasm, pyknotic nuclei, and degenerative changes have been described in the literature.[1, 5-9].	nucleus	A8MU64,B3KPJ1,C9JL99,P01011,P17482,P17509,P19784,P27797,P40926,P49789,P56537,P68400,Q05513,Q12873,Q13574,Q15047,Q45QG9,Q5T3J3,Q6PI98,Q7L5N1,Q8IY81,Q92993,Q96I25,Q9BQ70,Q9BVJ6,Q9UKY1,Q9Y3C7,Q9Y3Q8	CALR,CHD3,COPS6,CSNK2A1,CSNK2A2,DGKZ,EIF6,FHIT,FTSJ3,HOXB6,HOXB9,INO80C,KAT5,LRIF1,MDH2,MED31,PRKCZ,RBM17,SERPINA3,SETDB1,TCF25,TSC22D4,UTP14A,ZHX1
5.2.2	OG	GO:0005886	50	11	4	0.22	10976921	We report novel and rapid mechanisms by which E2 prevents chemotherapy or radiation-induced apoptosis of breast cancer, probably mediated through the plasma membrane estrogen receptor.	plasma membrane	P00734,P00742,P04070,P08311,P12259,P22459,P32456,P51693,P61077,Q13797,Q9H8M9	APLP1,CTSG,F2,F5,FAM110A,FAM176A,GBP2,ITGA9,KCNA4,PROC,UBE2D3
5.2.2	OG	GO:0005737	50	11	5	0.22	7481765	The BRCA1 gene product was identified as a 220-kilodalton nuclear phosphoprotein in normal cells, including breast ductal epithelial cells, and in 18 of 20 tumor cell lines derived from tissues other than breast and ovary. In 16 of 17 breast and ovarian cancer lines and 17 of 17 samples of cells obtained from malignant effusions, however, BRCA1 localized mainly in cytoplasm. Absence of BRCA1 or a…	cytoplasm	O60512,P05386,P08246,P10809,P51693,P61604,Q13219,Q14194,Q8TBB1,Q96F10,Q9ULA0	APLP1,B4GALT3,CRMP1,DNPEP,ELANE,HSPD1,HSPE1,LNX1,PAPPA,RPLP1,SLC38A2
5.2.3	G	GO:0005739	29	8	7	0.275862	14562036	Using immunocytochemical staining, we observed that photodynamic therapy (PDT) with the photosensitiser Pc 4 induced Bax translocation from the cytosol to mitochondria, and the release of cytochrome c from mitochondria as early signalling for the intrinsic pathway of apoptosis in human breast cancer MCF-7c3 cells.	mitochondrion	P05091,P22570,P38117,Q9BSH4,Q9BWH2,Q9GZT6,Q9HBL7,Q9NUT2	ABCB8,ALDH2,C9orf46,CCDC90B,ETFB,FDXR,FUNDC2,TACO1
5.2.4	G	GO:0005615	21	5	3	0.238095	12142076	Angiogenesis is important in tumor growth, progression and metastatic dissemination. Vascular endothelial growth factor (VEGF) is one key factor in promotion of breastcancer angiogenesis. VEGFs are bioactive in the extracellularspace where they become available to the endothelial cells.	extracellular space	B0ZBE2,O60383,P01019,P04141,P21246	AGT,CSF2,GDF9,PTN
5.2.5	OG	GO:0016021	16	4	6	0.25			integral to membrane	Q6FII3,Q8N357,Q96BY9,Q9UKR5	C14orf1,C2orf18,TMEM66
5.2.5	OG	GO:0016020	16	4	3	0.25	11571639	Membrane-associated binding sites for estrogen may mediate rapid effects of estradiol-17beta that contribute to proliferation of human breast cancers. After controlled homogenization and fractionation of MCF-7 breast cancer cells, the bulk of specific estradiol binding is found in nuclear fractions.	membrane	O15197,Q8N357,Q96BY9,Q9UKR5	C14orf1,C2orf18,EPHB6,TMEM66
5.2.5	OG	GO:0005622	16	4	3	0.25	21603866	The marine sponge toxin agelasine B increases the intracellular Ca(2+) concentration and induces apoptosis in human breast cancer cells (MCF-7).	intracellular	A6NIB2,P26641,Q5W009,Q9NPI5	EEF1G,ITGB1BP3,RBM17,RPLP1
5.3.1	G	GO:0005634	77	62	7	0.805195	23776823	In the tumor cells, nuclear enlargement, nuclear shrinkage, necrosis, vacuolation of nucleus, cytoplasm, pyknotic nuclei, and degenerative changes have been described in the literature.[1, 5-9].	nucleus	B1A8Z7,C9JU95,O14497,O15198,O15379,O43679,O43680,O60885,O60934,O94805,O94906,O96019,P04150,P06400,P09884,P24863,P24928,P28340,P35232,P35249,P35250,P38398,P40692,P40763,P40937,P40938,P42574,P43246,P49336,P49715,P49959,P51532,P51608,P52294,P52701,P82094,Q01094,Q02575,Q07666,Q12824,Q13503,Q13547,Q14683,Q15170,Q15329,Q15532,Q16254,Q17S11,Q59GV3,Q5T203,Q6IN79,Q6IT96,Q86U70,Q8NFD5,Q8TAQ2,Q8WW01,Q92769,…	ACTL6A,ACTL6B,ARID1A,ARID1B,BRCA1,BRD4,CASP3,CCNC,CDK8,CEBPA,E2F1,E2F4,E2F5,HDAC1,HDAC2,HDAC3,KHDRBS1,KPNA1,LDB1,LDB2,MECP2,MED21,MLH1,MRE11A,MSH2,MSH6,NBN,NHLH1,NR3C1,PHB,POLA1,POLD1,POLR2A,PRPF6,RAD50,RB1,RBBP8,RFC2,RFC3,RFC4,RFC5,SIN3A,SMAD9,SMARCA4,SMARCB1,SMARCC1,SMARCC2,SMARCD1,SMC1A,SS18,STAT3,TCEAL1,TCF21,TMF1,TSEN15
5.3.2	OG	GO:0016020	15	3	3	0.2	11571639	Membrane-associated binding sites for estrogen may mediate rapid effects of estradiol-17beta that contribute to proliferation of human breast cancers. After controlled homogenization and fractionation of MCF-7 breast cancer cells, the bulk of specific estradiol binding is found in nuclear fractions.	membrane	A8K401,O94855,P19099	CYP11B2,PHB,SEC24D
5.3.2	OG	GO:0005739	15	3	7	0.2	14562036	Using immunocytochemical staining, we observed that photodynamic therapy (PDT) with the photosensitiser Pc 4 induced Bax translocation from the cytosol to mitochondria, and the release of cytochrome c from mitochondria as early signalling for the intrinsic pathway of apoptosis in human breast cancer MCF-7c3 cells.	mitochondrion	A8K401,P10109,P19099	CYP11B2,FDX1,PHB
5.3.2	OG	GO:0005737	15	3	5	0.2	7481765	The BRCA1 gene product was identified as a 220-kilodalton nuclear phosphoprotein in normal cells, including breast ductal epithelial cells, and in 18 of 20 tumor cell lines derived from tissues other than breast and ovary. In 16 of 17 breast and ovarian cancer lines and 17 of 17 samples of cells obtained from malignant effusions, however, BRCA1 localized mainly in cytoplasm. Absence of BRCA1 or a…	cytoplasm	O94855,P48739,Q9GZM7	PITPNB,SEC24D,TINAGL1
5.3.3	B	GO:0005634	6	4	7	0.666667	23776823	In the tumor cells, nuclear enlargement, nuclear shrinkage, necrosis, vacuolation of nucleus, cytoplasm, pyknotic nuclei, and degenerative changes have been described in the literature.[1, 5-9].	nucleus	P35251,P51531,Q04206,Q16531	DDB1,RELA,SLC19A1,SMARCA2
5.4.1	G	GO:0005737	51	31	5	0.607843	7481765	The BRCA1 gene product was identified as a 220-kilodalton nuclear phosphoprotein in normal cells, including breast ductal epithelial cells, and in 18 of 20 tumor cell lines derived from tissues other than breast and ovary. In 16 of 17 breast and ovarian cancer lines and 17 of 17 samples of cells obtained from malignant effusions, however, BRCA1 localized mainly in cytoplasm. Absence of BRCA1 or a…	cytoplasm	A4QPA9,A6NG28,O14976,O43426,O43602,P10636,P15311,P17706,P28482,P38936,P48681,P49418,P53779,P61764,Q00577,Q01105,Q02750,Q05193,Q08211,Q13153,Q15078,Q16543,Q1HBJ4,Q6FI05,Q8TDN4,Q92558,Q96SN8,Q96SZ6,Q9BTV5,Q9GZM8,Q9UD71	AMPH,CABLES1,CDC37,CDK5R1,CDK5RAP1,CDK5RAP2,CDKN1A,DCX,DHX9,DNM1,EZR,FSD1,GAK,MAP2K1,MAPK1,MAPK10,MAPT,NDEL1,NES,PKN1,PPP1R1B,PTPN2,PURA,SET,STXBP1,SYNJ1,WASF1
5.4.2	G	GO:0005634	20	9	7	0.45	23776823	In the tumor cells, nuclear enlargement, nuclear shrinkage, necrosis, vacuolation of nucleus, cytoplasm, pyknotic nuclei, and degenerative changes have been described in the literature.[1, 5-9].	nucleus	B3KVQ9,B4DFQ7,P11387,P21860,P49768,P51959,Q02078,Q13536,Q5VXV3	C1orf61,CCNG1,ERBB3,MEF2A,PPP1R1B,PSEN1,SET,TOP1
5.4.3	G	GO:0005886	11	5	4	0.454545	10976921	We report novel and rapid mechanisms by which E2 prevents chemotherapy or radiation-induced apoptosis of breast cancer, probably mediated through the plasma membrane estrogen receptor.	plasma membrane	O60331,Q16623,Q17RZ6,Q75ME0,Q9UQM7	CAMK2A,GRIN2A,PIP5K1C,STX1A
5.4.4	OB	GO:0005737	6	5	5	0.833333	7481765	The BRCA1 gene product was identified as a 220-kilodalton nuclear phosphoprotein in normal cells, including breast ductal epithelial cells, and in 18 of 20 tumor cell lines derived from tissues other than breast and ovary. In 16 of 17 breast and ovarian cancer lines and 17 of 17 samples of cells obtained from malignant effusions, however, BRCA1 localized mainly in cytoplasm. Absence of BRCA1 or a…	cytoplasm	P04637,P12004,P12814,P49841,Q00535	ACTN1,CDK5,GSK3B,PCNA,TP53
5.4.4	OB	GO:0005634	6	5	7	0.833333	23776823	In the tumor cells, nuclear enlargement, nuclear shrinkage, necrosis, vacuolation of nucleus, cytoplasm, pyknotic nuclei, and degenerative changes have been described in the literature.[1, 5-9].	nucleus	P04637,P12004,P49841,Q00535,Q1HE25	ACTN1,CDK5,GSK3B,PCNA,TP53
5.5.1	G	GO:0005634	34	24	7	0.705882	23776823	In the tumor cells, nuclear enlargement, nuclear shrinkage, necrosis, vacuolation of nucleus, cytoplasm, pyknotic nuclei, and degenerative changes have been described in the literature.[1, 5-9].	nucleus	A4D2A2,B3KQ22,B7Z7E3,O00505,O14980,O15131,O96020,P07948,P09936,P14635,P20248,P24864,P24941,P27348,P30281,P31946,P33993,P36873,P62140,P78396,Q14790,Q5MJ70,Q92905,Q9UKX7	CASP8,CCNA1,CCNA2,CCNB1,CCND3,CCNE1,CCNE2,CDK2,COPS5,KPNA3,KPNA5,LYN,MCM7,NUP50,PPP1CB,PPP1CC,SPDYA,UCHL1,XPO1,YWHAB,YWHAQ
5.5.2	OG	GO:0005829	10	7	7	0.7	23672670	Caspase-2 is required, at least partially, for apoptosis induction by taxanes in tested breast cancer cells. We suggest that caspase-2 plays the role of an apical caspase in these cells. Caspase-2 seems to be activated via other mechanism than PIDDosome formation. It follows the release of caspase-2 from the nucleus to the cytosol.	cytosol	O14980,O96020,P07948,P09936,P14635,P24864,P24941,P31946,P36873,P78396,Q14790	CASP8,CCNA1,CCNB1,CCNE1,CCNE2,CDK2,LYN,PPP1CC,UCHL1,XPO1,YWHAB
5.5.2	OG	GO:0005737	10	7	5	0.7	7481765	The BRCA1 gene product was identified as a 220-kilodalton nuclear phosphoprotein in normal cells, including breast ductal epithelial cells, and in 18 of 20 tumor cell lines derived from tissues other than breast and ovary. In 16 of 17 breast and ovarian cancer lines and 17 of 17 samples of cells obtained from malignant effusions, however, BRCA1 localized mainly in cytoplasm. Absence of BRCA1 or a…	cytoplasm	O00505,O14980,O15131,P07948,P09936,P14635,P20248,P24864,P24941,P27348,P30281,P31946,P36873,P62140,Q14790,Q92905	CASP8,CCNA2,CCNB1,CCND3,CCNE1,CDK2,COPS5,KPNA3,KPNA5,LYN,PPP1CB,PPP1CC,UCHL1,XPO1,YWHAB,YWHAQ
5.5.3	B	GO:0005737	11	10	5	0.909091	7481765	The BRCA1 gene product was identified as a 220-kilodalton nuclear phosphoprotein in normal cells, including breast ductal epithelial cells, and in 18 of 20 tumor cell lines derived from tissues other than breast and ovary. In 16 of 17 breast and ovarian cancer lines and 17 of 17 samples of cells obtained from malignant effusions, however, BRCA1 localized mainly in cytoplasm. Absence of BRCA1 or a…	cytoplasm	B0LPE5,P00519,P11802,P24385,P30279,P31749,P46527,Q04917,Q6FI00,Q6I9V6	ABL1,AKT1,CCND1,CCND2,CDK4,CDKN1B,YWHAH
5.6.1	G	GO:0005634	38	32	7	0.842105	23776823	In the tumor cells, nuclear enlargement, nuclear shrinkage, necrosis, vacuolation of nucleus, cytoplasm, pyknotic nuclei, and degenerative changes have been described in the literature.[1, 5-9].	nucleus	O15164,O43251,O75376,O75925,O75934,P08047,P36956,P42229,P51843,P55345,Q12796,Q12802,Q13105,Q13257,Q13485,Q14498,Q14686,Q15466,Q15648,Q4W5M7,Q59GY7,Q5QJE6,Q8IZL8,Q8NI08,Q8TDD1,Q96T76,Q9GZR2,Q9NPJ4,Q9P2W1,Q9UBK2,Q9Y618,Q9Y6X2	AKAP13,BCAS2,DAND5,DDX54,DNTTIP2,MAD2L1,MBD4,MMS19,NCOA6,NCOA7,NCOR1,NCOR2,NR0B1,NR0B2,PELP1,PIAS1,PIAS3,PNRC1,PNRC2,PPARGC1A,PPARGC1B,PRMT2,PSMC3IP,RBFOX2,RBM39,REXO4,SMAD4,SREBF1,STAT5A,TRIM24,ZBTB17
5.6.2	G	GO:0005737	6	4	5	0.666667	7481765	The BRCA1 gene product was identified as a 220-kilodalton nuclear phosphoprotein in normal cells, including breast ductal epithelial cells, and in 18 of 20 tumor cell lines derived from tissues other than breast and ovary. In 16 of 17 breast and ovarian cancer lines and 17 of 17 samples of cells obtained from malignant effusions, however, BRCA1 localized mainly in cytoplasm. Absence of BRCA1 or a…	cytoplasm	A8MYJ1,P01178,P06239,Q5MNZ9	AKAP13,LCK,OXT,WIPI1
5.6.3	B	GO:0005634	9	9	7	1	23776823	In the tumor cells, nuclear enlargement, nuclear shrinkage, necrosis, vacuolation of nucleus, cytoplasm, pyknotic nuclei, and degenerative changes have been described in the literature.[1, 5-9].	nucleus	B7Z4Z5,P03372,P48552,P84022,Q15796,Q53XR6,Q7LCB3,Q92731,Q969G3	ESR1,ESR2,NRIP1,SMAD2,SMAD3,SMARCE1
5.7.1	G	GO:0005737	34	26	5	0.764706	7481765	The BRCA1 gene product was identified as a 220-kilodalton nuclear phosphoprotein in normal cells, including breast ductal epithelial cells, and in 18 of 20 tumor cell lines derived from tissues other than breast and ovary. In 16 of 17 breast and ovarian cancer lines and 17 of 17 samples of cells obtained from malignant effusions, however, BRCA1 localized mainly in cytoplasm. Absence of BRCA1 or a…	cytoplasm	A8K1U7,B3KUN1,O15169,O60566,P05549,P12830,P14923,P15941,P17612,P35222,P41235,P46940,P56715,P67775,P68366,Q12923,Q15172,Q15691,Q5TAV5,Q8IUQ4,Q8N1C6,Q9BZE0,Q9NR80,Q9NSA3,Q9Y2T1,Q9Y496	ARHGEF4,AXIN1,AXIN2,BUB1B,CTNNB1,CTNNBIP1,FZR1,GLIS2,HNF4A,IQGAP1,JUP,KIF3A,MAPRE1,MAPRE2,MUC1,PPP2CA,PPP2R5A,PRKCA,PTPN13,SIAH1,STK19,TFAP2A,TUBA4A
5.7.2	G	GO:0005886	8	4	4	0.5	10976921	We report novel and rapid mechanisms by which E2 prevents chemotherapy or radiation-induced apoptosis of breast cancer, probably mediated through the plasma membrane estrogen receptor.	plasma membrane	O14490,P78352,Q0VAP5,Q13224	DLGAP1,GRIN2B,LLGL1,MUC1
5.7.3	G	GO:0005829	4	3	7	0.75	23672670	Caspase-2 is required, at least partially, for apoptosis induction by taxanes in tested breast cancer cells. We suggest that caspase-2 plays the role of an apical caspase in these cells. Caspase-2 seems to be activated via other mechanism than PIDDosome formation. It follows the release of caspase-2 from the nucleus to the cytosol.	cytosol	O43683,O43684,Q92845	BUB1,BUB3,KIFAP3
5.7.4	B	GO:0005634	3	3	7	1	23776823	In the tumor cells, nuclear enlargement, nuclear shrinkage, necrosis, vacuolation of nucleus, cytoplasm, pyknotic nuclei, and degenerative changes have been described in the literature.[1, 5-9].	nucleus	P25054,Q13363,Q7Z2Q5	APC,CTBP1
5.8.1	G	GO:0005634	28	18	7	0.642857	23776823	In the tumor cells, nuclear enlargement, nuclear shrinkage, necrosis, vacuolation of nucleus, cytoplasm, pyknotic nuclei, and degenerative changes have been described in the literature.[1, 5-9].	nucleus	O60671,O60921,P05771,P11940,P17252,P18887,P27695,P29590,Q04743,Q13541,Q5TZP7,Q6P2E9,Q86XN8,Q8IW41,Q99638,Q9BUB5,Q9H5J8,Q9NRA8	APEX1,EDC4,EIF4EBP1,EIF4ENIF1,EMX2,HUS1,MAPKAPK5,MEX3D,MKNK1,PABPC1,PML,PRKCA,PRKCB,RAD1,RAD9A,TAF1D,XRCC1
5.8.2	G	GO:0005829	10	4	7	0.4	23672670	Caspase-2 is required, at least partially, for apoptosis induction by taxanes in tested breast cancer cells. We suggest that caspase-2 plays the role of an apical caspase in these cells. Caspase-2 seems to be activated via other mechanism than PIDDosome formation. It follows the release of caspase-2 from the nucleus to the cytosol.	cytosol	P05129,P06730,P23588,Q04637	EIF4B,EIF4E,EIF4G1,PRKCG
5.8.3	B	GO:0005634	3	3	7	1	23776823	In the tumor cells, nuclear enlargement, nuclear shrinkage, necrosis, vacuolation of nucleus, cytoplasm, pyknotic nuclei, and degenerative changes have been described in the literature.[1, 5-9].	nucleus	O95251,P06746,Q04724	MYST2,POLB,TLE1
5.9.1	G	GO:0005737	22	15	5	0.681818	7481765	The BRCA1 gene product was identified as a 220-kilodalton nuclear phosphoprotein in normal cells, including breast ductal epithelial cells, and in 18 of 20 tumor cell lines derived from tissues other than breast and ovary. In 16 of 17 breast and ovarian cancer lines and 17 of 17 samples of cells obtained from malignant effusions, however, BRCA1 localized mainly in cytoplasm. Absence of BRCA1 or a…	cytoplasm	O00299,O43303,O95613,P13861,P31323,Q02156,Q05586,Q15642,Q16512,Q53EZ4,Q96CW5,Q96RU3,Q99598,Q99996,Q9Y6A5	AKAP9,CCP110,CEP55,CLIC1,FNBP1,GRIN1,PCNT,PKN1,PRKAR2A,PRKAR2B,PRKCE,TACC3,TRIP10,TSNAX,TUBGCP3
5.9.2	OB	GO:0005829	5	5	7	1	23672670	Caspase-2 is required, at least partially, for apoptosis induction by taxanes in tested breast cancer cells. We suggest that caspase-2 plays the role of an apical caspase in these cells. Caspase-2 seems to be activated via other mechanism than PIDDosome formation. It follows the release of caspase-2 from the nucleus to the cytosol.	cytosol	P48730,P49674,P62136,P62158,Q07161	CALM1,CALM2,CALM3,CSNK1D,CSNK1E,PPP1CA
5.9.2	OB	GO:0005737	5	5	5	1	7481765	The BRCA1 gene product was identified as a 220-kilodalton nuclear phosphoprotein in normal cells, including breast ductal epithelial cells, and in 18 of 20 tumor cell lines derived from tissues other than breast and ovary. In 16 of 17 breast and ovarian cancer lines and 17 of 17 samples of cells obtained from malignant effusions, however, BRCA1 localized mainly in cytoplasm. Absence of BRCA1 or a…	cytoplasm	P48730,P49674,P62136,P62158,Q07161	CALM1,CALM2,CALM3,CSNK1D,CSNK1E,PPP1CA
5.10.1	G	GO:0005634	12	11	7	0.916667	23776823	In the tumor cells, nuclear enlargement, nuclear shrinkage, necrosis, vacuolation of nucleus, cytoplasm, pyknotic nuclei, and degenerative changes have been described in the literature.[1, 5-9].	nucleus	O15160,P16104,P39748,P42771,P43351,P49005,P55072,Q15554,Q6FHX6,Q8N726,Q96S55	CDKN2A,FEN1,H2AFX,POLD2,POLR1C,RAD52,TERF2,VCP,WRNIP1
5.10.2	B	GO:0005634	9	9	7	1	23776823	In the tumor cells, nuclear enlargement, nuclear shrinkage, necrosis, vacuolation of nucleus, cytoplasm, pyknotic nuclei, and degenerative changes have been described in the literature.[1, 5-9].	nucleus	B1AHC8,P09874,P12956,P13010,P27694,P54132,P78527,Q13315,Q14191	ATM,BLM,PARP1,PRKDC,RPA1,WRN,XRCC5,XRCC6
5.11.1	G	GO:0005737	16	7	5	0.4375	7481765	The BRCA1 gene product was identified as a 220-kilodalton nuclear phosphoprotein in normal cells, including breast ductal epithelial cells, and in 18 of 20 tumor cell lines derived from tissues other than breast and ovary. In 16 of 17 breast and ovarian cancer lines and 17 of 17 samples of cells obtained from malignant effusions, however, BRCA1 localized mainly in cytoplasm. Absence of BRCA1 or a…	cytoplasm	P04049,P10415,P16452,P49354,Q7LDG7,Q8WWW0,Q9UQ13	BCL2,EPB42,FNTA,RAF1,RASGRP2,RASSF5,SHOC2
5.12.1	G	GO:0005737	12	5	5	0.416667	7481765	The BRCA1 gene product was identified as a 220-kilodalton nuclear phosphoprotein in normal cells, including breast ductal epithelial cells, and in 18 of 20 tumor cell lines derived from tissues other than breast and ovary. In 16 of 17 breast and ovarian cancer lines and 17 of 17 samples of cells obtained from malignant effusions, however, BRCA1 localized mainly in cytoplasm. Absence of BRCA1 or a…	cytoplasm	O94875,O95425,P05089,Q15058,Q9BX66	ARG1,KIF14,SORBS1,SORBS2,SVIL
5.13.1	G	GO:0005737	13	9	5	0.692308	7481765	The BRCA1 gene product was identified as a 220-kilodalton nuclear phosphoprotein in normal cells, including breast ductal epithelial cells, and in 18 of 20 tumor cell lines derived from tissues other than breast and ovary. In 16 of 17 breast and ovarian cancer lines and 17 of 17 samples of cells obtained from malignant effusions, however, BRCA1 localized mainly in cytoplasm. Absence of BRCA1 or a…	cytoplasm	O15111,O15530,P14672,P56279,P98170,P98177,Q7Z6J0,Q96B36,Q9UKG1	AKT1S1,APPL1,CHUK,FOXO4,PDPK1,SH3RF1,SLC2A4,TCL1A,XIAP
5.13.2	G	GO:0005886	4	3	4	0.75	10976921	We report novel and rapid mechanisms by which E2 prevents chemotherapy or radiation-induced apoptosis of breast cancer, probably mediated through the plasma membrane estrogen receptor.	plasma membrane	O95716,P23945,Q96RU7	FSHR,RAB3D,TRIB3
5.13.3	B	GO:0005634	3	3	7	1	23776823	In the tumor cells, nuclear enlargement, nuclear shrinkage, necrosis, vacuolation of nucleus, cytoplasm, pyknotic nuclei, and degenerative changes have been described in the literature.[1, 5-9].	nucleus	P31751,P49815,Q6FI27	AKT2,GSK3B,TSC2
5.14.1	G	GO:0005615	9	6	3	0.666667	12142076	Angiogenesis is important in tumor growth, progression and metastatic dissemination. Vascular endothelial growth factor (VEGF) is one key factor in promotion of breastcancer angiogenesis. VEGFs are bioactive in the extracellularspace where they become available to the endothelial cells.	extracellular space	A0N0L5,P05231,P08887,P12272,P40189,Q75MH2	IL6,IL6R,IL6ST,PTHLH
5.15.1	G	GO:0005634	5	5	7	1	23776823	In the tumor cells, nuclear enlargement, nuclear shrinkage, necrosis, vacuolation of nucleus, cytoplasm, pyknotic nuclei, and degenerative changes have been described in the literature.[1, 5-9].	nucleus	Q07955,Q12988,Q13523,Q9H1D9,Q9H307	HSPB3,PNN,POLR3F,PRPF4B,SRSF1
5.16.1	G	GO:0005887	4	3	7	0.75			integral to plasma membrane	P12319,P30273,Q01362	FCER1A,FCER1G,MS4A2
5.17.1	OG	GO:0005829	5	3	7	0.6	23672670	Caspase-2 is required, at least partially, for apoptosis induction by taxanes in tested breast cancer cells. We suggest that caspase-2 plays the role of an apical caspase in these cells. Caspase-2 seems to be activated via other mechanism than PIDDosome formation. It follows the release of caspase-2 from the nucleus to the cytosol.	cytosol	Q16881,Q9BRA2,Q9H3M7	TXNDC17,TXNIP,TXNRD1
5.17.1	OG	GO:0005737	5	3	5	0.6	7481765	The BRCA1 gene product was identified as a 220-kilodalton nuclear phosphoprotein in normal cells, including breast ductal epithelial cells, and in 18 of 20 tumor cell lines derived from tissues other than breast and ovary. In 16 of 17 breast and ovarian cancer lines and 17 of 17 samples of cells obtained from malignant effusions, however, BRCA1 localized mainly in cytoplasm. Absence of BRCA1 or a…	cytoplasm	Q16881,Q9BRA2,Q9H3M7	TXNDC17,TXNIP,TXNRD1
5.17.1	OG	GO:0005634	5	3	7	0.6	23776823	In the tumor cells, nuclear enlargement, nuclear shrinkage, necrosis, vacuolation of nucleus, cytoplasm, pyknotic nuclei, and degenerative changes have been described in the literature.[1, 5-9].	nucleus	Q16881,Q9H3M7,Q9NS18	GLRX2,TXNIP,TXNRD1
5.20.1	G	GO:0005615	4	4	3	1	12142076	Angiogenesis is important in tumor growth, progression and metastatic dissemination. Vascular endothelial growth factor (VEGF) is one key factor in promotion of breastcancer angiogenesis. VEGFs are bioactive in the extracellularspace where they become available to the endothelial cells.	extracellular space	P02647,P02768,P10909,P27169	APOA1,CLU,FBF1,PON1
5.22.1	G	GO:0005615	4	3	3	0.75	12142076	Angiogenesis is important in tumor growth, progression and metastatic dissemination. Vascular endothelial growth factor (VEGF) is one key factor in promotion of breastcancer angiogenesis. VEGFs are bioactive in the extracellularspace where they become available to the endothelial cells.	extracellular space	A8K660,P55290,Q15848	ADIPOQ,CDH13
6.1.1	G	GO:0005634	59	44	7	0.745763	23776823	In the tumor cells, nuclear enlargement, nuclear shrinkage, necrosis, vacuolation of nucleus, cytoplasm, pyknotic nuclei, and degenerative changes have been described in the literature.[1, 5-9].	nucleus	B0LPE5,C9JL99,D0VY79,O15151,O15297,O15350,O75604,O75832,P00519,P06400,P06748,P07550,P21675,P29084,P29590,P31749,P32121,P38936,P42771,P46777,P49757,P49792,P51959,P56545,P62913,Q07864,Q13547,Q15648,Q16665,Q6FI05,Q6IT96,Q8N726,Q8N9B5,Q92905,Q92993,Q93009,Q969K3,Q99816,Q9BYG9,Q9H2X6,Q9NRR5,Q9NS23,Q9UER7,Q9Y6B2	ABL1,ADRB2,AKT1,ARRB2,CCNG1,CDKN1A,CDKN2A,COPS5,CTBP2,DAXX,EID1,GTF2E2,HDAC1,HIF1A,HIPK2,JMY,KAT5,MBD4,MDM4,NPM1,NUMB,PML,POLE,PPM1D,PSMD10,RANBP2,RASSF1,RB1,RNF34,RPL11,RPL5,TAF1,TP73,TSG101,UBQLN4,USP2,USP7
6.1.2	G	GO:0005737	15	8	5	0.533333	7481765	The BRCA1 gene product was identified as a 220-kilodalton nuclear phosphoprotein in normal cells, including breast ductal epithelial cells, and in 18 of 20 tumor cell lines derived from tissues other than breast and ovary. In 16 of 17 breast and ovarian cancer lines and 17 of 17 samples of cells obtained from malignant effusions, however, BRCA1 localized mainly in cytoplasm. Absence of BRCA1 or a…	cytoplasm	A2A322,O15273,P25098,P62829,Q8IX12,Q8IZK9,Q8NG27,Q8WZ73	ADRBK1,CCAR1,PJA1,PSMD10,RFFL,RPL23,TCAP
6.1.3	B	GO:0005634	15	14	7	0.933333	23776823	In the tumor cells, nuclear enlargement, nuclear shrinkage, necrosis, vacuolation of nucleus, cytoplasm, pyknotic nuclei, and degenerative changes have been described in the literature.[1, 5-9].	nucleus	A7UKX8,O75925,O96017,P03372,P04150,P22736,P61289,P63165,Q00987,Q01094,Q13315,Q4LE28,Q53Y00,Q92793	ATM,CHEK2,CREBBP,E2F1,ESR1,MDM2,NR3C1,NR4A1,PIAS1,PSME3,SUMO1
6.2.1	G	GO:0005634	57	52	7	0.912281	23776823	In the tumor cells, nuclear enlargement, nuclear shrinkage, necrosis, vacuolation of nucleus, cytoplasm, pyknotic nuclei, and degenerative changes have been described in the literature.[1, 5-9].	nucleus	A2I2P5,A8K3H3,B8Y636,D2KUA6,O15111,O75469,O95718,P05412,P06401,P10071,P10276,P10826,P10828,P11474,P13631,P15172,P15923,P17844,P19793,P20719,P24385,P28065,P28482,P28702,P37231,P55055,Q00403,Q04206,Q13133,Q13526,Q15672,Q16539,Q1HBJ4,Q2TB39,Q569H8,Q5F0P7,Q5JNW4,Q5QHG3,Q5STP9,Q6FI00,Q6PL18,Q7LCB3,Q8IW13,Q92731,Q92841,Q969G3,Q96T76,Q99743,Q99873,Q9UMX1,Q9Y618,Q9Y6K9	ATAD2,CCND1,CHUK,DDX17,DDX5,ESR2,ESRRA,ESRRB,GLI3,GTF2B,HOXA5,IKBKG,JUN,MAPK1,MAPK14,MMS19,MYOD1,NCOR2,NPAS2,NR1H2,NR1H3,NR1I2,PGR,PIN1,PPARG,PRMT1,PSMB9,RARA,RARB,RARG,RELA,RXRA,RXRB,SMARCE1,SUFU,TCF7L1,THRB,TWIST1
6.2.2	G	GO:0005615	5	3	3	0.6	12142076	Angiogenesis is important in tumor growth, progression and metastatic dissemination. Vascular endothelial growth factor (VEGF) is one key factor in promotion of breastcancer angiogenesis. VEGFs are bioactive in the extracellularspace where they become available to the endothelial cells.	extracellular space	A8K571,P18075,P22004	BMP6,BMP7
6.2.3	B	GO:0005634	3	3	7	1	23776823	In the tumor cells, nuclear enlargement, nuclear shrinkage, necrosis, vacuolation of nucleus, cytoplasm, pyknotic nuclei, and degenerative changes have been described in the literature.[1, 5-9].	nucleus	Q09472,Q92831,Q9Y6Q9	EP300,KAT2B,NCOA3
6.3.1	G	GO:0005634	54	47	7	0.87037	23776823	In the tumor cells, nuclear enlargement, nuclear shrinkage, necrosis, vacuolation of nucleus, cytoplasm, pyknotic nuclei, and degenerative changes have been described in the literature.[1, 5-9].	nucleus	C9JLK5,O14757,O15457,O43324,O43543,O60934,O75771,O75943,P12004,P13010,P16104,P17948,P23025,P27694,P27695,P35251,P38398,P39748,P40692,P43246,P49959,P52701,P54274,P61956,Q06609,Q12888,Q13111,Q13156,Q13472,Q14191,Q14565,Q14683,Q14839,Q15554,Q5TZP7,Q6FHX6,Q6IN79,Q6ZNA8,Q8WXE1,Q92560,Q92769,Q92878,Q9H9A7,Q9HAW4,Q9NSU2,Q9NY61,Q9UIF7	AATF,APEX1,ATRIP,BRCA1,C17orf28,CHAF1A,CHD4,CHEK1,CLSPN,EEF1E1,FEN1,FLT1,H2AFX,HDAC2,MAGI1,MLH1,MRE11A,MSH2,MSH4,MSH6,MUTYH,NBN,PCNA,RAD17,RAD50,RAD51,RAD51L3,RMI1,RNF2,RPA1,RPA4,SLC19A1,SMC1A,SUMO2,TERF1,TERF2,TOP3A,TP53BP1,TREX1,WRN,XPA,XRCC2,XRCC5
6.3.2	OG	GO:0005887	7	3	7	0.428571			integral to plasma membrane	B3FR89,B5A923,P35968	FLT1,KDR
6.3.2	OG	GO:0005737	7	3	5	0.428571	7481765	The BRCA1 gene product was identified as a 220-kilodalton nuclear phosphoprotein in normal cells, including breast ductal epithelial cells, and in 18 of 20 tumor cell lines derived from tissues other than breast and ovary. In 16 of 17 breast and ovarian cancer lines and 17 of 17 samples of cells obtained from malignant effusions, however, BRCA1 localized mainly in cytoplasm. Absence of BRCA1 or a…	cytoplasm	P20591,P55854,Q6UWE0	LRSAM1,MX1,SUMO3
6.3.3	B	GO:0005634	5	3	7	0.6	23776823	In the tumor cells, nuclear enlargement, nuclear shrinkage, necrosis, vacuolation of nucleus, cytoplasm, pyknotic nuclei, and degenerative changes have been described in the literature.[1, 5-9].	nucleus	P04637,P54132,Q13535	ANTXR1,BLM,SERPINA2,TP53
6.4.1	G	GO:0005737	54	36	5	0.666667	7481765	The BRCA1 gene product was identified as a 220-kilodalton nuclear phosphoprotein in normal cells, including breast ductal epithelial cells, and in 18 of 20 tumor cell lines derived from tissues other than breast and ovary. In 16 of 17 breast and ovarian cancer lines and 17 of 17 samples of cells obtained from malignant effusions, however, BRCA1 localized mainly in cytoplasm. Absence of BRCA1 or a…	cytoplasm	A8K1U7,B3KUN1,O14640,O14641,O14976,O15105,O43541,P12830,P14923,P25054,P39687,P41235,P49674,P49815,P49841,P62714,P67775,P68104,P84022,P98082,Q14194,Q15173,Q155Q3,Q15796,Q53XR6,Q6FGM0,Q6IPS9,Q6ZNA4,Q92574,Q92997,Q99961,Q9BZE0,Q9HC62,Q9Y297,Q9Y2T1,Q9Y6R4	ANP32A,APC,AXIN2,BTRC,CRMP1,CSNK1E,DAB2,DIXDC1,DVL1L1,DVL2,DVL3,EEF1A1,FZR1,GAK,GLIS2,GSK3B,HNF4A,JUP,MAP3K4,PPP2CA,PPP2CB,PPP2R5B,RNF111,SENP2,SH3GL1,SMAD2,SMAD3,SMAD6,SMAD7,TSC1,TSC2
6.4.2	G	GO:0005886	18	8	4	0.444444	10976921	We report novel and rapid mechanisms by which E2 prevents chemotherapy or radiation-induced apoptosis of breast cancer, probably mediated through the plasma membrane estrogen receptor.	plasma membrane	O60262,O75197,P16520,P36897,P50150,P63215,P63218,Q9P2W3	GNB3,GNG13,GNG3,GNG4,GNG5,GNG7,LRP5,TGFBR1
6.4.3	G	GO:0005634	10	5	7	0.5	23776823	In the tumor cells, nuclear enlargement, nuclear shrinkage, necrosis, vacuolation of nucleus, cytoplasm, pyknotic nuclei, and degenerative changes have been described in the literature.[1, 5-9].	nucleus	B7Z4Z5,Q13362,Q13950,Q6FI27,Q9BVJ6	GSK3B,PPP2R5C,RUNX2,SMAD3,UTP14A
6.4.4	G	GO:0016020	5	3	3	0.6	11571639	Membrane-associated binding sites for estrogen may mediate rapid effects of estradiol-17beta that contribute to proliferation of human breast cancers. After controlled homogenization and fractionation of MCF-7 breast cancer cells, the bulk of specific estradiol binding is found in nuclear fractions.	membrane	B1APZ0,Q5T7S2,Q9UES7	GNG4,LRP5,TGFBR1
6.5.1	G	GO:0005886	35	19	4	0.542857	10976921	We report novel and rapid mechanisms by which E2 prevents chemotherapy or radiation-induced apoptosis of breast cancer, probably mediated through the plasma membrane estrogen receptor.	plasma membrane	B2ZZ83,O75369,P05067,P07384,P21333,P30626,P46531,P62491,P68400,Q04721,Q5T208,Q8WW43,Q92542,Q96BI3,Q99466,Q9NZ42,Q9UM47,Q9UMF0,Q9Y2W7	APH1A,APH1B,APP,CAPN1,CSNK2A1,FLNA,FLNB,ICAM5,KCNIP3,NCSTN,NOTCH1,NOTCH2,NOTCH3,NOTCH4,PSENEN,RAB11A,SRI
6.5.2	G	GO:0005737	16	10	5	0.625	7481765	The BRCA1 gene product was identified as a 220-kilodalton nuclear phosphoprotein in normal cells, including breast ductal epithelial cells, and in 18 of 20 tumor cell lines derived from tissues other than breast and ovary. In 16 of 17 breast and ovarian cancer lines and 17 of 17 samples of cells obtained from malignant effusions, however, BRCA1 localized mainly in cytoplasm. Absence of BRCA1 or a…	cytoplasm	O15519,P29466,P48730,P55210,P55212,Q14192,Q14790,Q8IZD9,Q9UMX0,Q9UQB3	CASP1,CASP6,CASP7,CASP8,CFLAR,CSNK1D,CTNND2,DOCK3,FHL2,UBQLN1
6.5.3	B	GO:0005829	6	5	7	0.833333	23672670	Caspase-2 is required, at least partially, for apoptosis induction by taxanes in tested breast cancer cells. We suggest that caspase-2 plays the role of an apical caspase in these cells. Caspase-2 seems to be activated via other mechanism than PIDDosome formation. It follows the release of caspase-2 from the nucleus to the cytosol.	cytosol	P35222,P42574,P48729,P49810,Q07817	BCL2L1,CASP3,CSNK1A1,CTNNB1,PSEN2
6.6.1	G	GO:0005634	40	31	7	0.775	23776823	In the tumor cells, nuclear enlargement, nuclear shrinkage, necrosis, vacuolation of nucleus, cytoplasm, pyknotic nuclei, and degenerative changes have been described in the literature.[1, 5-9].	nucleus	A8JZZ0,B4DRQ8,O00257,O15287,O15360,O60264,P06493,P08107,P09211,P25685,P35226,P35227,P42224,P51965,P78364,Q00597,Q03164,Q06587,Q12800,Q16777,Q8IXK0,Q8N488,Q8NDX5,Q96GD3,Q99496,Q9BYE7,Q9H7Z6,Q9HAU4,Q9HB96,Q9NPI8,Q9Y2Y4	BMI1,CBX4,CDK1,DNAJB1,FANCA,FANCC,FANCE,FANCF,FANCG,GSTP1,HIST2H2AC,HSPA1A,HSPA1B,MLL,MYST1,PCGF2,PCGF6,PHC1,PHC2,PHC3,RING1,RNF2,RYBP,SCMH1,SMARCA5,SMURF2,STAT1,TFCP2,UBE2E1,ZBTB32
6.6.2	G	GO:0005829	9	5	7	0.555556	23672670	Caspase-2 is required, at least partially, for apoptosis induction by taxanes in tested breast cancer cells. We suggest that caspase-2 plays the role of an apical caspase in these cells. Caspase-2 seems to be activated via other mechanism than PIDDosome formation. It follows the release of caspase-2 from the nucleus to the cytosol.	cytosol	P02549,P14625,P61077,Q05823,Q13813	HSP90B1,RNASEL,SPTA1,SPTAN1,UBE2D3
6.7.1	G	GO:0005886	36	24	4	0.666667	10976921	We report novel and rapid mechanisms by which E2 prevents chemotherapy or radiation-induced apoptosis of breast cancer, probably mediated through the plasma membrane estrogen receptor.	plasma membrane	O43561,P01589,P01906,P01920,P02786,P06127,P06729,P08575,P08637,P10747,P14151,P16070,P19397,P20036,P27487,P27701,P28907,P51681,P61073,Q13303,Q14005,Q38L21,Q6ICW0,Q9UJ43	CCR5,CD2,CD28,CD38,CD44,CD5,CD53,CD82,CXCL12,CXCR4,DPP4,FCGR3A,HLA-DPA1,HLA-DQA2,HLA-DQB1,IL16,IL2RA,KCNAB2,LAT,PTPRC,SELL,TFRC
6.7.2	G	GO:0016020	12	6	3	0.5	11571639	Membrane-associated binding sites for estrogen may mediate rapid effects of estradiol-17beta that contribute to proliferation of human breast cancers. After controlled homogenization and fractionation of MCF-7 breast cancer cells, the bulk of specific estradiol binding is found in nuclear fractions.	membrane	B7WPI0,O00220,Q5STP1,Q5Y7D6,Q9NZD8,Q9P2E8	HLA-DPA1,HLA-DQB1,LAT,MARCH4,SPG21,TNFRSF10A
6.7.3	G	GO:0005615	6	3	3	0.5	12142076	Angiogenesis is important in tumor growth, progression and metastatic dissemination. Vascular endothelial growth factor (VEGF) is one key factor in promotion of breastcancer angiogenesis. VEGFs are bioactive in the extracellularspace where they become available to the endothelial cells.	extracellular space	P07339,P09382,P48061	CTSD,CXCL12,LGALS1
6.8.1	G	GO:0005737	22	14	5	0.636364	7481765	The BRCA1 gene product was identified as a 220-kilodalton nuclear phosphoprotein in normal cells, including breast ductal epithelial cells, and in 18 of 20 tumor cell lines derived from tissues other than breast and ovary. In 16 of 17 breast and ovarian cancer lines and 17 of 17 samples of cells obtained from malignant effusions, however, BRCA1 localized mainly in cytoplasm. Absence of BRCA1 or a…	cytoplasm	O43707,P05549,P20936,P51812,P54259,P98164,Q13625,Q14118,Q4VCS5,Q5TAV5,Q7Z628,Q8N1C6,Q8N3V7,Q9UHC3	ACCN3,ACTN4,AMOT,ATN1,DAG1,LRP2,RASA1,RPS6KA3,SLC6A2,SLC6A5,SYNPO,TFAP2A,TP53BP2
6.8.2	G	GO:0005886	8	5	4	0.625	10976921	We report novel and rapid mechanisms by which E2 prevents chemotherapy or radiation-induced apoptosis of breast cancer, probably mediated through the plasma membrane estrogen receptor.	plasma membrane	O14514,P08887,P32456,P51795,Q9NSI5	BAI1,CLCN5,GBP2,IGSF5,IL6R
6.9.1	G	GO:0005737	18	10	5	0.555556	7481765	The BRCA1 gene product was identified as a 220-kilodalton nuclear phosphoprotein in normal cells, including breast ductal epithelial cells, and in 18 of 20 tumor cell lines derived from tissues other than breast and ovary. In 16 of 17 breast and ovarian cancer lines and 17 of 17 samples of cells obtained from malignant effusions, however, BRCA1 localized mainly in cytoplasm. Absence of BRCA1 or a…	cytoplasm	P04234,P16333,P19338,P20963,P29353,P40259,P43403,P43405,Q02880,Q9Y2R2	CD247,CD3D,CD79B,NCK1,NCL,PTPN22,SHC1,SYK,TOP2B,ZAP70
6.9.2	G	GO:0016020	8	4	3	0.5	11571639	Membrane-associated binding sites for estrogen may mediate rapid effects of estradiol-17beta that contribute to proliferation of human breast cancers. After controlled homogenization and fractionation of MCF-7 breast cancer cells, the bulk of specific estradiol binding is found in nuclear fractions.	membrane	A8MVP6,B0YIY4,B0YIY5,P18627	CD3D,CD3G,LAG3
6.9.3	OG	GO:0042101	4	3	6	0.75			T cell receptor complex	P07766,P09693,Q6PIZ9	CD3E,CD3G,TRAT1
6.9.3	OG	GO:0005887	4	3	7	0.75			integral to plasma membrane	P07766,P09693,Q6PIZ9	CD3E,CD3G,TRAT1
6.9.3	OG	GO:0005886	4	3	4	0.75	10976921	We report novel and rapid mechanisms by which E2 prevents chemotherapy or radiation-induced apoptosis of breast cancer, probably mediated through the plasma membrane estrogen receptor.	plasma membrane	P07766,P09693,Q6PIZ9	CD3E,CD3G,TRAT1
6.9.4	B	GO:0005829	4	4	7	1	23672670	Caspase-2 is required, at least partially, for apoptosis induction by taxanes in tested breast cancer cells. We suggest that caspase-2 plays the role of an apical caspase in these cells. Caspase-2 seems to be activated via other mechanism than PIDDosome formation. It follows the release of caspase-2 from the nucleus to the cytosol.	cytosol	O43639,P06239,P27986,Q13432	LCK,NCK2,PIK3R1,UNC119
6.10.1	OG	GO:0016020	11	6	3	0.545455	11571639	Membrane-associated binding sites for estrogen may mediate rapid effects of estradiol-17beta that contribute to proliferation of human breast cancers. After controlled homogenization and fractionation of MCF-7 breast cancer cells, the bulk of specific estradiol binding is found in nuclear fractions.	membrane	P01374,P36941,Q06643,Q52LU8,Q5STB2,Q5STV3	LTA,LTB,LTBR
6.10.1	OG	GO:0005615	11	6	3	0.545455	12142076	Angiogenesis is important in tumor growth, progression and metastatic dissemination. Vascular endothelial growth factor (VEGF) is one key factor in promotion of breastcancer angiogenesis. VEGFs are bioactive in the extracellularspace where they become available to the endothelial cells.	extracellular space	P01374,P07911,P19438,Q06643,Q5STB2,Q5STV3	LTA,LTB,TNFRSF1A,UMOD
6.11.1	G	GO:0005578	7	4	4	0.571429	20338664	In order to identify "consensus" pathways consistently deregulated by RBM5 loss irrespective of genetic background, the experiments were repeated in three different lung cancer cell lines of varying RBM5 expression levels, a normal lung epithelial cell line, and a normalbreast epithelial cell line. Both Gene Set Enrichment Analysis (GSEA) and individual gene analysis identified consistent, statis…	proteinaceous extracellular matrix	P13611,P16112,Q92752,Q96GW7	ACAN,BCAN,TNR,VCAN
6.12.1	G	GO:0005737	4	3	5	0.75	7481765	The BRCA1 gene product was identified as a 220-kilodalton nuclear phosphoprotein in normal cells, including breast ductal epithelial cells, and in 18 of 20 tumor cell lines derived from tissues other than breast and ovary. In 16 of 17 breast and ovarian cancer lines and 17 of 17 samples of cells obtained from malignant effusions, however, BRCA1 localized mainly in cytoplasm. Absence of BRCA1 or a…	cytoplasm	P20823,P60763,Q9UHY1	HNF1A,NCOA3,NRBP1
6.13.1	OG	GO:0016021	7	3	6	0.428571			integral to membrane	P60468,Q15629,Q6FHL3	NCOA3,SEC61B
6.13.1	OG	GO:0016020	7	3	3	0.428571	11571639	Membrane-associated binding sites for estrogen may mediate rapid effects of estradiol-17beta that contribute to proliferation of human breast cancers. After controlled homogenization and fractionation of MCF-7 breast cancer cells, the bulk of specific estradiol binding is found in nuclear fractions.	membrane	P60468,Q15629,Q6FHL3	NCOA3,SEC61B
6.13.1	OG	GO:0005886	7	3	4	0.428571	10976921	We report novel and rapid mechanisms by which E2 prevents chemotherapy or radiation-induced apoptosis of breast cancer, probably mediated through the plasma membrane estrogen receptor.	plasma membrane	P58753,Q8IUC6,Q9Y4K3	TICAM1,TIRAP,TRAF6
6.14.1	OG	GO:0016020	3	3	3	1	11571639	Membrane-associated binding sites for estrogen may mediate rapid effects of estradiol-17beta that contribute to proliferation of human breast cancers. After controlled homogenization and fractionation of MCF-7 breast cancer cells, the bulk of specific estradiol binding is found in nuclear fractions.	membrane	P05181,P16435,P33261	CYP2C19,CYP2E1,POR
6.14.1	OG	GO:0005792	3	3	7	1			microsome	P05181,P16435,P33261	CYP2C19,CYP2E1,POR
6.14.1	OG	GO:0005789	3	3	9	1	17190831‎	Caveolin-1 (CAV1), a highly conserved membrane-associated protein, is a putative regulator of cellular transformation. CAV1 is localized in the plasmalemma, secretory vesicles, Golgi, mitochondria, and endoplasmic reticulum membrane and associates with the microtubule cytoskeleton. We report that phosphorylation of CAV1 on Tyr-14 regulates paclitaxel-mediated apoptosis in MCF-7 breast cancer cell…	endoplasmic reticulum membrane	P05181,P16435,P33261	CYP2C19,CYP2E1,POR
6.14.1	OG	GO:0005783	3	3	7	1	17440086	A recent report reveals that estrogen starvation–induced apoptosis of breast cancer cells requires BIK, an apoptotic BH3-only protein located primarily at the endoplasmic reticulum (ER).	endoplasmic reticulum	P05181,P16435,P33261	CYP2C19,CYP2E1,POR
7.1.1	G	GO:0005634	17	13	7	0.764706	23776823	In the tumor cells, nuclear enlargement, nuclear shrinkage, necrosis, vacuolation of nucleus, cytoplasm, pyknotic nuclei, and degenerative changes have been described in the literature.[1, 5-9].	nucleus	O00499,P10144,P13010,P49917,P68400,P78527,Q09666,Q12873,Q1HE25,Q7Z2E3,Q8IW19,Q96T60,Q9H9Q4	ACTN1,AHNAK,APLF,APTX,BIN1,CHD3,CSNK2A1,GZMB,LIG4,NHEJ1,PNKP,PRKDC,XRCC5
7.2.1	G	GO:0005634	16	16	7	1	23776823	In the tumor cells, nuclear enlargement, nuclear shrinkage, necrosis, vacuolation of nucleus, cytoplasm, pyknotic nuclei, and degenerative changes have been described in the literature.[1, 5-9].	nucleus	O60934,P07992,P49959,P54132,P54274,Q14191,Q15554,Q7Z7F5,Q8IY92,Q92878,Q92889,Q96AP0,Q96S40,Q9BSI4,Q9NUX5,Q9NYB0	ACD,BLM,ERCC1,ERCC4,MRE11A,NBN,POT1,RAD50,SLX4,TERF1,TERF2,TERF2IP,TINF2,WRN
7.3.1	OG	GO:0005829	14	10	7	0.714286	23672670	Caspase-2 is required, at least partially, for apoptosis induction by taxanes in tested breast cancer cells. We suggest that caspase-2 plays the role of an apical caspase in these cells. Caspase-2 seems to be activated via other mechanism than PIDDosome formation. It follows the release of caspase-2 from the nucleus to the cytosol.	cytosol	O43255,P16333,P27361,P42574,P43146,P55211,Q00169,Q05397,Q8IUQ4,Q9UKG1	APPL1,CASP3,CASP9,DCC,MAPK3,NCK1,PITPNA,PTK2,SIAH1,SIAH2
7.3.1	OG	GO:0005737	14	10	5	0.714286	7481765	The BRCA1 gene product was identified as a 220-kilodalton nuclear phosphoprotein in normal cells, including breast ductal epithelial cells, and in 18 of 20 tumor cell lines derived from tissues other than breast and ovary. In 16 of 17 breast and ovarian cancer lines and 17 of 17 samples of cells obtained from malignant effusions, however, BRCA1 localized mainly in cytoplasm. Absence of BRCA1 or a…	cytoplasm	O43255,O95631,P16333,P27361,P42574,Q00169,Q05397,Q8IUQ4,Q8IYN9,Q9UKG1	APPL1,CASP3,MAPK3,NCK1,NTN1,PITPNA,PTK2,SIAH1,SIAH2
7.4.1	G	GO:0005886	12	8	4	0.666667	10976921	We report novel and rapid mechanisms by which E2 prevents chemotherapy or radiation-induced apoptosis of breast cancer, probably mediated through the plasma membrane estrogen receptor.	plasma membrane	O43561,P06241,P07948,P12318,P17931,P29353,P43405,Q9HCN6	FCGR2A,FYN,GP6,LAT,LGALS3,LYN,SHC1,SYK
7.5.1	G	GO:0005783	13	8	7	0.615385	17440086	A recent report reveals that estrogen starvation–induced apoptosis of breast cancer cells requires BIK, an apoptotic BH3-only protein located primarily at the endoplasmic reticulum (ER).	endoplasmic reticulum	P01266,P07237,P11021,P13667,P14625,P27824,P98164,Q9Y4L1	CANX,HSP90B1,HSPA5,HYOU1,LRP2,P4HB,PDIA4,TG
7.6.1	G	GO:0005615	5	3	3	0.6	12142076	Angiogenesis is important in tumor growth, progression and metastatic dissemination. Vascular endothelial growth factor (VEGF) is one key factor in promotion of breastcancer angiogenesis. VEGFs are bioactive in the extracellularspace where they become available to the endothelial cells.	extracellular space	P01023,P22301,Q6FGW4	A2M,IL10
