# Supplementary material for: Two-layer modular analysis of gene and protein networks in breast cancer
Source: BMC Syst Biol. 2014 Jul 5;8:81. doi: 10.1186/1752-0509-8-81 (PMC4105126; doi:10.1186/1752-0509-8-81)
Supplement: Additional file 8: Table S8 — Molecular function analysis of modular network of Set 2. [file 1752-0509-8-81-S8.xls]

## Sheet: Sheet1
Group ID	Group Category	GO ID	#Proteins	#Proteins (in GO Term)	Level in GO hierarchy	GO-Homogeneity Score	PMID	Reference sentence	GO Description	Proteins	Genes
1.1.1	G	GO:0003677	356	115	3	0.323034	22569290	The chromodomain helicase DNA binding protein 5 (CHD5) has recently been identified as a tumor suppressor in a mouse model. The CHD5 locus at 1p36 is deleted, and its mutation has been detected in breast cancer. We, therefore, evaluated whether CHD5 plays a role in human breast cancer.	DNA binding	A8K4I2,A8K8F5,B2R4P9,B4DY22,C9JU95,O00268,O00287,O14497,O14746,O15160,O60264,O75367,O75446,O75461,O75478,O75486,O95983,P04053,P05204,P09884,P0C0S5,P12757,P14373,P15036,P15172,P16104,P16403,P17542,P19338,P22392,P23511,P26367,P26583,P29374,P33076,P35659,P36954,P39748,P40938,P43246,P48382,P49643,P49848,P49916,P49917,P49959,P51531,P51608,P52435,P52630,P54132,P61218,P62380,P62875,P68431,P84243,Q02447,…	ACD,ANTXR1,ARID1A,ARID1B,ARID2,ARID4A,ARID4B,ATM,BLM,CHD3,CHD4,CIITA,CLSPN,DACH2,DDB1,DDX20,DEK,DMAP1,DNMT3A,DNMT3B,DNTT,E2F4,E2F5,E2F6,ETS2,EZH2,FEN1,GFI1B,H2AFX,H2AFY,H2AFZ,H3F3A,H3F3B,HIST1H1A,HIST1H1C,HIST1H3A,HIST1H3B,HIST1H3C,HIST1H3D,HIST1H3E,HIST1H3F,HIST1H3G,HIST1H3H,HIST1H3I,HIST1H3J,HIST2H2AA3,HIST2H2AA4,HMG20B,HMGB2,HMGN2,IKZF1,IKZF4,LDB1,LIG4,LRIG3,MBD2,MBD3,MECOM,MECP2,MRE11A,MRPL36…
1.1.2	G	GO:0000166	241	41	3	0.170124			nucleotide binding	A6NIT8,A8MZ62,B7Z7H6,O00746,O14678,O14757,O15514,O43683,O60566,P14866,P17066,P23258,P27448,P31321,P33240,P35249,P35250,P35998,P40937,P50148,P52701,P54646,P55042,P57059,P62070,Q02880,Q13131,Q13232,Q13287,Q14683,Q53QE4,Q59H81,Q6FHN3,Q86TT8,Q8IW19,Q9GZY0,Q9NR30,Q9UIG0,Q9UJW2,Q9Y2K2,Q9Y3D8	ABCD4,APLF,BAZ1B,BRAP,BUB1,BUB1B,CHEK1,CSTF2,DDX56,GNAQ,HNRNPL,HSPA6,MARK3,MSH6,NME2,NME3,NME4,NMI,NXF2,NXF2B,POLR2D,PRKAA1,PRKAA2,PRKAR1B,PSMC2,RFC2,RFC4,RFC5,RRAD,RRAS2,SIK1,SIK3,SMC1A,TAF9,TINAG,TOP2B,TUBG1
1.1.3	G	GO:0046872	200	29	4	0.145	21209903	Genes encoding metal ion-binding proteins were also over-expressed in PIK3CA-mutated tumors. Such metal ion-binding proteins have regulatory roles in central cellular processes such as gene expression, proliferation, differentiation and survival. Increased expression of these proteins in ERα-positive breast tumors has also been reported by Abba et al.[39].	metal ion binding	A8MSQ1,A8MY87,O00217,O75306,O94776,O94880,P16083,P46736,P51693,P51948,P61968,Q13263,Q2LD48,Q7Z2E3,Q86TP1,Q86YP4,Q8IVT5,Q8IXJ6,Q8WXI9,Q96P48,Q9BTC8,Q9C0K0,Q9GZU7,Q9H6X2,Q9NWT6,Q9UIF7,Q9UIQ6,Q9ULU4,Q9Y6H3	ANTXR1,APLP1,APTX,ARAP1,BCL11B,BRCC3,CTDSP1,GATAD2A,GATAD2B,HIF1AN,KSR1,LMO4,LNPEP,MNAT1,MTA2,MTA3,MUTYH,NDUFS2,NDUFS8,NQO2,PHF14,PRUNE,SIRT2,TRIM28,XRCC6BP1,ZMYND11,ZMYND8
1.1.4	G	GO:0043565	171	13	4	0.0760234			sequence-specific DNA binding	P09017,P09086,P11831,P18846,P22415,P35548,P50549,Q01826,Q15853,Q66SS1,Q7Z5Y1,Q9BPY8,Q9UBC0	ATF1,ETV1,HOPX,HOXC4,MSX2,ONECUT1,PAX6,POU2F2,SATB1,SRF,USF1,usf1-bd,USF2
1.1.5	G	GO:0003713	158	12	4	0.0759494			transcription coactivator activity	O75528,O75529,O94864,P06748,P51610,P52657,Q12962,Q15545,Q92830,Q96BN2,Q96GM5,Q9H0E3	GTF2A2,HCFC1,KAT2A,NPM1,SF3B3,SMARCD1,SUPT7L,TADA1,TADA3,TAF10,TAF5L,TAF7
1.1.6	G	GO:0003723	146	9	3	0.0616438			RNA binding	P05386,P46777,P55769,P62487,Q00341,Q05048,Q6FHM6,Q8NG38,Q99547	CSTF1,HDLBP,MPHOSPH6,NHP2L1,POLR2G,RPL5,RPLP1,TERT
1.1.7	OG	GO:0042803	137	6	4	0.0437956	11916966	Germ-line mutations in BRCA1 predispose individuals to breast and ovarian cancers. We observed a novel endogenous association of BRCA1 with Nmi (N-Myc-interacting protein) in breast cancer cells. Nmi was found to interact specifically with BRCA1, both in vitroand in vivo, by binding to two major domains in BRCA1, amino acid residues 298–683 and 1301–1863. Homodimerization of Nmi enhanced its asso…	protein homodimerization activity	O43399,P01732,P12544,P55327,Q13257,Q9UKT5	CD8A,FBXO4,GZMA,MAD2L1,TPD52,TPD52L2
1.1.7	OG	GO:0019899	137	6	3	0.0437956			enzyme binding	P16435,P45973,P83916,Q969S8,Q96IZ0,Q9C0C2	CBX1,CBX5,HDAC10,PAWR,POR,TNKS1BP1
1.1.7	OG	GO:0008270	137	6	6	0.0437956			zinc ion binding	B2RTS2,O43463,P52434,Q6JV85,Q6P1X5,Q96FI4	APTX,ARAP1,NEIL1,POLR2H,SUV39H1,TAF2
1.1.7	OG	GO:0005509	137	6	5	0.0437956			calcium ion binding	B7Z9U3,P04632,P20930,P55327,Q99435,Q9UM47	CAPNS1,FGFR1,NELL2,NOTCH3,TPD52
1.1.7	OG	GO:0003714	137	6	4	0.0437956			transcription corepressor activity	O00422,O75182,P54259,Q86X95,Q8WUF5,Q96IZ0	ATN1,CIR1,PAWR,PPP1R13L,SAP18,SIN3B
1.1.8	OG	GO:0005524	109	4	7	0.0366972	12653670	ATP binding cassette transporters and drug resistance in breast cancer. Resistance to chemotherapy is a critical issue in the management of breast cancer patients. The nature of clinical drug resistance is likely to be multifactorial. However, in the last decade considerable attention has been dedicated to the role played by membrane transporter proteins belonging to the ATP binding cassette prot…	ATP binding	O96019,P40692,Q75MT5,Q96T60	ACTL6A,MLH1,PNKP,RFC2
1.1.9	OG	GO:0042802	105	3	3	0.0285714			identical protein binding	O75530,Q6IBN6,Q99963	CBX1,EED,SH3GL3
1.1.9	OG	GO:0008233	105	3	3	0.0285714			peptidase activity	P29122,Q92560,Q9H6P5	MAGI1,PCSK6,RNF2,TASP1
1.1.9	OG	GO:0008134	105	3	3	0.0285714			transcription factor binding	O60934,P28749,Q04724	NBN,RBL1,TLE1
1.1.9	OG	GO:0005096	105	3	4	0.0285714			GTPase activator activity	P49758,P52565,Q9NPQ8	ARHGDIA,RGS6,RIC8A
1.1.10	B	GO:0003677	153	50	3	0.326797	22569290	The chromodomain helicase DNA binding protein 5 (CHD5) has recently been identified as a tumor suppressor in a mouse model. The CHD5 locus at 1p36 is deleted, and its mutation has been detected in breast cancer. We, therefore, evaluated whether CHD5 plays a role in human breast cancer.	DNA binding	B1A8Z7,B1AHC8,O15379,O95243,P00519,P04637,P06400,P06401,P08047,P09874,P10828,P11388,P12004,P12956,P13010,P15884,P17275,P17676,P19388,P20226,P24928,P25490,P26358,P27695,P28340,P29084,P35269,P38398,P40763,P42224,P49715,P51532,P52655,P54274,P78527,P82094,Q01094,Q04206,Q07869,Q08999,Q09472,Q13426,Q13950,Q14191,Q16666,Q5TZP7,Q6IN79,Q96ST3,Q9NSC2,Q9Y618	ABL1,APEX1,BRCA1,CEBPA,CEBPB,DAND5,DNMT1,E2F1,EP300,GTF2A1,GTF2E2,GTF2F1,HDAC3,IFI16,JUNB,MBD4,NCOR2,PARP1,PCNA,PGR,POLD1,POLR2A,POLR2E,PPARA,PRKDC,RB1,RBL2,RELA,RUNX2,SALL1,SIN3A,SMARCA4,STAT1,STAT3,TBP,TCF7L2,TERF1,THRB,TMF1,TOP2A,TP53,WRN,XRCC4,XRCC5,XRCC6,YY1
1.1.11	B	GO:0000166	103	26	3	0.252427			nucleotide binding	A6NE14,A8K5I0,B3KXS2,O14965,O96017,P06493,P08107,P09651,P13861,P15531,P19784,P21675,P23458,P24941,P35251,P49368,P50613,P55072,P61077,P68036,P68400,Q03113,Q13085,Q15831,Q99759,Q99973	ACACA,AURKA,CCT3,CDK1,CDK2,CDK7,CHEK2,CSNK2A1,CSNK2A2,GNA12,HNRNPA1,HSPA1A,HSPA1B,JAK1,MAP3K3,NME1,PRKAR2A,PTEN,SLC19A1,STK11,TAF1,UBE2D3,UBE2L3,VCP
1.1.12	B	GO:0046872	77	18	4	0.233766	21209903	Genes encoding metal ion-binding proteins were also over-expressed in PIK3CA-mutated tumors. Such metal ion-binding proteins have regulatory roles in central cellular processes such as gene expression, proliferation, differentiation and survival. Increased expression of these proteins in ERα-positive breast tumors has also been reported by Abba et al.[39].	metal ion binding	A8MYJ1,B2ZZ90,O15297,P06746,P10827,P15498,P28702,P29083,P49711,P62136,P84022,Q00403,Q12802,Q5STP9,Q5T9H0,Q6FH41,Q99728,Q9UK53	ACACA,AKAP13,BARD1,CTCF,GTF2B,GTF2E1,ING1,POLB,PPM1D,PPP1CA,RXRB,SMAD3,THRA,VAV1
1.1.13	OB	GO:0043565	59	10	4	0.169492			sequence-specific DNA binding	D0VY79,O75376,P09629,P14859,P46531,Q00613,Q16665,Q53X93,Q5U0J5,Q92769	CREB1,HDAC2,HIF1A,HOXB7,HSF1,NCOR1,NOTCH1,POU2F1
1.1.13	OB	GO:0042826	59	10	4	0.169492	15746193	Release of methyl CpG binding proteins and histone deacetylase 1 from the Estrogen receptor alpha (ER) promoter upon reactivation in ER-negative human breast cancer cells.Estrogen receptor alpha (ER) is an epigenetically regulated gene. Inhibitors of DNA methyltransferases (DNMTs) and histone deacetylases (HDACs) synergistically activate the methylated ER gene promoter in ER-negative MDA-MB-231 h…	histone deacetylase binding	D0VY79,O75376,P31946,P35232,P52292,P62258,Q13547,Q16665,Q92831,Q99638	HDAC1,HIF1A,KAT2B,KPNA2,NCOR1,PHB,RAD9A,YWHAB,YWHAE
1.1.14	B	GO:0019904	42	7	3	0.166667			protein domain specific binding	D0PNI1,P27348,P31947,P61981,P63104,Q13363,Q9NY61	AATF,CTBP1,REXO2,YWHAG,YWHAQ,YWHAZ
1.1.15	OB	GO:0003713	35	3	4	0.0857143			transcription coactivator activity	Q13503,Q6STE5,Q9NVC6	MED17,MED21,SMARCD3
1.1.15	OB	GO:0003684	35	3	4	0.0857143			damaged DNA binding	P18887,Q12888,Q99708	RBBP8,TP53BP1,XRCC1
1.2.1	G	GO:0000166	389	77	3	0.197943			nucleotide binding	B0QYK1,B1ALW3,B3KNZ9,B3KY17,B4E390,B7Z3U6,B9A012,C9JT33,O00443,O00750,O14727,O14983,O15197,O43251,O95837,P05023,P06213,P06239,P07332,P07947,P07948,P10644,P13639,P14625,P15056,P16591,P16615,P18085,P25098,P26368,P29317,P29320,P29323,P29597,P35968,P41226,P41743,P42679,P42681,P42694,P51149,P52333,P54760,P54762,P54764,P61158,P61160,P62491,P63096,P68133,Q06187,Q07912,Q13402,Q13574,Q13882,Q14289,Q15286,…	ACTA1,ACTR2,ACTR3,ADRBK1,APAF1,ARF4,ATP1A1,ATP2A1,ATP2A2,BRAF,BTK,C7orf64,CHD8,CNKSR3,DGKZ,EEF2,ENOX1,EPHA2,EPHA3,EPHA4,EPHB1,EPHB2,EPHB4,EPHB6,ERBB4,EWSR1,FER,FES,GNA14,GNAI1,HELZ,HSP90B1,IGF2BP1,INSR,JAK3,KDR,LCK,LYN,MAP4K1,MATK,MYO7A,PIK3C2A,PIK3C2B,PPARGC1B,PRKAR1A,PRKCI,PTK2B,PTK6,RAB11A,RAB18,RAB35,RAB7A,RBFOX2,RIPK3,RPS6KA1,RUVBL1,RUVBL2,SIK2,SLC27A6,TNK2,TXK,TYK2,U2AF2,UBA7,WNK1,YES1
1.2.2	G	GO:0008270	312	36	6	0.115385			zinc ion binding	A4D196,A6NHG8,A8K9S7,O00463,O00635,O60941,O75312,O76080,O95376,P08253,P11474,P21580,P22681,P31151,P49327,Q12830,Q13077,Q13114,Q13191,Q14526,Q16790,Q569H8,Q5T170,Q6FHY1,Q6IBL8,Q6UWE0,Q86VP1,Q92974,Q96AW0,Q9BRQ0,Q9H7B4,Q9NWF9,Q9ULV8,Q9UPQ7,Q9Y3Y4,Q9Y4J8	ARHGEF2,ARIH2,BPTF,CA9,CBL,CBLB,CBLC,DTNA,DTNB,ESRRA,FASN,HIC1,LRSAM1,MMP2,PDZRN3,PYGO1,PYGO2,RNF216,S100A7,SMYD3,TAX1BP1,TNFAIP3,TRAF1,TRAF3,TRAF5,TRIM38,ZFAND5,ZNF259
1.2.3	G	GO:0005509	276	25	5	0.0905797			calcium ion binding	A2A284,O15162,O43707,O75309,O75340,P01133,P04083,P06702,P19022,P19174,P22223,P33151,P51692,P55286,P55287,P55291,Q12982,Q13316,Q14574,Q5TZZ9,Q86UP0,Q9ULB4,Q9ULB5,Q9Y4G8,Q9Y5P8	ACTN4,ANXA1,BNIP2,CDH11,CDH15,CDH16,CDH2,CDH24,CDH5,CDH7,CDH8,CDH9,DMTF1,DSC2,EGF,PDCD6,PLCG1,PLSCR1,PPP2R3B,RAPGEF2,S100A9,STAT5B
1.2.4	G	GO:0008083	251	21	4	0.0836653	8971189	Melatonin has been shown to have direct oncostatic actions on estrogen-responsive, MCF-7 humanbreast cancer cells in culture. In the present study, we examined whether these inhibitory actions on cell growth may be mediated through actions on bioassayable growth factor activity. In order to test this hypothesis, we estimated the growth factor activity of conditioned medium (CM) from estradiol (E2…	growth factor activity	A4D0Y8,B2RC66,O14944,O60258,O76093,P01135,P03971,P05230,P08620,P10767,P11487,P12034,P15514,P21781,P31371,P35070,P41159,P55075,Q6FGV5,Q8NF90,Q9GZV9	AMH,AREG,AREGB,BTC,EREG,FGF1,FGF17,FGF18,FGF23,FGF3,FGF4,FGF5,FGF6,FGF7,FGF8,FGF9,LEP,TGFA
1.2.5	G	GO:0008013	230	14	3	0.0608696			beta-catenin binding	O14907,O60907,O95996,P35221,Q12913,Q15262,Q5T4V2,Q92729,Q92997,Q9H6I2,Q9HCS4,Q9NQB0,Q9NSA3,Q9Y3M2	ANAPC2,APOC2,CBY1,CTNNA1,CTNNBIP1,DVL3,PTPRJ,PTPRK,PTPRU,SLC25A23,SOX17,TAX1BP3,TBL1X,TCF7L1,TCF7L2
1.2.6	OG	GO:0046872	216	10	4	0.0462963	21209903	Genes encoding metal ion-binding proteins were also over-expressed in PIK3CA-mutated tumors. Such metal ion-binding proteins have regulatory roles in central cellular processes such as gene expression, proliferation, differentiation and survival. Increased expression of these proteins in ERα-positive breast tumors has also been reported by Abba et al.[39].	metal ion binding	P00403,P14324,P18054,P50591,P52735,P53041,P67775,Q7GXZ8,Q9NRD5,Q9UKW4	ALOX12,FDPS,MT-CO2,PICK1,PPP2CA,PPP5C,PTGS2,TNFSF10,VAV2,VAV3
1.2.6	OG	GO:0043565	216	10	4	0.0462963			sequence-specific DNA binding	P05549,P23760,P40425,P98177,Q03933,Q16236,Q494Z3,Q53XI4,Q99697,Q9NYD6	FOXO4,HOXC10,HSF2,NFE2L2,PAX3,PBX2,PITX2,TFAP2A
1.2.6	OG	GO:0008022	216	10	3	0.0462963	18501503	The interactions between BRCA1 and p53 are relevant for understanding hereditary breast and ovarian cancer. Although in vitro studies reported that BRCA1 (amino acids 224-500) and the second BRCT domain of the BRCA1 C-terminus may interact with p53, quantitative biophysical measurements indicate that these regions of BRCA1 do not bind efficiently to p53. Here we show that BRCA1 interacts with p53…	protein C-terminus binding	B2R5Q7,B3KUN1,O00560,P35813,P56539,P67775,P78352,Q93009,Q9NRD5,Q9Y566	CAV3,LLGL1,PICK1,PPM1A,PPP2CA,SDCBP,SHANK1,USP7
1.2.6	OG	GO:0005085	216	10	4	0.0462963			guanyl-nucleotide exchange factor activity	O94989,P52735,Q07890,Q13905,Q8IV73,Q8WXG6,Q96N67,Q9BRG2,Q9NR80,Q9UKW4	ARHGEF15,ARHGEF4,DOCK7,MADD,RAPGEF1,SH2D3A,SOS2,VAV2,VAV3
1.2.7	G	GO:0004725	180	9	7	0.05	7749152	Cellular phosphotyrosine levels are regulated by the balance between protein tyrosine kinases (PTKs) and protein tyrosine phosphatases (PTPs). It is supposed that this balance is disturbed in tumour cells, making the increased or altered activity of PTKs and PTPs likely hallmarks of tumour tissues. Indeed it could be shown that the PTK activity was increased in breast cancer in correlation with p…	protein tyrosine phosphatase activity	B4E1E6,B5MCC7,P28827,P29350,Q06124,Q12923,Q15678,Q53XS4,Q9NPR5	ACP1,PTPN11,PTPN13,PTPN14,PTPN18,PTPN6,PTPRJ,PTPRM
1.2.8	OG	GO:0035091	171	7	4	0.0409357			phosphatidylinositol binding	A2RUF7,A6NKH4,A7KAX9,O60749,Q13393,Q13596,Q14451	ARHGAP32,GRB7,PIK3C2B,PLD1,SNX1,SNX2
1.2.8	OG	GO:0019901	171	7	5	0.0409357			protein kinase binding	O14640,O15524,P14923,Q14451,Q8IUC6,Q9UJM3,Q9UNN5	DVL1L1,ERRFI1,FAF1,GRB7,JUP,SOCS1,TICAM1
1.2.8	OG	GO:0005070	171	7	4	0.0409357			SH3/SH2 adaptor activity	O43561,P50616,P78314,Q13239,Q13322,Q13480,Q14451	GAB1,GRB10,GRB7,LAT,SH3BP2,SLA,TOB1
1.2.9	OG	GO:0017124	152	5	4	0.0328947	12587999	Ras-GTPase activating protein SH3 domain-binding proteins 1 and 2 (G3BP1 and G3BP2) have recently been reported to be encoded by two separate genes on human chromosomes 5 and 4 respectively and have been implicated in Ras signalling, NFkappaB signalling, the atin proteosome pathway and RNA processing. In addition, G3BP1 has recently been implicated in cancer biology. The transcripts for these gen…	SH3 domain binding	O14512,O15357,Q8WUM4,Q96B97,Q9UPX8	INPPL1,PDCD6IP,SH3KBP1,SHANK2,SOCS4
1.2.9	OG	GO:0005102	152	5	3	0.0328947			receptor binding	O75888,P16333,P20936,P24821,Q13740	ALCAM,NCK1,RASA1,TNC,TNFSF13
1.2.9	OG	GO:0005096	152	5	4	0.0328947			GTPase activator activity	O15492,P46940,P47736,P49796,P81274	GPSM2,IQGAP1,RAP1GAP,RGS16,RGS3
1.2.10	G	GO:0004888	137	4	4	0.0291971			transmembrane signaling receptor activity	P05362,P16150,P40238,Q9UBN6	DEAF1,ICAM1,MPL,TNFRSF10D
1.2.11	OG	GO:0043022	133	3	3	0.0225564			ribosome binding	B7ZBG9,P56537,P62495	EIF6,ETF1
1.2.11	OG	GO:0042803	133	3	4	0.0225564	11916966	Germ-line mutations in BRCA1 predispose individuals to breast and ovarian cancers. We observed a novel endogenous association of BRCA1 with Nmi (N-Myc-interacting protein) in breast cancer cells. Nmi was found to interact specifically with BRCA1, both in vitroand in vivo, by binding to two major domains in BRCA1, amino acid residues 298–683 and 1301–1863. Homodimerization of Nmi enhanced its asso…	protein homodimerization activity	P51636,Q13002,Q99497	CAV2,GRIK5,PARK7
1.2.11	OG	GO:0030674	133	3	3	0.0225564			protein binding, bridging	P78560,Q16658,Q9NZU0	CRADD,FLRT3,FSCN1
1.2.11	OG	GO:0019904	133	3	3	0.0225564			protein domain specific binding	P98161,Q07157,Q549F0	FAF1,PRKD1,TJP1
1.2.11	OG	GO:0016301	133	3	4	0.0225564			kinase activity	B2R5T5,Q5JPT5,Q5JPT6	PRKAR1A,SH3KBP1
1.2.11	OG	GO:0008656	133	3	5	0.0225564			cysteine-type endopeptidase activator activity involved in apoptotic process	O00220,O14763,Q9UKL3	CASP8AP2,TNFRSF10A,TNFRSF10B
1.2.11	OG	GO:0008233	133	3	3	0.0225564			peptidase activity	O43240,Q99497,Q9NX52	KLK10,PARK7,RHBDL2
1.2.11	OG	GO:0005158	133	3	4	0.0225564			insulin receptor binding	O43559,O60496,Q8WU20	DOK2,FRS2,FRS3
1.2.11	OG	GO:0005125	133	3	4	0.0225564			cytokine activity	Q541E1,Q6IBA9,Q8IZV2	CMTM8,TNFSF10,TNFSF13
1.2.11	OG	GO:0005057	133	3	3	0.0225564			receptor signaling protein activity	O60496,P24394,Q9NZU0	DOK2,FLRT3,IL4R
1.2.11	OG	GO:0004930	133	3	5	0.0225564			G-protein coupled receptor activity	O00254,P30556,Q53YY0	AGTR1,F2RL2
1.2.11	OG	GO:0004252	133	3	6	0.0225564			serine-type endopeptidase activity	B3KUN4,O43240,Q9NX52	KLK10,RHBDL2
1.2.11	OG	GO:0003779	133	3	4	0.0225564			actin binding	O00401,Q16658,Q53QM2	ACTR3,FSCN1,WASL
1.2.11	OG	GO:0003723	133	3	3	0.0225564			RNA binding	P46087,P62495,Q10570	CPSF1,ETF1,NOP2
1.2.11	OG	GO:0003677	133	3	3	0.0225564			DNA binding	O00570,Q6FHW4,Q92786	PROX1,SOX1,TCF7L2
1.2.12	B	GO:0000166	92	23	3	0.25			nucleotide binding	A1L467,A8KAH9,O60674,P00533,P04626,P07900,P08581,P09619,P10809,P11362,P17252,P25205,P60953,P62834,P68104,Q05397,Q05655,Q13546,Q13873,Q6IPS9,Q8IYN9,Q99558,Q9H422	BMPR2,CDC42,EEF1A1,EGFR,ERBB2,FGFR1,HIPK3,HSP90AA1,HSPD1,JAK2,MAP3K14,MCM3,PDGFRB,PRKCA,PRKCD,PTK2,RAP1A,RIPK1,SLTM
1.2.13	OB	GO:0005509	69	8	5	0.115942			calcium ion binding	A8K1U7,B4DJ51,P12830,P42229,P62158,Q05586,Q59GY7,Q96HY3	CALM1,CALM2,CALM3,FZR1,GRIN1,STAT5A
1.2.13	OB	GO:0003677	69	8	3	0.115942			DNA binding	P15923,P20823,P35222,P53803,Q07889,Q15047,Q15796,Q9BQG0	CTNNB1,HNF1A,MYBBP1A,POLR2K,SETDB1,SMAD2,SOS1,TCF7L1
1.2.14	B	GO:0005158	53	6	4	0.113208			insulin receptor binding	A8K3M3,P10586,P18031,P27986,P29353,Q9Y4H2	IRS2,PIK3R1,PTPN1,PTPRF,SHC1
1.2.15	B	GO:0004888	47	5	4	0.106383			transmembrane signaling receptor activity	O14798,P16070,P25445,P48357,Q5T9P3	CD44,FASN,LEPROT,TNFRSF10C
1.2.16	OB	GO:0046872	42	4	4	0.0952381	21209903	Genes encoding metal ion-binding proteins were also over-expressed in PIK3CA-mutated tumors. Such metal ion-binding proteins have regulatory roles in central cellular processes such as gene expression, proliferation, differentiation and survival. Increased expression of these proteins in ERα-positive breast tumors has also been reported by Abba et al.[39].	metal ion binding	O95405,P60510,P62508,Q9UKY1	ESRRG,PPP4C,ZFYVE9,ZHX1
1.2.16	OB	GO:0019904	42	4	3	0.0952381			protein domain specific binding	B0LPF3,O60716,P62993,Q14974	CTNND1,GRB2,KPNB1
1.2.16	OB	GO:0005164	42	4	6	0.0952381	19151749	The nonreceptor, protein-tyrosine kinase Syk is a suppressor of breast cancer progression whose expression is inversely correlated with the invasive behavior of cancer cells. In contrast, Syk has a positive function in murine mammary tumor virus-mediated tumorigenesis. A yeast two-hybrid screen using a library from human mammary gland identified tumor necrosis factor (TNF) receptor-associated fac…	tumor necrosis factor receptor binding	P48023,Q13158,Q14790,Q53ZZ1	CASP8,FADD,FASLG
1.2.16	OB	GO:0005070	42	4	4	0.0952381			SH3/SH2 adaptor activity	B0LPF3,P46108,P62993,Q14449	CRK,GRB14,GRB2
1.2.16	OB	GO:0004722	42	4	7	0.0952381	14534748	The activity of serine/threonine protein phosphatases was assayed by the serine/threonine phosphatase system. The expression of serine/threonine protein phosphatases was evaluated by Western blot. During ATRA treatment, a significant decrease in the activity of serine/threonine phosphatases 2A, B and C occurred. The decreased activity of PP2A correlated with the up-regulation of PP2A catalytic an…	protein serine/threonine phosphatase activity	A8K7B7,P30153,P60510,P63151	PPP2R1A,PPP2R2A,PPP4C
1.2.16	OB	GO:0004197	42	4	6	0.0952381			cysteine-type endopeptidase activity	O15519,Q14790,Q92851,Q93008	CASP10,CASP8,CFLAR,USP9X
1.2.17	OB	GO:0031625	22	3	5	0.136364	22085717	Breast cancer metastasis suppressor 1 (BRMS1) is destabilized by the Cul3-SPOP E3 ubiquitin ligase complex.	ubiquitin protein ligase binding	P63165,Q9UER7,Q9UNK0	DAXX,STX8,SUMO1
1.2.17	OB	GO:0008134	22	3	3	0.136364			transcription factor binding	P63165,Q53XR6,Q9UER7	DAXX,SMAD2,SUMO1
1.3.1	G	GO:0000166	168	53	3	0.315476			nucleotide binding	A0ZT98,A8K1U6,B4DNC0,O00212,O00238,O00444,O43187,O43353,O95747,P10114,P36896,P37023,P49703,P51153,P57729,P57735,P84095,Q00532,Q00537,Q04771,Q08881,Q12931,Q13243,Q13705,Q15046,Q15669,Q16671,Q5VY90,Q6ICP4,Q6ICQ8,Q6SA08,Q86SG6,Q8N4G2,Q8NER5,Q8NEV4,Q8TAI7,Q8TDR2,Q92963,Q969T4,Q96D21,Q9BST9,Q9BXA7,Q9BZG1,Q9H082,Q9H093,Q9H4E5,Q9H5K3,Q9H832,Q9NRW1,Q9NYN1,Q9NYS0,Q9P2K8,Q9UIK4	ACVR1,ACVR1B,ACVR1C,ACVR2B,ACVRL1,AMHR2,ARL14,ARL4D,BCL11B,BMPR1B,CDK17,CDKL1,DAPK2,EIF2AK4,HSP90B2P,IRAK2,ITK,KARS,MYO3A,NEK9,NKIRAS1,NUAK2,OXSR1,PLK4,RAB13,RAB25,RAB33B,RAB34,RAB38,RAB6B,RAP2A,RASD2,RASL12,RHEBL1,RHOD,RHOG,RHOH,RHOJ,RIPK2,RTKN,SGK196,SRSF5,STK35,TSSK1B,TSSK4,UBE2E3,UBE2Z
1.3.2	G	GO:0046872	115	26	4	0.226087	21209903	Genes encoding metal ion-binding proteins were also over-expressed in PIK3CA-mutated tumors. Such metal ion-binding proteins have regulatory roles in central cellular processes such as gene expression, proliferation, differentiation and survival. Increased expression of these proteins in ERα-positive breast tumors has also been reported by Abba et al.[39].	metal ion binding	A4D1A2,O00743,O14618,P48059,P48454,P52757,P62979,P98170,Q16611,Q496Y0,Q6ZNA4,Q86XS8,Q8NAP8,Q8TAX0,Q8TB52,Q8WVD5,Q8WWW0,Q99942,Q9H0H5,Q9H160,Q9H9T3,Q9NQ69,Q9NTX7,Q9NV58,Q9NW38,Q9P0U4	BAK1,CCS,CHN2,CXXC1,ELP3,FANCL,FBXO30,ING2,LHX9,LIMS1,LONRF3,OXSR1,PPP3CC,PPP6C,RACGAP1,RASSF5,RNF111,RNF130,RNF141,RNF146,RNF19A,RNF5,RPS27A,XIAP,ZBTB8B
1.3.3	OG	GO:0046982	89	5	4	0.0561798			protein heterodimerization activity	A5YM40,P10600,P61812,Q08209,Q9BVA0	KATNB1,PPP3CA,TGFB2,TGFB3
1.3.3	OG	GO:0008083	89	5	4	0.0561798			growth factor activity	A5YM40,O95390,P10600,P61812,Q9Y3E1	GDF11,HDGFRP3,TGFB2,TGFB3
1.3.3	OG	GO:0005096	89	5	4	0.0561798			GTPase activator activity	P52306,P98171,Q15052,Q2M1Z3,Q53QZ3	ARHGAP15,ARHGAP31,ARHGAP4,ARHGEF6,RAP1GDS1
1.3.3	OG	GO:0005085	89	5	4	0.0561798			guanyl-nucleotide exchange factor activity	O43307,Q15052,Q70Z35,Q7LDG7,Q9P212	ARHGEF6,ARHGEF9,PLCE1,PREX2,RASGRP2
1.3.4	G	GO:0008233	73	4	3	0.0547945			peptidase activity	O94782,P07384,P10144,P42575	CAPN1,CASP2,GZMB,USP1
1.3.5	OG	GO:0051082	69	3	3	0.0434783			unfolded protein binding	Q7Z784,Q99614,Q99615	DNAJC7,TTC1
1.3.5	OG	GO:0046332	69	3	3	0.0434783			SMAD binding	P62942,Q8WUH2,Q9HAU4	FKBP1A,SMURF2,TGFBRAP1
1.3.5	OG	GO:0042803	69	3	4	0.0434783	11916966	Germ-line mutations in BRCA1 predispose individuals to breast and ovarian cancers. We observed a novel endogenous association of BRCA1 with Nmi (N-Myc-interacting protein) in breast cancer cells. Nmi was found to interact specifically with BRCA1, both in vitroand in vivo, by binding to two major domains in BRCA1, amino acid residues 298–683 and 1301–1863. Homodimerization of Nmi enhanced its asso…	protein homodimerization activity	P08567,P17813,Q9UF11	ENG,PLEK,PLEKHB1
1.3.5	OG	GO:0034713	69	3	6	0.0434783			type I transforming growth factor beta receptor binding	O43541,P17813,P62942	ENG,FKBP1A,SMAD6
1.3.5	OG	GO:0031625	69	3	5	0.0434783	22085717	Breast cancer metastasis suppressor 1 (BRMS1) is destabilized by the Cul3-SPOP E3 ubiquitin ligase complex.	ubiquitin protein ligase binding	O43541,Q04323,Q93034	CUL5,SMAD6,UBXN1
1.3.5	OG	GO:0008138	69	3	7	0.0434783			protein tyrosine/serine/threonine phosphatase activity	Q6B8I1,Q9UII6,Q9Y6J8	DUSP13,STYXL1
1.3.5	OG	GO:0003924	69	3	7	0.0434783	20824700	Farnesyl transferase inhibitors (FTIs) were shown to be effective in modulating tumor growth in Ras-transformed tumor cells. Recent studies have focused on Rho GTPases as putative targets of FTI action. Previously, we demonstrated that FTIs were effective in inhibiting the growth and invasiveness of RhoC GTPase-overexpressing inflammatory breast cancer (IBC) cells however, RhoC activity was incre…	GTPase activity	P16520,P61952,P62879	GNB2,GNB3,GNG11
1.3.5	OG	GO:0003779	69	3	4	0.0434783			actin binding	O14682,Q9NR64,Q9NSN8	ENC1,KLHL1,SNTG1
1.3.6	B	GO:0000166	55	24	3	0.436364			nucleotide binding	A3QNQ0,A8K3Z8,B3KVE1,B7Z2D9,C7G533,D2JYI1,P01111,P30291,P36897,P37173,P42336,P48729,P49674,P61586,P62826,Q08170,Q14344,Q5T7S2,Q5U045,Q5U091,Q96GD4,Q9HC98,Q9NYL2,Q9Y2U5	aurkb,AURKB,CSNK1A1,CSNK1E,GNA13,MAP3K2,MLTK,NEK6,NRAS,PIK3CA,RAN,RHOA,SRSF4,TGFBR1,TGFBR2,WEE1
1.3.7	B	GO:0042802	31	8	3	0.258065			identical protein binding	O14641,O15169,P10415,Q07812,Q07817,Q13485,Q13501,Q15797	AXIN1,BAX,BCL2,BCL2L1,DVL2,SMAD1,SMAD4,SQSTM1
1.3.8	OB	GO:0031625	23	5	5	0.217391			ubiquitin protein ligase binding	B2ZP79,O15105,P10909,P29590,P55957	BID,CLU,PML,SMAD7
1.3.8	OB	GO:0003677	23	5	3	0.217391	22569290	The chromodomain helicase DNA binding protein 5 (CHD5) has recently been identified as a tumor suppressor in a mouse model. The CHD5 locus at 1p36 is deleted, and its mutation has been detected in breast cancer. We, therefore, evaluated whether CHD5 plays a role in human breast cancer.	DNA binding	B1AJV5,P17480,P29590,Q13761,Q9UBL3	ASH2L,PML,RUNX3,UBTF
1.4.1	G	GO:0000166	160	31	3	0.19375			nucleotide binding	A8MU64,B5M0B4,O00141,O00418,O00429,O00571,O14733,P01112,P05771,P07949,P31751,P45984,P53396,P53778,P61086,P61088,Q05513,Q12852,Q13057,Q13233,Q13418,Q14103,Q149N8,Q7KZI7,Q86Y07,Q8N4C6,Q96BR1,Q9H1J1,Q9UBS0,Q9UN86,Q9Y6R4	ACLY,AKT2,COASY,DDX3X,DNM1L,EEF2K,G3BP2,HNRNPD,HRAS,ILK,MAP2K7,MAP3K1,MAP3K12,MAP3K4,MAPK12,MAPK9,MARK2,NIN,PRKCB,PRKCZ,RET,RPS6KB2,SGK1,SGK3,SHPRH,UBE2K,UBE2N,UPF3A,VRK2
1.4.2	G	GO:0003677	129	25	3	0.193798	22569290	The chromodomain helicase DNA binding protein 5 (CHD5) has recently been identified as a tumor suppressor in a mouse model. The CHD5 locus at 1p36 is deleted, and its mutation has been detected in breast cancer. We, therefore, evaluated whether CHD5 plays a role in human breast cancer.	DNA binding	O00255,O15226,O95163,P10242,P12980,P14921,P16989,P17096,P42226,P52926,P53805,P78347,Q00653,Q02962,Q03060,Q04864,Q13887,Q1M182,Q5T6U8,Q5T6X2,Q6P4R8,Q708E9,Q9GZQ5,Q9Y2K7,Q9Y5J3	CREM,CSDA,ETS1,GTF2I,HEY1,HMGA1,HMGA2,IKBKAP,KDM2A,KLF5,LYL1,MEN1,MYB,NFKB2,NFRKB,NKRF,PAX2,RCAN1,REL,STAT6
1.4.3	G	GO:0043565	104	14	4	0.134615			sequence-specific DNA binding	A8MPQ2,O95863,P01100,P17947,P18847,P32519,Q01892,Q6FG41,Q6ICQ9,Q6MZZ4,Q6N087,Q8WYM6,Q99626,Q9ULV5	ATF3,CDX2,CREM,DKFZp686H0575,ELF1,ETS1,FOS,HSF4,SNAI1,SPI1,SPIB
1.4.4	G	GO:0005509	90	7	5	0.0777778			calcium ion binding	O75952,O94811,Q04721,Q4L233,Q5BKU3,Q99466,Q9BTX6	CABYR,FREP1,NIN,NOTCH2,NOTCH4,RET,TPPP
1.4.5	G	GO:0031625	83	6	5	0.0722892	22085717	Breast cancer metastasis suppressor 1 (BRMS1) is destabilized by the Cul3-SPOP E3 ubiquitin ligase complex.	ubiquitin protein ligase binding	B3KTW0,P25963,Q13616,Q96RU8,Q9P055,Q9Y6H5	CUL1,JKAMP,NFKBIA,SNCAIP,TRIB1
1.4.6	OG	GO:0019901	77	5	5	0.0649351			protein kinase binding	P23396,Q13387,Q92934,Q9UPT6,Q9UQF2	BAD,MAPK8IP1,MAPK8IP2,MAPK8IP3,RPS3
1.4.6	OG	GO:0019894	77	5	4	0.0649351			kinesin binding	A6H8U5,O60271,Q13387,Q9UPT6,Q9UQF2	MAPK8IP1,MAPK8IP2,MAPK8IP3,SPAG9
1.4.6	OG	GO:0017017	77	5	8	0.0649351			MAP kinase tyrosine/serine/threonine phosphatase activity	P28562,Q13115,Q16829,Q9BY84,Q9Y6W6	DUSP1,DUSP10,DUSP16,DUSP4,DUSP7
1.4.6	OG	GO:0004725	77	5	7	0.0649351	7749152	Cellular phosphotyrosine levels are regulated by the balance between protein tyrosine kinases (PTKs) and protein tyrosine phosphatases (PTPs). It is supposed that this balance is disturbed in tumour cells, making the increased or altered activity of PTKs and PTPs likely hallmarks of tumour tissues. Indeed it could be shown that the PTK activity was increased in breast cancer in correlation with p…	protein tyrosine phosphatase activity	Q13115,Q16829,Q9BY84,Q9NRW4,Q9Y6W6	DUSP10,DUSP16,DUSP22,DUSP4,DUSP7
1.4.7	OG	GO:0046872	64	4	4	0.0625	21209903	Genes encoding metal ion-binding proteins were also over-expressed in PIK3CA-mutated tumors. Such metal ion-binding proteins have regulatory roles in central cellular processes such as gene expression, proliferation, differentiation and survival. Increased expression of these proteins in ERα-positive breast tumors has also been reported by Abba et al.[39].	metal ion binding	Q7Z6J0,Q8N668,Q8NBJ7,Q96T23	COMMD1,RSF1,SH3RF1,SUMF2
1.4.7	OG	GO:0042803	64	4	4	0.0625			protein homodimerization activity	O75581,P49815,Q8IZQ8,Q8N668	COMMD1,LRP6,MYOCD,TSC2
1.4.7	OG	GO:0008017	64	4	5	0.0625	21989536	CLIP-170 is a microtubule-binding protein and participates in diverse microtubule-associated cellular activities by regulating microtubule dynamics. Here we provide evidence that CLIP-170 is a mediator of the sensitivity of the anti-microtubule drug paclitaxel in breast cancer. In vitro cell proliferation assays reveal that CLIP-170 expression in breast cancer cell lines correlates with their sen…	microtubule binding	A4D1I7,O14576,O43521,P46821	BCL2L11,DYNC1I1,MAP1B
1.4.8	OG	GO:0005164	53	3	6	0.0566038			tumor necrosis factor receptor binding	O14788,Q54A98,Q5T9Y4	TNFSF11
1.4.8	OG	GO:0004842	53	3	6	0.0566038	11320250	BRCA1 is a breast and ovarian cancer-specific tumor suppressor that seems to be involved in transcription and DNA repair. Here we report that BRCA1 exhibits a bona fide ubiquitin (Ub) protein ligase (E3) activity, and that cancer-predisposing mutations within the BRCA1 RING domain abolish its Ub ligase activity. Furthermore, these mutants are unable to reverse gamma-radiation hypersensitivity of …	ubiquitin-protein ligase activity	Q9UJT9,Q9UKB1,Q9UKT8	FBXL7,FBXW11,FBXW2
1.4.9	B	GO:0000166	58	21	3	0.362069			nucleotide binding	A1L4K2,A8CZ58,B0LPE5,O14920,O15111,O43318,P17612,P23443,P27361,P31749,P41279,P45983,P45985,P49841,Q15139,Q16539,Q4W5M7,Q6FI27,Q9H2X6,Q9NZ70,Q9UBK2	AKT1,CHUK,GSK3B,HIPK2,IKBKB,MAP2K4,MAP3K7,MAP3K8,MAPK14,MAPK3,MAPK8,NR2C2,PPARGC1A,PPARGC1B,PRKCA,PRKD1,RPS6KB1
1.4.10	B	GO:0043565	37	11	4	0.297297			sequence-specific DNA binding	O15350,P10914,P15336,P16220,P17535,P19419,P78545,Q12778,Q5U079,Q6FHN8,Q8WYK2	ATF2,CREB1,ELF3,ELK1,FOXO1,IRF1,JDP2,JUNB,JUND,TP73
1.4.11	OB	GO:0046872	26	6	4	0.230769	21209903	Genes encoding metal ion-binding proteins were also over-expressed in PIK3CA-mutated tumors. Such metal ion-binding proteins have regulatory roles in central cellular processes such as gene expression, proliferation, differentiation and survival. Increased expression of these proteins in ERα-positive breast tumors has also been reported by Abba et al.[39].	metal ion binding	P21980,P49023,Q12933,Q13489,Q13490,Q9Y6K9	BIRC2,BIRC3,IKBKG,PXN,TANK,TGM2
1.4.11	OB	GO:0004842	26	6	6	0.230769			ubiquitin-protein ligase activity	P63208,Q12933,Q13489,Q13490,Q5W141,Q9Y297	BIRC2,BIRC3,BTRC,SKP1,TANK
1.4.11	OB	GO:0003677	26	6	3	0.230769	22569290	The chromodomain helicase DNA binding protein 5 (CHD5) has recently been identified as a tumor suppressor in a mouse model. The CHD5 locus at 1p36 is deleted, and its mutation has been detected in breast cancer. We, therefore, evaluated whether CHD5 plays a role in human breast cancer.	DNA binding	O75030,P01106,P14316,P19838,P67809,Q8TAR1	ATF2,IRF2,MITF,MYC,NFKB1,YBX1
1.5.1	G	GO:0000166	109	18	3	0.165138			nucleotide binding	C9JFZ1,O00311,O43426,O60331,P04183,P11309,P24723,P50570,P62820,Q00526,Q00536,Q05193,Q14566,Q5U0I6,Q8IVH8,Q96PY6,Q99741,Q9NPI5	CDC6,CDC7,CDK16,CDK3,DNM1,DNM2,ITGB1BP3,MAP4K3,MCM6,NEK1,PIM1,PIP5K1C,PRKCH,RAB1A,SYNJ1,TK1
1.5.2	G	GO:0043565	91	10	4	0.10989			sequence-specific DNA binding	B4DFQ7,O95343,P28358,P31260,P31268,P31270,P31273,P31274,Q02078,Q504T1	HOXA10,HOXA11,HOXA7,HOXC8,HOXC9,HOXD10,MEF2A,SIX3
1.5.3	G	GO:0046872	81	9	4	0.111111	21209903	Genes encoding metal ion-binding proteins were also over-expressed in PIK3CA-mutated tumors. Such metal ion-binding proteins have regulatory roles in central cellular processes such as gene expression, proliferation, differentiation and survival. Increased expression of these proteins in ERα-positive breast tumors has also been reported by Abba et al.[39].	metal ion binding	O43150,P05089,P09467,P78364,Q7L590,Q7Z419,Q96SZ6,Q9NPG2,Q9ULV3	ARG1,ASAP2,CDK5RAP1,CIZ1,FBP1,MCM10,NGB,PHC1,RNF144B
1.5.4	G	GO:0019901	72	8	5	0.111111			protein kinase binding	O43602,O95067,O96020,P30279,P30281,P42773,P55273,Q9BX66	CCNB2,CCND2,CCND3,CCNE2,CDKN2C,CDKN2D,DCX,SORBS1
1.5.5	OG	GO:0019904	64	6	3	0.09375			protein domain specific binding	P51959,Q02535,Q16623,Q75ME0,Q8WVJ9,Q99459	CCNG1,CDC5L,ID3,STX1A,TWIST2
1.5.5	OG	GO:0003677	64	6	3	0.09375			DNA binding	Q00577,Q8WVJ9,Q96GD3,Q99459,Q9H211,Q9Y222	CDC5L,CDT1,DMTF1,PURA,SCMH1,TWIST2
1.5.6	OG	GO:0030145	54	3	6	0.0555556			manganese ion binding	O75688,Q4J6C1,Q4J6C2	PPM1B
1.5.6	OG	GO:0017124	54	3	4	0.0555556	12587999	Ras-GTPase activating protein SH3 domain-binding proteins 1 and 2 (G3BP1 and G3BP2) have recently been reported to be encoded by two separate genes on human chromosomes 5 and 4 respectively and have been implicated in Ras signalling, NFkappaB signalling, the atin proteosome pathway and RNA processing. In addition, G3BP1 has recently been implicated in cancer biology. The transcripts for these gen…	SH3 domain binding	Q68EM7,Q8TEH3,Q9NR46	ARHGAP17,DENND1A,SH3GLB2
1.5.6	OG	GO:0016538	54	3	4	0.0555556			cyclin-dependent protein kinase regulator activity	A7K6Y5,Q8TDN4,Q9BTV7	CABL1,CABLES1,CABLES2
1.5.6	OG	GO:0016301	54	3	4	0.0555556	19075780	Src kinase plays a key role in multiple signalling pathways regulating diverse cell functions from proliferation and survival to invasion and angiogenesis. In breast cancer, both Src protein levels and kinase activity are frequently elevated and its important role in these oncogenic processes make it a potential target for therapeutic intervention. Importantly, recent evidence has revealed a role…	kinase activity	P46527,Q6I9V6,Q6ICV4	CDKN1B,CDKN2C
1.5.6	OG	GO:0008022	54	3	3	0.0555556			protein C-terminus binding	O95782,P49418,Q99700	AMPH,AP2A1,ATXN2
1.5.6	OG	GO:0005102	54	3	3	0.0555556			receptor binding	B3KVQ9,O14793,Q9UD71	MSTN,PPP1R1B
1.5.6	OG	GO:0005096	54	3	4	0.0555556			GTPase activator activity	Q68EM7,Q8TB24,Q8WYP3	ARHGAP17,RIN2,RIN3
1.5.6	OG	GO:0004722	54	3	7	0.0555556	14534748	The activity of serine/threonine protein phosphatases was assayed by the serine/threonine phosphatase system. The expression of serine/threonine protein phosphatases was evaluated by Western blot. During ATRA treatment, a significant decrease in the activity of serine/threonine phosphatases 2A, B and C occurred. The decreased activity of PP2A correlated with the up-regulation of PP2A catalytic an…	protein serine/threonine phosphatase activity	O75688,Q4J6C1,Q4J6C2	PPM1B
1.5.6	OG	GO:0000287	54	3	5	0.0555556			magnesium ion binding	O75688,Q4J6C1,Q4J6C2	PPM1B
1.5.7	B	GO:0005524	82	26	7	0.317073	12653670	ATP binding cassette transporters and drug resistance in breast cancer. Resistance to chemotherapy is a critical issue in the management of breast cancer patients. The nature of clinical drug resistance is likely to be multifactorial. However, in the last decade considerable attention has been dedicated to the role played by membrane transporter proteins belonging to the ATP binding cassette prot…	ATP binding	A1XKG3,A4D1G0,A4QPA9,A6NG28,A8K161,O14976,O43293,O94921,P06241,P11387,P11802,P21860,P28482,P48730,P49736,P53779,Q00534,Q00535,Q01196,Q02750,Q08211,Q13153,Q1HBJ4,Q8WZ42,Q99683,Q9UQM7	CAMK2A,CDK14,CDK4,CDK5,CDK6,CSNK1D,DAPK3,DHX9,ERBB3,FYN,GAK,MAP2K1,MAP3K5,MAPK1,MAPK10,MCM7,PKN1,RUNX1,TOP1,TTN
1.5.8	B	GO:0046872	56	12	4	0.214286	21209903	Genes encoding metal ion-binding proteins were also over-expressed in PIK3CA-mutated tumors. Such metal ion-binding proteins have regulatory roles in central cellular processes such as gene expression, proliferation, differentiation and survival. Increased expression of these proteins in ERα-positive breast tumors has also been reported by Abba et al.[39].	metal ion binding	B4DV19,P03372,P05067,P15882,P22736,P27694,P38936,Q00987,Q13330,Q53Y00,Q9GZX5,Q9Y3C5	APP,CDKN1A,CHN1,ESR1,MDM2,MTA1,NR4A1,RNF11,RPA1,ZNF350
1.5.9	B	GO:0019901	44	7	5	0.159091			protein kinase binding	P14635,P20248,P24385,P24864,P42771,Q15078,Q6FI00	CCNA2,CCNB1,CCND1,CCNE1,CDK5R1,CDKN2A
1.5.10	B	GO:0003677	37	5	3	0.135135	22569290	The chromodomain helicase DNA binding protein 5 (CHD5) has recently been identified as a tumor suppressor in a mouse model. The CHD5 locus at 1p36 is deleted, and its mutation has been detected in breast cancer. We, therefore, evaluated whether CHD5 plays a role in human breast cancer.	DNA binding	A4D2J4,P36956,P49005,Q8N726,Q99816	CDKN2A,POLD2,SREBF1,TSG101
1.5.11	OB	GO:0051015	32	3	5	0.09375			actin filament binding	O95425,P15311,Q1HE25	ACTN1,EZR,SVIL
1.5.11	OB	GO:0042802	32	3	3	0.09375			identical protein binding	P54253,P67870,Q99962	ATXN1,CSNK2B,SH3GL2
1.5.11	OB	GO:0017124	32	3	4	0.09375	12587999	Ras-GTPase activating protein SH3 domain-binding proteins 1 and 2 (G3BP1 and G3BP2) have recently been reported to be encoded by two separate genes on human chromosomes 5 and 4 respectively and have been implicated in Ras signalling, NFkappaB signalling, the atin proteosome pathway and RNA processing. In addition, G3BP1 has recently been implicated in cancer biology. The transcripts for these gen…	SH3 domain binding	P10636,P42566,Q9Y371	EPS15,MAPT,SH3GLB1
1.5.11	OB	GO:0005509	32	3	5	0.09375			calcium ion binding	P12814,P42566,Q1HE25	ACTN1,EPS15
1.5.11	OB	GO:0004725	32	3	7	0.09375	7749152	Cellular phosphotyrosine levels are regulated by the balance between protein tyrosine kinases (PTKs) and protein tyrosine phosphatases (PTPs). It is supposed that this balance is disturbed in tumour cells, making the increased or altered activity of PTKs and PTPs likely hallmarks of tumour tissues. Indeed it could be shown that the PTK activity was increased in breast cancer in correlation with p…	protein tyrosine phosphatase activity	A8K3N4,P17706,Q96AU5	PTPN2
1.6.1	G	GO:0046872	143	35	4	0.244755	21209903	Genes encoding metal ion-binding proteins were also over-expressed in PIK3CA-mutated tumors. Such metal ion-binding proteins have regulatory roles in central cellular processes such as gene expression, proliferation, differentiation and survival. Increased expression of these proteins in ERα-positive breast tumors has also been reported by Abba et al.[39].	metal ion binding	A8MTW5,B0ZBF6,B7ZAU2,O00482,O14595,O15164,O43294,O75925,O75928,P08235,P10606,P13056,P14735,P15976,P23771,P35637,P43694,P49116,P55055,P78317,Q05823,Q13133,Q15652,Q4U0F0,Q6GZ85,Q8IUQ4,Q8IW13,Q8N2W9,Q92908,Q96L73,Q96PM5,Q9NYW8,Q9UBS8,Q9ULJ6,Q9Y6X2	COX5B,CTDSP2,FUS,GATA1,GATA3,GATA4,GATA6,IDE,JMJD1C,NR1H2,NR1H3,NR1I3,NR2C1,NR2C2,NR3C2,NR5A2,NSD1,PIAS1,PIAS2,PIAS3,PIAS4,RBAK,RCHY1,RNASEL,RNF14,RNF4,SIAH1,TGFB1I1,TRIM24,ZMIZ1
1.6.2	G	GO:0001104	108	16	4	0.148148			RNA polymerase II transcription cofactor activity	A0JLT2,O43513,O60244,O75448,O75586,O95402,Q15528,Q6IAZ5,Q71F56,Q93074,Q96G25,Q96RN5,Q9NPJ6,Q9NWA0,Q9P086,Q9UHV7	MED11,MED12,MED13,MED13L,MED14,MED15,MED19,MED22,MED24,MED26,MED4,MED6,MED7,MED8,MED9
1.6.3	G	GO:0000166	92	15	3	0.163043			nucleotide binding	A8K2G2,O43390,O60706,P41252,P49336,P51451,P60763,Q12756,Q14011,Q15020,Q53XX5,Q6IBQ5,Q96IN1,Q9NQU5,Q9Y4B4	ABCC9,BLK,CDK8,CIRBP,FUS,HNRNPR,IARS,KIF1A,NCOA3,PAK6,RAD54L2,SART3
1.6.4	G	GO:0003677	77	12	3	0.155844	22569290	The chromodomain helicase DNA binding protein 5 (CHD5) has recently been identified as a tumor suppressor in a mouse model. The CHD5 locus at 1p36 is deleted, and its mutation has been detected in breast cancer. We, therefore, evaluated whether CHD5 plays a role in human breast cancer.	DNA binding	A2I2N6,A7WPU8,O00327,O60563,P41161,P55317,P61978,Q01860,Q05066,Q07666,Q12906,Q9P2W1	ARNTL,CCNT1,ETV5,FOXA1,HNRNPK,ILF3,KHDRBS1,POU5F1,PSMC3IP,SRY
1.6.5	G	GO:0003779	65	7	4	0.107692	18316593	Girdin (girders of actin filaments) is a novel actin-binding Akt substrate that plays an important role in actin organization and Akt-dependent cell motility in fibroblasts. Here, we find that Girdin is expressed in a variety of cancer cell lines, including the breast cancer cell line MDA-MB-231, and is phosphorylated by the stimulation of insulin-like growth factor (IGF-I). In vitro migration an…	actin binding	A2A418,O15144,O15145,P06396,Q13045,Q5T0I2,Q9H204	ARPC2,ARPC3,FLII,GSN,MED28
1.6.6	OG	GO:0043565	58	6	4	0.103448			sequence-specific DNA binding	A6NE42,A6NLU7,D2IYK3,D2IYK4,O95238,Q15583	POU5F1,SPDEF,TGIF1
1.6.6	OG	GO:0003713	58	6	4	0.103448			transcription coactivator activity	O94906,Q05086,Q6P2C8,Q9H2G0,Q9ULK4,Q9Y2X0	MED16,MED23,MED27,PRPF6,UBE3A
1.6.7	G	GO:0003723	46	5	3	0.108696			RNA binding	O75525,O94818,Q5VWX1,Q6IBN1,Q96PU8	HNRNPK,KHDRBS2,KHDRBS3,NOL4,QKI
1.6.8	OG	GO:0019901	41	4	5	0.097561			protein kinase binding	B4DPZ1,P24863,P51946,Q7Z4L3	CCNC,CCNH
1.6.8	OG	GO:0019899	41	4	3	0.097561			enzyme binding	O60341,P12235,P62324,Q96S59	BTG1,IPO9,KDM1A,SLC25A4
1.6.9	B	GO:0003677	59	22	3	0.372881	22569290	The chromodomain helicase DNA binding protein 5 (CHD5) has recently been identified as a tumor suppressor in a mouse model. The CHD5 locus at 1p36 is deleted, and its mutation has been detected in breast cancer. We, therefore, evaluated whether CHD5 plays a role in human breast cancer.	DNA binding	A2I2P5,B2R4R0,B8Y636,P05412,P10275,P11473,P13984,P19793,P35869,P37231,P41235,P50750,P51843,P62805,Q03181,Q13285,Q15466,Q15648,Q16695,Q92731,Q99743,Q9UQ80	AHR,AR,CDK9,ESR2,GTF2F2,HIST1H4L,HIST3H3,HNF4A,JUN,MBD4,NPAS2,NR0B1,NR0B2,NR5A1,PA2G4,PPARD,PPARG,RARA,RXRA,VDR
1.6.10	OB	GO:0046872	37	12	4	0.324324	21209903	Genes encoding metal ion-binding proteins were also over-expressed in PIK3CA-mutated tumors. Such metal ion-binding proteins have regulatory roles in central cellular processes such as gene expression, proliferation, differentiation and survival. Increased expression of these proteins in ERα-positive breast tumors has also been reported by Abba et al.[39].	metal ion binding	B7Z3W1,D2KUA6,O95251,P04049,P04150,P10276,P35398,Q15650,Q58EY0,Q7LCB3,Q92753,Q92793	CREBBP,ESR2,MYST2,NR3C1,PPARD,PPARG,RAF1,RARA,RORA,RORB,TRIP4
1.6.10	OB	GO:0008270	37	12	6	0.324324			zinc ion binding	B7Z3W1,D2KUA6,O95251,P04150,P10276,P35398,Q15650,Q4LE28,Q58EY0,Q7LCB3,Q92753,Q92793	CREBBP,ESR2,MYST2,NR3C1,PPARD,PPARG,RARA,RORA,RORB,TRIP4
1.6.11	B	GO:0003713	24	5	4	0.208333			transcription coactivator activity	P48552,Q13772,Q15596,Q9Y3R0,Q9Y6Q9	LGALS12,NCOA2,NCOA3,NCOA4,NRIP1
1.6.12	B	GO:0019899	19	3	3	0.157895	2414022	the effects of insulin on methotrexate polyglutamate synthesis and binding to dihydrofolate reductase (DHFR) in two human breast cancer cell lines.	enzyme binding	Q04917,Q99873,Q9UNE7	PRMT1,STUB1,YWHAH
1.7.1	G	GO:0000166	109	34	3	0.311927			nucleotide binding	A4D2P0,A4D2P1,A6NCD2,A6NFE9,A8K8U5,A8MWI8,B7Z4Z7,O60673,O75962,P04350,P11021,P11233,P17858,P17987,P20591,P23246,P33981,P40227,P43243,P43403,P48643,P49459,P50991,P63000,P63146,P68363,P78371,Q5TCY1,Q92930,Q96L34,Q99832,Q9BQE3,Q9H4B7,Q9UL54	CCT2,CCT4,CCT5,CCT6A,CCT7,HSPA5,MARK4,MATR3,MX1,PFKL,RAB8B,RAC1,RALA,REV3L,SFPQ,TAOK2,TCP1,TRIO,TTBK1,TTK,TUBA1B,TUBA1C,TUBB1,TUBB3,UBE2A,UBE2B,ZAP70
1.7.2	G	GO:0046872	75	13	4	0.173333	21209903	Genes encoding metal ion-binding proteins were also over-expressed in PIK3CA-mutated tumors. Such metal ion-binding proteins have regulatory roles in central cellular processes such as gene expression, proliferation, differentiation and survival. Increased expression of these proteins in ERα-positive breast tumors has also been reported by Abba et al.[39].	metal ion binding	O14686,O95071,P15291,P26010,Q86SS6,Q8NEZ4,Q8WUP2,Q9NS91,Q9UBN7,Q9UBT6,Q9UGP5,Q9UNA4,Q9Y253	B4GALT1,FBLIM1,HDAC6,ITGB7,MLL3,POLI,POLK,POLL,POLQ,RAD18,SYT9,UBR5,WBP7
1.7.3	G	GO:0004930	62	9	5	0.145161			G-protein coupled receptor activity	A1L4F9,B8Q1L8,O00222,P21728,P35372,P41180,P49286,Q14831,Q14833	CASR,DRD1,GRM4,GRM7,GRM8,MTNR1B,OPRM1
1.7.4	G	GO:0003779	53	5	4	0.0943396	18316593	Girdin (girders of actin filaments) is a novel actin-binding Akt substrate that plays an important role in actin organization and Akt-dependent cell motility in fibroblasts. Here, we find that Girdin is expressed in a variety of cancer cell lines, including the breast cancer cell line MDA-MB-231, and is phosphorylated by the stimulation of insulin-like growth factor (IGF-I). In vitro migration an…	actin binding	B2ZZ83,O75369,P04075,P61601,Q9UBF9	ALDOA,FLNB,MYOT,NCALD
1.7.5	OG	GO:0051087	48	3	3	0.0625			chaperone binding	Q15813,Q15814,Q9NQP4	PFDN4,TBCC,TBCE
1.7.5	OG	GO:0044212	48	3	5	0.0625			transcription regulatory region DNA binding	P49407,P56524,Q15291	ARRB1,HDAC4,RBBP5
1.7.5	OG	GO:0031625	48	3	5	0.0625	22085717	Breast cancer metastasis suppressor 1 (BRMS1) is destabilized by the Cul3-SPOP E3 ubiquitin ligase complex.	ubiquitin protein ligase binding	P49407,Q15366,Q99717	ARRB1,PCBP2,SMAD5
1.7.5	OG	GO:0008233	48	3	3	0.0625			peptidase activity	P60896,Q6IBB7,Q92643	PIGK,SHFM1
1.7.5	OG	GO:0008134	48	3	3	0.0625			transcription factor binding	P40337,P49407,P56524	ARRB1,HDAC4,VHL
1.7.5	OG	GO:0005509	48	3	5	0.0625			calcium ion binding	A6NN80,B2RB70,P08133	ANXA6,NCALD
1.7.5	OG	GO:0005216	48	3	6	0.0625	21760973	TRPM 8 was first identified in prostate epithelial cells by Tsavaler group [93].In normal prostate, the TRPM 8 level is moderate. However, the expression level of TRPM 8 increases dramatically in prostate cancer [94]. Similarly, the expression level of TRPM 8 becomes highly enriched in other primary human tumors such as breast, colon, lung and skin cancers [93].	ion channel activity	A9Z1Z8,P39086,Q13003	GRIK1,GRIK3
1.7.5	OG	GO:0003923	48	3	3	0.0625			GPI-anchor transamidase activity	Q92643,Q969N2,Q96S52	PIGK,PIGS,PIGT
1.7.6	B	GO:0000166	39	11	3	0.282051			nucleotide binding	P07437,P53350,P60709,P68366,Q00839,Q02779,Q13555,Q1KLZ0,Q5SU16,Q71U36,Q9NVJ2	ACTG1,ARL8B,CAMK2G,HNRNPU,MAP3K10,PLK1,PS1TP5BP1,TUBA1A,TUBA4A,TUBB
1.7.7	OB	GO:0046872	28	5	4	0.178571	21209903	Genes encoding metal ion-binding proteins were also over-expressed in PIK3CA-mutated tumors. Such metal ion-binding proteins have regulatory roles in central cellular processes such as gene expression, proliferation, differentiation and survival. Increased expression of these proteins in ERα-positive breast tumors has also been reported by Abba et al.[39].	metal ion binding	O60260,Q5VVX3,Q5VVX4,Q9BZE0,Q9NS23	GLIS2,PARK2,RASSF1
1.7.7	OB	GO:0008270	28	5	6	0.178571			zinc ion binding	O60260,Q5VVX3,Q5VVX4,Q9BZE0,Q9NS23	GLIS2,PARK2,RASSF1
1.8.1	G	GO:0004252	98	17	6	0.173469			serine-type endopeptidase activity	C9JXH3,P00734,P00742,P00747,P00748,P00749,P03952,P04070,P07288,P08246,P08311,P14210,P23946,P26927,Q04756,Q5JVE7,Q8IU80	CMA1,CTSG,ELANE,F12,F2,FAM110A,HGF,HGFAC,KLKB1,PLAU,PLG,PROC,STK4,TMPRSS6
1.8.2	G	GO:0004867	81	15	5	0.185185			serine-type endopeptidase inhibitor activity	B4E1B7,P01008,P01009,P01023,P03973,P05121,P05154,P05155,P08697,P20742,P29622,P35237,P48307,Q02388,Q99574	A2M,COL7A1,PZP,SERPINA1,SERPINA4,SERPINA5,SERPINB6,SERPINC1,SERPINE1,SERPINF2,SERPING1,SERPINI1,SLPI,TFPI2
1.8.3	G	GO:0005509	66	11	5	0.166667			calcium ion binding	O00339,P07225,P07996,P08758,P09486,P14543,P98095,Q14118,Q14766,Q9NS15,Q9NZR2	ANXA5,DAG1,FBLN2,LRP1B,LTBP1,LTBP2,MATN2,NID1,PROS1,SPARC,THBS1
1.8.4	G	GO:0005102	55	8	3	0.145455			receptor binding	B0YJ33,P01024,P01042,P02671,P49771,Q16363,Q16787,Q6VU67	C3,FGA,FLT3LG,KNG1,LAMA3,LAMA4
1.8.5	G	GO:0046872	47	7	4	0.148936	21209903	Genes encoding metal ion-binding proteins were also over-expressed in PIK3CA-mutated tumors. Such metal ion-binding proteins have regulatory roles in central cellular processes such as gene expression, proliferation, differentiation and survival. Increased expression of these proteins in ERα-positive breast tumors has also been reported by Abba et al.[39].	metal ion binding	P02743,P16035,P17936,P21589,P47224,Q13105,Q16819	APCS,IGFBP3,MEP1A,NT5E,RABIF,TIMP2,ZBTB17
1.8.6	OG	GO:0008083	40	5	4	0.125			growth factor activity	P04141,P05019,P21583,Q5U743,Q9Y240	CLEC11A,CSF2,IGF1,KITLG
1.8.6	OG	GO:0005524	40	5	7	0.125	12653670	ATP binding cassette transporters and drug resistance in breast cancer. Resistance to chemotherapy is a critical issue in the management of breast cancer patients. The nature of clinical drug resistance is likely to be multifactorial. However, in the last decade considerable attention has been dedicated to the role played by membrane transporter proteins belonging to the ATP binding cassette prot…	ATP binding	O96013,P10721,P41231,P42356,Q9HD67	KIT,MYO10,P2RY2,PAK4,PI4KA
1.8.6	OG	GO:0005178	40	5	4	0.125			integrin binding	O00622,P04004,P05019,Q14773,Q6FI18	CYR61,ICAM4,IGF1,VTN
1.8.7	OG	GO:0005529	26	3	3	0.115385			sugar binding	O00214,P05452,P35613	BSG,CLEC3B,LGALS8
1.8.7	OG	GO:0005518	26	3	3	0.115385			collagen binding	P02751,P17301,P22303	ACHE,FN1,ITGA2
1.8.9	B	GO:0005178	27	7	4	0.259259	16985061	Integrins are expressed by numerous tumor types including breast cancer, in which they play a crucial role in tumor growth and metastasis.	integrin binding	P05556,P07942,P21926,P27797,P55268,P56199,Q13443	ADAM9,CALR,CD9,ITGA1,ITGB1,LAMB1,LAMC1
1.8.10	B	GO:0046872	20	5	4	0.25	21209903	Genes encoding metal ion-binding proteins were also over-expressed in PIK3CA-mutated tumors. Such metal ion-binding proteins have regulatory roles in central cellular processes such as gene expression, proliferation, differentiation and survival. Increased expression of these proteins in ERα-positive breast tumors has also been reported by Abba et al.[39].	metal ion binding	P02768,P12259,Q14192,Q63HR2,Q6I9R8	F5,FBF1,FHL2,TENC1
1.9.1	G	GO:0000166	84	20	3	0.238095			nucleotide binding	A2RU94,O60333,O76082,O95477,O95716,P08754,P13569,P19086,P20336,P46459,P51159,P51790,P61006,Q16620,Q548C2,Q5TZX1,Q8WZA2,Q96E17,Q9H015,Q9UM54	ABCA1,CFTR,CLCN3,GNAI3,GNAZ,KIF1B,MYO6,NSF,NTRK2,RAB27A,RAB3A,RAB3C,RAB3D,RAB8A,RAPGEF4,SLC22A4,SLC22A5
1.9.2	G	GO:0004930	64	7	5	0.109375	12446589	We have previously shown that the G protein-coupled receptor (GPR)30 is critical for progestin-induced growth inhibition. In this study, we addressed signal transduction pathways involved in progestin-mediated signaling. Progestin could not provide any additional growth inhibitory effect to MCF-7 cells treated with specific MAPK kinase inhibitors, PD98059 and U0126. Medroxyprogesteroneacetate (MP…	G-protein coupled receptor activity	P08588,P30872,P31391,P32745,P35346,Q541E0,Q9NPG1	ADRB1,FZD9,SSTR1,SSTR3,SSTR4,SSTR5
1.9.3	G	GO:0046872	57	6	4	0.105263	21209903	Genes encoding metal ion-binding proteins were also over-expressed in PIK3CA-mutated tumors. Such metal ion-binding proteins have regulatory roles in central cellular processes such as gene expression, proliferation, differentiation and survival. Increased expression of these proteins in ERα-positive breast tumors has also been reported by Abba et al.[39].	metal ion binding	O60462,P17643,Q86UW7,Q8IX07,Q9H9D4,Q9UNE2	CADPS2,NELL2,RPH3AL,TYRP1,ZFPM1,ZNF408
1.9.4	G	GO:0015293	51	5	5	0.0980392			symporter activity	A2RUN4,Q01959,Q14916,Q16348,Q9Y6R1	SLC15A2,SLC17A1,SLC4A4,SLC6A3
1.9.5	OG	GO:0042803	46	4	4	0.0869565	11916966	Germ-line mutations in BRCA1 predispose individuals to breast and ovarian cancers. We observed a novel endogenous association of BRCA1 with Nmi (N-Myc-interacting protein) in breast cancer cells. Nmi was found to interact specifically with BRCA1, both in vitroand in vivo, by binding to two major domains in BRCA1, amino acid residues 298–683 and 1301–1863. Homodimerization of Nmi enhanced its asso…	protein homodimerization activity	P15692,P22888,Q53XY6,Q8WTV0	LHCGR,PGF,SCARB1,VEGFA
1.9.5	OG	GO:0005509	46	4	5	0.0869565			calcium ion binding	P27824,P62166,P98164,Q9ULU8	CADPS,CANX,LRP2,NCS1
1.9.5	OG	GO:0005244	46	4	7	0.0869565			voltage-gated ion channel activity	P48051,Q13698,Q92806,Q96NY7	CACNA1S,CLIC6,KCNJ6,KCNJ9
1.9.6	OG	GO:0030165	34	3	4	0.0882353	18721484	By screening several other cancer cell lines with 27.F7 and 27.B1 we found consistently strong staining of other human cancer cell lines including SKOV-3 (an ovarian cancer cell line). To further clarify the association of GIPC1 with breast and ovarian cancer we carefully studied 27.F7 and 27.B1 using immunocytochemical and immunohistochemical techniques. An immunohistochemical study of normal ov…	PDZ domain binding	P42261,Q03167,Q96S37	GRIA1,SLC22A12,TGFBR3
1.9.6	OG	GO:0008092	34	3	3	0.0882353			cytoskeletal protein binding	B0YJ88,P31431,Q6FGN3	RDX,SDC4
1.9.6	OG	GO:0008022	34	3	3	0.0882353	18501503	The interactions between BRCA1 and p53 are relevant for understanding hereditary breast and ovarian cancer. Although in vitro studies reported that BRCA1 (amino acids 224-500) and the second BRCT domain of the BRCA1 C-terminus may interact with p53, quantitative biophysical measurements indicate that these regions of BRCA1 do not bind efficiently to p53. Here we show that BRCA1 interacts with p53…	protein C-terminus binding	P50542,Q86UT5,Q9UI14	PDZD3,PEX5,RABAC1
1.9.6	OG	GO:0003779	34	3	4	0.0882353			actin binding	P35241,Q96SB3,Q9H4G0	EPB41L1,PPP1R9B,RDX
1.9.7	B	GO:0000166	21	8	3	0.380952			nucleotide binding	A6NF12,B4DYA0,P04629,P04899,P08069,P17948,P20337,Q92887	ABCC2,FLT1,GNAI2,IGF1R,NTRK1,RAB3B
1.9.8	B	GO:0005021	13	3	8	0.230769			vascular endothelial growth factor-activated receptor activity	B3FR89,B5A923,O14786	FLT1,NELL1
1.10.1	G	GO:0000166	42	9	3	0.214286			nucleotide binding	B3KRJ9,P07910,P20338,Q8WXA9,Q93062,Q96Q89,Q99640,Q9GZR7,Q9NQX3	DDX24,GPHN,HNRNPC,KIF20B,PKMYT1,RAB4A,RBPMS,SREK1
1.10.2	G	GO:0046872	33	6	4	0.181818	21209903	Genes encoding metal ion-binding proteins were also over-expressed in PIK3CA-mutated tumors. Such metal ion-binding proteins have regulatory roles in central cellular processes such as gene expression, proliferation, differentiation and survival. Increased expression of these proteins in ERα-positive breast tumors has also been reported by Abba et al.[39].	metal ion binding	O75554,Q7LBC6,Q7Z5J4,Q8IZ52,Q8NF64,Q8TBK6	CHPF,KDM3B,RAI1,WBP4,ZCCHC10,ZMIZ2
1.10.3	G	GO:0003677	27	5	3	0.185185			DNA binding	O60828,Q13469,Q66K74,Q8IYB3,Q9NYF8	BCLAF1,MAP1S,NFATC2,PQBP1,SRRM1
1.11.1	G	GO:0046872	36	7	4	0.194444	21209903	Genes encoding metal ion-binding proteins were also over-expressed in PIK3CA-mutated tumors. Such metal ion-binding proteins have regulatory roles in central cellular processes such as gene expression, proliferation, differentiation and survival. Increased expression of these proteins in ERα-positive breast tumors has also been reported by Abba et al.[39].	metal ion binding	P17024,P17028,P30519,P50238,Q06732,Q5VV52,Q8WYH8	CRIP1,HMOX2,ING5,ZNF121,ZNF24,ZNF33B,ZNF691
1.11.2	G	GO:0003723	29	4	3	0.137931			RNA binding	P62851,Q13310,Q4VC03,Q9Y6V7	DDX49,PABPC4,RPS25
1.11.3	B	GO:0046872	8	3	4	0.375	21209903	Genes encoding metal ion-binding proteins were also over-expressed in PIK3CA-mutated tumors. Such metal ion-binding proteins have regulatory roles in central cellular processes such as gene expression, proliferation, differentiation and survival. Increased expression of these proteins in ERα-positive breast tumors has also been reported by Abba et al.[39].	metal ion binding	O14964,Q92993,Q9Y2X7	GIT1,HGS,KAT5
1.12.1	OG	GO:0005524	24	8	7	0.333333			ATP binding	O60307,P18074,P19447,P41208,Q5TCQ9,Q6P0Q8,Q7KZU6,Q9Y2H9	CETN2,CLASP1,ERCC2,ERCC3,MAGI3,MAST2,MAST3
1.12.1	OG	GO:0003684	24	8	4	0.333333	18431487	Damaged DNA binding protein 2 plays a role in breast cancer cell growth. The Damaged DNA binding protein 2 (DDB2), is involved in nucleotide excision repair as well as in other biological processes in normal cells, including transcription and cell cycle regulation. Loss of DDB2 function may be related to tumor susceptibility. However, hypothesis of this study was that DDB2 could play a role in br…	damaged DNA binding	P07992,P19447,P54725,P54727,Q13569,Q7Z7F5,Q92889,Q96S40	ERCC1,ERCC3,ERCC4,RAD23A,RAD23B,TDG
1.12.2	B	GO:0003684	13	5	4	0.384615			damaged DNA binding	O15527,Q01831,Q06609,Q6ZNA8,Q92466	DDB2,OGG1,RAD51,XPC
1.13.1	G	GO:0000166	17	4	3	0.235294			nucleotide binding	A8K4G3,P08631,P31323,Q16512	HCK,PKN1,PRKAR2B
1.14.1	OG	GO:0016520	5	3	6	0.6			growth hormone-releasing hormone receptor activity	O43193,Q02643,Q92847	GHRHR,GHSR,MLNR
1.14.1	OG	GO:0004930	5	3	5	0.6	12446589	We have previously shown that the G protein-coupled receptor (GPR)30 is critical for progestin-induced growth inhibition. In this study, we addressed signal transduction pathways involved in progestin-mediated signaling. Progestin could not provide any additional growth inhibitory effect to MCF-7 cells treated with specific MAPK kinase inhibitors, PD98059 and U0126. Medroxyprogesteroneacetate (MP…	G-protein coupled receptor activity	O43193,Q02643,Q92847	GHRHR,GHSR,MLNR
1.16.1	OG	GO:0051380	6	3	4	0.5			norepinephrine binding	A8KAG8,P07550,P13945	ADRB2,ADRB3
1.16.1	OG	GO:0051379	6	3	4	0.5			epinephrine binding	A8KAG8,P07550,P13945	ADRB2,ADRB3
1.16.1	OG	GO:0004930	6	3	5	0.5	12446589	We have previously shown that the G protein-coupled receptor (GPR)30 is critical for progestin-induced growth inhibition. In this study, we addressed signal transduction pathways involved in progestin-mediated signaling. Progestin could not provide any additional growth inhibitory effect to MCF-7 cells treated with specific MAPK kinase inhibitors, PD98059 and U0126. Medroxyprogesteroneacetate (MP…	G-protein coupled receptor activity	A8KAG8,P07550,P13945	ADRB2,ADRB3
1.18.1	OG	GO:0046872	5	4	4	0.8	21209903	Genes encoding metal ion-binding proteins were also over-expressed in PIK3CA-mutated tumors. Such metal ion-binding proteins have regulatory roles in central cellular processes such as gene expression, proliferation, differentiation and survival. Increased expression of these proteins in ERα-positive breast tumors has also been reported by Abba et al.[39].	metal ion binding	P05108,P10109,P15538,P19099	CYP11A1,CYP11B1,CYP11B2,FDX1
1.18.1	OG	GO:0020037	5	4	7	0.8			heme binding	P05108,P15538,P19099,Q4VAQ9	CYP11A1,CYP11B1,CYP11B2
1.18.1	OG	GO:0016705	5	4	3	0.8			oxidoreductase activity, acting on paired donors, with incorporation or reduction of molecular oxygen	P05108,P15538,P19099,Q4VAQ9	CYP11A1,CYP11B1,CYP11B2
1.18.1	OG	GO:0004497	5	4	3	0.8			monooxygenase activity	P05108,P15538,P19099,Q4VAQ9	CYP11A1,CYP11B1,CYP11B2
2.1.1	G	GO:0000166	272	51	3	0.1875			nucleotide binding	A6NLN1,A8KAH9,A8MU64,B3KXS2,O00418,O60825,O95477,O95622,P11217,P13569,P13861,P15056,P16615,P20020,P23677,P26599,P27708,P27987,P30086,P33076,P35579,P35580,P49840,P53396,P55042,P61224,P61586,P62834,Q00536,Q01814,Q03113,Q05513,Q07617,Q13574,Q13976,Q14141,Q14344,Q14978,Q15019,Q15746,Q16181,Q16760,Q541S4,Q548C9,Q567P6,Q60FE2,Q92599,Q99719,Q9BUQ0,Q9UKX2,Q9Y623	ABCA1,ACLY,ADCY5,ATP2A2,ATP2B1,ATP2B4,BRAF,CALD1,CDK16,CFTR,CIITA,DFFB,DGKD,DGKZ,EEF2K,GNA12,GNA13,GSK3A,ITPKA,ITPKB,MYH10,MYH2,MYH4,MYH9,MYLK,NOLC1,PEBP1,PFKFB2,PRKAR2A,PRKCZ,PRKG1,PTBP1,PYGM,RAP1A,RAP1B,RHOA,RRAD,SEPT2,SEPT5,SEPT6,SEPT7,SEPT8,SPAG1
2.1.2	G	GO:0046872	221	26	4	0.117647	21209903	Genes encoding metal ion-binding proteins were also over-expressed in PIK3CA-mutated tumors. Such metal ion-binding proteins have regulatory roles in central cellular processes such as gene expression, proliferation, differentiation and survival. Increased expression of these proteins in ERα-positive breast tumors has also been reported by Abba et al.[39].	metal ion binding	A2A3N8,O60260,O75689,P07101,P08100,P17752,P19021,P35611,P35612,P50579,P52888,Q07343,Q08499,Q13224,Q13351,Q13370,Q16820,Q5TEK4,Q5VU08,Q5VVX3,Q5VVX4,Q9BY41,Q9NPF4,Q9NRD5,Q9UEY8,Q9ULX6	ADAP1,ADD1,ADD2,ADD3,AKAP8L,GRIN2B,HDAC8,KLF1,MEP1B,METAP2,MYCBP2,OSGEP,PARK2,PDE3B,PDE4B,PDE4D,PICK1,RHO,TH,THOP1,TPH1
2.1.3	G	GO:0003779	195	18	4	0.0923077			actin binding	B2ZZ83,B2ZZ89,O75369,P06753,P07951,P13796,P17600,P18206,P19429,P45379,P50552,P52907,P60983,Q01082,Q08495,Q14315,Q16658,Q8N556	AFAP1,CAPZA1,EPB49,FLNB,FLNC,FSCN1,GMFB,LCP1,SPTBN1,SYN1,TNNI3,TNNT2,TPM2,TPM3,VASP,VCL
2.1.4	G	GO:0005216	177	16	6	0.0903955	21760973	TRPM 8 was first identified in prostate epithelial cells by Tsavaler group [93].In normal prostate, the TRPM 8 level is moderate. However, the expression level of TRPM 8 increases dramatically in prostate cancer [94]. Similarly, the expression level of TRPM 8 becomes highly enriched in other primary human tumors such as breast, colon, lung and skin cancers [93].	ion channel activity	O00168,P18507,P21817,P24046,P28476,P42261,P42262,P48058,P78348,Q14571,Q14643,Q17RZ6,Q53Y30,Q5G1L5,Q92736,Q9H1D0	ACCN2,FXYD1,GABRG2,GABRR1,GABRR2,GRIA1,GRIA2,GRIA4,GRIN2A,ITPR1,ITPR2,KCNQ2,RYR1,RYR2,TRPC3,TRPV6
2.1.5	G	GO:0042803	161	14	4	0.0869565	11916966	Germ-line mutations in BRCA1 predispose individuals to breast and ovarian cancers. We observed a novel endogenous association of BRCA1 with Nmi (N-Myc-interacting protein) in breast cancer cells. Nmi was found to interact specifically with BRCA1, both in vitroand in vivo, by binding to two major domains in BRCA1, amino acid residues 298–683 and 1301–1863. Homodimerization of Nmi enhanced its asso…	protein homodimerization activity	B6ECG9,O14746,O96004,P04275,P08034,P21333,P23297,P47736,P61296,Q14469,Q9HB71,Q9NP71,Q9NQ66,Q9UH92	C21orf33,CACYBP,FLNA,GJB1,HAND1,HAND2,MLX,MLXIPL,PLCB1,RAP1GAP,S100A1,TERT,VWF
2.1.6	G	GO:0005244	147	12	7	0.0816327			voltage-gated ion channel activity	A5H1P5,C7S316,O43526,P15382,P16389,Q08289,Q12809,Q13936,Q14500,Q14722,Q8WWG9,Q9Y698	CACNA1C,CACNB2,CACNG2,KCNA2,KCNAB1,KCNE1,KCNE4,KCNH2,KCNJ12,KCNQ2
2.1.7	G	GO:0005096	135	8	4	0.0592593			GTPase activator activity	O43566,O43665,P41220,P46940,P49795,P49802,Q15311,Q92888	ARHGEF1,IQGAP1,RALBP1,RGS10,RGS14,RGS19,RGS2,RGS7
2.1.8	G	GO:0005509	127	7	5	0.0551181			calcium ion binding	A6NN80,B2R5D9,P08133,P20073,P25815,Q12798,Q16143	ANXA6,ANXA7,CETN1,S100A1,S100P,SNCB
2.1.9	G	GO:0004930	120	6	5	0.05			G-protein coupled receptor activity	P32245,P37288,P41180,P41594,P43119,Q13255	AVPR1A,CASR,GRM1,GRM5,MC4R,PTGIR
2.1.10	OG	GO:0042802	114	5	3	0.0438596			identical protein binding	O15551,P08670,P61764,Q75L79,Q9UJY1	CLDN3,HSPB8,STXBP1,VIM
2.1.10	OG	GO:0003723	114	5	3	0.0438596			RNA binding	B7Z6V1,Q12972,Q13769,Q8NG38,Q9UQ80	EIF4E,PA2G4,PPP1R8,TERT,THOC5
2.1.10	OG	GO:0003677	114	5	3	0.0438596	22569290	The chromodomain helicase DNA binding protein 5 (CHD5) has recently been identified as a tumor suppressor in a mouse model. The CHD5 locus at 1p36 is deleted, and its mutation has been detected in breast cancer. We, therefore, evaluated whether CHD5 plays a role in human breast cancer.	DNA binding	O95644,P05114,P05204,Q12972,Q9UQ80	HMGN1,HMGN2,NFATC1,PA2G4,PPP1R8
2.1.11	OG	GO:0005529	101	4	3	0.039604			sugar binding	P08236,P16109,Q06210,Q5R349	GFPT1,GUSB,SEPP1
2.1.11	OG	GO:0004864	101	4	4	0.039604			protein phosphatase inhibitor activity	B3KVQ9,O96001,Q96A00,Q9UD71	GSBS,PPP1R14A,PPP1R1B
2.1.12	OG	GO:0016301	93	3	4	0.0322581	19075780	Src kinase plays a key role in multiple signalling pathways regulating diverse cell functions from proliferation and survival to invasion and angiogenesis. In breast cancer, both Src protein levels and kinase activity are frequently elevated and its important role in these oncogenic processes make it a potential target for therapeutic intervention. Importantly, recent evidence has revealed a role…	kinase activity	Q5VVQ3,Q9BUB1,Q9UBY6	MYLK,PFKFB2,PRKAR2A
2.1.12	OG	GO:0015293	93	3	5	0.0322581			symporter activity	P43005,P48067,Q9Y6R1	SLC1A1,SLC4A4,SLC6A9
2.1.12	OG	GO:0005516	93	3	3	0.0322581	17001319	We previously reported the identification of HRPAP20 (hormone-regulated proliferation-associated protein 20), a novel hormone-regulated, proliferation-associated protein. In tumor cell lines, constitutive HRPAP20 expression enhanced proliferation and suppressed apoptosis, characteristics frequently associated with malignant progression. Here, we report that highly invasive breast cancer cell line…	calmodulin binding	P29966,P46020,Q92686	MARCKS,NRGN,PHKA1
2.1.12	OG	GO:0005262	93	3	8	0.0322581			calcium channel activity	P51674,Q13507,Q93034	CUL5,GPM6A,TRPC3
2.1.13	B	GO:0000166	39	10	3	0.25641			nucleotide binding	O14965,O15530,O43236,P04049,P17252,P17612,P30679,P68133,Q14103,Q8N4C6	ACTA1,AURKA,GNA15,HNRNPD,NIN,PDPK1,PRKCA,RAF1,SEPT4
2.1.14	OB	GO:0046872	29	4	4	0.137931	21209903	Genes encoding metal ion-binding proteins were also over-expressed in PIK3CA-mutated tumors. Such metal ion-binding proteins have regulatory roles in central cellular processes such as gene expression, proliferation, differentiation and survival. Increased expression of these proteins in ERα-positive breast tumors has also been reported by Abba et al.[39].	metal ion binding	B3VK56,P29475,Q14134,Q9NR12	NANOS1,PDLIM7,TRIM29
2.1.14	OB	GO:0005509	29	4	5	0.137931			calcium ion binding	P00734,P04271,P26447,Q5BKU3	F2,NIN,S100A4,S100B
2.1.14	OB	GO:0005102	29	4	3	0.137931			receptor binding	P00734,P17302,P78357,Q15599	CNTNAP1,F2,GJA1,SLC9A3R2
2.1.15	B	GO:0019904	18	3	3	0.166667			protein domain specific binding	D0PNI1,P24588,P63104	AKAP5,YWHAZ
2.2.1	G	GO:0003677	222	82	3	0.369369			DNA binding	A2I2N6,A2I2P5,B1AT47,B2R4P9,B2R4R0,B3KPJ1,O00327,O15015,O43918,O75030,O75928,O94916,O96006,P08651,P10243,P12757,P14653,P14921,P15036,P15976,P17096,P17480,P19793,P20823,P35680,P36956,P43351,P43699,P51843,P55055,P62805,P78364,P84243,P98177,Q02548,Q03112,Q06546,Q06945,Q07666,Q08050,Q08999,Q12857,Q13422,Q13469,Q13887,Q14653,Q14934,Q15329,Q15466,Q16254,Q16534,Q1W6H1,Q495F9,Q4W5M7,Q5J9I4,Q5T6U8,Q5T6X2,…	AIRE,ARNTL,ATF2,DACH1,DNMT3B,E2F4,E2F5,EBF1,ETS1,ETS2,FOXM1,FOXO4,GABPA,GATA1,GCM1,GMEB1,GMEB2,H3F3A,H3F3B,HIST1H4L,HLF,HMGA1,HNF1A,HNF1B,HOXB1,HOXB9,IKZF1,IKZF3,IRF3,KHDRBS1,KLF13,KLF5,MBD2,MECOM,MITF,MPG,MYBL1,NEUROG1,NFAT5,NFATC2,NFATC4,NFIA,NFIC,NKX2-1,NPAS2,NR0B1,NR0B2,NR1H2,PAX5,PHC1,PIAS2,PPARGC1A,PPARGC1B,PRIC285,PROX1,RAD52,RAD54B,RBCK1,RBL2,RXRA,SALL1,SKIL,SOX4,SRCAP,SREBF1,TCF12,TRAF4,…
2.2.2	G	GO:0043565	140	54	4	0.385714			sequence-specific DNA binding	A8IE48,A8K3E0,O15525,O43186,O75376,O75444,P09016,P10071,P10827,P14651,P14652,P15336,P17482,P17483,P17509,P17947,P19419,P27540,P28069,P28358,P28702,P31260,P31270,P39880,P41212,P48436,P48443,P49716,Q01826,Q01892,Q03933,Q12772,Q12778,Q14995,Q15699,Q15744,Q16236,Q16621,Q504T1,Q53Y49,Q58EY0,Q5STP9,Q6FH41,Q6FHS9,Q6FHW6,Q6N087,Q8NCY3,Q8WYK2,Q92753,Q99626,Q9BZS1,Q9P1Z2,Q9UBC0,Q9UKI9	ALX1,ARNT,ATF2,CALCOCO1,CDX2,CEBPD,CEBPE,CRX,CUX1,ELK1,ETS1,ETV6,FOXM1,FOXO1,FOXP3,GABPA,GLI3,HLF,HNF1B,HOXA10,HOXA11,HOXB2,HOXB3,HOXB4,HOXB6,HOXB9,HOXD10,HOXD4,HSF2,JDP2,MAF,MAFG,NCOR1,NFE2,NFE2L2,NR1D2,ONECUT1,POU1F1,POU2F3,RORB,RXRB,RXRG,SATB1,SOX9,SPI1,SPIB,SREBF2,THRA
2.2.3	G	GO:0000166	86	13	3	0.151163			nucleotide binding	D0FY35,D0FY36,D2JYH4,O60706,P07910,P50991,P62736,Q00526,Q04771,Q12756,Q16566,Q86UW6,Q9UBT2	ABCC9,ACTA2,ACVR1,CAMK4,CCT4,CDK3,DACH1,HNRNPC,KIF1A,N4BP2,UBA2
2.2.4	G	GO:0003713	73	12	4	0.164384			transcription coactivator activity	P23497,P48552,Q13772,Q14207,Q15650,Q6STE5,Q86X55,Q969V6,Q96RK1,Q99966,Q99967,Q9Y6Q9	CARM1,CITED1,CITED2,CITED4,MKL1,NCOA3,NCOA4,NPAT,NRIP1,SMARCD3,SP100,TRIP4
2.2.5	G	GO:0008270	61	7	6	0.114754			zinc ion binding	B2RP50,P49792,Q00403,Q969Q1,Q96PN7,Q9HD42,Q9Y6X2	AIRE,CHMP1A,GTF2B,PIAS3,RANBP2,TRERF1,TRIM63
2.2.6	OG	GO:0048306	54	5	3	0.0925926			calcium-dependent protein binding	B4DJ51,P21579,P62158,Q6AI31,Q96HY3	CALM1,CALM2,CALM3,SYT1
2.2.6	OG	GO:0042802	54	5	3	0.0925926			identical protein binding	P21579,P38432,Q15642,Q15797,Q6AI31	COIL,SMAD1,SYT1,TRIP10
2.2.6	OG	GO:0005509	54	5	5	0.0925926			calcium ion binding	B4DJ51,P21579,P62158,Q6AI31,Q96HY3	CALM1,CALM2,CALM3,SYT1
2.2.7	G	GO:0003684	46	4	4	0.0869565			damaged DNA binding	P29372,P54725,P54727,Q13569	MPG,RAD23A,RAD23B,TDG
2.2.8	OB	GO:0043565	100	34	4	0.34			sequence-specific DNA binding	A8MPQ2,D0VY79,D2KUA6,O14813,O60869,P03372,P04150,P09629,P10275,P10276,P10828,P11473,P11831,P15923,P16220,P17676,P18146,P18846,P19544,P28360,P31269,P37231,P40763,P41235,P49715,P78545,Q00613,Q03060,Q07869,Q13485,Q16665,Q53X93,Q546S1,Q5U0J5	AR,ATF1,CEBPA,CEBPB,CREB1,CREM,EDF1,EGR1,ELF3,ESR1,HIF1A,HNF4A,HOXA9,HOXB7,HSF1,MSX1,NR3C1,PHOX2A,PPARA,PPARG,RARA,SMAD4,SRF,STAT3,TCF7L1,THRB,VDR,WT1
2.2.8	OB	GO:0003677	100	34	3	0.34			DNA binding	B1A8Z7,B8Y636,O15379,O43474,O75925,P10242,P10244,P10275,P10828,P11473,P15172,P15923,P16455,P17676,P18146,P24928,P29590,P35222,P37231,P40763,P41235,P42226,P43246,P49715,P51532,P52630,Q01196,Q03060,Q07869,Q09472,Q13485,Q15648,Q708E9,Q9Y618	AR,CEBPA,CEBPB,CREM,CTNNB1,EGR1,EP300,HDAC3,HNF4A,KLF4,MBD4,MGMT,MSH2,MYB,MYBL2,MYOD1,NCOR2,PIAS1,PML,POLR2A,PPARA,PPARG,RARA,RUNX1,SMAD4,SMARCA4,STAT2,STAT3,STAT6,TCF7L1,THRB,VDR
2.2.9	B	GO:0000166	45	13	3	0.288889			nucleotide binding	B0QYK1,O14976,O15111,O75582,P17844,P19784,P51812,P52701,P63279,Q15418,Q96MX4,Q9H2X6,Q9UBE8	CHUK,CSNK2A2,DDX5,EWSR1,GAK,HIPK2,MSH6,NLK,RPS6KA1,RPS6KA3,RPS6KA5,UBE2I
2.2.10	B	GO:0003713	32	12	4	0.375			transcription coactivator activity	C9JL99,P24864,Q14192,Q14686,Q15596,Q4LE28,Q8IZL2,Q92585,Q92793,Q92830,Q92831,Q92905	CCNE1,COPS5,CREBBP,FHL2,KAT2A,KAT2B,KAT5,MAML1,MAML2,NCOA2,NCOA6
2.2.11	B	GO:0019899	20	3	3	0.15	2414022	the effects of insulin on methotrexate polyglutamate synthesis and binding to dihydrofolate reductase (DHFR) in two human breast cancer cell lines.	enzyme binding	B3KSA5,O43463,P20749,P42858,Q04917,Q13547,Q6I9R8,Q96S59	BCL3,FHL2,HDAC1,IPO9,SLC6A4,SUV39H1,WT1,YWHAH
2.2.12	B	GO:0008270	20	3	6	0.15			zinc ion binding	B4DEE8,P19022,P52292,Q10567	AP1B1,CDH2,KPNA2,MGMT
2.2.13	B	GO:0008134	20	3	3	0.15			transcription factor binding	P30305,Q14232,Q14676,Q6IT96	CDC25B,EIF2B1,HDAC1,MDC1
2.3.1	G	GO:0000166	149	27	3	0.181208			nucleotide binding	B1APW5,B3KVE1,B7UEF3,B7UEF4,O14733,O43683,O75943,O94762,P07437,P23634,P30291,P42684,P45985,P51668,P84077,Q02241,Q13415,Q13546,Q14683,Q15382,Q53QE4,Q5SU16,Q8N165,Q92878,Q99640,Q9H422,Q9Y230	ABL2,ARF1,ATP2B4,BUB1,HIPK3,KIF23,MAP2K4,MAP2K7,ORC1,PDIK1L,PKMYT1,RAD17,RAD50,RECQL5,RHEB,RIPK1,RUVBL2,SMC1A,TUBB,UBE2D1,WEE1
2.3.2	G	GO:0008233	122	21	3	0.172131			peptidase activity	B2CIS9,O14818,P00736,P03956,P09871,P20618,P25788,P25789,P28070,P28072,P28074,P31944,P42575,P49720,P49721,P55212,P60900,Q14790,Q6IAT9,Q99436,Q9ULZ9	C1R,C1S,CASP14,CASP2,CASP6,CASP8,MMP1,MMP17,PSMA3,PSMA4,PSMA6,PSMA7,PSMB1,PSMB2,PSMB3,PSMB4,PSMB5,PSMB6,PSMB7
2.3.3	G	GO:0046872	101	13	4	0.128713	21209903	Genes encoding metal ion-binding proteins were also over-expressed in PIK3CA-mutated tumors. Such metal ion-binding proteins have regulatory roles in central cellular processes such as gene expression, proliferation, differentiation and survival. Increased expression of these proteins in ERα-positive breast tumors has also been reported by Abba et al.[39].	metal ion binding	O00562,P11532,P50591,Q01538,Q12933,Q5T1R4,Q7Z3E1,Q8N488,Q8NFP7,Q8WWW0,Q9BWF2,Q9NZS9,Q9Y2K7	BFAR,DMD,HIVEP3,KDM2A,NUDT9,PITPNM1,PKMYT1,RASSF5,RYBP,TANK,TIPARP,TNFSF10,TRAIP
2.3.4	OG	GO:0005509	88	8	5	0.0909091			calcium ion binding	O75340,P04054,P07911,P13693,Q14118,Q8IX12,Q9NPY3,Q9Y2I6	CCAR1,CD93,DAG1,NINL,PDCD6,PLA2G1B,TPT1,UMOD
2.3.4	OG	GO:0005164	88	8	6	0.0909091	19151749	The nonreceptor, protein-tyrosine kinase Syk is a suppressor of breast cancer progression whose expression is inversely correlated with the invasive behavior of cancer cells. In contrast, Syk has a positive function in murine mammary tumor virus-mediated tumorigenesis. A yeast two-hybrid screen using a library from human mammary gland identified tumor necrosis factor (TNF) receptor-associated fac…	tumor necrosis factor receptor binding	P01374,P01375,Q06643,Q52LU8,Q5STB2,Q5STB3,Q5STV3,Q6IBA9	LTA,LTB,TNF,TNFSF10
2.3.4	OG	GO:0005125	88	8	4	0.0909091			cytokine activity	P01374,P01375,P12644,Q06643,Q5STB2,Q5STB3,Q5STV3,Q6IBA9	BMP4,LTA,LTB,TNF,TNFSF10
2.3.5	G	GO:0003677	71	7	3	0.0985915	22569290	The chromodomain helicase DNA binding protein 5 (CHD5) has recently been identified as a tumor suppressor in a mouse model. The CHD5 locus at 1p36 is deleted, and its mutation has been detected in breast cancer. We, therefore, evaluated whether CHD5 plays a role in human breast cancer.	DNA binding	O75618,P16104,P17542,P54274,Q16531,Q66K74,Q8WXF8	DDB1,DEDD,DEDD2,H2AFX,MAP1S,TAL1,TERF1
2.3.6	OG	GO:0051082	64	4	3	0.0625			unfolded protein binding	O60925,O94763,Q6FIF1,Q9UBS3	DNAJB9,PFDN1,RMP
2.3.6	OG	GO:0016881	64	4	4	0.0625			acid-amino acid ligase activity	Q96DE7,Q9HAU4,Q9NR09,Q9P2P5	BIRC6,HECW2,SMURF2
2.3.6	OG	GO:0008083	64	4	4	0.0625	8971189	Melatonin has been shown to have direct oncostatic actions on estrogen-responsive, MCF-7 humanbreast cancer cells in culture. In the present study, we examined whether these inhibitory actions on cell growth may be mediated through actions on bioassayable growth factor activity. In order to test this hypothesis, we estimated the growth factor activity of conditioned medium (CM) from estradiol (E2…	growth factor activity	P05019,Q53XC5,Q5U743,Q99075	BMP4,HBEGF,IGF1
2.3.6	OG	GO:0004842	64	4	6	0.0625			ubiquitin-protein ligase activity	Q9HAU4,Q9P2P5,Q9UJT9,Q9UKT8	FBXL7,FBXW2,HECW2,SMURF2
2.3.7	B	GO:0046872	75	14	4	0.186667	21209903	Genes encoding metal ion-binding proteins were also over-expressed in PIK3CA-mutated tumors. Such metal ion-binding proteins have regulatory roles in central cellular processes such as gene expression, proliferation, differentiation and survival. Increased expression of these proteins in ERα-positive breast tumors has also been reported by Abba et al.[39].	metal ion binding	B2RNB2,O15151,O15350,O96017,P02743,P09237,P23025,P78536,P84022,Q00987,Q03164,Q13443,Q66K89,Q9NS23	ADAM17,ADAM9,APCS,CHEK2,E4F1,MDM2,MDM4,MLL,MMP7,RASSF1,SMAD3,TP73,XPA
2.3.8	B	GO:0000166	61	11	3	0.180328			nucleotide binding	A1L4K2,P00519,P01112,P23258,P24941,P45983,P48729,P53350,P68366,Q13043,Q13315	ABL1,ATM,CDK2,CSNK1A1,HRAS,MAPK8,PLK1,STK4,TUBA4A,TUBG1
2.3.9	B	GO:0008134	50	6	3	0.12			transcription factor binding	O00220,P06400,P63165,Q01094,Q93009,Q9UER7	DAXX,E2F1,RB1,SUMO1,TNFRSF10A,USP7
2.3.10	B	GO:0004842	44	5	6	0.113636			ubiquitin-protein ligase activity	P46934,P63208,Q13309,Q5W141,Q9Y297	BTRC,NEDD4,SKP1,SKP2
2.3.11	OB	GO:0008233	39	4	3	0.102564			peptidase activity	P24158,P42574,P55210,Q92851	CASP10,CASP3,CASP7,PRTN3
2.3.11	OB	GO:0005125	39	4	4	0.102564			cytokine activity	P01579,P09603,P48023,Q53ZZ1	CSF1,FASLG,IFNG
2.3.11	OB	GO:0004197	39	4	6	0.102564			cysteine-type endopeptidase activity	O15519,P42574,P55210,Q92851	CASP10,CASP3,CASP7,CFLAR
2.3.12	OB	GO:0008022	30	3	3	0.1	18501503	The interactions between BRCA1 and p53 are relevant for understanding hereditary breast and ovarian cancer. Although in vitro studies reported that BRCA1 (amino acids 224-500) and the second BRCT domain of the BRCA1 C-terminus may interact with p53, quantitative biophysical measurements indicate that these regions of BRCA1 do not bind efficiently to p53. Here we show that BRCA1 interacts with p53…	protein C-terminus binding	P31946,P35858,P49959	IGFALS,MRE11A,YWHAB
2.3.12	OB	GO:0005518	30	3	3	0.1			collagen binding	P02751,P07585,Q6FH10	DCN,FN1
2.3.12	OB	GO:0005070	30	3	4	0.1			SH3/SH2 adaptor activity	O75791,Q13588,Q9ULZ2	GRAP,GRAP2,STAP1
2.3.12	OB	GO:0005031	30	3	6	0.1			tumor necrosis factor-activated receptor activity	P19438,P20333,P25445	FASN,TNFRSF1A,TNFRSF1B
2.4.1	G	GO:0000166	157	37	3	0.235669			nucleotide binding	A1L467,A6NF12,A8K4G3,B1ALW3,B3KNZ9,O43187,O43318,O95837,P04629,P07947,P07949,P08069,P08581,P08631,P09769,P15153,P29992,P31152,P34947,P42679,P43250,P43403,P51451,P51617,P52333,Q04912,Q0VG04,Q13283,Q16620,Q548C2,Q5U0Q1,Q8TCG2,Q8TD08,Q96IN1,Q9NPH5,Q9NST8,Q9NZ70	BLK,FGR,G3BP1,GNA11,GNA14,GRK5,GRK6,HCK,IGF1R,IRAK1,IRAK2,JAK3,MAP3K7,MAPK15,MAPK4,MATK,MST1R,NOX4,NR2C2,NTRK1,NTRK2,PI4K2B,RAC2,RET,SLTM,YES1,ZAP70
2.4.2	G	GO:0004888	120	18	4	0.15			transmembrane signaling receptor activity	D1CS21,D1CS53,O00206,O15455,O60602,P08138,P18627,P40259,P58753,Q15399,Q32MK4,Q56UH9,Q6IA17,Q86XR7,Q99836,Q9BXR5,Q9HCN6,Q9Y2C9	CD79B,GP6,LAG3,MYD88,NGFR,SIGIRR,TICAM2,TIRAP,TLR1,TLR10,TLR3,TLR4,TLR5,TLR6
2.4.3	G	GO:0046872	102	12	4	0.117647	21209903	Genes encoding metal ion-binding proteins were also over-expressed in PIK3CA-mutated tumors. Such metal ion-binding proteins have regulatory roles in central cellular processes such as gene expression, proliferation, differentiation and survival. Increased expression of these proteins in ERα-positive breast tumors has also been reported by Abba et al.[39].	metal ion binding	P02741,P04839,P13498,P60510,Q00994,Q13489,Q13490,Q13501,Q15654,Q86YT6,Q9NWF9,Q9Y4K3	BIRC2,BIRC3,CRP,CYBA,CYBB,MIB1,NGFRAP1,PPP4C,RNF216,SQSTM1,TRAF6,TRIP6
2.4.4	G	GO:0005070	90	9	4	0.1			SH3/SH2 adaptor activity	P46108,P46109,Q13239,Q13322,Q14451,Q9BX66,Q9H6Q3,Q9NWQ8,Q9UQC2	CRK,CRKL,GAB2,GRB10,GRB7,PAG1,SLA,SLA2,SORBS1
2.4.5	OG	GO:0005509	81	7	5	0.0864198			calcium ion binding	A2A284,A8K9S7,P19174,P33151,Q13191,Q9BTX6,Q9P212	CBLB,CDH5,PLCE1,PLCG1,RET
2.4.5	OG	GO:0004725	81	7	7	0.0864198			protein tyrosine phosphatase activity	B4E1E6,P26045,Q16827,Q92729,Q9UBF0,Q9UBT5,Q9Y2R2	PTPN18,PTPN22,PTPN3,PTPRU
2.4.6	G	GO:0004930	67	6	5	0.0895522	12446589	We have previously shown that the G protein-coupled receptor (GPR)30 is critical for progestin-induced growth inhibition. In this study, we addressed signal transduction pathways involved in progestin-mediated signaling. Progestin could not provide any additional growth inhibitory effect to MCF-7 cells treated with specific MAPK kinase inhibitors, PD98059 and U0126. Medroxyprogesteroneacetate (MP…	G-protein coupled receptor activity	A8KAG8,P13945,P28223,Q13639,Q546Q1,Q712M9	ADRB3,HTR2A,HTR4
2.4.7	OG	GO:0019901	61	4	5	0.0655738			protein kinase binding	O15524,O95999,Q8IUC6,Q9UPT6	BCL10,MAPK8IP3,SOCS1,TICAM1
2.4.7	OG	GO:0005102	61	4	3	0.0655738			receptor binding	O14745,P20783,P20936,Q8N129	CNPY4,NTF3,RASA1,SLC9A3R1
2.4.8	OG	GO:0042169	53	3	4	0.0566038			SH2 domain binding	O15357,Q9GZY6,Q9Y3P8	INPPL1,SLC6A20,SLC7A8
2.4.8	OG	GO:0019904	53	3	3	0.0566038			protein domain specific binding	P36575,Q16623,Q75ME0	ARR3,STX1A
2.4.8	OG	GO:0005173	53	3	5	0.0566038			stem cell factor receptor binding	P21583,Q7Z698,Q7Z699	KITLG,SPRED1,SPRED2
2.4.8	OG	GO:0005158	53	3	4	0.0566038			insulin receptor binding	Q7L591,Q8WU20,Q9P104	DOK3,DOK5,FRS2
2.4.8	OG	GO:0005042	53	3	5	0.0566038			netrin receptor activity	O95185,Q6ZN44,Q8IZJ1	UNC5A,UNC5B,UNC5C
2.4.8	OG	GO:0004896	53	3	5	0.0566038	17348817	Secreted cytokines take part in the proliferation of the cancer cells, as proven by selective inhibition using antibodies. In addition, expression of cytokine receptors on tested cell lines corresponded to the effects of individual cytokines. An analogous pattern was also observed for fibroblasts, which, under physiologic conditions, are the cells in closest contact with the tumor tissue and play…	cytokine receptor activity	A7J003,B4DW68,P15509	CSF2RA
2.4.9	B	GO:0000166	74	26	3	0.351351			nucleotide binding	A4D2P0,A4D2P1,A8CZ58,B2R6Q4,O43353,P06213,P06239,P06241,P07948,P10721,P12931,P12956,P14625,P27361,P28482,P41240,P43405,P48736,P53355,P61088,P63000,Q05655,Q06187,Q16288,Q1HBJ4,Q5JY90	BTK,CSK,DAPK1,FYN,HSP90B1,INSR,KIT,LCK,LYN,MAPK1,MAPK3,NTRK3,PIK3CG,PRKCD,RAC1,RIPK2,SRC,SYK,UBE2N,XRCC6
2.4.10	OB	GO:0005158	48	5	4	0.104167			insulin receptor binding	A8K3M3,P18031,P27986,P29353,Q99704	ART4,PIK3R1,PTPN1,SHC1
2.4.10	OB	GO:0004888	48	5	4	0.104167			transmembrane signaling receptor activity	D1CS45,O60603,P07766,P16070,P20963	CD247,CD3E,CD44,TLR2
2.4.10	OB	GO:0004725	48	5	7	0.104167	7749152	Cellular phosphotyrosine levels are regulated by the balance between protein tyrosine kinases (PTKs) and protein tyrosine phosphatases (PTPs). It is supposed that this balance is disturbed in tumour cells, making the increased or altered activity of PTKs and PTPs likely hallmarks of tumour tissues. Indeed it could be shown that the PTK activity was increased in breast cancer in correlation with p…	protein tyrosine phosphatase activity	A8K3M3,P18031,P29350,Q06124,Q53XS4	PTPN1,PTPN11,PTPN6
2.4.11	OB	GO:0005509	35	4	5	0.114286			calcium ion binding	P22681,P42229,P51692,Q59GY7	CBL,STAT5A,STAT5B
2.4.11	OB	GO:0005070	35	4	4	0.114286			SH3/SH2 adaptor activity	B0LPF3,O14492,P62993,Q13480	GAB1,GRB2,SH2B2
2.4.11	OB	GO:0003690	35	4	5	0.114286	22194698	Human cells can process DNAdouble-strand breaks (DSBs) by either homology directed or non-homologous repair pathways. Defects in components of DSB repair pathways are associated with a predisposition to cancer. The products of the BRCA1 and BRCA2 genes, which normally confer protection against breastcancer, are involved in homology-directed DSB repair. Defects in another homology-directed pathway…	double-stranded DNA binding	P05412,P09429,P42229,P51692	HMGB1,JUN,STAT5A,STAT5B
2.4.12	B	GO:0035091	25	3	4	0.12			phosphatidylinositol binding	A8K4F9,O14939,Q15080	NCF4,PLD2
2.5.1	G	GO:0046872	180	44	4	0.244444	21209903	Genes encoding metal ion-binding proteins were also over-expressed in PIK3CA-mutated tumors. Such metal ion-binding proteins have regulatory roles in central cellular processes such as gene expression, proliferation, differentiation and survival. Increased expression of these proteins in ERα-positive breast tumors has also been reported by Abba et al.[39].	metal ion binding	O00311,O15297,O43257,O94776,O95376,P04183,P17028,P22736,P35354,P36405,P36873,P49642,P51948,Q13330,Q14061,Q16611,Q4VBQ6,Q504W6,Q53Y00,Q6IBL8,Q7L590,Q86TM6,Q86VK4,Q86WZ6,Q86XK2,Q8IWT3,Q8N2W9,Q8NA92,Q8NHY2,Q8TBK6,Q8WYH8,Q92994,Q969K3,Q96EB6,Q96JP5,Q96PM5,Q99612,Q99728,Q9H160,Q9NRG4,Q9UKY1,Q9UM63,Q9UNL4,Q9UQR1	ARIH2,ARL3,BAK1,BARD1,CDC7,COX17,CUL9,FBXO11,ING2,ING4,ING5,KLF6,MCM10,MNAT1,MTA1,MTA2,NR4A1,PIAS4,PLAGL1,PPM1D,PPP1CC,PRIM1,PTGS2,RCHY1,RFWD2,RNF34,SIRT1,SMYD2,SYVN1,THAP8,TK1,ZCCHC10,ZFP36L1,ZFP91,ZHX1,ZNF148,ZNF227,ZNF24,ZNF410,ZNHIT1
2.5.2	G	GO:0000166	136	28	3	0.205882			nucleotide binding	A6NFE9,A6NG28,B5M0B4,O43929,P11274,P13639,P15170,P17980,P19447,P20338,P29320,P38646,P45984,P48643,P48730,P49459,P50613,P53779,P61086,Q03468,Q86Z02,Q8IW41,Q96KB5,Q96S44,Q99986,Q9BVP2,Q9H4B4,Q9Y3D8	BCR,CCT5,CDK7,CSNK1D,EEF2,EPHA3,ERCC3,ERCC6,GNL3,GSPT1,HIPK1,HSPA9,MAPK10,MAPK9,MAPKAPK5,ORC4,PBK,PLK3,PSMC3,RAB4A,TAF9,TP53RK,UBE2A,UBE2K,VRK1
2.5.3	G	GO:0003677	108	17	3	0.157407	22569290	The chromodomain helicase DNA binding protein 5 (CHD5) has recently been identified as a tumor suppressor in a mouse model. The CHD5 locus at 1p36 is deleted, and its mutation has been detected in breast cancer. We, therefore, evaluated whether CHD5 plays a role in human breast cancer.	DNA binding	P23511,P41218,P52655,Q14186,Q15572,Q15573,Q16594,Q16666,Q3YBR2,Q7Z6Z7,Q86YC2,Q8N9N5,Q96ST3,Q99608,Q99816,Q99856,Q9HBM6	ARID3A,BANP,GTF2A1,HUWE1,IFI16,MNDA,NDN,NFYA,PALB2,SIN3A,TAF1A,TAF1C,TAF9,TAF9B,TBRG1,TFDP1,TSG101
2.5.4	G	GO:0003713	91	7	4	0.0769231			transcription coactivator activity	O75528,P05549,P52657,Q05086,Q96GM5,Q9H2G0,Q9NVC6	GTF2A2,MED17,SMARCD1,TADA3,TFAP2A,UBE3A
2.5.5	G	GO:0003723	84	5	3	0.0595238			RNA binding	P46777,P62081,P63162,Q99547,Q9BUJ2	HNRNPUL1,MPHOSPH6,RPL5,RPS7,SNRPN
2.5.6	OG	GO:0043565	79	4	4	0.0506329			sequence-specific DNA binding	P18847,Q6ICQ9,Q8WYM6,Q92769	ATF3,HDAC2
2.5.6	OG	GO:0008138	79	4	7	0.0506329			protein tyrosine/serine/threonine phosphatase activity	A8MQ20,O60729,Q52LH9,Q9UNH5	CDC14A,CDC14B
2.5.6	OG	GO:0005509	79	4	5	0.0506329			calcium ion binding	O95967,P12429,P29034,Q9UN74	ANXA3,EFEMP2,PCDHA4,S100A2
2.5.6	OG	GO:0004725	79	4	7	0.0506329			protein tyrosine phosphatase activity	A8MQ20,O60729,Q52LH9,Q9UNH5	CDC14A,CDC14B
2.5.7	OG	GO:0042803	67	3	4	0.0447761	11916966	Germ-line mutations in BRCA1 predispose individuals to breast and ovarian cancers. We observed a novel endogenous association of BRCA1 with Nmi (N-Myc-interacting protein) in breast cancer cells. Nmi was found to interact specifically with BRCA1, both in vitroand in vivo, by binding to two major domains in BRCA1, amino acid residues 298–683 and 1301–1863. Homodimerization of Nmi enhanced its asso…	protein homodimerization activity	O75569,P02730,P20023	CR2,PRKRA,SLC4A1
2.5.7	OG	GO:0002039	67	3	3	0.0447761			p53 binding	P61289,Q8WTS6,Q9NXV6	CDKN2AIP,PSME3,SETD7
2.5.8	B	GO:0003677	44	19	3	0.431818	22569290	The chromodomain helicase DNA binding protein 5 (CHD5) has recently been identified as a tumor suppressor in a mouse model. The CHD5 locus at 1p36 is deleted, and its mutation has been detected in breast cancer. We, therefore, evaluated whether CHD5 plays a role in human breast cancer.	DNA binding	A8MT69,B1AHB0,P04637,P19338,P19838,P33992,P49736,P50750,P51587,Q02447,Q03701,Q12873,Q14191,Q8N726,Q92754,Q92922,Q99459,Q9H3D4,Q9NS56	BHLHE40,BRCA2,CDC5L,CDK9,CDKN2A,CEBPZ,CHD3,MCM5,MCM7,NCL,NFKB1,SMARCC1,SP3,TFAP2C,TOPORS,TP53,TP63,WRN
2.5.9	B	GO:0000166	25	8	3	0.32			nucleotide binding	A4D1G0,P08238,P42680,P60953,Q00534,Q15831,Q99741,Q99973	CDC42,CDC6,CDK6,HSP90AB1,NR4A3,PTEN,STK11
2.6.1	G	GO:0005509	132	19	5	0.143939			calcium ion binding	O00602,O43854,P01130,P07478,P09238,P14543,P22894,P35442,P39900,P50281,P51512,P98095,P98155,P98164,Q14114,Q5VVF5,Q8N2S1,Q9NS15,Q9Y5R2	EDIL3,FBLN2,FCN1,LDLR,LRP2,LRP8,LTBP2,LTBP4,MMP10,MMP12,MMP14,MMP16,MMP24,MMP8,NID1,PRSS2,THBS2,VLDLR
2.6.2	G	GO:0046872	113	18	4	0.159292	21209903	Genes encoding metal ion-binding proteins were also over-expressed in PIK3CA-mutated tumors. Such metal ion-binding proteins have regulatory roles in central cellular processes such as gene expression, proliferation, differentiation and survival. Increased expression of these proteins in ERα-positive breast tumors has also been reported by Abba et al.[39].	metal ion binding	A3QNQ0,D2JYI1,O14786,O60462,P01033,P02768,P16035,P35625,P37023,P37173,P39060,P49711,Q13444,Q63HR2,Q9NRE1,Q9UHI8,Q9UNA0,Q9Y383	ACVRL1,ADAM15,ADAMTS1,ADAMTS5,COL18A1,CTCF,FBF1,LUC7L2,MMP26,NELL1,NELL2,TENC1,TGFBR2,TIMP1,TIMP2,TIMP3
2.6.3	G	GO:0008083	95	16	4	0.168421			growth factor activity	A5YM40,C8C060,P09341,P10600,P12643,P12645,P15514,P26441,P29279,P35070,P49763,P49765,P61812,Q53XY6,Q7LAP4,Q9Y5C1	ANGPTL3,AREG,AREGB,BMP2,BMP3,BTC,CNTF,CTGF,CXCL1,PGF,TGFB2,TGFB3,VEGFB
2.6.4	G	GO:0005178	79	12	4	0.151899	16985061	Integrins are expressed by numerous tumor types including breast cancer, in which they play a crucial role in tumor growth and metastasis.	integrin binding	O00622,O14495,O15230,O75077,P04216,P07942,P18564,P22105,P32004,P55268,Q01955,Q6FI18	ADAM28,COL4A3,CYR61,ITGB6,LAMA5,LAMB1,LAMC1,PPAP2B,THY1,TNXB,VCAM1
2.6.5	G	GO:0042803	67	5	4	0.0746269	11916966	Germ-line mutations in BRCA1 predispose individuals to breast and ovarian cancers. We observed a novel endogenous association of BRCA1 with Nmi (N-Myc-interacting protein) in breast cancer cells. Nmi was found to interact specifically with BRCA1, both in vitroand in vivo, by binding to two major domains in BRCA1, amino acid residues 298–683 and 1301–1863. Homodimerization of Nmi enhanced its asso…	protein homodimerization activity	O14908,P02655,P17813,P80188,Q8WTV0	APOC2,ENG,GIPC1,LCN2,SCARB1
2.6.6	OG	GO:0008233	62	4	3	0.0645161			peptidase activity	P07711,P07858,P08519,Q92824	CTSB,CTSL1,LPA,PCSK5
2.6.6	OG	GO:0005524	62	4	7	0.0645161	12653670	ATP binding cassette transporters and drug resistance in breast cancer. Resistance to chemotherapy is a critical issue in the management of breast cancer patients. The nature of clinical drug resistance is likely to be multifactorial. However, in the last decade considerable attention has been dedicated to the role played by membrane transporter proteins belonging to the ATP binding cassette prot…	ATP binding	O96013,P29323,P41231,Q9H832	EPHB2,P2RY2,PAK4,UBE2Z
2.6.7	OG	GO:0019899	54	3	3	0.0555556	2414022	the effects of insulin on methotrexate polyglutamate synthesis and binding to dihydrofolate reductase (DHFR) in two human breast cancer cell lines.	enzyme binding	B0YJA4,P10636,Q03405	MAPT,PLAUR,THY1
2.6.7	OG	GO:0008009	54	3	6	0.0555556			chemokine activity	P10145,P42830,Q6I9S7	CXCL5,IL8
2.6.7	OG	GO:0005102	54	3	3	0.0555556			receptor binding	B1ALJ0,P02671,Q5VYV5	ANGPTL3,FCN1,FGA
2.6.7	OG	GO:0004867	54	3	5	0.0555556			serine-type endopeptidase inhibitor activity	O95980,P12111,P20742	COL6A3,PZP,RECK
2.6.8	OB	GO:0005524	47	8	7	0.170213	12653670	ATP binding cassette transporters and drug resistance in breast cancer. Resistance to chemotherapy is a critical issue in the management of breast cancer patients. The nature of clinical drug resistance is likely to be multifactorial. However, in the last decade considerable attention has been dedicated to the role played by membrane transporter proteins belonging to the ATP binding cassette prot…	ATP binding	B0LPE5,P16234,P31749,P35968,P36897,Q05397,Q5T7S2,Q8IYN9	AKT1,KDR,PDGFRA,PTK2,TGFBR1
2.6.8	OB	GO:0000166	47	8	3	0.170213			nucleotide binding	B0LPE5,P16234,P31749,P35968,P36897,Q05397,Q5T7S2,Q8IYN9	AKT1,KDR,PDGFRA,PTK2,TGFBR1
2.6.9	B	GO:0008201	39	7	5	0.179487	8784471	The adhesion of cancer cells to the vascular endothelium is an important step in the hematogenous metastasis of cancer. Human breast cancer cells adhere to human umbilical vein endothelial cells (HUVECs) through the interaction of E selection on HUVECs and the carbohydrate ligand sialyl Lewisx on the cancer cells. We investigated the alteration of integrin expression on human breast cancer cells,…	heparin binding	P02649,P04004,P05067,P06858,P07996,P08311,P15692	APOE,APP,CTSG,LPL,THBS1,VEGFA,VTN
2.6.10	OB	GO:0046872	32	4	4	0.125	21209903	Genes encoding metal ion-binding proteins were also over-expressed in PIK3CA-mutated tumors. Such metal ion-binding proteins have regulatory roles in central cellular processes such as gene expression, proliferation, differentiation and survival. Increased expression of these proteins in ERα-positive breast tumors has also been reported by Abba et al.[39].	metal ion binding	P06734,P08253,P14780,P49023	FCER2,MMP2,MMP9,PXN
2.6.10	OB	GO:0008270	32	4	6	0.125			zinc ion binding	P08253,P14780,P45452,P49023	MMP13,MMP2,MMP9,PXN
2.6.10	OB	GO:0008233	32	4	3	0.125			peptidase activity	P00748,P08253,P14780,P45452	F12,MMP13,MMP2,MMP9
2.6.10	OB	GO:0005509	32	4	5	0.125			calcium ion binding	P06396,P09486,P45452,Q07954	GSN,LRP1,MMP13,SPARC
2.6.11	B	GO:0042802	23	3	3	0.130435			identical protein binding	P02452,P05106,P08123	COL1A1,COL1A2,ITGB3
2.7.1	G	GO:0000166	87	16	3	0.183908			nucleotide binding	A8MVS8,P21802,P22455,P22607,P29597,Q13164,Q13555,Q13557,Q13748,Q1ZYQ1,Q53GL7,Q71U36,Q8IXC7,Q96L91,Q9NY65,Q9UQ07	AGER,CAMK2D,CAMK2G,EP400,FGFR2,FGFR3,FGFR4,MAPK7,PARP10,TUBA1A,TUBA3C,TUBA3D,TUBA8,TYK2
2.7.2	G	GO:0003677	71	14	3	0.197183	22569290	The chromodomain helicase DNA binding protein 5 (CHD5) has recently been identified as a tumor suppressor in a mouse model. The CHD5 locus at 1p36 is deleted, and its mutation has been detected in breast cancer. We, therefore, evaluated whether CHD5 plays a role in human breast cancer.	DNA binding	O75486,P04198,P14316,P25791,P28347,P35269,P43694,P50539,P50553,Q13952,Q6IA86,Q7Z7K2,Q8WVJ9,Q9Y2Y4	ASCL1,ELP2,GATA4,GTF2F1,IRF2,LMO2,MXI1,MYCN,NFYC,SUPT3H,TEAD1,TWIST2,ZBTB32,ZNF467
2.7.3	G	GO:0043565	57	7	4	0.122807			sequence-specific DNA binding	P10914,P35713,P56524,P61244,Q14814,Q5T6K9,Q6FHN8	HDAC4,IRF1,MAX,MEF2D,NFYC,SOX18
2.7.4	G	GO:0004930	50	4	5	0.08			G-protein coupled receptor activity	A4D1K5,P32246,Q5U003,Q99835	CCR1,SMOX
2.7.5	OG	GO:0008270	46	3	6	0.0652174			zinc ion binding	O43323,O75592,Q15465	DHH,MYCBP2,SHH
2.7.5	OG	GO:0008233	46	3	3	0.0652174			peptidase activity	O43323,Q14623,Q15465	DHH,IHH,SHH
2.7.5	OG	GO:0008083	46	3	4	0.0652174	8971189	Melatonin has been shown to have direct oncostatic actions on estrogen-responsive, MCF-7 humanbreast cancer cells in culture. In the present study, we examined whether these inhibitory actions on cell growth may be mediated through actions on bioassayable growth factor activity. In order to test this hypothesis, we estimated the growth factor activity of conditioned medium (CM) from estradiol (E2…	growth factor activity	P11487,P21741,P55075	FGF3,FGF8,MDK
2.7.5	OG	GO:0005509	46	3	5	0.0652174			calcium ion binding	O43323,P02549,Q15465	DHH,SHH,SPTA1
2.7.5	OG	GO:0004725	46	3	7	0.0652174	7749152	Cellular phosphotyrosine levels are regulated by the balance between protein tyrosine kinases (PTKs) and protein tyrosine phosphatases (PTPs). It is supposed that this balance is disturbed in tumour cells, making the increased or altered activity of PTKs and PTPs likely hallmarks of tumour tissues. Indeed it could be shown that the PTK activity was increased in breast cancer in correlation with p…	protein tyrosine phosphatase activity	A8K3N4,P17706,Q96AU5	PTPN2
2.7.5	OG	GO:0003723	46	3	3	0.0652174			RNA binding	P15880,Q8N9N8,Q9Y4Z0	EIF1AD,LSM4,RPS2
2.7.6	B	GO:0003677	49	17	3	0.346939	22569290	The chromodomain helicase DNA binding protein 5 (CHD5) has recently been identified as a tumor suppressor in a mouse model. The CHD5 locus at 1p36 is deleted, and its mutation has been detected in breast cancer. We, therefore, evaluated whether CHD5 plays a role in human breast cancer.	DNA binding	O60563,P01106,P08047,P20226,P25205,P25208,P38398,P42224,P56693,P78347,Q04206,Q06413,Q15796,Q53T94,Q6IN79,Q92481,Q9Y6K1	BRCA1,CCNT1,DAND5,DNMT3A,GTF2I,MCM3,MEF2C,MYC,NFYB,RELA,SMAD2,SOX10,STAT1,TAF1B,TBP,TFAP2B
2.7.7	B	GO:0005524	32	13	7	0.40625	12653670	ATP binding cassette transporters and drug resistance in breast cancer. Resistance to chemotherapy is a critical issue in the management of breast cancer patients. The nature of clinical drug resistance is likely to be multifactorial. However, in the last decade considerable attention has been dedicated to the role played by membrane transporter proteins belonging to the ATP binding cassette prot…	ATP binding	A4QPA9,B3FR89,B4DYS6,B5A923,P06493,P09619,P11362,P17948,P40692,P51813,P68400,Q02750,Q16539	BMX,CDK1,CSNK2A1,FGFR1,FLT1,MAP2K1,MAPK14,MLH1,PDGFRB
2.8.1	G	GO:0000166	64	22	3	0.34375			nucleotide binding	A2RU94,B4E3U4,O14578,P00558,P05129,P09012,P10114,P14618,P17987,P23246,P35637,P36507,P38159,P49917,P51159,Q00839,Q01130,Q02156,Q07955,Q15233,Q6IBQ5,Q92598	CIT,FUS,HNRNPU,HSPH1,LIG4,MAP2K2,NONO,PGK1,PKM2,PRKCE,PRKCG,RAB27A,RAP2A,RBMX,SFPQ,SNRPA,SRSF1,SRSF2,TCP1
2.8.2	OG	GO:0003723	42	9	3	0.214286			RNA binding	P05198,P22087,P30050,P62851,Q00341,Q12906,Q13901,Q53XC0,Q8WY41	C1D,EIF2S1,FBL,HDLBP,ILF3,NANOS1,RPL12,RPS25
2.8.2	OG	GO:0003677	42	9	3	0.214286			DNA binding	A8K4I2,P15927,P16403,Q12905,Q12906,Q13426,Q13901,Q92522,Q9H2G9	BLZF1,C1D,H1FX,HIST1H1C,ILF2,ILF3,RPA2,XRCC4
2.8.3	OG	GO:0046982	26	3	4	0.115385			protein heterodimerization activity	P22415,P30153,Q15700	MPP2,PPP2R1A,USF1
2.8.3	OG	GO:0043565	26	3	4	0.115385			sequence-specific DNA binding	P09017,P22415,Q7Z5Y1	HOXC4,USF1,usf1-bd
2.8.3	OG	GO:0004722	26	3	7	0.115385	14534748	The activity of serine/threonine protein phosphatases was assayed by the serine/threonine phosphatase system. The expression of serine/threonine protein phosphatases was evaluated by Western blot. During ATRA treatment, a significant decrease in the activity of serine/threonine phosphatases 2A, B and C occurred. The decreased activity of PP2A correlated with the up-regulation of PP2A catalytic an…	protein serine/threonine phosphatase activity	A8K7B7,P30153,P63151	PPP2R1A,PPP2R2A
2.8.4	B	GO:0000166	39	10	3	0.25641			nucleotide binding	A8K5I0,P05771,P07900,P08107,P11387,P11388,P13010,P78527,Q02880,Q05193	DNM1,HSP90AA1,HSPA1A,HSPA1B,PRKCB,PRKDC,TOP1,TOP2A,TOP2B,XRCC5
2.8.5	B	GO:0046872	29	6	4	0.206897	21209903	Genes encoding metal ion-binding proteins were also over-expressed in PIK3CA-mutated tumors. Such metal ion-binding proteins have regulatory roles in central cellular processes such as gene expression, proliferation, differentiation and survival. Increased expression of these proteins in ERα-positive breast tumors has also been reported by Abba et al.[39].	metal ion binding	A6NHG8,P09874,P20042,P27694,Q13114,Q9NSU2	EIF2S2,PARP1,RPA1,TRAF3,TREX1
2.9.1	G	GO:0000166	63	23	3	0.365079			nucleotide binding	B4DNM3,O00571,P09651,P41279,P41743,P49336,P52789,P52790,P55072,P60891,P61077,P62837,Q14164,Q15303,Q5RL73,Q5TCQ9,Q969T4,Q96RP6,Q9NYR9,Q9NYS0,Q9UHD2,Q9UN86,Q9Y2U5	C7orf64,CDK8,DDX3X,ERBB4,G3BP2,HK2,HK3,HNRNPA1,IKBKE,MAGI3,MAP3K2,MAP3K8,NKIRAS1,NKIRAS2,PRKCI,PRPS1,TBK1,UBE2D2,UBE2D3,UBE2E3,VCP
2.9.2	G	GO:0042803	40	5	4	0.125	11916966	Germ-line mutations in BRCA1 predispose individuals to breast and ovarian cancers. We observed a novel endogenous association of BRCA1 with Nmi (N-Myc-interacting protein) in breast cancer cells. Nmi was found to interact specifically with BRCA1, both in vitroand in vivo, by binding to two major domains in BRCA1, amino acid residues 298–683 and 1301–1863. Homodimerization of Nmi enhanced its asso…	protein homodimerization activity	B2R5Q7,O00560,O14672,P04278,Q8N668	ADAM10,COMMD1,SDCBP,SHBG
2.9.3	G	GO:0004930	35	4	5	0.114286			G-protein coupled receptor activity	P34995,P43088,P43116,Q6RYQ6	PTGER1,PTGER4,PTGFR
2.9.4	G	GO:0003677	31	3	3	0.0967742	22569290	The chromodomain helicase DNA binding protein 5 (CHD5) has recently been identified as a tumor suppressor in a mouse model. The CHD5 locus at 1p36 is deleted, and its mutation has been detected in breast cancer. We, therefore, evaluated whether CHD5 plays a role in human breast cancer.	DNA binding	O95163,Q00653,Q15047	IKBKAP,NFKB2,SETDB1
2.9.5	B	GO:0000166	28	8	3	0.285714			nucleotide binding	A4D2A2,O14920,P11802,P19525,P33993,P49427,P68363,Q99759	CDC34,CDK4,EIF2AK2,IKBKB,MAP3K3,MCM7,TUBA1B
2.9.6	B	GO:0031625	20	4	5	0.2	22085717	Breast cancer metastasis suppressor 1 (BRMS1) is destabilized by the Cul3-SPOP E3 ubiquitin ligase complex.	ubiquitin protein ligase binding	B3KTW0,P25963,P32121,Q13616	ARRB2,CUL1,NFKBIA
2.9.7	OB	GO:0046872	16	3	4	0.1875	21209903	Genes encoding metal ion-binding proteins were also over-expressed in PIK3CA-mutated tumors. Such metal ion-binding proteins have regulatory roles in central cellular processes such as gene expression, proliferation, differentiation and survival. Increased expression of these proteins in ERα-positive breast tumors has also been reported by Abba et al.[39].	metal ion binding	P21980,Q13105,Q92993	KAT5,TGM2,ZBTB17
2.9.7	OB	GO:0005164	16	3	6	0.1875			tumor necrosis factor receptor binding	O14788,Q54A98,Q5T9Y4	TNFSF11
2.10.1	G	GO:0003677	62	29	3	0.467742	22569290	The chromodomain helicase DNA binding protein 5 (CHD5) has recently been identified as a tumor suppressor in a mouse model. The CHD5 locus at 1p36 is deleted, and its mutation has been detected in breast cancer. We, therefore, evaluated whether CHD5 plays a role in human breast cancer.	DNA binding	A4D2J4,C9JU95,O43823,P04053,P18858,P20585,P26358,P28340,P28715,P35227,P39748,P40938,P49005,P49643,P53999,Q07864,Q08211,Q14527,Q6FHX6,Q6IBA2,Q8WVB6,Q9BQG0,Q9BTN8,Q9BVC3,Q9HAW4,Q9NP87,Q9UBZ4,Q9UGP5,Q9Y222	AKAP8,APEX2,CHTF18,CLSPN,DHX9,DMTF1,DNMT1,DNTT,DSCC1,ERCC5,FEN1,HLTF,LRIG1,MSH3,MYBBP1A,PCGF2,PCSK4,POLD1,POLD2,POLE,POLL,POLM,PRIM2,RFC3,SUB1
2.10.2	G	GO:0005524	33	10	7	0.30303	12653670	ATP binding cassette transporters and drug resistance in breast cancer. Resistance to chemotherapy is a critical issue in the management of breast cancer patients. The nature of clinical drug resistance is likely to be multifactorial. However, in the last decade considerable attention has been dedicated to the role played by membrane transporter proteins belonging to the ATP binding cassette prot…	ATP binding	A8MZ62,B3KR15,B4DX87,P35249,P35250,P40937,P63146,Q75MT5,Q9UIG0,Q9UKI8	BAZ1B,RFC2,RFC4,RFC5,TLK1,UBE2B
2.10.3	G	GO:0046872	23	5	4	0.217391	21209903	Genes encoding metal ion-binding proteins were also over-expressed in PIK3CA-mutated tumors. Such metal ion-binding proteins have regulatory roles in central cellular processes such as gene expression, proliferation, differentiation and survival. Increased expression of these proteins in ERα-positive breast tumors has also been reported by Abba et al.[39].	metal ion binding	Q9NS91,Q9UIF7,Q9UNA4,Q9Y253,Q9Y6Y8	MUTYH,POLI,POLQ,RAD18,SEC23IP
2.10.4	G	GO:0019901	18	3	5	0.166667			protein kinase binding	P22674,P30281,P55273	CCND3,CCNO,CDKN2D
2.10.5	B	GO:0000166	37	10	3	0.27027			nucleotide binding	A1XKG3,B0FXP0,O14757,P09884,P35251,P54132,Q00535,Q06609,Q13535,Q6ZNA8	ANTXR1,BLM,CDK5,CHEK1,POLA1,RAD51,SERPINA2,SLC19A1
2.10.6	B	GO:0046872	27	6	4	0.222222	21209903	Genes encoding metal ion-binding proteins were also over-expressed in PIK3CA-mutated tumors. Such metal ion-binding proteins have regulatory roles in central cellular processes such as gene expression, proliferation, differentiation and survival. Increased expression of these proteins in ERα-positive breast tumors has also been reported by Abba et al.[39].	metal ion binding	P06746,P27695,P38936,P62136,Q5T9H0,Q9UK53	APEX1,CDKN1A,ING1,POLB,PPP1CA
2.10.7	OB	GO:0019901	21	4	5	0.190476			protein kinase binding	P24385,P30279,Q6FI00,Q99638	CCND1,CCND2,RAD9A
2.10.7	OB	GO:0016301	21	4	4	0.190476	19075780	Src kinase plays a key role in multiple signalling pathways regulating diverse cell functions from proliferation and survival to invasion and angiogenesis. In breast cancer, both Src protein levels and kinase activity are frequently elevated and its important role in these oncogenic processes make it a potential target for therapeutic intervention. Importantly, recent evidence has revealed a role…	kinase activity	B0UXA9,P46527,Q6FI05,Q6I9V6	CDKN1A,CDKN1B,CSNK2B
2.10.7	OB	GO:0004861	21	4	6	0.190476			cyclin-dependent protein kinase inhibitor activity	P46527,P49918,Q6FI05,Q6I9V6	CDKN1A,CDKN1B,CDKN1C
2.10.7	OB	GO:0003677	21	4	3	0.190476	22569290	The chromodomain helicase DNA binding protein 5 (CHD5) has recently been identified as a tumor suppressor in a mouse model. The CHD5 locus at 1p36 is deleted, and its mutation has been detected in breast cancer. We, therefore, evaluated whether CHD5 plays a role in human breast cancer.	DNA binding	P12004,P67809,Q5TZP7,Q9H211	APEX1,CDT1,PCNA,YBX1
2.11.1	G	GO:0042288	46	6	5	0.130435			MHC class I protein binding	O15533,P01732,P10966,Q03518,Q03519,Q9BUN8	CD8A,CD8B,DERL1,SEC14L3,TAP1,TAPBP
2.11.2	OG	GO:0005178	40	3	4	0.075			integrin binding	P13598,P32942,Q15762	CD226,ICAM2,ICAM3
2.11.2	OG	GO:0004888	40	3	4	0.075			transmembrane signaling receptor activity	P43631,Q13241,Q14954	KIR2DS1,KIR2DS2,KLRD1
2.11.3	B	GO:0004888	25	6	4	0.24			transmembrane signaling receptor activity	A8MVP6,B0YIY4,B0YIY5,P04234,P04626,P09693	CD3D,CD3G,ERBB2
2.11.4	B	GO:0000166	19	4	3	0.210526			nucleotide binding	P10644,P11021,P24723,Q13418	HSPA5,ILK,PRKAR1A,PRKCH
2.12.1	OG	GO:0046872	39	5	4	0.128205	21209903	Genes encoding metal ion-binding proteins were also over-expressed in PIK3CA-mutated tumors. Such metal ion-binding proteins have regulatory roles in central cellular processes such as gene expression, proliferation, differentiation and survival. Increased expression of these proteins in ERα-positive breast tumors has also been reported by Abba et al.[39].	metal ion binding	P02787,P09234,P51693,Q15027,Q9P2E8	ACAP1,APLP1,MARCH4,SNRPC,TF
2.12.1	OG	GO:0003723	39	5	3	0.128205			RNA binding	P08621,P62304,P62306,P62314,Q5TAL4	SNRNP70,SNRPC,SNRPD2,SNRPE,SNRPF
2.12.2	OG	GO:0032395	29	4	5	0.137931			MHC class II receptor activity	P01906,P01909,P01920,P20036	HLA-DPA1,HLA-DQA1,HLA-DQA2,HLA-DQB1
2.12.2	OG	GO:0005529	29	4	3	0.137931			sugar binding	P09382,P14151,Q07108,Q9UJ43	CD69,LGALS1,SELL
2.12.3	G	GO:0008233	21	3	3	0.142857			peptidase activity	P07339,P27487,Q9UP52	CTSD,DPP4,TFR2
2.12.4	B	GO:0042803	19	4	4	0.210526	11916966	Germ-line mutations in BRCA1 predispose individuals to breast and ovarian cancers. We observed a novel endogenous association of BRCA1 with Nmi (N-Myc-interacting protein) in breast cancer cells. Nmi was found to interact specifically with BRCA1, both in vitroand in vivo, by binding to two major domains in BRCA1, amino acid residues 298–683 and 1301–1863. Homodimerization of Nmi enhanced its asso…	protein homodimerization activity	P01730,P06729,P10747,Q53F96	CD2,CD28,CD4
2.13.1	OG	GO:0046872	37	5	4	0.135135	21209903	Genes encoding metal ion-binding proteins were also over-expressed in PIK3CA-mutated tumors. Such metal ion-binding proteins have regulatory roles in central cellular processes such as gene expression, proliferation, differentiation and survival. Increased expression of these proteins in ERα-positive breast tumors has also been reported by Abba et al.[39].	metal ion binding	O15344,Q6ZNA4,Q9BZE0,Q9UJV3,Q9Y6R4	GLIS2,MAP3K4,MID2,MPG,RNF111
2.13.1	OG	GO:0005524	37	5	7	0.135135			ATP binding	P49674,P61604,Q13950,Q5U045,Q9Y6R4	CSNK1E,HSPE1,MAP3K4,RUNX2
2.13.1	OG	GO:0000166	37	5	3	0.135135			nucleotide binding	P49674,P68104,Q5U045,Q6IPS9,Q9Y6R4	CSNK1E,EEF1A1,MAP3K4
2.13.2	G	GO:0008601	26	4	4	0.153846			protein phosphatase type 2A regulator activity	P78318,Q13362,Q15173,Q6ZN33	IGBP1,PPP2R5B,PPP2R5C
2.13.3	OG	GO:0070411	22	3	4	0.136364			I-SMAD binding	O15105,O43541,Q9Y2T1	AXIN2,SMAD6,SMAD7
2.13.3	OG	GO:0031625	22	3	5	0.136364	22085717	Breast cancer metastasis suppressor 1 (BRMS1) is destabilized by the Cul3-SPOP E3 ubiquitin ligase complex.	ubiquitin protein ligase binding	O15105,O43541,Q9Y2T1	AXIN2,SMAD6,SMAD7
2.13.3	OG	GO:0019901	22	3	5	0.136364			protein kinase binding	O14640,P14923,Q9Y2T1	AXIN2,DVL1L1,JUP
2.13.3	OG	GO:0008013	22	3	3	0.136364	19461076	ZBP1 (zipcode-binding protein 1, also known as IMP-1) is an mRNA regulator, functioning in mRNA localization, stability and translational control. ZBP1 is actively expressed during embryogenesis and tumorigenesis, but its expression is repressed in metastatic breast-cancer cell lines and tumors. In this article, we show that downregulation of ZBP1 expression results from its promoter methylation,…	beta-catenin binding	O15105,Q92997,Q9Y2T1	AXIN2,DVL3,SMAD7
2.13.3	OG	GO:0005109	22	3	5	0.136364			frizzled binding	O14640,O75581,Q92997	DVL1L1,DVL3,LRP6
2.13.4	B	GO:0008022	15	3	3	0.2	18501503	The interactions between BRCA1 and p53 are relevant for understanding hereditary breast and ovarian cancer. Although in vitro studies reported that BRCA1 (amino acids 224-500) and the second BRCT domain of the BRCA1 C-terminus may interact with p53, quantitative biophysical measurements indicate that these regions of BRCA1 do not bind efficiently to p53. Here we show that BRCA1 interacts with p53…	protein C-terminus binding	B3KUN1,P62714,P67775	PPP2CA,PPP2CB
2.14.1	OG	GO:0008233	35	9	3	0.257143			peptidase activity	P00742,P00749,P00750,P07288,P08254,Q13219,Q16819,Q5JVE7,Q96IY4	CPB2,FAM110A,KLKB1,MEP1A,MMP3,PAPPA,PLAT,PLAU
2.14.1	OG	GO:0004867	35	9	5	0.257143			serine-type endopeptidase inhibitor activity	B4E1B7,P01008,P05121,P05155,P08697,P35237,P48307,Q99574,Q9UIV8	SERPINB13,SERPINB6,SERPINC1,SERPINE1,SERPINF2,SERPING1,SERPINI1,TFPI2
2.14.2	G	GO:0005102	17	6	3	0.352941			receptor binding	B0YJ33,P25391,P55085,P60903,Q16787,Q6VU67	F2RL1,LAMA1,LAMA3,S100A10
2.14.3	B	GO:0004869	11	3	5	0.272727			cysteine-type endopeptidase inhibitor activity	C9JEX1,P01042,P04196	HRG,KNG1
2.15.1	G	GO:0008009	29	11	6	0.37931	14725563	We propose that the ability of estrogen exposure to increase the probability of a woman developing breast cancer may be related to decreased chemokine activity and suppression of immune surveillance in mammary tissue.	chemokine activity	D0EI67,O15467,P13236,P13500,P13501,P16619,P51671,P80075,Q16627,Q6I9T4,Q99616	CCL11,CCL13,CCL14,CCL16,CCL2,CCL3L1,CCL3L3,CCL4,CCL5,CCL8
2.15.2	G	GO:0000166	18	9	3	0.5			nucleotide binding	P08754,P09471,P35626,P42681,P50148,P50570,P63096,Q5TZX1,Q8N433	ADRBK2,DNM2,GNAI1,GNAI3,GNAO1,GNAQ,TXK
2.15.3	G	GO:0004896	9	3	5	0.333333	17348817	Secreted cytokines take part in the proliferation of the cancer cells, as proven by selective inhibition using antibodies. In addition, expression of cytokine receptors on tested cell lines corresponded to the effects of individual cytokines. An analogous pattern was also observed for fibroblasts, which, under physiologic conditions, are the cells in closest contact with the tumor tissue and play…	cytokine receptor activity	P29460,P42701,Q99665	IL12B,IL12RB1,IL12RB2
2.15.4	B	GO:0000166	15	6	3	0.4			nucleotide binding	B4DYA0,O60674,P04899,P23458,P25098,Q14289	ADRBK1,GNAI2,JAK1,JAK2,PTK2B
2.15.5	B	GO:0004930	9	4	5	0.444444	12446589	We have previously shown that the G protein-coupled receptor (GPR)30 is critical for progestin-induced growth inhibition. In this study, we addressed signal transduction pathways involved in progestin-mediated signaling. Progestin could not provide any additional growth inhibitory effect to MCF-7 cells treated with specific MAPK kinase inhibitors, PD98059 and U0126. Medroxyprogesteroneacetate (MP…	G-protein coupled receptor activity	P32745,P51681,P61073,Q38L21	CCR5,CXCR4,SSTR3
2.15.6	B	GO:0008009	5	3	6	0.6	14725563	We propose that the ability of estrogen exposure to increase the probability of a woman developing breast cancer may be related to decreased chemokine activity and suppression of immune surveillance in mammary tissue.	chemokine activity	A0N0R1,P10147,P80098	CCL3,MCP-3
2.16.1	G	GO:0005112	21	6	4	0.285714			Notch binding	O00548,P78504,Q13573,Q86Y01,Q9NR61,Q9Y219	DLL1,DLL4,DTX1,JAG1,JAG2,SNW1
2.16.2	G	GO:0016757	15	5	3	0.333333			transferase activity, transferring glycosyl groups	B4DLT6,B5MCR5,O00587,Q8NES3,Q9H488	LFNG,MFNG,POFUT1
2.16.3	OG	GO:0046872	10	3	4	0.3	21209903	Genes encoding metal ion-binding proteins were also over-expressed in PIK3CA-mutated tumors. Such metal ion-binding proteins have regulatory roles in central cellular processes such as gene expression, proliferation, differentiation and survival. Increased expression of these proteins in ERα-positive breast tumors has also been reported by Abba et al.[39].	metal ion binding	P09958,Q5VTD9,Q86UW9	DTX2,FURIN,GFI1B
2.16.3	OG	GO:0003677	10	3	3	0.3			DNA binding	B4DY22,Q06330,Q5VTD9	GFI1B,RBPJ
2.16.4	OB	GO:0008013	12	3	3	0.25	19461076	ZBP1 (zipcode-binding protein 1, also known as IMP-1) is an mRNA regulator, functioning in mRNA localization, stability and translational control. ZBP1 is actively expressed during embryogenesis and tumorigenesis, but its expression is repressed in metastatic breast-cancer cell lines and tumors. In this article, we show that downregulation of ZBP1 expression results from its promoter methylation,…	beta-catenin binding	P49757,P49768,P49841	GSK3B,NUMB,PSEN1
2.16.4	OB	GO:0004190	12	3	6	0.25			aspartic-type endopeptidase activity	A8K8D4,P49768,P49810	PSEN1,PSEN2
2.17.1	G	GO:0046872	9	3	4	0.333333	21209903	Genes encoding metal ion-binding proteins were also over-expressed in PIK3CA-mutated tumors. Such metal ion-binding proteins have regulatory roles in central cellular processes such as gene expression, proliferation, differentiation and survival. Increased expression of these proteins in ERα-positive breast tumors has also been reported by Abba et al.[39].	metal ion binding	O43184,O75342,P14384	ADAM12,ALOX12B,CPM
2.18.1	OG	GO:0004908	14	5	6	0.357143			interleukin-1 receptor activity	P14778,P27930,Q13478,Q9HB29,Q9NPH3	IL18R1,IL1R1,IL1R2,IL1RAP,IL1RL2
2.18.1	OG	GO:0004888	14	5	4	0.357143			transmembrane signaling receptor activity	O95256,P14778,Q13478,Q9HB29,Q9NPH3	IL18R1,IL18RAP,IL1R1,IL1RAP,IL1RL2
2.18.2	OB	GO:0008233	6	3	3	0.5			peptidase activity	A2NHL8,A2NHM0,P49662	CASP4
2.18.2	OB	GO:0004197	6	3	6	0.5			cysteine-type endopeptidase activity	A2NHL8,A2NHM0,P49662	CASP4
2.19.1	OG	GO:0019903	10	4	5	0.4	17511879	The identification of PP1β as a BRCA1 interacting protein and characterization of the interaction of BRCA1 with PP1α, β and γ both in vitro and in vivo, provides new insights into the roles of both BRCA1 and the PP1 isoforms. These biochemical results led to analysis of the expression of BRCA1 as well as PP1α, β and γ, which has provided unique evidence for their potential deregulation in breast …	protein phosphatase binding	P30260,Q9UJX3,Q9UJX4,Q9UJX5	ANAPC4,ANAPC5,ANAPC7,CDC27
2.19.1	OG	GO:0004842	10	4	6	0.4			ubiquitin-protein ligase activity	Q9UJX2,Q9UJX4,Q9UJX5,Q9UM13	ANAPC10,ANAPC4,ANAPC5,CDC23
2.26.1	OG	GO:0046872	4	3	4	0.75	21209903	Genes encoding metal ion-binding proteins were also over-expressed in PIK3CA-mutated tumors. Such metal ion-binding proteins have regulatory roles in central cellular processes such as gene expression, proliferation, differentiation and survival. Increased expression of these proteins in ERα-positive breast tumors has also been reported by Abba et al.[39].	metal ion binding	P10589,P24468,Q9H165	BCL11A,NR2F1,NR2F2
2.26.1	OG	GO:0043565	4	3	4	0.75			sequence-specific DNA binding	B4DQJ2,P10589,P24468	NR2F1,NR2F2
2.26.1	OG	GO:0008270	4	3	6	0.75			zinc ion binding	P10589,P24468,Q9H165	BCL11A,NR2F1,NR2F2
2.26.1	OG	GO:0003707	4	3	4	0.75			steroid hormone receptor activity	B4DQJ2,P10589,P24468	NR2F1,NR2F2
2.28.1	OG	GO:0005524	4	3	7	0.75	12653670	ATP binding cassette transporters and drug resistance in breast cancer. Resistance to chemotherapy is a critical issue in the management of breast cancer patients. The nature of clinical drug resistance is likely to be multifactorial. However, in the last decade considerable attention has been dedicated to the role played by membrane transporter proteins belonging to the ATP binding cassette prot…	ATP binding	P49137,P63261,Q13873	ACTG1,BMPR2,MAPKAPK2
2.28.1	OG	GO:0000166	4	3	3	0.75			nucleotide binding	P49137,P63261,Q13873	ACTG1,BMPR2,MAPKAPK2
3.1.1	G	GO:0000166	311	74	3	0.237942			nucleotide binding	A6NF12,A8KAH9,B1APW5,B2R6Q4,B3KNZ9,B4DFW7,O00141,O00329,O14807,O43293,O60674,P00533,P04629,P06213,P07333,P07947,P07948,P07949,P08069,P09619,P09769,P10721,P12270,P17948,P21860,P23458,P23634,P23743,P24723,P25092,P25098,P29317,P29323,P29376,P30530,P35626,P35916,P41240,P42679,P42680,P42681,P43403,P49759,P49760,P50148,P51813,P52333,P62834,P63096,Q02156,Q02763,Q05397,Q06418,Q08345,Q13177,Q13574,Q14289,…	ADRBK1,ADRBK2,ALK,ATP2B4,AXL,BMX,CLK1,CLK2,CSF1R,CSK,DAPK3,DDR1,DDR2,DGKA,DGKZ,EGFR,EPHA2,EPHB2,ERBB3,ERBB4,FGR,FLT1,FLT4,GNA13,GNAI1,GNAQ,GUCY2C,IGF1R,INSR,JAK1,JAK2,JAK3,KIT,LTK,LYN,MAP4K1,MAPK15,MATK,MRAS,MYLK,NR4A3,NTRK1,NTRK2,PAK2,PDGFRB,PIK3CD,PIP5K1A,PRKCE,PRKCH,PTK2,PTK2B,RAP1A,RET,RHEB,RND1,RPS6KB2,SGK1,TEK,TPR,TXK,TYRO3,YES1,ZAP70
3.1.2	G	GO:0017124	237	22	4	0.092827	12587999	Ras-GTPase activating protein SH3 domain-binding proteins 1 and 2 (G3BP1 and G3BP2) have recently been reported to be encoded by two separate genes on human chromosomes 5 and 4 respectively and have been implicated in Ras signalling, NFkappaB signalling, the atin proteosome pathway and RNA processing. In addition, G3BP1 has recently been implicated in cancer biology. The transcripts for these gen…	SH3 domain binding	B2RNV3,O15162,O15357,O43184,P07766,P17302,P22681,P56945,P78357,Q05209,Q13444,Q13905,Q68EM7,Q8N4X5,Q8WUM4,Q92835,Q96B97,Q9UI08,Q9ULH1,Q9ULV8,Q9Y3L3,Q9Y5K6	ADAM12,ADAM15,AFAP1L2,ARHGAP17,ASAP1,BCAR1,CBL,CBLC,CD2AP,CD3E,CNTNAP1,EVL,GJA1,INPP5D,INPPL1,PDCD6IP,PLSCR1,PTPN12,RAPGEF1,SH3BP1,SH3KBP1
3.1.3	OG	GO:0042803	215	15	4	0.0697674	11916966	Germ-line mutations in BRCA1 predispose individuals to breast and ovarian cancers. We observed a novel endogenous association of BRCA1 with Nmi (N-Myc-interacting protein) in breast cancer cells. Nmi was found to interact specifically with BRCA1, both in vitroand in vivo, by binding to two major domains in BRCA1, amino acid residues 298–683 and 1301–1863. Homodimerization of Nmi enhanced its asso…	protein homodimerization activity	P04083,P07550,P08034,P08887,P09327,P10912,P13945,P23469,P27487,P35228,P47736,P51636,Q13137,Q5TZZ9,Q5VWH4	ADRB2,ADRB3,ANXA1,CALCOCO2,CAV2,DPP4,GHR,GJB1,IL6R,NANOS2,PTPRE,RAP1GAP,VIL1
3.1.3	OG	GO:0005509	215	15	5	0.0697674			calcium ion binding	A2A284,A8K9S7,P04083,P09327,P17655,P19022,P19174,P33151,P52630,Q07954,Q13191,Q14118,Q5TZZ9,Q9BTX6,Q9Y5P8	ANXA1,CAPN2,CBLB,CDH2,CDH5,DAG1,LRP1,PLCG1,PPP2R3B,RET,STAT2,VIL1
3.1.4	G	GO:0004725	188	13	7	0.0691489	7749152	Cellular phosphotyrosine levels are regulated by the balance between protein tyrosine kinases (PTKs) and protein tyrosine phosphatases (PTPs). It is supposed that this balance is disturbed in tumour cells, making the increased or altered activity of PTKs and PTPs likely hallmarks of tumour tissues. Indeed it could be shown that the PTK activity was increased in breast cancer in correlation with p…	protein tyrosine phosphatase activity	A4D1C5,A8K3N4,B4E1E6,P08575,P17706,P18433,P29350,Q06124,Q12913,Q16825,Q96AU5,Q9NPR5,Q9UN19	DAPP1,PTPN11,PTPN12,PTPN18,PTPN2,PTPN21,PTPN6,PTPRA,PTPRC,PTPRJ
3.1.5	OG	GO:0046872	175	12	4	0.0685714	21209903	Genes encoding metal ion-binding proteins were also over-expressed in PIK3CA-mutated tumors. Such metal ion-binding proteins have regulatory roles in central cellular processes such as gene expression, proliferation, differentiation and survival. Increased expression of these proteins in ERα-positive breast tumors has also been reported by Abba et al.[39].	metal ion binding	A6NHG8,P06401,P08473,P19544,Q13114,Q15654,Q86SR1,Q9NPF4,Q9UKW4,Q9Y468,Q9Y4K3,Q9Y6Q6	GALNT10,L3MBTL1,MME,OSGEP,PGR,TNFRSF11A,TRAF3,TRAF6,TRIP6,VAV3,WT1
3.1.5	OG	GO:0005070	175	12	4	0.0685714			SH3/SH2 adaptor activity	O43561,O75791,P46109,Q12929,Q13480,Q13588,Q14451,Q15464,Q86WV1,Q8N5H7,Q9NWQ8,Q9UKW4	CRKL,EPS8,GAB1,GRAP,GRAP2,GRB7,LAT,PAG1,SH2D3C,SHB,SKAP1,VAV3
3.1.6	G	GO:0003779	152	9	4	0.0592105	18316593	Girdin (girders of actin filaments) is a novel actin-binding Akt substrate that plays an important role in actin organization and Akt-dependent cell motility in fibroblasts. Here, we find that Girdin is expressed in a variety of cancer cell lines, including the breast cancer cell line MDA-MB-231, and is phosphorylated by the stimulation of insulin-like growth factor (IGF-I). In vitro migration an…	actin binding	A8K0X1,P04075,P18206,P51681,Q05682,Q15149,Q8N556,Q9H204,Q9HBA0	AFAP1,ALDOA,CALD1,CCR5,MED28,PLEC,TRPV4,VCL
3.1.7	G	GO:0005529	143	8	3	0.0559441			sugar binding	P20138,P20273,P98161,Q10471,Q10472,Q8IXK2,Q8N3T1,Q9BZZ2	CD22,CD33,GALNT1,GALNT12,GALNT2,GALNTL2,PRKD1,SIGLEC1
3.1.8	OG	GO:0008083	135	7	4	0.0518519	8971189	Melatonin has been shown to have direct oncostatic actions on estrogen-responsive, MCF-7 humanbreast cancer cells in culture. In the present study, we examined whether these inhibitory actions on cell growth may be mediated through actions on bioassayable growth factor activity. In order to test this hypothesis, we estimated the growth factor activity of conditioned medium (CM) from estradiol (E2…	growth factor activity	P05112,P08700,P14210,P48061,P60568,Q0GK43,Q5FC01	CXCL12,HGF,IL2,IL3,IL4
3.1.8	OG	GO:0005102	135	7	3	0.0518519			receptor binding	O60716,P22460,P32121,P48023,P48061,P63244,Q03135	ARRB2,CAV1,CTNND1,CXCL12,FASLG,GNB2L1,KCNA5
3.1.9	G	GO:0005057	122	6	3	0.0491803			receptor signaling protein activity	O60496,P24394,Q13009,Q8TEW6,Q99704,Q99933	ART4,BAG1,DOK2,DOK4,IL4R,TIAM1
3.1.10	OG	GO:0004930	116	5	5	0.0431034			G-protein coupled receptor activity	A8KAG8,B8Q1L8,P35372,P41231,Q38L21	ADRB3,CCR5,OPRM1,P2RY2
3.1.10	OG	GO:0004888	116	5	4	0.0431034			transmembrane signaling receptor activity	O43157,P08138,P25445,P40238,Q5T9P3	FASN,MPL,NGFR,PLXNB1
3.1.10	OG	GO:0003677	116	5	3	0.0431034			DNA binding	P78347,Q01543,Q07889,Q07890,Q9NRY4	ARHGAP35,FLI1,GTF2I,SOS1,SOS2
3.1.11	OG	GO:0019901	101	4	5	0.039604			protein kinase binding	O15524,Q8IUC6,Q8N122,Q9Y4H2	IRS2,RPTOR,SOCS1,TICAM1
3.1.11	OG	GO:0016301	101	4	4	0.039604			kinase activity	Q5JPT5,Q5JPT6,Q8WXJ5,Q9UBY6	MYLK,NTRK2,SH3KBP1
3.1.11	OG	GO:0008092	101	4	3	0.039604			cytoskeletal protein binding	O94887,P09972,P31431,Q6FGN3	ALDOC,FARP2,SDC4
3.1.11	OG	GO:0005216	101	4	6	0.039604			ion channel activity	A6PVT6,P18505,Q17RZ6,Q9H1D0	GABRB1,GRIN2A,KCNQ5,TRPV6
3.1.12	OG	GO:0042802	85	3	3	0.0352941			identical protein binding	P19235,P42768,Q15642	EPOR,TRIP10,WAS
3.1.12	OG	GO:0035091	85	3	4	0.0352941			phosphatidylinositol binding	A7KAX9,O60749,Q5TCZ1	ARHGAP32,SH3PXD2A,SNX2
3.1.12	OG	GO:0004896	85	3	5	0.0352941	17348817	Secreted cytokines take part in the proliferation of the cancer cells, as proven by selective inhibition using antibodies. In addition, expression of cytokine receptors on tested cell lines corresponded to the effects of individual cytokines. An analogous pattern was also observed for fibroblasts, which, under physiologic conditions, are the cells in closest contact with the tumor tissue and play…	cytokine receptor activity	Q14627,Q6NSJ8,Q99062	CSF2RB,CSF3R,IL13RA2
3.1.13	B	GO:0000166	64	29	3	0.453125			nucleotide binding	A1L467,B7Z7H6,P00519,P01112,P04049,P04626,P06239,P06241,P08581,P11274,P12931,P15056,P17252,P17612,P19784,P28482,P29597,P35968,P42336,P43405,P49841,P62070,Q04912,Q05655,Q16288,Q16539,Q1HBJ4,Q6FI27,Q99558	ABL1,BCR,BRAF,CSNK2A2,ERBB2,FYN,GSK3B,HRAS,KDR,LCK,MAP3K14,MAPK1,MAPK14,MST1R,NTRK3,PIK3CA,PRKCA,PRKCD,RAF1,RRAS2,SLTM,SRC,SYK,TYK2
3.1.14	B	GO:0005509	35	10	5	0.285714			calcium ion binding	B4DJ51,P12814,P40763,P42224,P42229,P51692,P62158,Q1HE25,Q59GY7,Q96HY3	ACTN1,CALM1,CALM2,CALM3,STAT1,STAT3,STAT5A,STAT5B
3.1.15	B	GO:0005158	25	5	4	0.2			insulin receptor binding	A8K3M3,P18031,P27986,P29353,P35568	IRS1,PIK3R1,PTPN1,SHC1
3.1.16	OB	GO:0046872	20	4	4	0.2	21209903	Genes encoding metal ion-binding proteins were also over-expressed in PIK3CA-mutated tumors. Such metal ion-binding proteins have regulatory roles in central cellular processes such as gene expression, proliferation, differentiation and survival. Increased expression of these proteins in ERα-positive breast tumors has also been reported by Abba et al.[39].	metal ion binding	O14964,P15498,P49023,Q13224	GRIN2B,HGS,PXN,VAV1
3.1.16	OB	GO:0019904	20	4	3	0.2			protein domain specific binding	B0LPF3,O14964,P41212,P62993	ETV6,GRB2,HGS
3.1.16	OB	GO:0005070	20	4	4	0.2			SH3/SH2 adaptor activity	B0LPF3,P46108,P62993,Q9UQC2	CRK,GAB2,GRB2
3.1.17	B	GO:0019899	11	3	3	0.272727	2414022	the effects of insulin on methotrexate polyglutamate synthesis and binding to dihydrofolate reductase (DHFR) in two human breast cancer cell lines.	enzyme binding	P25963,P35222,Q96S59	CTNNB1,IPO9,NFKBIA
3.2.1	G	GO:0043565	277	98	4	0.353791			sequence-specific DNA binding	A6NE42,A6NLU7,A8IE48,A8K3H3,B1AQ17,B4DQJ2,B6ZGS9,D2KUA6,O00470,O15350,O43186,O43763,O75376,O75444,P09016,P10589,P10826,P10828,P10914,P13631,P14651,P14652,P14653,P15336,P15407,P15923,P17482,P17483,P17509,P18146,P18846,P18847,P18848,P19419,P20393,P24468,P27540,P28069,P31260,P31269,P31273,P35398,P35638,P35680,P37231,P37275,P43268,P43694,P48436,P48443,P49716,P50553,P51843,P55055,P57073,P78545,Q01826,…	ALX1,ARNT,ASCL1,ATF1,ATF2,ATF3,ATF4,BATF,CALCOCO1,CDX2,CEBPD,CREB5,CRX,DBP,DDIT3,EGR1,ELF3,ELK1,EN1,EPAS1,ETV4,FLJ00380,FOSL1,FOSL2,GABPA,GATA4,GATA5,GATA6,HHEX,HNF1B,HOXA10,HOXA9,HOXB1,HOXB2,HOXB3,HOXB4,HOXB6,HOXB9,HOXC8,HOXD4,IRF1,JDP2,KLF2,MAF,MAFB,MEIS1,NCOR1,NEUROD1,NFATC2,NFE2L1,NFE2L2,NR0B1,NR1D1,NR1H2,NR1H4,NR2F1,NR2F2,NR5A1,PAX8,POU1F1,PPARG,RARB,RARG,RORA,RXRG,SATB1,SOX8,SOX9,SREBF2,STA…
3.2.2	G	GO:0003677	179	51	3	0.284916			DNA binding	B3KPJ1,B4DY22,O95644,P05114,P05204,P10242,P14316,P16455,P17096,P17542,P21580,P23511,P25490,P26651,P27695,P36956,P56693,P61296,Q00839,Q01196,Q02447,Q06330,Q08999,Q13105,Q13516,Q13887,Q13901,Q15329,Q15466,Q15672,Q1W6H1,Q4W5M7,Q5J9I4,Q5T6U8,Q5T6X2,Q5TZP7,Q6FHW4,Q708E9,Q86WP2,Q8NFD5,Q8TAR1,Q8WW38,Q92466,Q92786,Q96T58,Q99081,Q9BQG0,Q9P2W1,Q9UBK2,Q9UGU0,Q9UH73	APEX1,ARID1B,ATF2,C1D,DDB2,E2F5,EBF1,GPBP1,HAND2,HMGA1,HMGN1,HMGN2,HNRNPU,HOXB9,IRF2,KLF5,MGMT,MPG,MYB,MYBBP1A,NFATC1,NFYA,NR0B2,OLIG2,PPARGC1A,PPARGC1B,PROX1,PSMC3IP,RBL2,RBPJ,RUNX1,SOX10,SP3,SPEN,SREBF1,TAL1,TCF12,TCF20,TCF7L2,TNFAIP3,TWIST1,YY1,ZBTB17,ZFPM2,ZNF823
3.2.3	G	GO:0046872	128	27	4	0.210938	21209903	Genes encoding metal ion-binding proteins were also over-expressed in PIK3CA-mutated tumors. Such metal ion-binding proteins have regulatory roles in central cellular processes such as gene expression, proliferation, differentiation and survival. Increased expression of these proteins in ERα-positive breast tumors has also been reported by Abba et al.[39].	metal ion binding	A8MYJ1,O43439,O60260,P17752,P42694,P60002,Q12802,Q4VBQ6,Q504W6,Q5T9H0,Q5VVX3,Q5VVX4,Q86UR5,Q86Y01,Q8IWR1,Q8NHY2,Q92905,Q969S2,Q96EB6,Q96PN7,Q9HBH9,Q9NWT6,Q9UBN7,Q9UK53,Q9UNL4,Q9UQ26,Q9Y2J0	AKAP13,CBFA2T2,COPS5,DTX1,ELOF1,HDAC6,HELZ,HIF1AN,ING1,ING4,MKNK2,NEIL2,PARK2,RFWD2,RIMS1,RIMS2,RPH3A,SIRT1,TPH1,TRERF1,TRIM59
3.2.4	G	GO:0000166	101	19	3	0.188119			nucleotide binding	A6NG28,B5M0B4,D2JYH4,O43251,O60706,O75628,P12755,P45984,P49761,P53779,P60763,P62736,Q00536,Q14498,Q15759,Q86UW6,Q8TDD1,Q96L34,Q9NRH2	ABCC9,ACTA2,CDK16,CLK3,DDX54,MAPK10,MAPK11,MAPK9,MARK4,N4BP2,NCOA3,RBFOX2,RBM39,REM1,SKI,SNRK
3.2.5	G	GO:0003713	82	14	4	0.170732			transcription coactivator activity	O75528,P48552,P61457,Q15596,Q6STE5,Q86X55,Q8N9B5,Q92585,Q96GM5,Q96RK1,Q96T76,Q99966,Q99967,Q9Y3R0	CARM1,CITED1,CITED2,CITED4,JMY,LGALS12,MAML1,MMS19,NCOA2,NRIP1,PCBD1,SMARCD1,SMARCD3,TADA3
3.2.6	G	GO:0003779	68	5	4	0.0735294	18316593	Girdin (girders of actin filaments) is a novel actin-binding Akt substrate that plays an important role in actin organization and Akt-dependent cell motility in fibroblasts. Here, we find that Girdin is expressed in a variety of cancer cell lines, including the breast cancer cell line MDA-MB-231, and is phosphorylated by the stimulation of insulin-like growth factor (IGF-I). In vitro migration an…	actin binding	B4DHI8,O43491,P07951,P09493,Q9Y2J2	EPB41L2,EPB41L3,TPM1,TPM2
3.2.7	OG	GO:0005244	63	4	7	0.0634921			voltage-gated ion channel activity	O14649,Q12809,Q9H427,Q9NPC2	KCNH2,KCNK15,KCNK3,KCNK9
3.2.7	OG	GO:0003684	63	4	4	0.0634921			damaged DNA binding	B4DFR7,P29372,P54725,Q13569	MPG,NEIL2,RAD23A,TDG
3.2.8	OG	GO:0051082	55	3	3	0.0545455			unfolded protein binding	P30533,Q99733,Q9NUG6	LRPAP1,NAP1L4,PDRG1
3.2.8	OG	GO:0019901	55	3	5	0.0545455			protein kinase binding	P24385,Q6FI00,Q8WUI4	CCND1,HDAC9
3.2.8	OG	GO:0003714	55	3	4	0.0545455			transcription corepressor activity	O60907,Q86X95,Q9Y6B2	CIR1,EID1,TBL1X
3.2.9	B	GO:0043565	71	32	4	0.450704			sequence-specific DNA binding	B7Z3W1,D0VY79,O15164,O75469,P01100,P03372,P04150,P05412,P08047,P10827,P11473,P14859,P14921,P15036,P20823,P22736,P23769,P35869,P41182,P49715,P84022,Q03181,Q04206,Q07869,Q13485,Q16665,Q53Y00,Q6FG41,Q6FH41,Q6N087,Q7LCB3,Q92731	AHR,BCL6,CEBPA,DAND5,ESR1,ESR2,ETS1,ETS2,FOS,GATA2,HIF1A,HNF1A,JUN,NR1I2,NR3C1,NR4A1,POU2F1,PPARA,PPARD,RELA,SMAD3,SMAD4,THRA,TRIM24,VDR
3.2.10	B	GO:0003677	39	14	3	0.358974			DNA binding	O15379,O75925,P06400,P10244,P15172,P15884,P29590,P42226,Q09472,Q14839,Q15648,Q15796,Q969G3,Q9Y618	CHD4,EP300,HDAC3,MBD4,MYBL2,MYOD1,NCOR2,PIAS1,PML,RB1,SMAD2,SMARCE1,STAT6,TCF7L2
3.2.11	OB	GO:0046872	25	7	4	0.28	21209903	Genes encoding metal ion-binding proteins were also over-expressed in PIK3CA-mutated tumors. Such metal ion-binding proteins have regulatory roles in central cellular processes such as gene expression, proliferation, differentiation and survival. Increased expression of these proteins in ERα-positive breast tumors has also been reported by Abba et al.[39].	metal ion binding	B8PSA7,P41743,Q15139,Q15650,Q8WYH8,Q92793,Q9Y6X2	BCL6,CREBBP,ING5,PIAS3,PRKCI,PRKD1,TRIP4
3.2.11	OB	GO:0008270	25	7	6	0.28			zinc ion binding	B8PSA7,P41743,Q15650,Q4LE28,Q8WYH8,Q92793,Q9Y6X2	BCL6,CREBBP,ING5,PIAS3,PRKCI,TRIP4
3.2.12	OB	GO:0046966	17	3	6	0.176471			thyroid hormone receptor binding	P55345,Q14686,Q9Y6Q9	NCOA3,NCOA6,PRMT2
3.2.12	OB	GO:0042803	17	3	4	0.176471	11916966	Germ-line mutations in BRCA1 predispose individuals to breast and ovarian cancers. We observed a novel endogenous association of BRCA1 with Nmi (N-Myc-interacting protein) in breast cancer cells. Nmi was found to interact specifically with BRCA1, both in vitroand in vivo, by binding to two major domains in BRCA1, amino acid residues 298–683 and 1301–1863. Homodimerization of Nmi enhanced its asso…	protein homodimerization activity	P55345,Q13257,Q14686	MAD2L1,NCOA6,PRMT2
3.2.12	OB	GO:0030331	17	3	7	0.176471			estrogen receptor binding	P55345,Q14686,Q9Y6Q9	NCOA3,NCOA6,PRMT2
3.2.12	OB	GO:0003713	17	3	4	0.176471			transcription coactivator activity	P55345,Q14686,Q9Y6Q9	NCOA3,NCOA6,PRMT2
3.3.1	G	GO:0003677	213	62	3	0.29108			DNA binding	A4D2A2,A8K4I2,B2R4R0,B4DJU7,O15315,O15457,O43502,O43542,O43543,O75367,O75586,O75771,O76075,O95163,O95243,P09884,P0C0S5,P16104,P16403,P19338,P20585,P23246,P28340,P28715,P33993,P43351,P49916,P54274,P54277,P54278,P62805,P78549,Q01094,Q02539,Q03468,Q07864,Q13315,Q13472,Q13535,Q14191,Q14202,Q14565,Q15233,Q15554,Q16633,Q16666,Q53XC8,Q5FBZ8,Q6FI13,Q6ZYL4,Q7KZU6,Q92522,Q92698,Q96AE4,Q96B01,Q96NY9,Q9H2G9,…	ANTXR1,ATM,ATRX,BLZF1,C17orf28,DFFB,E2F1,ERCC2,ERCC5,ERCC6,EXO1,FUBP1,GTF2H5,H1FX,H2AFX,H2AFY,H2AFZ,HIST1H1A,HIST1H1C,HIST1H4L,HIST2H2AA3,HIST2H2AA4,IFI16,IKBKAP,LRIG3,MBD4,MCM7,MED6,MSH3,MSH4,MUS81,NCL,NHEJ1,NONO,NTHL1,PARP2,PMS1,PMS2,POLA1,POLD1,POLE,POU2AF1,RAD51AP1,RAD51C,RAD51L1,RAD51L3,RAD52,SERPINA2,SFPQ,SWAP70,TERF1,TERF2,TERF2IP,TOP3A,WRN,XRCC2,XRCC3,ZMYM3
3.3.2	OG	GO:0046872	151	35	4	0.231788	21209903	Genes encoding metal ion-binding proteins were also over-expressed in PIK3CA-mutated tumors. Such metal ion-binding proteins have regulatory roles in central cellular processes such as gene expression, proliferation, differentiation and survival. Increased expression of these proteins in ERα-positive breast tumors has also been reported by Abba et al.[39].	metal ion binding	A8MSQ1,O75152,O94776,O94880,O94941,O95251,P05129,P05771,P18074,P20042,P23025,P31689,P49711,P51948,P63272,Q13888,Q13889,Q14134,Q14847,Q2M1K9,Q5T7Q0,Q701P4,Q71RF1,Q86X87,Q8IW19,Q96KS0,Q99707,Q9BRX2,Q9GZT9,Q9H6Z9,Q9NSU2,Q9UBU7,Q9UBW7,Q9UIF7,Q9UKY1	APLF,CTCF,DBF4,DNAJA1,EGLN1,EGLN2,EGLN3,EIF2S2,ERCC2,GTF2H2,GTF2H3,LASP1,MNAT1,MTA2,MTR,MUTYH,MYST2,PELO,PHF14,PRKCB,PRKCG,SUPT4H1,TREX1,TRIM29,U2AF1,UBOX5,XPA,ZC3H11A,ZHX1,ZMYM2,ZNF423
3.3.2	OG	GO:0000166	151	35	3	0.231788			nucleotide binding	A0ZT98,A6NLN1,B3KRJ9,C7G533,O60506,O95347,P05129,P05771,P09012,P17066,P18074,P20591,P23025,P26368,P26599,P33240,P35251,P49336,P62191,P62333,P62995,Q01130,Q02880,Q07955,Q16630,Q53XL8,Q701P4,Q71RF1,Q8IW19,Q8IZL9,Q8WXA9,Q9BUQ0,Q9BXA7,Q9H4B4,Q9NVP1	APLF,aurkb,CDK20,CDK8,CPSF6,CSTF2,DDX18,ERCC2,HSPA6,MX1,PLK3,PRKCB,PRKCG,PSMC1,PSMC6,PTBP1,SLC19A1,SMC2,SNRPA,SREK1,SRSF1,SRSF2,SYNCRIP,TOP2B,TRA2B,TSSK1B,U2AF1,U2AF2,XPA
3.3.3	G	GO:0003723	88	10	3	0.113636			RNA binding	O43809,P05198,P25786,P30050,P55769,P62851,Q05048,Q14444,Q53XC0,Q6FHM6	CAPRIN1,CSTF1,EIF2S1,NHP2L1,NUDT21,PSMA1,RPL12,RPS25
3.3.4	OG	GO:0043565	78	7	4	0.0897436			sequence-specific DNA binding	P07199,P09017,P10415,P22415,P35548,P61244,Q7Z5Y1	BCL2,CENPB,HOXC4,MAX,MSX2,USF1,usf1-bd
3.3.4	OG	GO:0003684	78	7	4	0.0897436			damaged DNA binding	O15287,P07992,P18887,Q7Z7F5,Q92889,Q96S40,Q96T60	ERCC1,ERCC4,FANCG,PNKP,XRCC1
3.3.5	G	GO:0004930	64	4	5	0.0625	12446589	We have previously shown that the G protein-coupled receptor (GPR)30 is critical for progestin-induced growth inhibition. In this study, we addressed signal transduction pathways involved in progestin-mediated signaling. Progestin could not provide any additional growth inhibitory effect to MCF-7 cells treated with specific MAPK kinase inhibitors, PD98059 and U0126. Medroxyprogesteroneacetate (MP…	G-protein coupled receptor activity	P32249,Q13639,Q546Q1,Q712M9	GPR183,HTR4
3.3.6	OG	GO:0019899	60	3	3	0.05	2414022	the effects of insulin on methotrexate polyglutamate synthesis and binding to dihydrofolate reductase (DHFR) in two human breast cancer cell lines.	enzyme binding	O00267,P25942,P62318	CD40,SNRPD3,SUPT5H
3.3.6	OG	GO:0008233	60	3	3	0.05			peptidase activity	P25787,Q92560,Q96RU2	MAGI1,PSMA2,RNF2,USP28
3.3.6	OG	GO:0003713	60	3	4	0.05			transcription coactivator activity	P24864,Q9NPI1,Q9NVC6	BRD7,CCNE1,MED17
3.3.7	B	GO:0005524	86	32	7	0.372093	12653670	ATP binding cassette transporters and drug resistance in breast cancer. Resistance to chemotherapy is a critical issue in the management of breast cancer patients. The nature of clinical drug resistance is likely to be multifactorial. However, in the last decade considerable attention has been dedicated to the role played by membrane transporter proteins belonging to the ATP binding cassette prot…	ATP binding	A8MU64,B0FXP0,O14757,O75943,O96017,P04637,P06493,P10809,P11387,P11388,P12956,P13010,P17844,P19447,P24941,P40692,P43246,P49917,P50613,P52701,P54132,P63279,Q05513,Q06609,Q12873,Q14683,Q53G26,Q6ZNA8,Q92878,Q96EY1,Q96PY6,Q9NR30	BLM,CDK1,CDK2,CDK7,CHD3,CHEK1,CHEK2,DDX5,DDX56,DNAJA3,ERCC3,HSPD1,LIG4,MLH1,MSH2,MSH6,NEK1,PRKCZ,RAD17,RAD50,RAD51,SMC1A,TOP1,TOP2A,TP53,UBE2I,XRCC5,XRCC6
3.3.8	B	GO:0008270	54	14	6	0.259259			zinc ion binding	B0QYK1,B4DGU9,O15151,P09874,P10276,P38398,Q00987,Q13330,Q6IN79,Q6JV85,Q7Z2E3,Q96MX4,Q99728,Q9Y2X7	APTX,BARD1,BRCA1,EWSR1,GIT1,MDM2,MDM4,MTA1,PARP1,RARA
3.3.9	B	GO:0003677	40	9	3	0.225			DNA binding	B1AHC8,B8Y636,P12004,P19838,P24928,P27694,P49959,P51587,Q13426	BRCA2,MRE11A,NFKB1,PCNA,POLR2A,RARA,RPA1,XRCC4,XRCC6
3.3.10	OB	GO:0008233	31	4	3	0.129032			peptidase activity	P08311,P10144,P42574,P55210	CASP3,CASP7,CTSG,GZMB
3.3.10	OB	GO:0003723	31	4	3	0.129032			RNA binding	P06748,P61247,Q6P2Q9,Q96PK6	NPM1,PRPF8,RBM14,RPS3A
3.3.11	OB	GO:0019899	23	3	3	0.130435	2414022	the effects of insulin on methotrexate polyglutamate synthesis and binding to dihydrofolate reductase (DHFR) in two human breast cancer cell lines.	enzyme binding	Q12834,Q92769,Q99638	CDC20,HDAC2,RAD9A
3.3.11	OB	GO:0008353	23	3	7	0.130435			RNA polymerase II carboxy-terminal domain kinase activity	P32780,P51946,Q92759	CCNH,GTF2H1,GTF2H4
3.3.11	OB	GO:0008134	23	3	3	0.130435			transcription factor binding	O60934,P63165,Q92769	HDAC2,NBN,SUMO1
3.3.11	OB	GO:0008094	23	3	9	0.130435			DNA-dependent ATPase activity	P32780,P51946,Q92759	CCNH,GTF2H1,GTF2H4
3.3.11	OB	GO:0008022	23	3	3	0.130435	18501503	The interactions between BRCA1 and p53 are relevant for understanding hereditary breast and ovarian cancer. Although in vitro studies reported that BRCA1 (amino acids 224-500) and the second BRCT domain of the BRCA1 C-terminus may interact with p53, quantitative biophysical measurements indicate that these regions of BRCA1 do not bind efficiently to p53. Here we show that BRCA1 interacts with p53…	protein C-terminus binding	P08670,Q12834,Q14676	CDC20,MDC1,VIM
3.3.11	OB	GO:0004672	23	3	5	0.130435			protein kinase activity	P32780,P51946,Q92759	CCNH,GTF2H1,GTF2H4
3.4.1	G	GO:0000166	151	47	3	0.311258			nucleotide binding	A4D1D2,B3KXS2,B4DYA0,O43318,O60264,O75460,P00558,P04899,P07814,P08183,P11309,P14618,P14625,P14868,P15531,P17987,P19525,P34932,P46459,P51965,P52732,P54136,P56192,P61077,P61088,P61221,Q02108,Q02153,Q03113,Q05823,Q0VDF9,Q13131,Q13546,Q14164,Q8N4C6,Q8NG66,Q92598,Q96EP1,Q96RR4,Q9BQI3,Q9BXA6,Q9H093,Q9NZ70,Q9NZJ5,Q9P2J5,Q9UHD2,Q9Y239	ABCB1,ABCE1,CAMKK2,CHFR,DARS,EIF2AK1,EIF2AK2,EIF2AK3,EPRS,ERN1,GNA12,GNAI2,GUCY1A3,GUCY1B3,HSP90B1,HSPA14,HSPA4,HSPH1,IKBKE,KIF11,LARS,MAP3K7,MARS,NEK11,NIN,NME1,NOD1,NR2C2,NSF,NUAK2,PGK1,PIM1,PKM2,PRKAA1,RARS,RIPK1,RNASEL,SMARCA5,TBK1,TCP1,TSSK6,UBE2D3,UBE2E1,UBE2N
3.4.2	G	GO:0046872	104	26	4	0.25	21209903	Genes encoding metal ion-binding proteins were also over-expressed in PIK3CA-mutated tumors. Such metal ion-binding proteins have regulatory roles in central cellular processes such as gene expression, proliferation, differentiation and survival. Increased expression of these proteins in ERα-positive breast tumors has also been reported by Abba et al.[39].	metal ion binding	A8JZZ0,A8MY87,B0ZBF6,B3VK56,P04156,P08235,P08253,P29475,P35226,P35227,P36873,P49116,P62136,P78364,Q03164,Q06587,Q8IVT5,Q8IXK0,Q8N488,Q8N5C8,Q8NDX5,Q92844,Q9H7B4,Q9H7Z6,Q9NYJ8,Q9UHD1	BMI1,CHORDC1,KSR1,MLL,MMP2,MYST1,NANOS1,NR2C2,NR3C2,PCGF2,PHC1,PHC2,PHC3,PPP1CA,PPP1CC,PRNP,RING1,RYBP,SMYD3,TAB2,TAB3,TANK
3.4.3	G	GO:0019901	78	8	5	0.102564			protein kinase binding	O43741,P42771,P54619,Q643R0,Q6PGQ7,Q9BV73,Q9ULW0,Q9Y478	BORA,CDKN2A,CEP250,PRKAB1,PRKAB2,PRKAG1,TPX2
3.4.4	G	GO:0051082	70	7	3	0.1			unfolded protein binding	O00170,P25685,P50502,P62937,Q15185,Q2TU77,Q6FHS4	AURKAIP1,DNAJB1,PPIA,PTGES3,ST13
3.4.5	G	GO:0003677	63	6	3	0.0952381			DNA binding	O95983,Q02878,Q12800,Q16777,Q8N726,Q96GD3	CDKN2A,HIST2H2AC,MBD3,RPL6,SCMH1,TFCP2
3.4.6	OG	GO:0019899	57	4	3	0.0701754	2414022	the effects of insulin on methotrexate polyglutamate synthesis and binding to dihydrofolate reductase (DHFR) in two human breast cancer cell lines.	enzyme binding	O00257,P04114,Q8N163,Q9UNE7	APOB,CBX4,KIAA1967,STUB1
3.4.6	OG	GO:0003755	57	4	4	0.0701754			peptidyl-prolyl cis-trans isomerase activity	A8K220,O75344,Q13356,Q13451	FKBP5,FKBP6,PPIA,PPIL2
3.4.7	OG	GO:0051087	49	3	3	0.0612245			chaperone binding	O95433,Q53YK7,Q719I0	AHSA1,AHSA2,PRNP
3.4.7	OG	GO:0003723	49	3	3	0.0612245			RNA binding	O15116,P62917,Q9BZJ0	CRNKL1,LSM1,RPL8
3.4.8	B	GO:0000166	52	19	3	0.365385			nucleotide binding	A4QPA9,A8K5I0,B4E3U4,O14920,O14965,O15111,P07900,P08107,P08238,P36507,P38159,P51955,P60709,P78527,Q02750,Q16566,Q1KLZ0,Q99759,Q9GZR7	ACTG1,AURKA,CAMK4,CHUK,DDX24,HSP90AA1,HSP90AB1,HSPA1A,HSPA1B,IKBKB,MAP2K1,MAP2K2,MAP3K3,NEK2,PRKDC,PS1TP5BP1,RBMX
3.4.9	B	GO:0046872	33	9	4	0.272727	21209903	Genes encoding metal ion-binding proteins were also over-expressed in PIK3CA-mutated tumors. Such metal ion-binding proteins have regulatory roles in central cellular processes such as gene expression, proliferation, differentiation and survival. Increased expression of these proteins in ERα-positive breast tumors has also been reported by Abba et al.[39].	metal ion binding	O75446,P02768,P10275,Q06455,Q12933,Q7Z4J5,Q99496,Q9BYE7,Q9Y6K9	AR,FBF1,IKBKG,PCGF6,RNF2,RUNX1T1,SAP30,TANK
3.4.10	OB	GO:0031072	24	3	3	0.125			heat shock protein binding	Q02790,Q08752,Q16543	CDC37,FKBP4,PPID
3.4.10	OB	GO:0003677	24	3	3	0.125	22569290	The chromodomain helicase DNA binding protein 5 (CHD5) has recently been identified as a tumor suppressor in a mouse model. The CHD5 locus at 1p36 is deleted, and its mutation has been detected in breast cancer. We, therefore, evaluated whether CHD5 plays a role in human breast cancer.	DNA binding	A2I2P5,P19388,Q99743	NPAS2,POLR2E
3.5.1	G	GO:0003677	96	38	3	0.395833			DNA binding	A8MUS2,O00268,O14981,P17480,P23193,P28347,P29375,P35269,P49736,P49848,P52655,P55265,P78317,Q01658,Q02548,Q03060,Q04864,Q12947,Q14919,Q15543,Q15544,Q15572,Q15573,Q16514,Q16533,Q16594,Q2M1V9,Q53T94,Q5SXM2,Q8IZX4,Q8WUA4,Q9H5J8,Q9P0U4,Q9UBB5,Q9ULW3,Q9ULX6,Q9Y5Q8,Q9Y5Q9	ABT1,ADAR,AKAP8L,BTAF1,CREM,CXXC1,DR1,DRAP1,FOXF2,GTF2A1,GTF2F1,GTF3C2,GTF3C3,GTF3C5,KDM5A,MBD2,MCM7,PAX5,REL,RNF4,SNAPC1,SNAPC4,TAF11,TAF12,TAF13,TAF1A,TAF1B,TAF1C,TAF1D,TAF1L,TAF4,TAF6,TAF9,TCEA1,TEAD1,UBTF
3.5.2	G	GO:0000166	58	10	3	0.172414			nucleotide binding	A3QNQ0,D2JYI1,P08579,P37173,Q15414,Q96KB5,Q99640,Q9UBU9,Q9Y265,Q9Y3D8	NXF1,PBK,PKMYT1,RBMY1A1,RBMY1C,RUVBL1,SNRPB2,TAF9,TGFBR2
3.5.3	G	GO:0043565	48	6	4	0.125			sequence-specific DNA binding	A8MPQ2,O60869,P09086,P17535,P28360,Q658N3	CREM,DR1,EDF1,JUND,MSX1,POU2F2
3.5.4	OG	GO:0046872	42	4	4	0.0952381	21209903	Genes encoding metal ion-binding proteins were also over-expressed in PIK3CA-mutated tumors. Such metal ion-binding proteins have regulatory roles in central cellular processes such as gene expression, proliferation, differentiation and survival. Increased expression of these proteins in ERα-positive breast tumors has also been reported by Abba et al.[39].	metal ion binding	Q5VWG9,Q92994,Q9HAW0,Q9NPC3	CCNB1IP1,TAF3,ZFP36L1,ZFP36L2
3.5.4	OG	GO:0008270	42	4	6	0.0952381			zinc ion binding	Q5VWG9,Q6P1X5,Q92994,Q9HAW0	TAF2,TAF3,ZFP36L1,ZFP36L2
3.5.4	OG	GO:0003713	42	4	4	0.0952381			transcription coactivator activity	P52657,Q12962,Q13503,Q15545	GTF2A2,MED21,TAF10,TAF7
3.5.5	B	GO:0003677	45	18	3	0.4			DNA binding	B1A8Z7,P01106,P13984,P19793,P20226,P25208,P26367,P29084,P36508,P51532,P53999,P61978,Q07666,Q08211,Q08945,Q12906,Q13765,Q6IBA2	DHX9,GTF2E2,GTF2F2,HNRNPK,ILF3,KHDRBS1,MYC,NACA,NFYB,PAX6,PCSK4,RXRA,SMARCA4,SSRP1,SUB1,TBP,ZNF76
3.5.6	OB	GO:0043565	27	6	4	0.222222			sequence-specific DNA binding	B3KTH8,P17947,P20265,P21675,Q01892,Q66SS1	PAX6,POU3F2,SPI1,SPIB,TAF1
3.5.6	OB	GO:0000166	27	6	3	0.222222			nucleotide binding	P07910,P21675,P35998,Q96SB4,Q9BQ39,Q9UQ07	AGER,DDX50,HNRNPC,PSMC2,SRPK1,TAF1
3.5.7	B	GO:0046872	16	4	4	0.25	21209903	Genes encoding metal ion-binding proteins were also over-expressed in PIK3CA-mutated tumors. Such metal ion-binding proteins have regulatory roles in central cellular processes such as gene expression, proliferation, differentiation and survival. Increased expression of these proteins in ERα-positive breast tumors has also been reported by Abba et al.[39].	metal ion binding	P29083,P38936,Q00403,Q92993	CDKN1A,GTF2B,GTF2E1,KAT5
3.6.1	G	GO:0000166	80	22	3	0.275			nucleotide binding	A4D2P0,A4D2P1,O00238,O60825,O95716,P12268,P34931,P41279,P45985,P49840,P63000,Q04759,Q04771,Q13418,Q15119,Q16513,Q16584,Q86YN6,Q8IYD8,Q8TAI7,Q8TAS1,Q9H4A3	ACVR1,BMPR1B,FANCM,GSK3A,HSPA1L,ILK,IMPDH2,MAP2K4,MAP3K11,MAP3K8,PDK2,PFKFB2,PKN2,PPARGC1B,PRKCQ,RAB3D,RAC1,RHEBL1,UHMK1,WNK1
3.6.2	G	GO:0042803	58	7	4	0.12069	11916966	Germ-line mutations in BRCA1 predispose individuals to breast and ovarian cancers. We observed a novel endogenous association of BRCA1 with Nmi (N-Myc-interacting protein) in breast cancer cells. Nmi was found to interact specifically with BRCA1, both in vitroand in vivo, by binding to two major domains in BRCA1, amino acid residues 298–683 and 1301–1863. Homodimerization of Nmi enhanced its asso…	protein homodimerization activity	B2R5Q7,O00560,P09601,P15692,Q14469,Q15633,Q3V6T2	C21orf33,CCDC88A,HMOX1,SDCBP,TARBP2,VEGFA
3.6.3	G	GO:0003677	51	5	3	0.0980392			DNA binding	P15976,P67809,P98177,Q0VG06,Q16778	FAAP100,FOXO4,GATA1,HIST2H2BE,YBX1
3.6.4	OG	GO:0019901	46	3	5	0.0652174			protein kinase binding	O95999,Q96A54,Q9UQF2	ADIPOR1,BCL10,MAPK8IP1
3.6.4	OG	GO:0019899	46	3	3	0.0652174			enzyme binding	O95999,P60484,Q6FH11	BCL10,HMOX1,PTEN
3.6.4	OG	GO:0017124	46	3	4	0.0652174	12587999	Ras-GTPase activating protein SH3 domain-binding proteins 1 and 2 (G3BP1 and G3BP2) have recently been reported to be encoded by two separate genes on human chromosomes 5 and 4 respectively and have been implicated in Ras signalling, NFkappaB signalling, the atin proteosome pathway and RNA processing. In addition, G3BP1 has recently been implicated in cancer biology. The transcripts for these gen…	SH3 domain binding	P14598,Q14185,Q92556	DOCK1,ELMO1,NCF1
3.6.4	OG	GO:0005085	46	3	4	0.0652174			guanyl-nucleotide exchange factor activity	Q12967,Q14185,Q6KH11	DOCK1,RALGDS
3.6.5	B	GO:0005524	50	14	7	0.28	12653670	ATP binding cassette transporters and drug resistance in breast cancer. Resistance to chemotherapy is a critical issue in the management of breast cancer patients. The nature of clinical drug resistance is likely to be multifactorial. However, in the last decade considerable attention has been dedicated to the role played by membrane transporter proteins belonging to the ATP binding cassette prot…	ATP binding	B0LPE5,O15530,P11021,P11142,P23443,P31749,P31751,P42345,P51617,Q13153,Q8N5S9,Q96RU7,Q99683,Q9BRD5	AKT1,AKT2,CAMKK1,HSPA5,HSPA8,IRAK1,MAP3K5,MTOR,PDPK1,PKN1,RPS6KB1,TRIB3
3.6.6	OB	GO:0046983	36	5	3	0.138889			protein dimerization activity	B3KUN1,P16220,P67775,Q53X93,Q5U0J5	CREB1,PPP2CA
3.6.6	OB	GO:0043565	36	5	4	0.138889			sequence-specific DNA binding	O43524,P16220,Q12778,Q53X93,Q5U0J5	CREB1,FOXO1,FOXO3
3.6.6	OB	GO:0008134	36	5	3	0.138889			transcription factor binding	O43524,P16220,P42858,Q12778,Q5U0J5	CREB1,FOXO1,FOXO3,SLC6A4
3.6.7	OB	GO:0046982	28	3	4	0.107143			protein heterodimerization activity	P49815,Q6FH21,Q92934	BAD,TSC2
3.6.7	OB	GO:0046872	28	3	4	0.107143			metal ion binding	O95218,P29474,Q9NW38	FANCL,NANOS3,ZRANB2
3.6.7	OB	GO:0019903	28	3	5	0.107143	17511879	The identification of PP1β as a BRCA1 interacting protein and characterization of the interaction of BRCA1 with PP1α, β and γ both in vitro and in vivo, provides new insights into the roles of both BRCA1 and the PP1 isoforms. These biochemical results led to analysis of the expression of BRCA1 as well as PP1α, β and γ, which has provided unique evidence for their potential deregulation in breast …	protein phosphatase binding	P46527,Q6FH21,Q92934	BAD,CDKN1B
3.6.7	OB	GO:0005164	28	3	6	0.107143			tumor necrosis factor receptor binding	O14788,Q54A98,Q5T9Y4	TNFSF11
3.6.7	OB	GO:0003723	28	3	3	0.107143			RNA binding	O14980,O95218,Q8NG38	TERT,XPO1,ZRANB2
3.6.7	OB	GO:0003677	28	3	3	0.107143			DNA binding	O14746,Q06481,Q15910	APLP2,EZH2,TERT
3.7.1	OG	GO:0046872	66	12	4	0.181818	21209903	Genes encoding metal ion-binding proteins were also over-expressed in PIK3CA-mutated tumors. Such metal ion-binding proteins have regulatory roles in central cellular processes such as gene expression, proliferation, differentiation and survival. Increased expression of these proteins in ERα-positive breast tumors has also been reported by Abba et al.[39].	metal ion binding	O95376,P06746,P49356,P49790,Q59H81,Q6IBL8,Q8IUQ4,Q9BZE0,Q9H2S9,Q9H5V7,Q9Y383,Q9Y6R4	ARIH2,BRAP,FNTB,GLIS2,IKZF4,IKZF5,LUC7L2,MAP3K4,NUP153,POLB,SIAH1
3.7.1	OG	GO:0000166	66	12	3	0.181818			nucleotide binding	O95985,P49674,P68366,Q02224,Q05CT3,Q15058,Q16526,Q49AN0,Q59H81,Q5U045,Q9Y496,Q9Y6R4	BRAP,CENPE,CRY1,CRY2,CSNK1E,KIF14,KIF3A,MAP3K4,TOP3B,TUBA4A
3.7.2	OG	GO:0019903	44	5	5	0.113636	17511879	The identification of PP1β as a BRCA1 interacting protein and characterization of the interaction of BRCA1 with PP1α, β and γ both in vitro and in vivo, provides new insights into the roles of both BRCA1 and the PP1 isoforms. These biochemical results led to analysis of the expression of BRCA1 as well as PP1α, β and γ, which has provided unique evidence for their potential deregulation in breast …	protein phosphatase binding	O00203,P15927,P30260,P46940,Q9UJX3	ANAPC7,AP3B1,CDC27,IQGAP1,RPA2
3.7.2	OG	GO:0008013	44	5	3	0.113636			beta-catenin binding	O15169,Q5T4V2,Q92997,Q9NSA3,Q9Y2T1	AXIN1,AXIN2,CTNNBIP1,DVL3
3.7.3	G	GO:0019904	34	4	3	0.117647			protein domain specific binding	O14490,P60880,Q9NR80,Q9UQN3	ARHGEF4,CHMP2B,DLGAP1,SNAP25
3.7.4	G	GO:0008017	30	3	5	0.1			microtubule binding	P49354,P56715,P78406	FNTA,MAPRE2,RAE1,STK19
3.7.5	B	GO:0005524	49	14	7	0.285714	12653670	ATP binding cassette transporters and drug resistance in breast cancer. Resistance to chemotherapy is a critical issue in the management of breast cancer patients. The nature of clinical drug resistance is likely to be multifactorial. However, in the last decade considerable attention has been dedicated to the role played by membrane transporter proteins belonging to the ATP binding cassette prot…	ATP binding	A8MZ62,C9JU95,O43683,O60566,P18858,P35249,P35250,P40937,P40938,P46100,P53350,Q53QE4,Q75MT5,Q9Y620	ATRX,BUB1,BUB1B,LRIG1,PLK1,RAD54B,RFC2,RFC3,RFC4,RFC5
3.7.6	B	GO:0003677	35	7	3	0.2			DNA binding	A2I2N6,O00327,P39748,P41235,Q13422,Q6FHX6,Q9UKT9	ARNTL,FEN1,HNF4A,IKZF1,IKZF3
3.8.1	G	GO:0003677	75	19	3	0.253333	22569290	The chromodomain helicase DNA binding protein 5 (CHD5) has recently been identified as a tumor suppressor in a mouse model. The CHD5 locus at 1p36 is deleted, and its mutation has been detected in breast cancer. We, therefore, evaluated whether CHD5 plays a role in human breast cancer.	DNA binding	O14503,O14717,O95361,O95831,P17028,Q12972,Q13148,Q14181,Q16695,Q4VC44,Q6IB83,Q6ICS7,Q8N5U6,Q8NA92,Q9NPA5,Q9NTW7,Q9UBC3,Q9UIS9,Q9Y6K1	AIFM1,BHLHE40,DNMT3A,DNMT3B,FLYWCH1,HIST3H3,MBD1,POLA2,PPP1R8,RNF10,TARDBP,THAP8,TRDMT1,TRIM16,ZFP64,ZNF24
3.8.2	G	GO:0046872	56	7	4	0.125	21209903	Genes encoding metal ion-binding proteins were also over-expressed in PIK3CA-mutated tumors. Such metal ion-binding proteins have regulatory roles in central cellular processes such as gene expression, proliferation, differentiation and survival. Increased expression of these proteins in ERα-positive breast tumors has also been reported by Abba et al.[39].	metal ion binding	P04183,P30519,Q09013,Q13263,Q8WUB8,Q9BXR0,Q9Y3A3	DMPK,HMOX2,MOBKL3,PHF10,QTRT1,TK1,TRIM28
3.8.3	OG	GO:0005509	49	4	5	0.0816327			calcium ion binding	O94985,P60903,Q96HD1,Q9UN74	CLSTN1,CRELD1,PCDHA4,S100A10
3.8.3	OG	GO:0000166	49	4	3	0.0816327			nucleotide binding	Q13310,Q4VC03,Q8IYT8,Q9HAZ1	CLK4,PABPC4,ULK2
3.8.4	B	GO:0003677	8	4	3	0.5	22569290	The chromodomain helicase DNA binding protein 5 (CHD5) has recently been identified as a tumor suppressor in a mouse model. The CHD5 locus at 1p36 is deleted, and its mutation has been detected in breast cancer. We, therefore, evaluated whether CHD5 plays a role in human breast cancer.	DNA binding	P11308,Q15047,Q8N2W9,Q96ST3	KCNH2,PIAS4,SETDB1,SIN3A
3.9.1	G	GO:0000166	55	13	3	0.236364			nucleotide binding	O00212,P08621,P21709,P51153,P57735,P61106,P61224,Q08170,Q6SA08,Q9H0T7,Q9NYN1,Q9NYS0,Q9UL26	EPHA1,NKIRAS1,RAB13,RAB14,RAB17,RAB22A,RAB25,RAP1B,RASL12,RHOD,SNRNP70,SRSF4,TSSK4
3.9.2	G	GO:0046872	42	10	4	0.238095	21209903	Genes encoding metal ion-binding proteins were also over-expressed in PIK3CA-mutated tumors. Such metal ion-binding proteins have regulatory roles in central cellular processes such as gene expression, proliferation, differentiation and survival. Increased expression of these proteins in ERα-positive breast tumors has also been reported by Abba et al.[39].	metal ion binding	P62979,Q15428,Q6ZNA4,Q7Z3G6,Q8IYB5,Q8NCP5,Q96MT3,Q9BUZ4,Q9UJ41,Q9Y3C5	PRICKLE1,PRICKLE2,RABGEF1,RNF11,RNF111,RPS27A,SF3A2,TRAF4,UNC45A,ZBTB44
3.9.3	G	GO:0031625	32	4	5	0.125			ubiquitin protein ligase binding	O43541,Q8N0X7,Q99717,Q9H3M7	SMAD5,SMAD6,SPG20,TXNIP
3.9.4	G	GO:0005509	28	3	5	0.107143			calcium ion binding	B7ZKZ2,P27824,Q9UMZ2	CANX,SYNRG
3.9.5	B	GO:0000166	29	11	3	0.37931			nucleotide binding	A8K3Z8,B7Z2D9,P01111,P12757,P36897,P62826,P84077,Q5T7S2,Q5U091,Q96D21,Q9HC98	ARF1,NEK6,NRAS,RAN,RASD2,SKIL,TGFBR1
3.9.6	OB	GO:0042802	18	4	3	0.222222			identical protein binding	O75369,Q14653,Q15797,Q9HAU4	FLNB,IRF3,SMAD1,SMURF2
3.9.6	OB	GO:0003677	18	4	3	0.222222			DNA binding	Q14653,Q99816,Q9H160,Q9UBL3	ASH2L,ING2,IRF3,TSG101
3.10.1	G	GO:0003677	24	9	3	0.375	22569290	The chromodomain helicase DNA binding protein 5 (CHD5) has recently been identified as a tumor suppressor in a mouse model. The CHD5 locus at 1p36 is deleted, and its mutation has been detected in breast cancer. We, therefore, evaluated whether CHD5 plays a role in human breast cancer.	DNA binding	O14593,O60673,P13056,P33076,Q00653,Q03112,Q66K74,Q92570,Q9NP62	CIITA,GCM1,MAP1S,MECOM,NFKB2,NR2C1,NR4A3,REV3L,RFXANK
3.10.2	OG	GO:0005524	15	3	7	0.2	12653670	ATP binding cassette transporters and drug resistance in breast cancer. Resistance to chemotherapy is a critical issue in the management of breast cancer patients. The nature of clinical drug resistance is likely to be multifactorial. However, in the last decade considerable attention has been dedicated to the role played by membrane transporter proteins belonging to the ATP binding cassette prot…	ATP binding	O00418,Q96QZ7,Q9Y230	CNKSR3,EEF2K,RUVBL2
3.10.2	OG	GO:0000166	15	3	3	0.2			nucleotide binding	O00418,Q96QZ7,Q9Y230	CNKSR3,EEF2K,RUVBL2
3.10.3	B	GO:0043565	30	9	4	0.3			sequence-specific DNA binding	B4DFQ7,C9JMZ0,P11831,P17676,P50549,P56524,Q02078,Q06413,Q14814	CEBPB,ETV1,HDAC4,MEF2A,MEF2C,MEF2D,SRF
3.10.4	B	GO:0005524	21	7	7	0.333333			ATP binding	A8CZ58,B1AJV5,P11362,P27361,Q13761,Q13950,Q15418	FGFR1,MAPK3,RPS6KA1,RUNX2,RUNX3
3.10.5	OB	GO:0042826	14	4	4	0.285714	15746193	Release of methyl CpG binding proteins and histone deacetylase 1 from the Estrogen receptor alpha (ER) promoter upon reactivation in ER-negative human breast cancer cells.Estrogen receptor alpha (ER) is an epigenetically regulated gene. Inhibitors of DNA methyltransferases (DNMTs) and histone deacetylases (HDACs) synergistically activate the methylated ER gene promoter in ER-negative MDA-MB-231 h…	histone deacetylase binding	P45973,P62258,Q09028,Q9UKV0	CBX5,HDAC9,RBBP4,YWHAE
3.10.5	OB	GO:0019904	14	4	3	0.285714			protein domain specific binding	D0PNI1,P61981,P62258,P63104	YWHAE,YWHAG,YWHAZ
3.11.1	OG	GO:0046872	23	3	4	0.130435	21209903	Genes encoding metal ion-binding proteins were also over-expressed in PIK3CA-mutated tumors. Such metal ion-binding proteins have regulatory roles in central cellular processes such as gene expression, proliferation, differentiation and survival. Increased expression of these proteins in ERα-positive breast tumors has also been reported by Abba et al.[39].	metal ion binding	P02787,P17936,Q15027	ACAP1,IGFBP3,TF
3.11.1	OG	GO:0017124	23	3	4	0.130435			SH3 domain binding	O43426,P42566,Q8TEH3	DENND1A,EPS15,SYNJ1
3.11.1	OG	GO:0000166	23	3	3	0.130435			nucleotide binding	C9JFZ1,O43426,P61020	RAB5B,SYNJ1
3.11.2	B	GO:0000166	14	4	3	0.285714			nucleotide binding	A1XKG3,P50570,Q00535,Q05193	CDK5,DNM1,DNM2
3.11.3	B	GO:0042803	10	3	4	0.3	11916966	Germ-line mutations in BRCA1 predispose individuals to breast and ovarian cancers. We observed a novel endogenous association of BRCA1 with Nmi (N-Myc-interacting protein) in breast cancer cells. Nmi was found to interact specifically with BRCA1, both in vitroand in vivo, by binding to two major domains in BRCA1, amino acid residues 298–683 and 1301–1863. Homodimerization of Nmi enhanced its asso…	protein homodimerization activity	P01730,P20963,Q9Y371	CD247,CD4,SH3GLB1
3.12.1	G	GO:0000166	23	3	3	0.130435			nucleotide binding	Q02241,Q12866,Q8WYJ6	KIF23,MERTK,SEPT1
3.12.1	B	GO:0008601	19	7	4	0.368421			protein phosphatase type 2A regulator activity	Q13362,Q14738,Q15172,Q15173,Q15257,Q16537,Q6ZN33	PPP2R4,PPP2R5A,PPP2R5B,PPP2R5C,PPP2R5D,PPP2R5E
3.12.2	OB	GO:0046872	12	3	4	0.25	21209903	Genes encoding metal ion-binding proteins were also over-expressed in PIK3CA-mutated tumors. Such metal ion-binding proteins have regulatory roles in central cellular processes such as gene expression, proliferation, differentiation and survival. Increased expression of these proteins in ERα-positive breast tumors has also been reported by Abba et al.[39].	metal ion binding	O15392,P61968,Q96GD4	AURKB,BIRC5,LMO4
3.12.2	OB	GO:0003677	12	3	3	0.25			DNA binding	P49450,P68431,Q16531	CENPA,DDB1,HIST1H3A,HIST1H3B,HIST1H3C,HIST1H3D,HIST1H3E,HIST1H3F,HIST1H3G,HIST1H3H,HIST1H3I,HIST1H3J
3.13.1	G	GO:0005509	28	12	5	0.428571			calcium ion binding	A8MTH6,P07384,P30626,Q04721,Q3YAB8,Q3YAB9,Q3YAC2,Q3YAC4,Q99466,Q99828,Q9UM47,Q9Y2W7	CAPN1,CIB1,KCNIP3,KCNIP4,NOTCH2,NOTCH3,NOTCH4,SRI
3.13.2	G	GO:0008233	16	7	3	0.4375			peptidase activity	P55212,Q14790,Q5T208,Q8WW43,Q92542,Q96BI3,Q9NZ42	APH1A,APH1B,CASP6,CASP8,NCSTN,PSENEN
3.13.3	G	GO:0000166	9	3	3	0.333333			nucleotide binding	P48729,P48730,P62491	CSNK1A1,CSNK1D,RAB11A
3.13.4	OB	GO:0046872	11	3	4	0.272727	21209903	Genes encoding metal ion-binding proteins were also over-expressed in PIK3CA-mutated tumors. Such metal ion-binding proteins have regulatory roles in central cellular processes such as gene expression, proliferation, differentiation and survival. Increased expression of these proteins in ERα-positive breast tumors has also been reported by Abba et al.[39].	metal ion binding	P05067,Q14192,Q6I9R8	APP,FHL2
3.13.4	OB	GO:0042802	11	3	3	0.272727			identical protein binding	P05067,Q07817,Q14192	APP,BCL2L1,FHL2
3.14.1	G	GO:0046872	28	6	4	0.214286	21209903	Genes encoding metal ion-binding proteins were also over-expressed in PIK3CA-mutated tumors. Such metal ion-binding proteins have regulatory roles in central cellular processes such as gene expression, proliferation, differentiation and survival. Increased expression of these proteins in ERα-positive breast tumors has also been reported by Abba et al.[39].	metal ion binding	O15460,Q8IYM9,Q9NRD5,Q9NTJ4,Q9P1U0,Q9P2R6	MAN2C1,P4HA2,PICK1,RERE,TRIM22,ZNRD1
3.14.2	OG	GO:0003723	22	3	3	0.136364			RNA binding	P09651,Q10570,Q9NWB1	CPSF1,HNRNPA1,RBFOX1
3.14.2	OG	GO:0000166	22	3	3	0.136364			nucleotide binding	P09651,Q969Y2,Q9NWB1	GTPBP3,HNRNPA1,RBFOX1
3.15.1	G	GO:0000166	14	3	3	0.214286			nucleotide binding	P68032,Q16644,Q5RL73	ACTC1,C7orf64,MAPKAPK3
3.15.2	OB	GO:0005524	8	3	7	0.375	12653670	ATP binding cassette transporters and drug resistance in breast cancer. Resistance to chemotherapy is a critical issue in the management of breast cancer patients. The nature of clinical drug resistance is likely to be multifactorial. However, in the last decade considerable attention has been dedicated to the role played by membrane transporter proteins belonging to the ATP binding cassette prot…	ATP binding	P38646,P49137,Q8IW41	HSPA9,MAPKAPK2,MAPKAPK5
3.15.2	OB	GO:0000166	8	3	3	0.375			nucleotide binding	P38646,P49137,Q8IW41	HSPA9,MAPKAPK2,MAPKAPK5
3.16.1	G	GO:0005509	14	5	5	0.357143			calcium ion binding	P24844,P26447,Q05586,Q8WZ42,Q9BUF9	GRIN1,MYL9,S100A4,TTN
3.24.1	OG	GO:0046872	4	3	4	0.75	21209903	Genes encoding metal ion-binding proteins were also over-expressed in PIK3CA-mutated tumors. Such metal ion-binding proteins have regulatory roles in central cellular processes such as gene expression, proliferation, differentiation and survival. Increased expression of these proteins in ERα-positive breast tumors has also been reported by Abba et al.[39].	metal ion binding	P00167,P05093,Q1HB44	CYB5A,CYP17A1
3.24.1	OG	GO:0020037	4	3	7	0.75			heme binding	P00167,P05093,Q1HB44	CYB5A,CYP17A1
4.1.1	G	GO:0005509	275	39	5	0.141818			calcium ion binding	O00339,O60494,P00734,P00740,P01133,P07204,P07996,P08254,P09486,P13497,P13611,P14543,P14555,P23142,P24347,P27797,P27824,P35442,P35555,P35556,P35609,P45452,P46531,P49747,P51511,P51512,P98095,P98155,P98164,Q08629,Q12805,Q13316,Q14766,Q5VVF5,Q9BQ16,Q9NPA2,Q9NPY3,Q9NZR2,Q9ULZ9	ACTN2,BMP1,CALR,CANX,CD93,COMP,CUBN,DMTF1,EFEMP1,EGF,F2,F9,FBLN1,FBLN2,FBN1,FBN2,LRP1B,LRP2,LTBP1,MATN2,MMP11,MMP13,MMP15,MMP16,MMP17,MMP28,MMP3,NID1,NOTCH1,PLA2G2A,SPARC,SPOCK1,SPOCK3,THBD,THBS1,THBS2,VCAN,VLDLR
4.1.2	G	GO:0008233	236	27	3	0.114407			peptidase activity	P00747,P00748,P00749,P00750,P02788,P03951,P03952,P05981,P07288,P07711,P07858,P08246,P08311,P08519,P09237,P14735,P14780,P20151,P23946,P27487,Q04756,Q16819,Q16820,Q8IU80,Q92743,Q9BXP8,Q9Y5Y6	CMA1,CTSB,CTSG,CTSL1,DPP4,ELANE,F11,F12,HGFAC,HPN,HTRA1,IDE,KLK2,KLKB1,LPA,LTF,MEP1A,MEP1B,MMP7,MMP9,PAPPA2,PLAT,PLAU,PLG,ST14,TMPRSS6
4.1.3	G	GO:0008201	209	19	5	0.0909091			heparin binding	P01042,P02649,P04004,P05154,P05546,P06858,P09038,P11150,P11362,P20908,P21741,P30533,P51888,P80075,P80098,Q13753,Q5TAT6,Q6FG38,Q99075	APOE,CCL8,COL13A1,COL5A1,FGF2,FGFR1,HBEGF,KNG1,LAMC2,LIPC,LPL,LRPAP1,MCP-3,MDK,PRELP,SERPINA5,SERPIND1,VTN
4.1.4	OG	GO:0005524	190	16	7	0.0842105	12653670	ATP binding cassette transporters and drug resistance in breast cancer. Resistance to chemotherapy is a critical issue in the management of breast cancer patients. The nature of clinical drug resistance is likely to be multifactorial. However, in the last decade considerable attention has been dedicated to the role played by membrane transporter proteins belonging to the ATP binding cassette prot…	ATP binding	A1L467,A3RJH1,A8K161,B7ZAU2,P06239,P08581,P17844,P29323,P41250,Q15303,Q16832,Q7Z333,Q92499,Q92900,Q96KG9,Q9UQM7	CAMK2A,DDR2,DDX1,DDX5,EPHB2,ERBB4,GARS,IDE,LCK,SCYL1,SETX,SLTM,UPF1
4.1.4	OG	GO:0000166	190	16	3	0.0842105			nucleotide binding	A1L467,A8K161,O00178,P06239,P08581,P17844,P19338,P29323,P41250,P62995,Q15303,Q16832,Q7Z333,Q92499,Q92900,Q9UQM7	CAMK2A,DDR2,DDX1,DDX5,EPHB2,ERBB4,GARS,GTPBP1,LCK,NCL,SETX,SLTM,TRA2B,UPF1
4.1.5	G	GO:0005529	171	15	3	0.0877193			sugar binding	P02743,P05452,P11226,P16112,P16581,P17931,P20916,P35247,Q06141,Q53S56,Q5SQS3,Q8IWL1,Q8IWL2,Q8NCL4,Q96GW7	ACAN,APCS,BCAN,CLEC3B,GALNT6,LGALS3,MAG,MBL2,PAPOLA,REG3A,SELE,SFTPA1,SFTPA2,SFTPD
4.1.6	OG	GO:0005102	156	10	3	0.0641026			receptor binding	P01024,P13500,P24821,P25391,P26038,P48023,P48061,Q15036,Q8IVG9,Q99616	C3,CCL13,CCL2,CXCL12,FASLG,LAMA1,MSN,MT-RNR2,SNX17,TNC
4.1.6	OG	GO:0004867	156	10	5	0.0641026			serine-type endopeptidase inhibitor activity	B4E1B7,P01009,P01011,P02760,P05120,P08697,P10646,P12111,P20742,P35237	AMBP,COL6A3,PZP,SERPINA1,SERPINA3,SERPINB2,SERPINB6,SERPINF2,TFPI
4.1.7	G	GO:0046872	136	9	4	0.0661765	21209903	Genes encoding metal ion-binding proteins were also over-expressed in PIK3CA-mutated tumors. Such metal ion-binding proteins have regulatory roles in central cellular processes such as gene expression, proliferation, differentiation and survival. Increased expression of these proteins in ERα-positive breast tumors has also been reported by Abba et al.[39].	metal ion binding	P00488,P01033,P02787,P16035,P52735,Q14192,Q6I9R8,Q8IWR0,Q99727	F13A1,FHL2,TF,TIMP1,TIMP2,TIMP4,VAV2,ZC3H7A
4.1.8	G	GO:0005518	127	8	3	0.0629921			collagen binding	P07585,P10124,P17301,P51884,Q05707,Q13797,Q6FH10,Q9GZZ8	COL14A1,DCN,ITGA2,ITGA9,LACRT,LUM,SRGN
4.1.9	OG	GO:0008092	119	6	3	0.0504202			cytoskeletal protein binding	B0YJ88,P26045,P34741,Q12959,Q6PIS6,Q9UKS6	DLG1,PACSIN3,PTPN3,RDX,SDC2
4.1.9	OG	GO:0005520	119	6	4	0.0504202			insulin-like growth factor binding	O76076,O95388,P08833,P22692,P35858,P48745	IGFALS,IGFBP1,IGFBP4,PLXNA1,WISP1,WISP2
4.1.9	OG	GO:0005178	119	6	4	0.0504202	16985061	Integrins are expressed by numerous tumor types including breast cancer, in which they play a crucial role in tumor growth and metastasis.	integrin binding	O15230,P13598,P18564,Q01955,Q15582,Q96HF1	COL4A3,ICAM2,ITGB6,LAMA5,SFRP2,TGFBI
4.1.9	OG	GO:0005125	119	6	4	0.0504202			cytokine activity	O00300,O14788,P01584,P06744,P10451,Q53ZZ1	FASLG,GPI,IL1B,SPP1,TNFRSF11B,TNFSF11
4.1.10	OG	GO:0042802	95	5	3	0.0526316			identical protein binding	A5JSJ9,O95832,P02458,P02647,P04233	APOA1,CD74,CLDN1,COL2A1
4.1.10	OG	GO:0003723	95	5	3	0.0526316			RNA binding	P05388,P36578,P61247,P62424,Q9NRX1	PNO1,RPL4,RPL7A,RPLP0,RPS3A
4.1.11	OG	GO:0051637	85	3	4	0.0352941			Gram-positive bacterial cell surface binding	A4D1B1,P16671,Q9UGM3	CD36,DMBT1
4.1.11	OG	GO:0051636	85	3	4	0.0352941			Gram-negative bacterial cell surface binding	A4D1B1,P16671,Q9UGM3	CD36,DMBT1
4.1.11	OG	GO:0015026	85	3	4	0.0352941			coreceptor activity	P01730,P61073,Q8N6C5	CD4,CXCR4,IGSF1
4.1.11	OG	GO:0005096	85	3	4	0.0352941			GTPase activator activity	P43487,Q53QZ3,Q92888	ARHGAP15,ARHGEF1,RANBP1
4.1.11	OG	GO:0003677	85	3	3	0.0352941	22569290	The chromodomain helicase DNA binding protein 5 (CHD5) has recently been identified as a tumor suppressor in a mouse model. The CHD5 locus at 1p36 is deleted, and its mutation has been detected in breast cancer. We, therefore, evaluated whether CHD5 plays a role in human breast cancer.	DNA binding	Q12789,Q14181,Q9Y237	GTF3C1,PIN4,POLA2
4.1.11	OG	GO:0001948	85	3	3	0.0352941			glycoprotein binding	P01135,P01730,P11717	CD4,IGF2R,TGFA
4.1.12	OB	GO:0046872	45	7	4	0.155556	21209903	Genes encoding metal ion-binding proteins were also over-expressed in PIK3CA-mutated tumors. Such metal ion-binding proteins have regulatory roles in central cellular processes such as gene expression, proliferation, differentiation and survival. Increased expression of these proteins in ERα-positive breast tumors has also been reported by Abba et al.[39].	metal ion binding	B2RNB2,O43184,P06241,P08253,P17936,P35625,P78536	ADAM12,ADAM17,FYN,IGFBP3,MMP2,TIMP3
4.1.12	OB	GO:0008233	45	7	3	0.155556			peptidase activity	B2RNB2,O43184,P03956,P07339,P08253,P56817,P78536	ADAM12,ADAM17,BACE1,CTSD,MMP1,MMP2
4.1.13	OB	GO:0046982	35	6	4	0.171429			protein heterodimerization activity	P00533,P01127,P01137,P04626,P05556,P14210	EGFR,ERBB2,HGF,ITGB1,PDGFB,TGFB1
4.1.13	OB	GO:0008083	35	6	4	0.171429			growth factor activity	P01127,P01137,P01344,P05019,P14210,Q5U743	HGF,IGF1,IGF2,PDGFB,TGFB1
4.1.14	B	GO:0002020	26	4	4	0.153846			protease binding	P01375,P05121,Q07954,Q5STB3	LRP1,SERPINE1,TNF
4.1.15	OB	GO:0003779	22	3	4	0.136364	18316593	Girdin (girders of actin filaments) is a novel actin-binding Akt substrate that plays an important role in actin organization and Akt-dependent cell motility in fibroblasts. Here, we find that Girdin is expressed in a variety of cancer cell lines, including the breast cancer cell line MDA-MB-231, and is phosphorylated by the stimulation of insulin-like growth factor (IGF-I). In vitro migration an…	actin binding	O00401,P11171,P61160	ACTR2,EPB41,WASL
4.1.15	OB	GO:0000166	22	3	3	0.136364			nucleotide binding	P12757,P61160,Q16512	ACTR2,PKN1,SKIL
4.2.1	G	GO:0003677	166	37	3	0.222892	22569290	The chromodomain helicase DNA binding protein 5 (CHD5) has recently been identified as a tumor suppressor in a mouse model. The CHD5 locus at 1p36 is deleted, and its mutation has been detected in breast cancer. We, therefore, evaluated whether CHD5 plays a role in human breast cancer.	DNA binding	A4D2J4,B4DY22,O00716,O14519,O96006,P09884,P10244,P15172,P16401,P23511,P27694,P28340,P33991,P39748,P41218,P49005,P49736,P50750,P51587,Q01538,Q06330,Q08050,Q08211,Q08999,Q13415,Q14186,Q14469,Q6FHX6,Q6FIF0,Q8N720,Q96PU4,Q99459,Q9BTN8,Q9H211,Q9UBD5,Q9UGP5,Q9Y2K7	BRCA2,C21orf33,CDC5L,CDK2AP1,CDK9,CDT1,DHX9,E2F3,FEN1,FOXM1,HIST1H1B,KDM2A,MCM4,MCM7,MNDA,MYBL2,MYOD1,NFYA,ORC1,ORC3,PKMYT1,POLA1,POLD1,POLD2,POLL,RBL2,RBPJ,RPA1,TFDP1,UHRF2,ZBED1,ZFAND6,ZNF655
4.2.2	OG	GO:0019901	129	19	5	0.147287			protein kinase binding	B7Z7E3,O75909,O95067,O96020,P20248,P24385,P24864,P30279,P30281,P42772,P42773,P51946,P53350,P55273,P78396,Q5MJ70,Q6FI00,Q8WWL7,Q92585	CCNA1,CCNA2,CCNB2,CCNB3,CCND1,CCND2,CCND3,CCNE1,CCNE2,CCNH,CCNK,CDKN2B,CDKN2C,CDKN2D,MAML1,PLK1,SPDYA
4.2.2	OG	GO:0005524	129	19	7	0.147287			ATP binding	A0ZT98,A2A390,A4D1G0,O00238,O00311,P16452,P24723,P35249,P35251,P37023,P50613,P53350,Q00534,Q8IWQ3,Q8IZL9,Q8TDC3,Q99640,Q99741,Q9BXA7	ACVRL1,BMPR1B,BRSK1,BRSK2,CDC6,CDC7,CDK20,CDK6,CDK7,EPB42,PKMYT1,PLK1,PRKCH,RFC4,SLC19A1,TSSK1B
4.2.3	G	GO:0046872	92	9	4	0.0978261	21209903	Genes encoding metal ion-binding proteins were also over-expressed in PIK3CA-mutated tumors. Such metal ion-binding proteins have regulatory roles in central cellular processes such as gene expression, proliferation, differentiation and survival. Increased expression of these proteins in ERα-positive breast tumors has also been reported by Abba et al.[39].	metal ion binding	O15392,O43294,P10109,P11511,P19099,P53609,P62714,Q658P3,Q8TAX0	BIRC5,CYP11B2,CYP19A1,FDX1,OXSR1,PGGT1B,PPP2CB,STEAP3,TGFB1I1
4.2.4	G	GO:0004842	83	7	6	0.0843373			ubiquitin-protein ligase activity	P63208,Q5W141,Q9HCE7,Q9UJT9,Q9UKB1,Q9UKT8,Q9Y297	BTRC,FBXL7,FBXW11,FBXW2,SKP1,SMURF1
4.2.5	G	GO:0003714	76	6	4	0.0789474			transcription corepressor activity	O94763,P54198,Q02535,Q14207,Q99626,Q9Y2D1	ATF5,CDX2,HIRA,ID3,NPAT,RMP
4.2.6	G	GO:0042802	70	5	3	0.0714286			identical protein binding	O43663,P07910,P10600,P25963,P38432	COIL,HNRNPC,NFKBIA,PRC1,TGFB3
4.2.7	OG	GO:0016538	65	4	4	0.0615385			cyclin-dependent protein kinase regulator activity	A7K6Y5,P61024,Q5T178,Q8TDN4	CABL1,CABLES1,CKS1B
4.2.7	OG	GO:0005160	65	4	5	0.0615385	7539790	Most estrogen receptor-negative breast cancer cells, including Hs578T cells, express mRNAs encoding insulin-like growth factor-binding protein (IGFBP)-3, as well as transforming growth factor (TGF)-beta receptors. Our previous studies (Oh, Y., Muller, H. L., Lamson, G., and Rosenfeld, R. G. (1993) J. Biol. Chem. 268, 14964-14971; Oh, Y., Muller, H. L., Pham, H. M., and Rosenfeld, R. G. (1993) J. …	transforming growth factor beta receptor binding	A5YM40,P61812,Q03167,Q8WUH2	TGFB2,TGFB3,TGFBR3,TGFBRAP1
4.2.7	OG	GO:0004722	65	4	7	0.0615385			protein serine/threonine phosphatase activity	O75688,Q16667,Q4J6C1,Q4J6C2	CDKN3,PPM1B
4.2.8	OG	GO:0031625	53	3	5	0.0566038	22085717	Breast cancer metastasis suppressor 1 (BRMS1) is destabilized by the Cul3-SPOP E3 ubiquitin ligase complex.	ubiquitin protein ligase binding	B3KTW0,O15105,Q13616	CUL1,SMAD7
4.2.8	OG	GO:0005509	53	3	5	0.0566038			calcium ion binding	P04632,Q7LDG7,Q9NR61	CAPNS1,DLL4,RASGRP2
4.2.8	OG	GO:0005085	53	3	4	0.0566038			guanyl-nucleotide exchange factor activity	Q14155,Q15052,Q7LDG7	ARHGEF6,ARHGEF7,RASGRP2
4.2.9	B	GO:0000166	51	17	3	0.333333			nucleotide binding	A3QNQ0,B3KVE1,D2JYI1,O43542,P01116,P06493,P10644,P11802,P14625,P24941,P30291,P36897,P37173,P49427,Q12931,Q13153,Q5T7S2	CDC34,CDK1,CDK2,CDK4,HSP90B1,HSP90B2P,KRAS,PKN1,PRKAR1A,TGFBR1,TGFBR2,WEE1,XRCC3
4.2.10	OB	GO:0042803	34	7	4	0.205882	11916966	Germ-line mutations in BRCA1 predispose individuals to breast and ovarian cancers. We observed a novel endogenous association of BRCA1 with Nmi (N-Myc-interacting protein) in breast cancer cells. Nmi was found to interact specifically with BRCA1, both in vitroand in vivo, by binding to two major domains in BRCA1, amino acid residues 298–683 and 1301–1863. Homodimerization of Nmi enhanced its asso…	protein homodimerization activity	P10415,P29590,P49715,P84022,Q13485,Q9UER7,Q9UNH7	BCL2,CEBPA,DAXX,PML,SMAD3,SMAD4,SNX6
4.2.10	OB	GO:0008134	34	7	3	0.205882			transcription factor binding	P35222,P49715,P63104,P84022,Q15796,Q53XR6,Q9UER7	CEBPA,CTNNB1,DAXX,SMAD2,SMAD3,YWHAZ
4.2.11	B	GO:0016301	23	6	4	0.26087	19075780	Src kinase plays a key role in multiple signalling pathways regulating diverse cell functions from proliferation and survival to invasion and angiogenesis. In breast cancer, both Src protein levels and kinase activity are frequently elevated and its important role in these oncogenic processes make it a potential target for therapeutic intervention. Importantly, recent evidence has revealed a role…	kinase activity	B2R5T5,P14635,P38936,P46527,Q6FI05,Q6I9V6	CCNB1,CDKN1A,CDKN1B,PRKAR1A
4.2.12	B	GO:0019904	17	3	3	0.176471			protein domain specific binding	D0PNI1,P31946,P61981	YWHAB,YWHAG,YWHAZ
4.3.1	G	GO:0000166	151	38	3	0.251656			nucleotide binding	A6NCD2,A6NE14,A8MWI8,B1AHB0,B7Z4Z7,D2JYH4,O00159,O15523,O60264,O75116,P14618,P15153,P17987,P20338,P20591,P25705,P33992,P40227,P48643,P49368,P50990,P50991,P54819,P61163,P62736,P63267,P68032,P68363,P78371,Q12965,Q4KMR3,Q8IUG5,Q96L91,Q99729,Q99832,Q9BQE3,Q9C0C9,Q9Y230	ACTA2,ACTC1,ACTG2,ACTR1A,AK2,ATP5A1,CCT2,CCT3,CCT4,CCT5,CCT6A,CCT7,CCT8,DDX3Y,EP400,HNRNPAB,MCM5,MX1,MYO18B,MYO1E,PKM2,RAB4A,RAC2,ROCK2,RUVBL2,SMARCA5,TCP1,TUBA1B,TUBA1C,UBE2O
4.3.2	G	GO:0003779	113	29	4	0.256637	18316593	Girdin (girders of actin filaments) is a novel actin-binding Akt substrate that plays an important role in actin organization and Akt-dependent cell motility in fibroblasts. Here, we find that Girdin is expressed in a variety of cancer cell lines, including the breast cancer cell line MDA-MB-231, and is phosphorylated by the stimulation of insulin-like growth factor (IGF-I). In vitro migration an…	actin binding	A4D275,A6NFI4,O15143,O76041,P06753,P07737,P07951,P09493,P46821,P48788,P50402,P52907,P61601,Q08495,Q13045,Q13643,Q13813,Q53Y44,Q76I76,Q86VF7,Q8IZ21,Q8N0Z2,Q8N8S7,Q8TE77,Q8WYL5,Q96HC4,Q99439,Q9UPY6,Q9Y6W5	ABRA,ARPC1B,CAPZA1,CNN2,EMD,ENAH,EPB49,FHL3,FLII,MAP1B,NCALD,NEBL,NRAP,PDLIM5,PFN1,PHACTR4,SPTAN1,SSH1,SSH2,SSH3,TNNI2,TPM1,TPM2,TPM3,WASF2,WASF3
4.3.3	G	GO:0046872	84	12	4	0.142857	21209903	Genes encoding metal ion-binding proteins were also over-expressed in PIK3CA-mutated tumors. Such metal ion-binding proteins have regulatory roles in central cellular processes such as gene expression, proliferation, differentiation and survival. Increased expression of these proteins in ERα-positive breast tumors has also been reported by Abba et al.[39].	metal ion binding	P02768,P02795,P04733,P09917,P13640,Q00796,Q14847,Q5D1E8,Q70I54,Q9NRW3,Q9NXR8,Q9Y5K2	ALOX5,APOBEC3C,FBF1,ING3,KLK4,LASP1,MT1F,MT1G,MT2A,NEBL,SORD,ZC3H12A
4.3.4	G	GO:0051082	72	9	3	0.125			unfolded protein binding	B1AQP2,O15212,O60925,P61758,Q5STK2,Q99471,Q9C083,Q9NQP4,Q9UHV9	PFDN1,PFDN2,PFDN4,PFDN5,PFDN6,VBP1
4.3.5	G	GO:0005509	63	6	5	0.0952381			calcium ion binding	A8MTH6,B2RB70,P0C869,P30626,P31949,P62760	NCALD,PLA2G4B,S100A11,SRI,VSNL1
4.3.6	G	GO:0003677	57	4	3	0.0701754	22569290	The chromodomain helicase DNA binding protein 5 (CHD5) has recently been identified as a tumor suppressor in a mouse model. The CHD5 locus at 1p36 is deleted, and its mutation has been detected in breast cancer. We, therefore, evaluated whether CHD5 plays a role in human breast cancer.	DNA binding	O95619,P19388,Q14582,Q86U86	MXD4,PBRM1,POLR2E,YEATS4
4.3.7	G	GO:0008565	53	3	3	0.0566038			protein transporter activity	O95782,Q10567,Q96QU8	AP1B1,AP2A1,XPO6
4.3.8	B	GO:0003779	38	11	4	0.289474			actin binding	A2VCK8,B4DYA6,P23528,P24855,P35080,P60981,P62328,Q01518,Q549N0,Q92558,Q9Y281	CFL1,CFL2,DNASE1,DSTN,PFN2,TMSB4X,TRAF3,WASF1
4.3.9	B	GO:0000166	27	8	3	0.296296			nucleotide binding	A8K4G3,P08631,P21589,P60709,P68104,P68366,Q6IPS9,Q9UIG0	ACTG1,BAZ1B,EEF1A1,HCK,NT5E,TUBA4A
4.3.10	B	GO:0003677	19	6	3	0.315789	22569290	The chromodomain helicase DNA binding protein 5 (CHD5) has recently been identified as a tumor suppressor in a mouse model. The CHD5 locus at 1p36 is deleted, and its mutation has been detected in breast cancer. We, therefore, evaluated whether CHD5 plays a role in human breast cancer.	DNA binding	Q59GV3,Q8NFD5,Q8TAQ2,Q92922,Q969G3,Q9NPF5	ARID1B,DMAP1,SMARCC1,SMARCC2,SMARCE1
4.4.1	G	GO:0000166	133	30	3	0.225564			nucleotide binding	B3KY17,B4DJU7,B5M0B4,O14983,O15315,O60506,O75771,O96013,P05129,P07332,P14616,P16591,P16615,P17252,P29597,P29992,P35916,P45984,P45985,P50148,P50570,P52333,P54764,P63096,P84077,Q04759,Q93084,Q9H422,Q9H4M9,Q9UM73	ALK,ARF1,ATP2A1,ATP2A2,ATP2A3,DNM2,EHD1,EPHA4,FER,FES,FLT4,GNA11,GNAI1,GNAQ,HIPK3,INSRR,JAK3,MAP2K4,MAPK9,PAK4,PRKCA,PRKCG,PRKCQ,RAD51L1,RAD51L3,SYNCRIP,TYK2
4.4.2	G	GO:0008083	103	18	4	0.174757	8971189	Melatonin has been shown to have direct oncostatic actions on estrogen-responsive, MCF-7 humanbreast cancer cells in culture. In the present study, we examined whether these inhibitory actions on cell growth may be mediated through actions on bioassayable growth factor activity. In order to test this hypothesis, we estimated the growth factor activity of conditioned medium (CM) from estradiol (E2…	growth factor activity	A4D1W7,C7FDY0,O15520,O43915,O60258,O76093,P05230,P08476,P08620,P10767,P11487,P12034,P15692,P31371,P49767,P55075,Q8NF90,Q9GZV9	FGF1,FGF10,FGF17,FGF18,FGF23,FGF3,FGF4,FGF5,FGF6,FGF8,FGF9,FIGF,INHBA,VEGFA,VEGFC
4.4.3	G	GO:0005158	85	12	4	0.141176			insulin receptor binding	A2A284,O14654,P01308,P22413,Q13322,Q8TEW6,Q8WU20,Q8WWQ0,Q99704,Q9BX66,Q9P104,Q9Y4H2	ART4,DOK4,DOK5,ENPP1,FRS2,GRB10,INS,IRS2,IRS4,PHIP,PLCG1,SORBS1
4.4.4	OG	GO:0005509	73	8	5	0.109589			calcium ion binding	B2R5U3,O75093,O94813,P19174,P42229,P51692,Q59GY7,Q5T0V1	EHD1,PLCG1,SLIT1,SLIT2,STAT5A,STAT5B
4.4.4	OG	GO:0005070	73	8	4	0.109589			SH3/SH2 adaptor activity	O14492,O14508,P46109,Q13480,Q14449,Q15464,Q9NP31,Q9UKW4	CRKL,GAB1,GRB14,SH2B2,SH2D2A,SHB,SOCS2,VAV3
4.4.5	G	GO:0004930	57	6	5	0.105263	12446589	We have previously shown that the G protein-coupled receptor (GPR)30 is critical for progestin-induced growth inhibition. In this study, we addressed signal transduction pathways involved in progestin-mediated signaling. Progestin could not provide any additional growth inhibitory effect to MCF-7 cells treated with specific MAPK kinase inhibitors, PD98059 and U0126. Medroxyprogesteroneacetate (MP…	G-protein coupled receptor activity	B0ZBD3,B0ZBE0,P25100,P35348,P35368,P41231	ADRA1B,ADRA1D,P2RY2
4.4.6	OG	GO:0008009	51	5	6	0.0980392	14725563	We propose that the ability of estrogen exposure to increase the probability of a woman developing breast cancer may be related to decreased chemokine activity and suppression of immune surveillance in mammary tissue.	chemokine activity	D0EI67,O00585,P02778,P13501,Q6ICR7	CCL21,CCL5,CXCL10
4.4.6	OG	GO:0005244	51	5	7	0.0980392			voltage-gated ion channel activity	A4D0V9,B0FYA3,Q01668,Q59GD8,Q9NZV8	CACNA1D,KCND2
4.4.7	OG	GO:0035091	41	4	4	0.097561			phosphatidylinositol binding	A6NKH4,O60749,O95219,Q13596	SNX1,SNX2,SNX4
4.4.7	OG	GO:0019901	41	4	5	0.097561			protein kinase binding	O15524,P08575,P10912,Q8N122	GHR,PTPRC,RPTOR,SOCS1
4.4.7	OG	GO:0017124	41	4	4	0.097561	12587999	Ras-GTPase activating protein SH3 domain-binding proteins 1 and 2 (G3BP1 and G3BP2) have recently been reported to be encoded by two separate genes on human chromosomes 5 and 4 respectively and have been implicated in Ras signalling, NFkappaB signalling, the atin proteosome pathway and RNA processing. In addition, G3BP1 has recently been implicated in cancer biology. The transcripts for these gen…	SH3 domain binding	O15357,Q05209,Q96PV0,Q9UNA1	ARHGAP26,INPPL1,PTPN12,SYNGAP1
4.4.7	OG	GO:0008565	41	4	3	0.097561			protein transporter activity	A6NKH4,O60749,Q13596,Q92572	AP3S1,SNX1,SNX2
4.4.8	B	GO:0005524	49	18	7	0.367347	12653670	ATP binding cassette transporters and drug resistance in breast cancer. Resistance to chemotherapy is a critical issue in the management of breast cancer patients. The nature of clinical drug resistance is likely to be multifactorial. However, in the last decade considerable attention has been dedicated to the role played by membrane transporter proteins belonging to the ATP binding cassette prot…	ATP binding	B0FXP0,B3FR89,B5A923,O43502,O60674,P06213,P07948,P08069,P12931,P17948,P21802,P23458,P35968,Q05397,Q05655,Q06609,Q6ZNA8,Q8IYN9	FGFR2,FLT1,IGF1R,INSR,JAK1,JAK2,KDR,LYN,PRKCD,PTK2,RAD51,RAD51C,SRC
4.4.9	OB	GO:0005509	31	6	5	0.193548			calcium ion binding	B4DJ51,P22681,P33151,P62158,Q96HY3,Q9BQC8	CALM1,CALM2,CALM3,CAPN3,CBL,CDH5
4.4.9	OB	GO:0004725	31	6	7	0.193548	7749152	Cellular phosphotyrosine levels are regulated by the balance between protein tyrosine kinases (PTKs) and protein tyrosine phosphatases (PTPs). It is supposed that this balance is disturbed in tumour cells, making the increased or altered activity of PTKs and PTPs likely hallmarks of tumour tissues. Indeed it could be shown that the PTK activity was increased in breast cancer in correlation with p…	protein tyrosine phosphatase activity	A8K3M3,A8K3N4,P17706,P18031,Q06124,Q96AU5	PTPN1,PTPN11,PTPN2
4.4.10	OB	GO:0051219	19	4	3	0.210526	18582474	The domain has the characteristic BRCT topology, but with a long insertion shown to be flexible by NMR relaxation measurements. In the absence of sequence similarity to other proteins, a search for structural analogs of BRCT2 returned the second BRCT domain of the tandem BRCT repeats of cell cycle checkpoint proteins MDC1 (mediator of DNA damage checkpoint protein 1) and BRCA1 (breast cancer prot…	phosphoprotein binding	B0LPF3,P29353,P62258,P62993	GRB2,SHC1,YWHAE
4.4.10	OB	GO:0019904	19	4	3	0.210526			protein domain specific binding	B0LPF3,P62258,P62993,P67870	CSNK2B,GRB2,YWHAE
4.4.10	OB	GO:0005102	19	4	3	0.210526			receptor binding	O14908,P20936,P63244,P67870	CSNK2B,GIPC1,GNB2L1,RASA1
4.5.1	G	GO:0000166	146	42	3	0.287671			nucleotide binding	B0YIY3,O14757,O14965,O43353,O75582,O75676,O75943,P12956,P17066,P18858,P23025,P23443,P33240,P43246,P43405,P49336,P51812,P53355,P54132,P57059,P63279,P78356,Q13509,Q13546,Q13555,Q13627,Q14012,Q14839,Q15382,Q16526,Q16630,Q49AN0,Q7KZI7,Q7RTN6,Q96L34,Q96T58,Q9C0K7,Q9NRH2,Q9NRP7,Q9P0L2,Q9Y2K2,Q9Y572	AURKA,BLM,CAMK1,CAMK2G,CDK8,CHD4,CHEK1,CPSF6,CRY1,CRY2,CSTF2,DAPK1,DYRK1A,HSPA6,LRIG1,MARK1,MARK2,MARK4,MSH2,PIP4K2B,RAD17,RHEB,RIPK1,RIPK2,RIPK3,RPS6KA3,RPS6KA4,RPS6KA5,RPS6KB1,SIK1,SIK3,SNRK,SPEN,STK36,STRADA,STRADB,SYK,TUBB3,UBE2I,XPA,XRCC6
4.5.2	G	GO:0003677	104	23	3	0.221154	22569290	The chromodomain helicase DNA binding protein 5 (CHD5) has recently been identified as a tumor suppressor in a mouse model. The CHD5 locus at 1p36 is deleted, and its mutation has been detected in breast cancer. We, therefore, evaluated whether CHD5 plays a role in human breast cancer.	DNA binding	A8K4I2,B1AHC8,O14497,O14901,O15379,O75367,O75446,O95409,P08151,P09874,P16403,P35680,P49959,P51608,P52594,P82094,Q02539,Q06546,Q15329,Q15915,Q96ST3,Q9HAW4,Q9UBB5	AGFG1,ARID1A,CLSPN,E2F5,GABPA,GLI1,H2AFY,HDAC3,HIST1H1A,HIST1H1C,HNF1B,KLF11,MBD2,MECP2,MRE11A,PARP1,SAP30,SIN3A,TMF1,XRCC6,ZIC1,ZIC2
4.5.3	G	GO:0046872	81	14	4	0.17284	21209903	Genes encoding metal ion-binding proteins were also over-expressed in PIK3CA-mutated tumors. Such metal ion-binding proteins have regulatory roles in central cellular processes such as gene expression, proliferation, differentiation and survival. Increased expression of these proteins in ERα-positive breast tumors has also been reported by Abba et al.[39].	metal ion binding	O94776,O95639,P49441,Q13489,Q13490,Q86YP4,Q8WXI9,Q99728,Q9BTC8,Q9H6X2,Q9NSU2,Q9NZ08,Q9UKF6,Q9Y3A3	ANTXR1,BARD1,BIRC2,BIRC3,CPSF3,CPSF4,ERAP1,GATAD2A,GATAD2B,INPP1,MOBKL3,MTA2,MTA3,TREX1
4.5.4	OG	GO:0005164	67	8	6	0.119403			tumor necrosis factor receptor binding	O75888,P01374,Q06643,Q13158,Q52LU8,Q541E1,Q5STB2,Q5STV3	FADD,LTA,LTB,TNFSF13
4.5.4	OG	GO:0003723	67	8	3	0.119403			RNA binding	O43809,P17947,P54253,Q05048,Q10570,Q12996,Q13601,Q9P2I0	ATXN1,CPSF1,CPSF2,CSTF1,CSTF3,KRR1,NUDT21,SPI1
4.5.5	G	GO:0019901	51	6	5	0.117647			protein kinase binding	B4DPZ1,P01732,P24863,Q7Z4L3,Q8N1F8,Q99638	CCNC,CD8A,RAD9A,STK11IP
4.5.6	G	GO:0004674	45	4	6	0.0888889			protein serine/threonine kinase activity	A4D2F2,O60921,Q5JPI2,Q9Y376	CAB39,HUS1,LYK5,STRADA
4.5.7	OG	GO:0043565	41	3	4	0.0731707			sequence-specific DNA binding	A8IE48,O60869,Q6FHW6	EDF1,GABPA,HNF1B
4.5.7	OG	GO:0042826	41	3	4	0.0731707			histone deacetylase binding	P35232,P45973,Q09028	CBX5,PHB,RBBP4
4.5.7	OG	GO:0042803	41	3	4	0.0731707	11916966	Germ-line mutations in BRCA1 predispose individuals to breast and ovarian cancers. We observed a novel endogenous association of BRCA1 with Nmi (N-Myc-interacting protein) in breast cancer cells. Nmi was found to interact specifically with BRCA1, both in vitroand in vivo, by binding to two major domains in BRCA1, amino acid residues 298–683 and 1301–1863. Homodimerization of Nmi enhanced its asso…	protein homodimerization activity	O75581,Q6FHW6,Q96BY2	HNF1B,LRP6,MOAP1
4.5.7	OG	GO:0003713	41	3	4	0.0731707			transcription coactivator activity	O60869,O94906,Q13503	EDF1,MED21,PRPF6
4.5.7	OG	GO:0003684	41	3	4	0.0731707	18431487	Damaged DNA binding protein 2 plays a role in breast cancer cell growth. The Damaged DNA binding protein 2 (DDB2), is involved in nucleotide excision repair as well as in other biological processes in normal cells, including transcription and cell cycle regulation. Loss of DDB2 function may be related to tumor susceptibility. However, hypothesis of this study was that DDB2 could play a role in br…	damaged DNA binding	O60671,O60934,Q12888	NBN,RAD1,TP53BP1
4.5.8	B	GO:0003677	38	18	3	0.473684			DNA binding	B1A8Z7,O95983,P12004,P13010,P16104,P24928,P26358,P28482,P38398,P42224,P51531,P51532,Q01094,Q03060,Q13535,Q14191,Q16254,Q6IN79	ANTXR1,BRCA1,CREM,DNMT1,E2F1,E2F4,H2AFX,MAPK1,MBD3,PCNA,POLR2A,SERPINA2,SMARCA2,SMARCA4,STAT1,WRN,XRCC5
4.5.9	B	GO:0005524	20	9	7	0.45	12653670	ATP binding cassette transporters and drug resistance in breast cancer. Resistance to chemotherapy is a critical issue in the management of breast cancer patients. The nature of clinical drug resistance is likely to be multifactorial. However, in the last decade considerable attention has been dedicated to the role played by membrane transporter proteins belonging to the ATP binding cassette prot…	ATP binding	B4DYS6,O14920,O15111,P17612,P27448,P68400,Q15831,Q1HBJ4,Q86TT8	CHUK,CSNK2A1,IKBKB,MAPK1,MARK3,PRKCA,STK11
4.5.10	OB	GO:0046982	11	3	4	0.272727			protein heterodimerization activity	P18846,Q07817,Q9UNS1	ATF1,BCL2L1,TIMELESS
4.5.10	OB	GO:0046970	11	3	7	0.272727			NAD-dependent histone deacetylase activity (H4-K16 specific)	Q13547,Q6IT96,Q92769	HDAC1,HDAC2
4.5.10	OB	GO:0046969	11	3	7	0.272727			NAD-dependent histone deacetylase activity (H3-K9 specific)	Q13547,Q6IT96,Q92769	HDAC1,HDAC2
4.5.10	OB	GO:0043565	11	3	4	0.272727			sequence-specific DNA binding	A8MPQ2,P18846,Q92769	ATF1,CREM,HDAC2
4.5.10	OB	GO:0034739	11	3	6	0.272727			histone deacetylase activity (H3-K16 specific)	Q13547,Q6IT96,Q92769	HDAC1,HDAC2
4.5.10	OB	GO:0032041	11	3	7	0.272727			NAD-dependent histone deacetylase activity (H3-K14 specific)	Q13547,Q6IT96,Q92769	HDAC1,HDAC2
4.5.10	OB	GO:0019899	11	3	3	0.272727	2414022	the effects of insulin on methotrexate polyglutamate synthesis and binding to dihydrofolate reductase (DHFR) in two human breast cancer cell lines.	enzyme binding	P60484,Q13547,Q92769	HDAC1,HDAC2,PTEN
4.6.1	G	GO:0003677	108	26	3	0.240741			DNA binding	A2I2N6,O00268,O00327,O60563,O75925,P08047,P13984,P14921,P17676,P19838,P20226,P22736,P27695,P29084,P52630,Q02818,Q07864,Q15648,Q5TZP7,Q71DI3,Q7Z3A3,Q8ND30,Q99608,Q9HBZ2,Q9Y2N7,Q9Y618	APEX1,ARNT2,ARNTL,CCNT1,CEBPB,DAND5,ETS1,GTF2E2,GTF2F2,HIF3A,HIST2H3A,HIST2H3C,HIST2H3D,MBD4,NCOR2,NDN,NFKB1,NR4A1,NUCB1,PIAS1,POLE,PPFIBP2,STAT2,TAF4,TBP
4.6.2	G	GO:0046872	82	20	4	0.243902	21209903	Genes encoding metal ion-binding proteins were also over-expressed in PIK3CA-mutated tumors. Such metal ion-binding proteins have regulatory roles in central cellular processes such as gene expression, proliferation, differentiation and survival. Increased expression of these proteins in ERα-positive breast tumors has also been reported by Abba et al.[39].	metal ion binding	A2A322,B3VK56,O14964,O15297,O75604,P09601,P10589,P23769,P29475,P49792,Q13219,Q13330,Q53Y00,Q6UWE0,Q8NG27,Q969K3,Q96KS0,Q9GZT9,Q9H6Z9,Q9NWT6	EGLN1,EGLN2,EGLN3,GATA2,HGS,HIF1AN,HMOX1,LRSAM1,MTA1,NANOS1,NR2F1,NR4A1,PAPPA,PJA1,PPM1D,RANBP2,RNF34,USP2
4.6.3	G	GO:0003713	62	9	4	0.145161			transcription coactivator activity	O00170,P17980,P21675,P27540,P48552,P61244,Q15545,Q8N9B5,Q92831	ARNT,AURKAIP1,JMY,KAT2B,MAX,NRIP1,PSMC3,TAF1,TAF7
4.6.4	G	GO:0000166	53	4	3	0.0754717			nucleotide binding	P00558,Q13287,Q9H2X6,Q9UHD8	HIPK2,NMI,PGK1,SEPT9
4.6.5	OG	GO:0050661	49	3	4	0.0612245			NADP binding	B0YJ76,P00374,P16435	DHFR,POR
4.6.5	OG	GO:0031625	49	3	5	0.0612245	22085717	Breast cancer metastasis suppressor 1 (BRMS1) is destabilized by the Cul3-SPOP E3 ubiquitin ligase complex.	ubiquitin protein ligase binding	P32121,Q13620,Q93009	ARRB2,CUL4B,USP7
4.6.5	OG	GO:0008134	49	3	3	0.0612245			transcription factor binding	Q15306,Q93009,Q96H20	IRF4,SNF8,USP7
4.6.5	OG	GO:0003723	49	3	3	0.0612245			RNA binding	O14980,P46777,P62913	RPL11,RPL5,XPO1
4.6.6	B	GO:0046872	53	17	4	0.320755	21209903	Genes encoding metal ion-binding proteins were also over-expressed in PIK3CA-mutated tumors. Such metal ion-binding proteins have regulatory roles in central cellular processes such as gene expression, proliferation, differentiation and survival. Increased expression of these proteins in ERα-positive breast tumors has also been reported by Abba et al.[39].	metal ion binding	O15151,O15350,O96017,P03372,P04150,P04637,P10275,P35354,P62877,Q00987,Q05513,Q09472,Q8WZ73,Q92793,Q92905,Q92993,Q9NS23	AR,CHEK2,COPS5,CREBBP,EP300,ESR1,KAT5,MDM2,MDM4,NR3C1,PRKCZ,PTGS2,RASSF1,RBX1,RFFL,TP53,TP73
4.6.7	OB	GO:0005524	36	11	7	0.305556			ATP binding	A6NFE9,A8CZ58,A8MU64,B0LPE5,P00519,P07900,P25098,P27361,P31749,P49459,Q13315	ABL1,ADRBK1,AKT1,ATM,HSP90AA1,MAPK3,PRKCZ,UBE2A
4.6.7	OB	GO:0000166	36	11	3	0.305556			nucleotide binding	A6NFE9,A8CZ58,A8MU64,B0LPE5,P00519,P07900,P25098,P27361,P31749,P49459,Q13315	ABL1,ADRBK1,AKT1,ATM,HSP90AA1,MAPK3,PRKCZ,UBE2A
4.6.8	B	GO:0008134	25	8	3	0.32			transcription factor binding	O75832,P05412,P35869,P40763,P63165,Q04206,Q16665,Q8N726	AHR,CDKN2A,HIF1A,JUN,PSMD10,RELA,STAT3,SUMO1
4.6.9	B	GO:0003713	17	3	4	0.176471			transcription coactivator activity	C9JL99,Q15596,Q4LE28	CREBBP,KAT5,NCOA2
4.7.1	G	GO:0046872	90	16	4	0.177778	21209903	Genes encoding metal ion-binding proteins were also over-expressed in PIK3CA-mutated tumors. Such metal ion-binding proteins have regulatory roles in central cellular processes such as gene expression, proliferation, differentiation and survival. Increased expression of these proteins in ERα-positive breast tumors has also been reported by Abba et al.[39].	metal ion binding	B0ZBF6,P04839,P08235,P31689,P36873,P41235,P49023,P53671,Q05516,Q14344,Q16790,Q5T7Q0,Q75N03,Q7L3H5,Q9BZE0,Q9UKT4	CA9,CBLL1,CYBB,DNAJA1,FBXO5,GLIS2,GNA13,HNF4A,LIMK2,NR3C2,PPP1CC,PXN,ZBTB16
4.7.2	G	GO:0003779	74	12	4	0.162162			actin binding	O14604,P12814,P18206,P33241,P40123,P50552,Q13402,Q96KX2,Q9UBC5,Q9ULJ8,Q9Y613,Q9Y6U3	ACTN1,CAP2,CAPZA3,FHOD1,LSP1,MYO1A,MYO7A,PPP1R9A,SCIN,TMSB4Y,VASP,VCL
4.7.3	G	GO:0042803	62	8	4	0.129032	11916966	Germ-line mutations in BRCA1 predispose individuals to breast and ovarian cancers. We observed a novel endogenous association of BRCA1 with Nmi (N-Myc-interacting protein) in breast cancer cells. Nmi was found to interact specifically with BRCA1, both in vitroand in vivo, by binding to two major domains in BRCA1, amino acid residues 298–683 and 1301–1863. Homodimerization of Nmi enhanced its asso…	protein homodimerization activity	B2R5Q7,O00560,O15169,P08887,P09327,P13861,P14923,P40189	AXIN1,IL6R,IL6ST,JUP,PRKAR2A,SDCBP,VIL1
4.7.4	G	GO:0004725	54	7	7	0.12963			protein tyrosine phosphatase activity	P28827,Q15678,Q16827,Q52LH9,Q9UBF0,Q9UBT5,Q9UNH5	CDC14A,PTPN14,PTPRM,PTPRU
4.7.5	OG	GO:0019903	47	5	5	0.106383	17511879	The identification of PP1β as a BRCA1 interacting protein and characterization of the interaction of BRCA1 with PP1α, β and γ both in vitro and in vivo, provides new insights into the roles of both BRCA1 and the PP1 isoforms. These biochemical results led to analysis of the expression of BRCA1 as well as PP1α, β and γ, which has provided unique evidence for their potential deregulation in breast …	protein phosphatase binding	O60716,P30260,Q9UJX3,Q9UJX4,Q9UJX5	ANAPC4,ANAPC5,ANAPC7,CDC27,CTNND1
4.7.5	OG	GO:0005524	47	5	7	0.106383			ATP binding	B9A012,P49841,P68133,Q6FI27,Q9UKE5	ACTA1,GSK3B,MYO7A,TNIK
4.7.5	OG	GO:0004842	47	5	6	0.106383	11320250	BRCA1 is a breast and ovarian cancer-specific tumor suppressor that seems to be involved in transcription and DNA repair. Here we report that BRCA1 exhibits a bona fide ubiquitin (Ub) protein ligase (E3) activity, and that cancer-predisposing mutations within the BRCA1 RING domain abolish its Ub ligase activity. Furthermore, these mutants are unable to reverse gamma-radiation hypersensitivity of …	ubiquitin-protein ligase activity	B4DDV7,Q9UJX2,Q9UJX4,Q9UJX5,Q9UJX6	ANAPC2,ANAPC4,ANAPC5,CBLL1,CDC23
4.7.5	OG	GO:0000166	47	5	3	0.106383			nucleotide binding	B9A012,P49841,P68133,Q6FI27,Q9UKE5	ACTA1,GSK3B,MYO7A,TNIK
4.7.6	B	GO:0000166	43	11	3	0.255814			nucleotide binding	B2R6Q4,B3KXS2,P31321,P41240,P48736,P61158,P63261,Q03113,Q14289,Q1KLZ0,Q92930	ACTG1,ACTR3,CSK,GNA12,PIK3CG,PRKAR1B,PS1TP5BP1,PTK2B,RAB8B
4.7.7	B	GO:0003779	32	5	4	0.15625	18316593	Girdin (girders of actin filaments) is a novel actin-binding Akt substrate that plays an important role in actin organization and Akt-dependent cell motility in fibroblasts. Here, we find that Girdin is expressed in a variety of cancer cell lines, including the breast cancer cell line MDA-MB-231, and is phosphorylated by the stimulation of insulin-like growth factor (IGF-I). In vitro migration an…	actin binding	A2A418,O43707,P06396,Q53QM2,Q5T0I2	ACTN4,ACTR3,GSN
4.7.8	B	GO:0046872	27	4	4	0.148148	21209903	Genes encoding metal ion-binding proteins were also over-expressed in PIK3CA-mutated tumors. Such metal ion-binding proteins have regulatory roles in central cellular processes such as gene expression, proliferation, differentiation and survival. Increased expression of these proteins in ERα-positive breast tumors has also been reported by Abba et al.[39].	metal ion binding	P05067,P26010,P62136,P62140	APP,ITGB7,PPP1CA,PPP1CB
4.7.9	OB	GO:0050839	23	3	3	0.130435			cell adhesion molecule binding	P05106,P12830,P15311	EZR,FZR1,ITGB3
4.7.9	OB	GO:0008233	23	3	3	0.130435			peptidase activity	P42574,P49768,Q14790	CASP3,CASP8,PSEN1
4.8.1	G	GO:0046872	77	13	4	0.168831	21209903	Genes encoding metal ion-binding proteins were also over-expressed in PIK3CA-mutated tumors. Such metal ion-binding proteins have regulatory roles in central cellular processes such as gene expression, proliferation, differentiation and survival. Increased expression of these proteins in ERα-positive breast tumors has also been reported by Abba et al.[39].	metal ion binding	O00151,O95251,O95696,P15822,P22392,P49641,Q14134,Q8N6T7,Q8TDZ2,Q8TF68,Q8WYH8,Q96GX9,Q9UKY1	APIP,BRD1,HIVEP1,ING5,MAN2A2,MICAL1,MYST2,NME2,PDLIM1,SIRT6,TRIM29,ZHX1,ZNF384
4.8.2	G	GO:0003677	64	9	3	0.140625			DNA binding	O00255,O14503,Q13426,Q6IB83,Q96AE4,Q9GZQ5,Q9NS87,Q9P0W2,Q9UHX1	BHLHE40,FUBP1,HMG20B,KIF15,MEN1,PUF60,XRCC4
4.8.3	G	GO:0000166	55	6	3	0.109091			nucleotide binding	A8MVS8,O00429,Q13177,Q13557,Q6FHN3,Q9Y2P4	CAMK2D,DNM1L,NME2,PAK2,SLC27A6
4.8.4	OG	GO:0008233	49	4	3	0.0816327			peptidase activity	P14091,P25786,P55211,Q99436	CASP9,CTSE,PSMA1,PSMB7
4.8.4	OG	GO:0003723	49	4	3	0.0816327			RNA binding	P25786,Q8IYB7,Q8NC51,Q92979	DIS3L2,EMG1,PSMA1,SERBP1
4.8.5	B	GO:0043565	25	5	4	0.2			sequence-specific DNA binding	P16220,Q13263,Q13469,Q53X93,Q5U0J5	CREB1,NFATC2,TRIM28
4.8.6	OB	GO:0046872	20	3	4	0.15	21209903	Genes encoding metal ion-binding proteins were also over-expressed in PIK3CA-mutated tumors. Such metal ion-binding proteins have regulatory roles in central cellular processes such as gene expression, proliferation, differentiation and survival. Increased expression of these proteins in ERα-positive breast tumors has also been reported by Abba et al.[39].	metal ion binding	O14639,Q12873,Q13464	ABLIM1,CHD3,ROCK1
4.8.6	OB	GO:0005524	20	3	7	0.15			ATP binding	P17600,Q12873,Q13464	CHD3,ROCK1,SYN1
4.8.6	OB	GO:0003779	20	3	4	0.15	18316593	Girdin (girders of actin filaments) is a novel actin-binding Akt substrate that plays an important role in actin organization and Akt-dependent cell motility in fibroblasts. Here, we find that Girdin is expressed in a variety of cancer cell lines, including the breast cancer cell line MDA-MB-231, and is phosphorylated by the stimulation of insulin-like growth factor (IGF-I). In vitro migration an…	actin binding	O14639,P17600,Q15149	ABLIM1,PLEC,SYN1
4.8.6	OB	GO:0000166	20	3	3	0.15			nucleotide binding	Q12873,Q13464,Q5RL73	C7orf64,CHD3,ROCK1
4.9.1	G	GO:0000166	89	21	3	0.235955			nucleotide binding	B2R6F3,O00444,O60825,O75628,O94921,P09769,P12270,P21127,P23588,P33176,P38919,P42338,P84103,Q04912,Q13748,Q14103,Q15118,Q1ZYQ1,Q96PN6,Q99759,Q9UBF8	ADCY10,CDK11B,CDK14,EIF4A3,EIF4B,FGR,HNRNPD,KIF5B,MAP3K3,MST1R,PDPK1,PFKFB2,PI4KB,PIK3CB,PLK4,REM1,SRSF3,TPR,TUBA3C,TUBA3D
4.9.2	G	GO:0042803	68	7	4	0.102941	11916966	Germ-line mutations in BRCA1 predispose individuals to breast and ovarian cancers. We observed a novel endogenous association of BRCA1 with Nmi (N-Myc-interacting protein) in breast cancer cells. Nmi was found to interact specifically with BRCA1, both in vitroand in vivo, by binding to two major domains in BRCA1, amino acid residues 298–683 and 1301–1863. Homodimerization of Nmi enhanced its asso…	protein homodimerization activity	C8C060,O14649,O14746,P12643,P47736,P49815,Q07812	BAX,BMP2,KCNK3,RAP1GAP,TERT,TSC2
4.9.3	OG	GO:0046872	61	5	4	0.0819672	21209903	Genes encoding metal ion-binding proteins were also over-expressed in PIK3CA-mutated tumors. Such metal ion-binding proteins have regulatory roles in central cellular processes such as gene expression, proliferation, differentiation and survival. Increased expression of these proteins in ERα-positive breast tumors has also been reported by Abba et al.[39].	metal ion binding	P26651,Q14258,Q5T9H0,Q9H8W4,Q9UK53	ING1,PLEKHF2,TRIM25,ZNF823
4.9.3	OG	GO:0003723	61	5	3	0.0819672			RNA binding	P05198,P61326,Q53XC0,Q6PKG0,Q8NG38	EIF2S1,LARP1,MAGOH,TERT
4.9.4	G	GO:0004930	51	4	5	0.0784314	12446589	We have previously shown that the G protein-coupled receptor (GPR)30 is critical for progestin-induced growth inhibition. In this study, we addressed signal transduction pathways involved in progestin-mediated signaling. Progestin could not provide any additional growth inhibitory effect to MCF-7 cells treated with specific MAPK kinase inhibitors, PD98059 and U0126. Medroxyprogesteroneacetate (MP…	G-protein coupled receptor activity	P14416,P30872,P35346,Q541E0	DRD2,SSTR1,SSTR5
4.9.5	OG	GO:0047485	47	3	3	0.0638298			protein N-terminus binding	O00165,P50542,Q92574	HAX1,PEX5,TSC1
4.9.5	OG	GO:0015297	47	3	5	0.0638298			antiporter activity	P32418,P57103,Q9UPR5	SLC8A1,SLC8A2,SLC8A3
4.9.5	OG	GO:0005516	47	3	3	0.0638298	17001319	We previously reported the identification of HRPAP20 (hormone-regulated proliferation-associated protein 20), a novel hormone-regulated, proliferation-associated protein. In tumor cell lines, constitutive HRPAP20 expression enhanced proliferation and suppressed apoptosis, characteristics frequently associated with malignant progression. Here, we report that highly invasive breast cancer cell line…	calmodulin binding	P32418,P57103,Q9UPR5	SLC8A1,SLC8A2,SLC8A3
4.9.5	OG	GO:0003779	47	3	4	0.0638298			actin binding	Q04917,Q9H4G0,Q9Y2J2	EPB41L1,EPB41L3,YWHAH
4.9.5	OG	GO:0003777	47	3	8	0.0638298			microtubule motor activity	A8MXL7,Q6P597,Q9H0B6	KLC3
4.9.6	B	GO:0005524	13	7	7	0.538462	12653670	ATP binding cassette transporters and drug resistance in breast cancer. Resistance to chemotherapy is a critical issue in the management of breast cancer patients. The nature of clinical drug resistance is likely to be multifactorial. However, in the last decade considerable attention has been dedicated to the role played by membrane transporter proteins belonging to the ATP binding cassette prot…	ATP binding	O15530,P11274,P42345,P48729,Q15139,Q99683,Q9BRD5	BCR,CSNK1A1,MAP3K5,MTOR,PDPK1,PRKD1
4.10.1	G	GO:0000166	62	19	3	0.306452			nucleotide binding	A4QPA9,B7UEF3,B7UEF4,O00212,O00329,O14936,O43187,P10398,P41743,P42336,P42684,P51617,P61224,Q02750,Q13574,Q59H81,Q5VY90,Q92963,Q99578	ABL2,ARAF,BCL11B,BRAP,CSN3,DGKZ,IRAK1,IRAK2,MAP2K1,PIK3CA,PIK3CD,PRKCI,RAP1B,RHOD,RIT2
4.10.2	G	GO:0005085	43	10	4	0.232558			guanyl-nucleotide exchange factor activity	C0LTP2,O95267,Q07890,Q13905,Q15811,Q5SXQ6,Q8IV73,Q8IZJ4,Q9NZL6,Q9P212	ITSN1,PLCE1,RAPGEF1,RASGRP1,RASGRP4,RGL1,RGL4,SOS2
4.10.3	G	GO:0004888	33	6	4	0.181818			transmembrane signaling receptor activity	D1CS45,D1CS56,O60603,Q86XR7,Q99836,Q9NR96	MYD88,TICAM2,TLR2,TLR9
4.10.4	G	GO:0046872	27	4	4	0.148148	21209903	Genes encoding metal ion-binding proteins were also over-expressed in PIK3CA-mutated tumors. Such metal ion-binding proteins have regulatory roles in central cellular processes such as gene expression, proliferation, differentiation and survival. Increased expression of these proteins in ERα-positive breast tumors has also been reported by Abba et al.[39].	metal ion binding	Q8TDF6,Q9P2S2,Q9UKT9,Q9Y330	IKZF3,NRXN2,RASGRP4,ZBTB12
4.10.5	OG	GO:0005509	23	3	5	0.130435			calcium ion binding	Q05586,Q96PK2,Q9UPN3	GRIN1,MACF1
4.10.5	OG	GO:0005096	23	3	4	0.130435			GTPase activator activity	O14924,P81274,Q13671	GPSM2,RGS12,RIN1
4.10.6	B	GO:0000166	21	7	3	0.333333			nucleotide binding	A1L4K2,P01112,P04049,P15056,P45983,Q9GZR7,Q9Y616	BRAF,DDX24,HRAS,IRAK3,MAPK8,RAF1
4.10.7	OG	GO:0046872	14	3	4	0.214286	21209903	Genes encoding metal ion-binding proteins were also over-expressed in PIK3CA-mutated tumors. Such metal ion-binding proteins have regulatory roles in central cellular processes such as gene expression, proliferation, differentiation and survival. Increased expression of these proteins in ERα-positive breast tumors has also been reported by Abba et al.[39].	metal ion binding	P15498,P49356,Q8WWW0	FNTB,RASSF5,VAV1
4.10.7	OG	GO:0005085	14	3	4	0.214286			guanyl-nucleotide exchange factor activity	P15498,Q12967,Q6KH11	RALGDS,VAV1
4.11.1	G	GO:0000166	37	7	3	0.189189			nucleotide binding	A8C1Z0,P17858,P23246,P34931,P43243,Q9NZJ5,Q9Y4L1	EIF2AK3,HSPA1L,HYOU1,MATR3,PFKL,SFPQ
4.11.2	G	GO:0051082	30	5	3	0.166667			unfolded protein binding	P23284,Q8IXB1,Q96KC8,Q9H173,Q9UBS4	DNAJB11,DNAJC1,DNAJC10,PPIB,SIL1
4.11.3	OG	GO:0015035	25	3	5	0.12			protein disulfide oxidoreductase activity	P13667,Q15084,Q53RC7	PDIA4,PDIA6
4.11.3	OG	GO:0005216	25	3	6	0.12	21760973	TRPM 8 was first identified in prostate epithelial cells by Tsavaler group [93].In normal prostate, the TRPM 8 level is moderate. However, the expression level of TRPM 8 increases dramatically in prostate cancer [94]. Similarly, the expression level of TRPM 8 becomes highly enriched in other primary human tumors such as breast, colon, lung and skin cancers [93].	ion channel activity	P42261,P46098,Q7KZM7	GRIA1,HTR3A
4.11.3	OG	GO:0003756	25	3	5	0.12			protein disulfide isomerase activity	P13667,P30040,Q15084	ERP29,PDIA4,PDIA6
4.11.4	B	GO:0000166	20	9	3	0.45			nucleotide binding	O75460,P04350,P07437,P11021,P11142,P11387,P38646,Q00839,Q5SU16	ERN1,HNRNPU,HSPA5,HSPA8,HSPA9,TOP1,TUBB,TUBB3
4.12.1	G	GO:0000166	31	9	3	0.290323			nucleotide binding	A4D1D2,P08183,P16234,P34947,P61586,Q06187,Q13418,Q15835,Q5JY90	ABCB1,BTK,GRK1,GRK5,ILK,PDGFRA,RHOA
4.12.2	OG	GO:0016747	22	3	4	0.136364			transferase activity, transferring acyl groups other than amino-acyl groups	A6NM69,P22307,Q6NXF4	CTDSP2,SYCP2
4.12.2	OG	GO:0004930	22	3	5	0.136364			G-protein coupled receptor activity	P21453,P24530,P30939	EDNRB,HTR1F,S1PR1
4.12.3	B	GO:0000166	29	11	3	0.37931			nucleotide binding	A4D2P0,A4D2P1,A6NF12,B4DYA0,P04629,P04899,P07947,P19784,P51813,P63000,Q05193	BMX,CSNK2A2,DNM1,GNAI2,NTRK1,RAC1,YES1
4.12.4	B	GO:0046872	18	4	4	0.222222	21209903	Genes encoding metal ion-binding proteins were also over-expressed in PIK3CA-mutated tumors. Such metal ion-binding proteins have regulatory roles in central cellular processes such as gene expression, proliferation, differentiation and survival. Increased expression of these proteins in ERα-positive breast tumors has also been reported by Abba et al.[39].	metal ion binding	P04156,P35228,Q12933,Q9Y4K3	NANOS2,PRNP,TANK,TRAF6
4.12.5	B	GO:0035091	14	3	4	0.214286			phosphatidylinositol binding	O14939,Q13393,Q14451	GRB7,PLD1,PLD2
4.13.1	G	GO:0000166	37	9	3	0.243243			nucleotide binding	P11233,P13569,P13639,P36404,P51149,P55072,P62491,Q53YD8,Q9NP72	ARL2,CFTR,EEF2,RAB11A,RAB18,RAB7A,RALA,VCP
4.13.2	G	GO:0008601	28	8	4	0.285714			protein phosphatase type 2A regulator activity	P63151,Q00005,Q01105,Q13362,Q14738,Q16537,Q6ZN33,Q9Y2T4	PPP2R2A,PPP2R2B,PPP2R2C,PPP2R5C,PPP2R5D,PPP2R5E,SET
4.13.3	OB	GO:0005524	14	8	7	0.571429			ATP binding	A1XKG3,A8K5I0,P08107,P10809,P25205,P48730,Q00535,Q9H0K1	CDK5,CSNK1D,HSPA1A,HSPA1B,HSPD1,MCM3,SIK2
4.13.3	OB	GO:0000166	14	8	3	0.571429			nucleotide binding	A1XKG3,A8K5I0,P08107,P10809,P25205,P48730,Q00535,Q9H0K1	CDK5,CSNK1D,HSPA1A,HSPA1B,HSPD1,MCM3,SIK2
4.14.1	OG	GO:0016881	18	3	4	0.166667			acid-amino acid ligase activity	O00308,Q5YLC1,Q9H0M0	WWP1,WWP2
4.14.1	OG	GO:0005089	18	3	6	0.166667			Rho guanyl-nucleotide exchange factor activity	Q5SQI5,Q5SQI7,Q7Z628	SLC6A2,SLC6A5
4.14.1	OG	GO:0005085	18	3	4	0.166667			guanyl-nucleotide exchange factor activity	Q5SQI5,Q5SQI7,Q7Z628	SLC6A2,SLC6A5
4.14.1	OG	GO:0004842	18	3	6	0.166667			ubiquitin-protein ligase activity	O00308,Q5YLC1,Q9H0M0	WWP1,WWP2
4.14.2	B	GO:0003713	8	4	4	0.5			transcription coactivator activity	P05549,P06400,P06748,Q99967	CITED2,NPM1,RB1,TFAP2A
4.15.1	OG	GO:0005524	18	9	7	0.5	12653670	ATP binding cassette transporters and drug resistance in breast cancer. Resistance to chemotherapy is a critical issue in the management of breast cancer patients. The nature of clinical drug resistance is likely to be multifactorial. However, in the last decade considerable attention has been dedicated to the role played by membrane transporter proteins belonging to the ATP binding cassette prot…	ATP binding	A8K3Y2,B3KR15,B4DX87,O00418,P52564,Q16644,Q8IW41,Q9UKI8,Q9Y6R4	EEF2K,MAP2K6,MAP3K4,MAPKAPK3,MAPKAPK5,TLK1
4.15.1	OG	GO:0004674	18	9	6	0.5			protein serine/threonine kinase activity	A8K3Y2,B3KR15,B4DX87,O00418,P52564,Q16644,Q8IW41,Q9UKI8,Q9Y6R4	EEF2K,MAP2K6,MAP3K4,MAPKAPK3,MAPKAPK5,TLK1
4.15.1	OG	GO:0000166	18	9	3	0.5			nucleotide binding	A8K3Y2,B3KR15,B4DX87,O00418,P52564,Q16644,Q8IW41,Q9UKI8,Q9Y6R4	EEF2K,MAP2K6,MAP3K4,MAPKAPK3,MAPKAPK5,TLK1
4.15.2	G	GO:0008083	9	3	4	0.333333	8971189	Melatonin has been shown to have direct oncostatic actions on estrogen-responsive, MCF-7 humanbreast cancer cells in culture. In the present study, we examined whether these inhibitory actions on cell growth may be mediated through actions on bioassayable growth factor activity. In order to test this hypothesis, we estimated the growth factor activity of conditioned medium (CM) from estradiol (E2…	growth factor activity	A8K1P5,B7Z4M7,Q92913	FGF13
4.17.1	OB	GO:0046872	5	3	4	0.6	21209903	Genes encoding metal ion-binding proteins were also over-expressed in PIK3CA-mutated tumors. Such metal ion-binding proteins have regulatory roles in central cellular processes such as gene expression, proliferation, differentiation and survival. Increased expression of these proteins in ERα-positive breast tumors has also been reported by Abba et al.[39].	metal ion binding	P19793,P43354,Q8N2W9	NR4A2,PIAS4,RXRA
4.17.1	OB	GO:0008270	5	3	6	0.6			zinc ion binding	P19793,P43354,Q8N2W9	NR4A2,PIAS4,RXRA
4.18.1	G	GO:0008270	7	3	6	0.428571			zinc ion binding	Q5JWM1,Q9NPA5,Q9NTW7	ZFP64
5.1.1	G	GO:0046872	176	54	4	0.306818	21209903	Genes encoding metal ion-binding proteins were also over-expressed in PIK3CA-mutated tumors. Such metal ion-binding proteins have regulatory roles in central cellular processes such as gene expression, proliferation, differentiation and survival. Increased expression of these proteins in ERα-positive breast tumors has also been reported by Abba et al.[39].	metal ion binding	A8K3H3,A8MYJ1,B6ZGS9,D2KUA6,O95718,P10589,P10828,P11473,P11474,P13631,P17252,P21912,P22736,P27815,P28702,P29590,P35398,P35637,P37231,P41235,P48443,P50479,P53667,P55055,P62508,Q06278,Q12802,Q13133,Q13285,Q15650,Q16851,Q4U0F0,Q53GG5,Q53Y00,Q569H8,Q58EY0,Q59H18,Q5F0P7,Q5QHG3,Q5STP9,Q6GZ85,Q7LCB3,Q8IW13,Q8WWI1,Q92731,Q92753,Q92905,Q96EB6,Q96L73,Q96RI1,Q9BYF0,Q9UQ26,Q9Y692,Q9Y6K9	AKAP13,AOX1,COPS5,ESR2,ESRRA,ESRRB,ESRRG,FUS,GMEB1,hAO,HNF4A,IKBKG,LIMK1,LMO7,NR1H2,NR1H3,NR1H4,NR1I3,NR2F1,NR4A1,NR5A1,NSD1,PDE4A,PDLIM3,PDLIM4,PML,PPARG,PRKCA,RARB,RARG,RIMS2,RORA,RORB,RXRB,RXRG,SDHB,SIRT1,THRB,TNNI3K,TRIP4,UGP2,VDR
5.1.2	G	GO:0003677	122	23	3	0.188525			DNA binding	A2I2P5,B1AT47,O14497,O15379,O60563,O75586,P16455,P20823,P33076,P35869,P42226,P43699,P80303,Q14186,Q15562,Q15646,Q16254,Q16656,Q6ZRS2,Q8NFD5,Q99743,Q9BQG0,Q9Y261	AHR,ARID1A,ARID1B,CCNT1,CIITA,E2F4,FOXA2,GMEB1,HDAC3,HNF1A,MED6,MGMT,MYBBP1A,NFE2L1,NKX2-1,NPAS2,NUCB2,OASL,SRCAP,STAT6,TEAD2,TFDP1
5.1.3	G	GO:0000166	99	20	3	0.20202			nucleotide binding	O14920,O15111,O60282,O60706,P11802,P17844,P19784,P33176,P49336,P60763,Q08170,Q12840,Q13243,Q13247,Q59F66,Q6IBQ5,Q6PL18,Q6PML9,Q92841,Q9Y2W1	ABCC9,ATAD2,CDK4,CDK8,CHUK,CSNK2A2,DDX17,DDX5,FUS,IKBKB,KIF5A,KIF5B,KIF5C,NCOA3,SLC30A9,SRSF4,SRSF5,SRSF6,THRAP3
5.1.4	G	GO:0043565	79	12	4	0.151899			sequence-specific DNA binding	B0ZTD4,B4DFQ7,D0VY79,P11831,P27540,P56178,Q02078,Q07687,Q15853,Q16665,Q53QU7,Q53Y73	ARNT,DLX2,DLX5,FOXA2,HIF1A,MEF2A,SRF,USF2
5.1.5	OG	GO:0030165	67	6	4	0.0895522			PDZ domain binding	Q13424,Q13884,Q15700,Q5T2W1,Q92796,Q9NUP9	LIN7C,MPP2,MPP3,PDZK1,SNTA1,SNTB1
5.1.5	OG	GO:0005085	67	6	4	0.0895522			guanyl-nucleotide exchange factor activity	A3KN82,B7ZML2,O15085,Q13009,Q8TEU7,Q9NZN5	ARHGEF11,ARHGEF12,RAPGEF6,TIAM1
5.1.5	OG	GO:0003713	67	6	4	0.0895522			transcription coactivator activity	P51610,Q86X55,Q93074,Q96T76,Q9NVC6,Q9Y2X0	CARM1,HCFC1,MED12,MED16,MED17,MMS19
5.1.6	OG	GO:0019901	49	5	5	0.102041			protein kinase binding	B4DPZ1,O60583,P24863,P30281,Q7Z4L3	CCNC,CCND3,CCNT2
5.1.6	OG	GO:0005509	49	5	5	0.102041			calcium ion binding	B4DEE8,P35609,P46939,Q15493,Q99828	ACTN2,CIB1,MGMT,RGN,UTRN
5.1.7	OG	GO:0008083	39	3	4	0.0769231	8971189	Melatonin has been shown to have direct oncostatic actions on estrogen-responsive, MCF-7 humanbreast cancer cells in culture. In the present study, we examined whether these inhibitory actions on cell growth may be mediated through actions on bioassayable growth factor activity. In order to test this hypothesis, we estimated the growth factor activity of conditioned medium (CM) from estradiol (E2…	growth factor activity	A8K571,P18075,P22004	BMP6,BMP7
5.1.8	B	GO:0003677	56	21	3	0.375			DNA binding	B8Y636,P10275,P10826,P19338,P19793,P20226,P28482,P40763,P50750,Q01094,Q07869,Q09472,Q13029,Q15329,Q15648,Q16695,Q4W5M7,Q5THJ1,Q969G3,Q9UBK2,Q9Y618	AR,CDK9,E2F1,E2F5,EP300,HIST3H3,MAPK1,MBD4,NCL,NCOR2,PPARA,PPARGC1A,PPARGC1B,PRDM2,RARA,RARB,RXRA,SMARCE1,STAT3,TBP
5.1.9	OB	GO:0008134	35	11	3	0.314286			transcription factor binding	O00170,P03372,P10827,P16220,P63165,Q00403,Q1HBJ4,Q5U0J5,Q92769,Q92793,Q92831	AURKAIP1,CREB1,CREBBP,ESR1,GTF2B,HDAC2,KAT2B,MAPK1,SUMO1,THRA
5.1.9	OB	GO:0003713	35	11	4	0.314286			transcription coactivator activity	O00170,O60244,O75469,P10276,Q13503,Q14686,Q15596,Q4LE28,Q92793,Q92831,Q9Y6Q9	AURKAIP1,CREBBP,KAT2B,MED14,MED21,NCOA2,NCOA3,NCOA6,NR1I2,RARA
5.1.10	B	GO:0005524	16	7	7	0.4375	12653670	ATP binding cassette transporters and drug resistance in breast cancer. Resistance to chemotherapy is a critical issue in the management of breast cancer patients. The nature of clinical drug resistance is likely to be multifactorial. However, in the last decade considerable attention has been dedicated to the role played by membrane transporter proteins belonging to the ATP binding cassette prot…	ATP binding	B4DYS6,O95477,P12931,P17612,P22314,P68400,Q16539	ABCA1,CSNK2A1,MAPK14,PRKCA,SRC,UBA1
5.1.11	OB	GO:0043565	9	3	4	0.333333			sequence-specific DNA binding	O75376,Q53X93,Q6FH41	CREB1,NCOR1,THRA
5.1.11	OB	GO:0019899	9	3	3	0.333333			enzyme binding	P24385,Q04917,Q99873	CCND1,PRMT1,YWHAH
5.2.1	G	GO:0003677	120	27	3	0.225	22569290	The chromodomain helicase DNA binding protein 5 (CHD5) has recently been identified as a tumor suppressor in a mouse model. The CHD5 locus at 1p36 is deleted, and its mutation has been detected in breast cancer. We, therefore, evaluated whether CHD5 plays a role in human breast cancer.	DNA binding	A4FTV9,B2R4R0,P09884,P0C0S8,P11388,P15927,P17096,P18754,P33991,P39748,P41218,P52926,P62805,Q01538,Q02539,Q03060,Q06481,Q07666,Q08050,Q13950,Q14469,Q16778,Q1M182,Q5T6U8,Q6FHX6,Q9H211,Q9Y250	APLP2,C21orf33,CDT1,CREM,FEN1,FOXM1,HIST1H1A,HIST1H2AH,HIST1H2AI,HIST1H2AK,HIST1H4L,HIST2H2BE,HMGA1,HMGA2,KHDRBS1,LZTS1,MCM4,MNDA,PKMYT1,POLA1,RCC1,RPA2,RUNX2,TOP2A
5.2.2	G	GO:0000166	93	21	3	0.225806			nucleotide binding	A6NFE9,B3KVE1,O43683,O95835,P04183,P07948,P14625,P20338,P27448,P30291,P49459,P50570,P52732,P54652,P61020,Q53QE4,Q86TT8,Q96KB5,Q96Q89,Q99640,Q9Y6R4	BUB1,DNM2,HSP90B1,HSPA2,KIF11,KIF20B,LATS1,LYN,MAP3K4,MARK3,PBK,PKMYT1,RAB4A,RAB5B,TK1,UBE2A,WEE1
5.2.3	G	GO:0046872	72	5	4	0.0694444	21209903	Genes encoding metal ion-binding proteins were also over-expressed in PIK3CA-mutated tumors. Such metal ion-binding proteins have regulatory roles in central cellular processes such as gene expression, proliferation, differentiation and survival. Increased expression of these proteins in ERα-positive breast tumors has also been reported by Abba et al.[39].	metal ion binding	O00562,O15151,O15392,Q92993,Q9Y5T5	BIRC5,KAT5,MDM4,PITPNM1,USP16
5.2.4	OG	GO:0019901	67	4	5	0.0597015			protein kinase binding	B7Z7E3,O95067,P14635,P78396	CCNA1,CCNB1,CCNB2
5.2.4	OG	GO:0008022	67	4	3	0.0597015	18501503	The interactions between BRCA1 and p53 are relevant for understanding hereditary breast and ovarian cancer. Although in vitro studies reported that BRCA1 (amino acids 224-500) and the second BRCT domain of the BRCA1 C-terminus may interact with p53, quantitative biophysical measurements indicate that these regions of BRCA1 do not bind efficiently to p53. Here we show that BRCA1 interacts with p53…	protein C-terminus binding	O95782,P08670,P49418,P98082	AMPH,AP2A1,DAB2,VIM
5.2.4	OG	GO:0004725	67	4	7	0.0597015			protein tyrosine phosphatase activity	P30304,P30305,P30307,Q16667	CDC25A,CDC25B,CDC25C,CDKN3
5.2.5	OG	GO:0051082	55	3	3	0.0545455			unfolded protein binding	P06748,Q13112,Q9BYG9	CHAF1B,NPM1
5.2.5	OG	GO:0043565	55	3	4	0.0545455			sequence-specific DNA binding	A8MPQ2,P39880,Q53Y49	CREM,CUX1,FOXM1
5.2.5	OG	GO:0042803	55	3	4	0.0545455	11916966	Germ-line mutations in BRCA1 predispose individuals to breast and ovarian cancers. We observed a novel endogenous association of BRCA1 with Nmi (N-Myc-interacting protein) in breast cancer cells. Nmi was found to interact specifically with BRCA1, both in vitroand in vivo, by binding to two major domains in BRCA1, amino acid residues 298–683 and 1301–1863. Homodimerization of Nmi enhanced its asso…	protein homodimerization activity	P06748,P47736,Q9H8V3	ECT2,NPM1,RAP1GAP
5.2.5	OG	GO:0005096	55	3	4	0.0545455			GTPase activator activity	P47736,Q15311,Q9H8V3	ECT2,RALBP1,RAP1GAP
5.2.6	OB	GO:0030332	11	3	3	0.272727			cyclin binding	P06493,P38936,Q6FI05	CDK1,CDKN1A
5.2.6	OB	GO:0016301	11	3	4	0.272727	19075780	Src kinase plays a key role in multiple signalling pathways regulating diverse cell functions from proliferation and survival to invasion and angiogenesis. In breast cancer, both Src protein levels and kinase activity are frequently elevated and its important role in these oncogenic processes make it a potential target for therapeutic intervention. Importantly, recent evidence has revealed a role…	kinase activity	B0UXA9,P38936,Q6FI05	CDKN1A,CSNK2B
5.3.1	G	GO:0005524	101	29	7	0.287129			ATP binding	A1XKG3,A6NF12,A8K4G3,B0FXP0,B4DJU7,B7UEF3,B7UEF4,O15315,O43502,O43543,O60674,O75771,P04629,P08631,P08922,P10721,P23458,P24941,P29323,P42684,P43403,Q00535,Q06187,Q06609,Q13177,Q5JY90,Q6ZNA8,Q92918,Q9Y4K4	ABL2,BTK,CDK2,CDK5,EPHB2,HCK,JAK1,JAK2,KIT,MAP4K1,MAP4K5,NTRK1,PAK2,RAD51,RAD51C,RAD51L1,RAD51L3,ROS1,XRCC2,ZAP70
5.3.2	G	GO:0017124	72	11	4	0.152778	12587999	Ras-GTPase activating protein SH3 domain-binding proteins 1 and 2 (G3BP1 and G3BP2) have recently been reported to be encoded by two separate genes on human chromosomes 5 and 4 respectively and have been implicated in Ras signalling, NFkappaB signalling, the atin proteosome pathway and RNA processing. In addition, G3BP1 has recently been implicated in cancer biology. The transcripts for these gen…	SH3 domain binding	O15357,P07203,P22681,P56945,P78314,Q05209,Q13444,Q68EM7,Q8N8S7,Q99638,Q9NYB9	ABI2,ADAM15,ARHGAP17,BCAR1,CBL,ENAH,GPX1,INPPL1,PTPN12,RAD9A,SH3BP2
5.3.3	G	GO:0019904	61	8	3	0.131148			protein domain specific binding	B0LPF3,D0PNI1,P27348,P31946,P61981,P62258,P62993,P63104	GRB2,YWHAB,YWHAE,YWHAG,YWHAQ,YWHAZ
5.3.4	G	GO:0003677	53	6	3	0.113208			DNA binding	O14746,P22670,Q07890,Q16531,Q92466,Q99877	DDB1,DDB2,HIST1H2BN,RFX1,SOS2,TERT
5.3.5	G	GO:0003779	47	5	4	0.106383	18316593	Girdin (girders of actin filaments) is a novel actin-binding Akt substrate that plays an important role in actin organization and Akt-dependent cell motility in fibroblasts. Here, we find that Girdin is expressed in a variety of cancer cell lines, including the breast cancer cell line MDA-MB-231, and is phosphorylated by the stimulation of insulin-like growth factor (IGF-I). In vitro migration an…	actin binding	O00401,O43586,P47756,Q92558,Q9Y6W5	CAPZB,PSTPIP1,WASF1,WASF2,WASL
5.3.6	OG	GO:0008270	42	4	6	0.0952381			zinc ion binding	O94875,P49023,Q14258,Q969W1	PXN,SORBS2,TRIM25,ZDHHC16
5.3.6	OG	GO:0005102	42	4	3	0.0952381			receptor binding	P01024,P16333,P20936,Q03135	C3,CAV1,NCK1,RASA1
5.3.6	OG	GO:0005070	42	4	4	0.0952381			SH3/SH2 adaptor activity	P46108,P46109,Q9NWQ8,Q9NZM3	CRK,CRKL,ITSN2,PAG1
5.3.6	OG	GO:0004725	42	4	7	0.0952381			protein tyrosine phosphatase activity	A4D1C5,B4E1E6,P29350,Q53XS4	PTPN12,PTPN18,PTPN6
5.3.7	OG	GO:0016538	26	3	4	0.115385	20179208	Cyclin D1 belongs to a family of proteins that regulate progression through the G1-S phase of the cell cycle by binding to cyclin-dependent kinase(cdk)-4 to phosphorylate the retinoblastoma protein and release E2F transcription factors for progression through cell cycle. Several cancers, including breast, colon, and prostate, overexpress the cyclin D1 gene. However, the correlation of cyclin D1 o…	cyclin-dependent protein kinase regulator activity	A7K6Y5,Q8TDN4,Q9BTV7	CABL1,CABLES1,CABLES2
5.3.7	OG	GO:0008233	26	3	3	0.115385			peptidase activity	P55211,Q5T208,Q92542	CASP9,NCSTN
5.3.7	OG	GO:0005158	26	3	4	0.115385			insulin receptor binding	O60496,Q7L591,Q99704	ART4,DOK2,DOK3
5.3.7	OG	GO:0005057	26	3	3	0.115385			receptor signaling protein activity	O60496,P15391,Q99704	ART4,CD19,DOK2
5.3.8	B	GO:0000166	10	4	3	0.4			nucleotide binding	A8K3Z8,P00519,P54132,P62826	ABL1,BLM,RAN
5.4.1	G	GO:0046872	79	14	4	0.177215	21209903	Genes encoding metal ion-binding proteins were also over-expressed in PIK3CA-mutated tumors. Such metal ion-binding proteins have regulatory roles in central cellular processes such as gene expression, proliferation, differentiation and survival. Increased expression of these proteins in ERα-positive breast tumors has also been reported by Abba et al.[39].	metal ion binding	O15015,O94806,P17544,P17936,P24278,P26651,P49790,P49792,Q06455,Q12873,Q12933,Q7Z4J5,Q7Z6J0,Q9NQW7	ATF7,CHD3,IGFBP3,NUP153,PRKD3,RANBP2,RUNX1T1,SH3RF1,TANK,XPNPEP1,ZBTB25,ZNF646,ZNF823
5.4.2	OG	GO:0008565	65	10	3	0.153846			protein transporter activity	O00410,O00505,O15397,O43592,O60684,O95149,O95373,Q92973,Q9HAV4,Q9UIA9	IPO5,IPO7,IPO8,KPNA3,KPNA6,SNUPN,TNPO1,XPO5,XPO7,XPOT
5.4.2	OG	GO:0000166	65	10	3	0.153846			nucleotide binding	O00418,O14733,P45985,P48729,Q15427,Q15717,Q8IW41,Q9GZY0,Q9UBU9,Q9UMR2	CSNK1A1,DDX19B,EEF2K,ELAVL1,MAP2K4,MAP2K7,MAPKAPK5,NXF1,NXF2,NXF2B,SF3B4
5.4.3	OG	GO:0043565	45	6	4	0.133333			sequence-specific DNA binding	B2RMP1,P17535,P19419,P48436,Q12772,Q8NCY3	ATF7,ELK1,JUND,SOX9,SREBF2
5.4.3	OG	GO:0003677	45	6	3	0.133333			DNA binding	B2R4P9,P07305,P23511,P84243,Q12968,Q92754	H1F0,H3F3A,H3F3B,NFATC3,NFYA,TFAP2C
5.4.4	G	GO:0005078	33	4	4	0.121212			MAP-kinase scaffold activity	Q13387,Q8WTR2,Q9UPT6,Q9UQF2	DUSP19,MAPK8IP1,MAPK8IP2,MAPK8IP3
5.4.5	OG	GO:0005509	29	3	5	0.103448			calcium ion binding	B3KR14,P51178,Q9Y2I6	NINL,PLCD1
5.4.5	OG	GO:0003723	29	3	3	0.103448			RNA binding	O75940,P46777,Q16637	RPL5,SMN2,SMNDC1
5.4.6	OB	GO:0008134	26	8	3	0.307692			transcription factor binding	P04637,P05412,P06400,P63279,P84022,Q15796,Q53XR6,Q99750	JUN,MDFI,RB1,SMAD2,SMAD3,TP53,UBE2I
5.4.6	OB	GO:0005524	26	8	7	0.307692			ATP binding	A1L4K2,B5M0B4,P04637,P23443,P45983,P45984,P63279,Q15139	MAPK8,MAPK9,PRKD1,RPS6KB1,TP53,UBE2I
5.4.7	OB	GO:0043565	12	3	4	0.25			sequence-specific DNA binding	P15336,Q00613,Q8WYK2	ATF2,HSF1,JDP2
5.4.7	OB	GO:0008270	12	3	6	0.25			zinc ion binding	P15336,Q14974,Q8TAR1	ATF2,KPNB1
5.4.7	OB	GO:0004725	12	3	7	0.25	7749152	Cellular phosphotyrosine levels are regulated by the balance between protein tyrosine kinases (PTKs) and protein tyrosine phosphatases (PTPs). It is supposed that this balance is disturbed in tumour cells, making the increased or altered activity of PTKs and PTPs likely hallmarks of tumour tissues. Indeed it could be shown that the PTK activity was increased in breast cancer in correlation with p…	protein tyrosine phosphatase activity	A8K3N4,P17706,Q96AU5	PTPN2
5.5.1	G	GO:0003677	75	19	3	0.253333			DNA binding	A8MUS2,P14921,P15036,P17676,P26583,P27797,P29375,P40424,P49715,Q00653,Q00839,Q13105,Q13886,Q3L8U1,Q59GV3,Q8TAQ2,Q99816,Q9P2W1,Q9UBZ4	APEX2,CALR,CEBPA,CEBPB,CHD9,ETS1,ETS2,HMGB2,HNRNPU,KDM5A,KLF9,NFKB2,PBX1,PSMC3IP,SMARCC2,TSG101,ZBTB17
5.5.2	OG	GO:0046872	56	12	4	0.214286	21209903	Genes encoding metal ion-binding proteins were also over-expressed in PIK3CA-mutated tumors. Such metal ion-binding proteins have regulatory roles in central cellular processes such as gene expression, proliferation, differentiation and survival. Increased expression of these proteins in ERα-positive breast tumors has also been reported by Abba et al.[39].	metal ion binding	A8MTW5,B0ZBF6,B7ZAU2,O43294,P00813,P08235,P14735,P24468,P53041,Q13263,Q9UBS8,Q9Y6X2	ADA,IDE,NR2F2,NR3C2,PIAS3,PPP5C,RNF14,TGFB1I1,TRIM28
5.5.2	OG	GO:0008270	56	12	6	0.214286			zinc ion binding	A8MTW5,B0ZBF6,B7ZAU2,O43294,P00813,P01730,P08235,P14735,P24468,Q13263,Q9UBS8,Q9Y6X2	ADA,CD4,IDE,NR2F2,NR3C2,PIAS3,RNF14,TGFB1I1,TRIM28
5.5.3	G	GO:0005509	43	8	5	0.186047			calcium ion binding	B4DJ51,P21579,P42229,P51692,P62158,Q59GY7,Q6AI31,Q96HY3	CALM1,CALM2,CALM3,STAT5A,STAT5B,SYT1
5.5.4	OG	GO:0003713	35	7	4	0.2			transcription coactivator activity	O94906,O95905,P48552,Q05086,Q96GM5,Q9H2G0,Q9Y3R0	ECD,LGALS12,NRIP1,PRPF6,SMARCD1,UBE3A
5.5.4	OG	GO:0000166	35	7	3	0.2			nucleotide binding	A8K5I0,P06239,P08107,Q14498,Q86U06,Q8TD08,Q8TDD1	DDX54,HSPA1A,HSPA1B,LCK,MAPK15,RBM23,RBM39
5.5.5	G	GO:0043565	21	5	4	0.238095			sequence-specific DNA binding	B4DQJ2,P09086,Q6N087,Q9NR55,Q9UBC0	BATF3,ETS1,NR2F2,ONECUT1,POU2F2
5.5.6	OG	GO:0031072	16	3	3	0.1875			heat shock protein binding	Q02790,Q08752,Q13451	FKBP4,FKBP5,PPID
5.5.6	OG	GO:0003755	16	3	4	0.1875	19056847	Cyclophilin B (CypB) is a 21-kDa protein with peptidyl-prolyl cis-trans isomerase activity that functions as a transcriptional inducer for Stat5 and as a ligand for CD147. To better understand the global function of CypB in breast cancer, T47D cells with a small interfering RNA-mediated knockdown of CypB were generated. Subsequent expression profiling analysis showed that 663 transcripts were reg…	peptidyl-prolyl cis-trans isomerase activity	Q02790,Q08752,Q13451	FKBP4,FKBP5,PPID
5.5.7	OB	GO:0046872	18	8	4	0.444444	21209903	Genes encoding metal ion-binding proteins were also over-expressed in PIK3CA-mutated tumors. Such metal ion-binding proteins have regulatory roles in central cellular processes such as gene expression, proliferation, differentiation and survival. Increased expression of these proteins in ERα-positive breast tumors has also been reported by Abba et al.[39].	metal ion binding	O15164,O75925,O95071,P04150,P06241,P06401,P10588,Q05516	FYN,NR2F6,NR3C1,PGR,PIAS1,TRIM24,UBR5,ZBTB16
5.5.7	OB	GO:0003677	18	8	3	0.444444			DNA binding	O75925,P06401,P10588,P19838,P51531,Q04206,Q05516,Q92922	NFKB1,NR2F6,PGR,PIAS1,RELA,SMARCA2,SMARCC1,ZBTB16
5.6.1	G	GO:0046872	66	21	4	0.318182	21209903	Genes encoding metal ion-binding proteins were also over-expressed in PIK3CA-mutated tumors. Such metal ion-binding proteins have regulatory roles in central cellular processes such as gene expression, proliferation, differentiation and survival. Increased expression of these proteins in ERα-positive breast tumors has also been reported by Abba et al.[39].	metal ion binding	A6NHG8,O00238,O95625,O95630,P10398,P36896,P36897,P49356,P53609,Q04771,Q13114,Q6ZNA4,Q7LFL8,Q8NCP5,Q8WWW0,Q92974,Q96FJ0,Q9NR48,Q9UII5,Q9UIS9,Q9Y2K7	ACVR1,ACVR1B,ARAF,ARHGEF2,ASH1L,BMPR1B,CXXC5,FNTB,KDM2A,MBD1,PGGT1B,RASSF5,RNF111,STAMBP,STAMBPL1,TGFBR1,TRAF3,ZBTB11,ZBTB44,ZNF107
5.6.2	G	GO:0000166	45	13	3	0.288889			nucleotide binding	A8K3Y2,O43318,O43353,O95398,P46734,P52564,Q5T7S2,Q6FI23,Q8WZA2,Q9HC29,Q9NPP4,Q9NZ70,Q9UNY4	FOXE1,MAP2K3,MAP2K6,MAP3K7,NLRC4,NOD2,NR2C2,RAPGEF3,RAPGEF4,RIPK2,TGFBR1
5.6.3	G	GO:0003677	32	6	3	0.1875	22569290	The chromodomain helicase DNA binding protein 5 (CHD5) has recently been identified as a tumor suppressor in a mouse model. The CHD5 locus at 1p36 is deleted, and its mutation has been detected in breast cancer. We, therefore, evaluated whether CHD5 plays a role in human breast cancer.	DNA binding	C8CBA8,P15172,P35711,Q15361,Q9BT81,Q9NQ87	CXXC5,HEYL,MYOD1,NKX2-1,SOX5,SOX7
5.6.4	OG	GO:0070411	26	4	4	0.153846			I-SMAD binding	O15169,O43541,Q9HCE7,Q9Y2T1	AXIN1,AXIN2,SMAD6,SMURF1
5.6.4	OG	GO:0042802	26	4	3	0.153846			identical protein binding	O14640,O15169,Q9HAU4,Q9UI14	AXIN1,DVL1L1,RABAC1,SMURF2
5.6.4	OG	GO:0019899	26	4	3	0.153846			enzyme binding	O14640,O15169,Q96IZ0,Q9Y2T1	AXIN1,AXIN2,DVL1L1,PAWR
5.6.4	OG	GO:0016881	26	4	4	0.153846			acid-amino acid ligase activity	Q547Q3,Q96DE7,Q9HAU4,Q9HCE7	SMURF1,SMURF2
5.6.5	G	GO:0005085	16	3	4	0.1875			guanyl-nucleotide exchange factor activity	Q12967,Q13972,Q6KH11	RALGDS,RASGRF1
5.6.6	B	GO:0000166	20	9	3	0.45			nucleotide binding	A3QNQ0,B0LPE5,B7Z7H6,D2JYI1,P04049,P12956,P31749,P37173,P62070	AKT1,RAF1,RRAS2,TGFBR2,XRCC6
5.6.7	OB	GO:0044212	11	3	5	0.272727			transcription regulatory region DNA binding	O15105,P46937,Q13485	SMAD4,SMAD7,YAP1
5.6.7	OB	GO:0005158	11	3	4	0.272727			insulin receptor binding	A8K3M3,P18031,P27986	PIK3R1,PTPN1
5.6.7	OB	GO:0003677	11	3	3	0.272727	22569290	The chromodomain helicase DNA binding protein 5 (CHD5) has recently been identified as a tumor suppressor in a mouse model. The CHD5 locus at 1p36 is deleted, and its mutation has been detected in breast cancer. We, therefore, evaluated whether CHD5 plays a role in human breast cancer.	DNA binding	B1AHC8,Q13485,Q8N2W9	PIAS4,SMAD4,XRCC6
5.7.1	G	GO:0003677	52	20	3	0.384615			DNA binding	O00268,P17480,P25791,P29084,P35269,P49848,P52655,P53999,Q13422,Q15544,Q15572,Q16514,Q16594,Q5VTD9,Q6IBA2,Q6ZYL4,Q7Z7C8,Q86U70,Q92804,Q9UKT9	GFI1B,GTF2A1,GTF2E2,GTF2F1,GTF2H5,IKZF1,IKZF3,LDB1,LMO2,PCSK4,SUB1,TAF11,TAF12,TAF1C,TAF4,TAF6,TAF8,TAF9,UBTF
5.7.2	G	GO:0008270	32	10	6	0.3125			zinc ion binding	B0QYK1,O43255,P29083,P48059,P61968,Q13888,Q6P1X5,Q86X94,Q96MX4,Q99728	BARD1,EWSR1,GTF2E1,GTF2H2,LIMS1,LMO4,SIAH2,TAF12,TAF2
5.7.3	OG	GO:0008134	22	4	3	0.181818			transcription factor binding	P09429,P52657,Q13363,Q15545	CTBP1,GTF2A2,HMGB1,TAF7
5.7.3	OG	GO:0003713	22	4	4	0.181818			transcription coactivator activity	O60869,P52657,Q12962,Q15545	EDF1,GTF2A2,TAF10,TAF7
5.7.4	B	GO:0005524	22	9	7	0.409091	12653670	ATP binding cassette transporters and drug resistance in breast cancer. Resistance to chemotherapy is a critical issue in the management of breast cancer patients. The nature of clinical drug resistance is likely to be multifactorial. However, in the last decade considerable attention has been dedicated to the role played by membrane transporter proteins belonging to the ATP binding cassette prot…	ATP binding	B1A8Z7,P11274,P18074,P19447,P21675,P51532,P62195,Q13315,Q7KZU6	ATM,BCR,ERCC2,ERCC3,PSMC5,SMARCA4,TAF1
5.7.5	OB	GO:0008353	13	4	7	0.307692			RNA polymerase II carboxy-terminal domain kinase activity	P32780,P51946,P51948,Q92759	CCNH,GTF2H1,GTF2H4,MNAT1
5.7.5	OB	GO:0008094	13	4	9	0.307692			DNA-dependent ATPase activity	P32780,P51946,P51948,Q92759	CCNH,GTF2H1,GTF2H4,MNAT1
5.7.5	OB	GO:0004672	13	4	5	0.307692	12446589	G protein-coupled receptor (GPR)30 is critical for progestin-induced growth inhibition. In this study, we addressed signal transduction pathways involved in progestin-mediated signaling. Progestin could not provide any additional growth inhibitory effect to MCF-7 cells treated with specific MAPK kinase inhibitors, PD98059 and U0126. Medroxyprogesteroneacetate (MPA) induced a late (22-23 h) decrea…	protein kinase activity	P32780,P51946,P51948,Q92759	CCNH,GTF2H1,GTF2H4,MNAT1
5.8.1	OG	GO:0005524	64	15	7	0.234375	12653670	ATP binding cassette transporters and drug resistance in breast cancer. Resistance to chemotherapy is a critical issue in the management of breast cancer patients. The nature of clinical drug resistance is likely to be multifactorial. However, in the last decade considerable attention has been dedicated to the role played by membrane transporter proteins belonging to the ATP binding cassette prot…	ATP binding	D2JYH4,P07900,P11142,P16452,P17600,P50613,P60709,P62736,P63261,P68032,P68133,Q13237,Q13976,Q15645,Q1KLZ0	ACTA1,ACTA2,ACTC1,ACTG1,CDK7,EPB42,HSP90AA1,HSPA8,PRKG1,PRKG2,PS1TP5BP1,SYN1,TRIP13
5.8.1	OG	GO:0000166	64	15	3	0.234375			nucleotide binding	D2JYH4,P07900,P11142,P31323,P50613,P60709,P62736,P63261,P68032,P68133,Q05193,Q13237,Q13976,Q15645,Q1KLZ0	ACTA1,ACTA2,ACTC1,ACTG1,CDK7,DNM1,HSP90AA1,HSPA8,PRKAR2B,PRKG1,PRKG2,PS1TP5BP1,TRIP13
5.8.2	G	GO:0003779	47	11	4	0.234043	18316593	Girdin (girders of actin filaments) is a novel actin-binding Akt substrate that plays an important role in actin organization and Akt-dependent cell motility in fibroblasts. Here, we find that Girdin is expressed in a variety of cancer cell lines, including the breast cancer cell line MDA-MB-231, and is phosphorylated by the stimulation of insulin-like growth factor (IGF-I). In vitro migration an…	actin binding	B2ZZ89,B4DHI8,O43491,P11171,P11277,P24855,Q01082,Q13643,Q13813,Q15149,Q9UI08	DNASE1,EPB41,EPB41L2,EVL,FHL3,PLEC,SPTAN1,SPTB,SPTBN1
5.8.3	G	GO:0046872	36	7	4	0.194444	21209903	Genes encoding metal ion-binding proteins were also over-expressed in PIK3CA-mutated tumors. Such metal ion-binding proteins have regulatory roles in central cellular processes such as gene expression, proliferation, differentiation and survival. Increased expression of these proteins in ERα-positive breast tumors has also been reported by Abba et al.[39].	metal ion binding	A4D0U5,P05067,Q14847,Q15942,Q9H0F6,Q9H4Q4,Q9UGI8	APP,LASP1,PRDM12,SHARPIN,TES,ZYX
5.8.4	OG	GO:0008022	29	3	3	0.103448			protein C-terminus binding	P07196,Q92889,Q9Y566	ERCC4,NEFL,SHANK1
5.8.4	OG	GO:0005516	29	3	3	0.103448	17001319	We previously reported the identification of HRPAP20 (hormone-regulated proliferation-associated protein 20), a novel hormone-regulated, proliferation-associated protein. In tumor cell lines, constitutive HRPAP20 expression enhanced proliferation and suppressed apoptosis, characteristics frequently associated with malignant progression. Here, we report that highly invasive breast cancer cell line…	calmodulin binding	P17677,P32418,Q05586	GAP43,GRIN1,SLC8A1
5.8.4	OG	GO:0005509	29	3	5	0.103448			calcium ion binding	O15162,P07384,Q05586	CAPN1,GRIN1,PLSCR1
5.8.4	OG	GO:0003755	29	3	4	0.103448	19056847	Cyclophilin B (CypB) is a 21-kDa protein with peptidyl-prolyl cis-trans isomerase activity that functions as a transcriptional inducer for Stat5 and as a ligand for CD147. To better understand the global function of CypB in breast cancer, T47D cells with a small interfering RNA-mediated knockdown of CypB were generated. Subsequent expression profiling analysis showed that 663 transcripts were reg…	peptidyl-prolyl cis-trans isomerase activity	A8K220,P62937,Q9Y237	PIN4,PPIA
5.8.5	B	GO:0005524	22	9	7	0.409091	12653670	ATP binding cassette transporters and drug resistance in breast cancer. Resistance to chemotherapy is a critical issue in the management of breast cancer patients. The nature of clinical drug resistance is likely to be multifactorial. However, in the last decade considerable attention has been dedicated to the role played by membrane transporter proteins belonging to the ATP binding cassette prot…	ATP binding	B1A8Z7,P11274,P18074,P19447,P21675,P51532,P62195,Q13315,Q7KZU6	ATM,BCR,ERCC2,ERCC3,PSMC5,SMARCA4,TAF1
5.8.6	OB	GO:0008353	13	4	7	0.307692			RNA polymerase II carboxy-terminal domain kinase activity	P32780,P51946,P51948,Q92759	CCNH,GTF2H1,GTF2H4,MNAT1
5.8.6	OB	GO:0008094	13	4	9	0.307692			DNA-dependent ATPase activity	P32780,P51946,P51948,Q92759	CCNH,GTF2H1,GTF2H4,MNAT1
5.8.6	OB	GO:0004672	13	4	5	0.307692	12446589	G protein-coupled receptor (GPR)30 is critical for progestin-induced growth inhibition. In this study, we addressed signal transduction pathways involved in progestin-mediated signaling. Progestin could not provide any additional growth inhibitory effect to MCF-7 cells treated with specific MAPK kinase inhibitors, PD98059 and U0126. Medroxyprogesteroneacetate (MPA) induced a late (22-23 h) decrea…	protein kinase activity	P32780,P51946,P51948,Q92759	CCNH,GTF2H1,GTF2H4,MNAT1
5.9.1	G	GO:0003677	31	12	3	0.387097			DNA binding	O60264,O75446,O95983,P51608,Q08211,Q14839,Q15047,Q15910,Q99592,Q9BQA5,Q9NS87,Q9Y6K1	CHD4,DHX9,DNMT3A,EZH2,HINFP,KIF15,MBD3,MECP2,SAP30,SETDB1,SMARCA5,ZNF238
5.9.2	G	GO:0000166	19	5	3	0.263158			nucleotide binding	B4DQJ5,B5MBZ5,P46013,Q9BYG3,Q9HCN4	GPN1,MKI67,MKI67IP
5.9.3	OG	GO:0046872	14	4	4	0.285714	21209903	Genes encoding metal ion-binding proteins were also over-expressed in PIK3CA-mutated tumors. Such metal ion-binding proteins have regulatory roles in central cellular processes such as gene expression, proliferation, differentiation and survival. Increased expression of these proteins in ERα-positive breast tumors has also been reported by Abba et al.[39].	metal ion binding	O94776,Q86YP4,Q8WXI9,Q9UJW3	DNMT3L,GATAD2A,GATAD2B,MTA2
5.9.3	OG	GO:0043565	14	4	4	0.285714			sequence-specific DNA binding	O94776,P17947,Q86YP4,Q8WXI9	GATAD2A,GATAD2B,MTA2,SPI1
5.9.3	OG	GO:0019899	14	4	3	0.285714	2414022	the effects of insulin on methotrexate polyglutamate synthesis and binding to dihydrofolate reductase (DHFR) in two human breast cancer cell lines.	enzyme binding	P45973,P83916,Q13185,Q9UJW3	CBX1,CBX3,CBX5,DNMT3L
5.9.4	B	GO:0003677	9	4	3	0.444444			DNA binding	P26358,Q96ST3,Q9UBB5,Q9UBC3	DNMT1,DNMT3B,MBD2,SIN3A
5.10.1	G	GO:0008083	34	19	4	0.558824	8971189	Melatonin has been shown to have direct oncostatic actions on estrogen-responsive, MCF-7 humanbreast cancer cells in culture. In the present study, we examined whether these inhibitory actions on cell growth may be mediated through actions on bioassayable growth factor activity. In order to test this hypothesis, we estimated the growth factor activity of conditioned medium (CM) from estradiol (E2…	growth factor activity	O60258,O76093,O95750,P05230,P08620,P09038,P10767,P11487,P12034,P15692,P21781,P31371,P49763,P49765,P55075,Q53XY6,Q6FGV5,Q7LAP4,Q8NF90	FGF1,FGF17,FGF18,FGF19,FGF2,FGF3,FGF4,FGF5,FGF6,FGF7,FGF8,FGF9,PGF,VEGFA,VEGFB
5.10.2	G	GO:0005021	15	6	8	0.4			vascular endothelial growth factor-activated receptor activity	B3FR89,B5A923,O14786,O60462,P17948,P35968	FLT1,KDR,NELL1,NELL2
5.11.3	G	GO:0003743	22	12	5	0.545455			translation initiation factor activity	O00303,O15371,O15372,O75821,O75822,P55884,Q13347,Q5U0F4,Q6IB98,Q99613,Q9UBQ5,Q9Y262	EIF3B,EIF3C,EIF3CL,EIF3D,EIF3F,EIF3G,EIF3H,EIF3I,EIF3J,EIF3K,EIF3L
5.12.1	OG	GO:0005524	17	8	7	0.470588	12653670	ATP binding cassette transporters and drug resistance in breast cancer. Resistance to chemotherapy is a critical issue in the management of breast cancer patients. The nature of clinical drug resistance is likely to be multifactorial. However, in the last decade considerable attention has been dedicated to the role played by membrane transporter proteins belonging to the ATP binding cassette prot…	ATP binding	O96017,P13010,P35251,P40692,P43246,P52701,Q13535,Q92878	ANTXR1,CHEK2,MLH1,MSH2,MSH6,RAD50,SERPINA2,SLC19A1,XRCC5
5.12.1	OG	GO:0003677	17	8	3	0.470588			DNA binding	P13010,P16104,P43246,P49959,Q13535,Q15554,Q92878,Q9NYB0	ANTXR1,H2AFX,MRE11A,MSH2,RAD50,SERPINA2,TERF2,TERF2IP,XRCC5
5.13.1	G	GO:0000166	21	6	3	0.285714			nucleotide binding	P00533,P07437,P36405,P43405,Q5SU16,Q9H270	ARL3,EGFR,SYK,TUBB,VPS11
5.13.2	OG	GO:0008168	15	3	4	0.2	1394831	The distribution of O6-methylguanine-DNA methyltransferase (MGMT) activity in extracts of tumors from 74 patients was measured. The results demonstrated that there was considerable variation of MGMT activity in different human tumor tissues as well as in different individuals. The mean values (X +/- SD, pmol/mg of protein) in breast cancer, stomach cancer, small cell lung cancer, non-small cell l…	methyltransferase activity	A8MZ91,O14744,P22087	FBL,PRMT5
5.13.2	OG	GO:0005509	15	3	5	0.2			calcium ion binding	P37840,Q14831,Q9H2B2	GRM7,SNCA,SYT4
5.14.1	G	GO:0004842	16	6	6	0.375	11320250	BRCA1 is a breast and ovarian cancer-specific tumor suppressor that seems to be involved in transcription and DNA repair. Here we report that BRCA1 exhibits a bona fide ubiquitin (Ub) protein ligase (E3) activity, and that cancer-predisposing mutations within the BRCA1 RING domain abolish its Ub ligase activity. Furthermore, these mutants are unable to reverse gamma-radiation hypersensitivity of …	ubiquitin-protein ligase activity	O00762,Q9NYG5,Q9UJX2,Q9UJX4,Q9UJX5,Q9UM13	ANAPC10,ANAPC11,ANAPC4,ANAPC5,CDC23,UBE2C
5.16.1	G	GO:0045569	8	4	3	0.5	16753135	The death-inducing cytokine TRAIL is a promising agent for anticancer therapy since it preferentially kills cancer versus normal cells; however, some cancer cells are TRAIL-resistant. We initially explored whether overexpression of the MDR1 gene product P-glycoprotein (P-gp), which causes multidrug resistance (MDR) in cancer cells, also contributes to TRAIL-resistance. Surprisingly, our results r…	TRAIL binding	O00220,O14763,O14798,Q9UBN6	TNFRSF10A,TNFRSF10B,TNFRSF10C,TNFRSF10D
5.16.2	G	GO:0005125	4	3	4	0.75			cytokine activity	O00300,P50591,Q6IBA9	TNFRSF11B,TNFSF10
5.17.1	OG	GO:0042803	6	4	4	0.666667	11916966	Germ-line mutations in BRCA1 predispose individuals to breast and ovarian cancers. We observed a novel endogenous association of BRCA1 with Nmi (N-Myc-interacting protein) in breast cancer cells. Nmi was found to interact specifically with BRCA1, both in vitroand in vivo, by binding to two major domains in BRCA1, amino acid residues 298–683 and 1301–1863. Homodimerization of Nmi enhanced its asso…	protein homodimerization activity	B2R5Q7,O00560,P21333,P39086	FLNA,GRIK1,SDCBP
5.17.1	OG	GO:0008022	6	4	3	0.666667			protein C-terminus binding	B2R5Q7,O00560,P78352,Q9NRD5	LLGL1,PICK1,SDCBP
5.21.1	OG	GO:0005524	7	5	7	0.714286	12653670	ATP binding cassette transporters and drug resistance in breast cancer. Resistance to chemotherapy is a critical issue in the management of breast cancer patients. The nature of clinical drug resistance is likely to be multifactorial. However, in the last decade considerable attention has been dedicated to the role played by membrane transporter proteins belonging to the ATP binding cassette prot…	ATP binding	A6NMQ7,P55072,P60604,P62837,Q96RP6	UBE2D2,UBE2G2,VCP
5.21.1	OG	GO:0000166	7	5	3	0.714286			nucleotide binding	A6NMQ7,P55072,P60604,P62837,Q96RP6	UBE2D2,UBE2G2,VCP
5.25.1	OG	GO:0005524	4	3	7	0.75	12653670	ATP binding cassette transporters and drug resistance in breast cancer. Resistance to chemotherapy is a critical issue in the management of breast cancer patients. The nature of clinical drug resistance is likely to be multifactorial. However, in the last decade considerable attention has been dedicated to the role played by membrane transporter proteins belonging to the ATP binding cassette prot…	ATP binding	Q05397,Q14289,Q8IYN9	PTK2,PTK2B
5.25.1	OG	GO:0000166	4	3	3	0.75			nucleotide binding	Q05397,Q14289,Q8IYN9	PTK2,PTK2B
6.1.1	G	GO:0003677	142	53	3	0.373239	22569290	The chromodomain helicase DNA binding protein 5 (CHD5) has recently been identified as a tumor suppressor in a mouse model. The CHD5 locus at 1p36 is deleted, and its mutation has been detected in breast cancer. We, therefore, evaluated whether CHD5 plays a role in human breast cancer.	DNA binding	A8K4I2,B1AHC8,B1AJV5,B4DY22,O14497,O14646,O14901,O43593,O75367,O75446,O95983,P11387,P12956,P13010,P16104,P16403,P17542,P27695,P36508,P46100,P51608,P52630,P55316,Q02539,Q03112,Q03181,Q06330,Q13422,Q13761,Q14526,Q14839,Q15047,Q15326,Q15329,Q15910,Q4LE39,Q5TAD5,Q5TZP7,Q8N108,Q8N2W9,Q92466,Q96BD5,Q96T58,Q9BQG0,Q9NP62,Q9NSC2,Q9UBB5,Q9UBC3,Q9UBL3,Q9UIF9,Q9UKL0,Q9UKT9,Q9Y6K1	APEX1,ARID1A,ARID4B,ASH2L,ATRX,BAZ2A,CHD1,CHD4,DDB2,DNMT3A,DNMT3B,E2F5,EZH2,FOXG1,GCM1,H2AFX,H2AFY,HIC1,HIST1H1A,HIST1H1C,HR,IKZF1,IKZF3,KLF11,MBD2,MBD3,MECOM,MECP2,MIER1,MYBBP1A,PHF21A,PIAS4,PPARD,RBPJ,RCOR1,RUNX3,SALL1,SAP30,SETDB1,SPEN,STAT2,TAL1,TOP1,XRCC5,XRCC6,ZMYND11,ZNF76
6.1.2	OG	GO:0046872	89	19	4	0.213483	21209903	Genes encoding metal ion-binding proteins were also over-expressed in PIK3CA-mutated tumors. Such metal ion-binding proteins have regulatory roles in central cellular processes such as gene expression, proliferation, differentiation and survival. Increased expression of these proteins in ERα-positive breast tumors has also been reported by Abba et al.[39].	metal ion binding	A8MSQ1,B7Z3W1,O94776,O94880,P24468,Q13330,Q2LD48,Q5T9H0,Q6UWE0,Q86Y13,Q92993,Q96QT6,Q9BTC8,Q9C0K0,Q9NWT6,Q9UBN7,Q9UJW3,Q9UK53,Q9Y5X4	BCL11B,DNMT3L,DZIP3,HDAC6,HIF1AN,ING1,KAT5,LRSAM1,MTA1,MTA2,MTA3,NR2E3,NR2F2,PHF12,PHF14,PPARD,ZMYND11
6.1.2	OG	GO:0043565	89	19	4	0.213483			sequence-specific DNA binding	A6NE42,A6NLU7,B4DQJ2,B7Z3W1,D0VY79,O75376,O94776,P24468,P56524,Q01826,Q13330,Q15583,Q16665,Q99697,Q9BTC8,Q9C0K0,Q9GZN2,Q9UBP5,Q9Y5X4	BCL11B,HDAC4,HEY2,HIF1A,MTA1,MTA2,MTA3,NCOR1,NR2E3,NR2F2,PITX2,PPARD,SATB1,TGIF1,TGIF2
6.1.3	G	GO:0000166	58	17	3	0.293103			nucleotide binding	A8KAH9,O43683,P17066,P19784,P34932,P52701,P62834,P63279,P68104,Q02880,Q53QE4,Q59F66,Q6IPS9,Q7L2E3,Q92841,Q9NR30,Q9Y230	BUB1,CSNK2A2,DDX17,DDX56,DHX30,EEF1A1,HSPA4,HSPA6,MSH6,RAP1A,RUVBL2,TOP2B,UBE2I
6.1.4	G	GO:0003714	41	7	4	0.170732			transcription corepressor activity	O00422,O75182,O75381,P48552,Q6W2J9,Q99471,Q9UKV0	BCOR,HDAC9,NRIP1,PEX14,PFDN5,SAP18,SIN3B
6.1.5	OG	GO:0051082	34	4	3	0.117647			unfolded protein binding	O75190,P25685,Q6FHS4,Q9C083	DNAJB1,DNAJB6,PFDN5
6.1.5	OG	GO:0031072	34	4	3	0.117647			heat shock protein binding	O75190,P25685,Q6FHS4,Q9UER7	DAXX,DNAJB1,DNAJB6
6.1.5	OG	GO:0008134	34	4	3	0.117647			transcription factor binding	O60341,P20749,Q9UER7,Q9UQL6	BCL3,DAXX,HDAC5,KDM1A
6.1.6	OG	GO:0042802	26	3	3	0.115385			identical protein binding	O75530,P51610,Q16890	EED,HCFC1,TPD52L1
6.1.6	OG	GO:0003713	26	3	4	0.115385			transcription coactivator activity	C9JL99,P51610,Q9H0E3	HCFC1,KAT5,SF3B3
6.1.7	B	GO:0003677	49	20	3	0.408163	22569290	The chromodomain helicase DNA binding protein 5 (CHD5) has recently been identified as a tumor suppressor in a mouse model. The CHD5 locus at 1p36 is deleted, and its mutation has been detected in breast cancer. We, therefore, evaluated whether CHD5 plays a role in human breast cancer.	DNA binding	B1A8Z7,O60381,P09874,P11388,P12004,P14373,P26358,P29374,P50750,P51531,P51532,Q01094,Q02447,Q05516,Q12873,Q16254,Q969G3,Q96ST3,Q9P0W2,Q9Y618	ARID4A,CDK9,CHD3,DNMT1,E2F1,E2F4,GPIHBP1,HMG20B,NCOR2,PARP1,PCNA,SIN3A,SMARCA2,SMARCA4,SMARCE1,SP3,TOP2A,TRIM27,ZBTB16
6.1.8	B	GO:0005524	29	7	7	0.241379	12653670	ATP binding cassette transporters and drug resistance in breast cancer. Resistance to chemotherapy is a critical issue in the management of breast cancer patients. The nature of clinical drug resistance is likely to be multifactorial. However, in the last decade considerable attention has been dedicated to the role played by membrane transporter proteins belonging to the ATP binding cassette prot…	ATP binding	A8K5I0,B4DYS6,P07900,P08107,P11142,P35249,P68400	CSNK2A1,HSP90AA1,HSPA1A,HSPA1B,HSPA8,RFC4
6.1.9	B	GO:0019899	22	5	3	0.227273	2414022	the effects of insulin on methotrexate polyglutamate synthesis and binding to dihydrofolate reductase (DHFR) in two human breast cancer cell lines.	enzyme binding	Q00987,Q13547,Q92769,Q99638,Q9Y6X2	HDAC1,HDAC2,MDM2,PIAS3,RAD9A
6.2.1	G	GO:0003677	102	29	3	0.284314			DNA binding	O00255,O00571,O14746,O15226,P06401,P14316,P14921,P17096,P18146,P19793,P35637,P42224,P42226,P43699,P49848,P52926,P78347,Q00653,Q04864,Q07869,Q08211,Q14653,Q15544,Q1M182,Q5T6U8,Q92499,Q92750,Q9GZQ5,Q9ULX6	AKAP8L,DDX1,DDX3X,DHX9,EGR1,ETS1,FUS,GTF2I,HMGA1,HMGA2,IRF2,IRF3,MEN1,NFKB2,NKRF,NKX2-1,PGR,PPARA,REL,RXRA,STAT1,STAT6,TAF11,TAF4B,TAF6,TERT
6.2.2	G	GO:0046872	73	18	4	0.246575	21209903	Genes encoding metal ion-binding proteins were also over-expressed in PIK3CA-mutated tumors. Such metal ion-binding proteins have regulatory roles in central cellular processes such as gene expression, proliferation, differentiation and survival. Increased expression of these proteins in ERα-positive breast tumors has also been reported by Abba et al.[39].	metal ion binding	O75469,O95571,P04150,P23769,P60510,P67775,Q00403,Q06187,Q13873,Q15650,Q4U0F0,Q4VBQ6,Q6GZ85,Q8N668,Q96BH1,Q96EB6,Q9UNL4,Q9Y4K3	BMPR2,BTK,COMMD1,ETHE1,GATA2,GTF2B,ING4,NR1I2,NR1I3,NR3C1,PPP2CA,PPP4C,RNF25,SIRT1,TRAF6,TRIP4
6.2.3	OG	GO:0005524	55	14	7	0.254545			ATP binding	A3RJH1,A8K3Y2,O14757,O43318,O75582,P45985,P51003,P52564,P61088,Q04912,Q16566,Q5JY90,Q9NZ70,Q9UHD2	BTK,CAMK4,CHEK1,DDX1,MAP2K4,MAP2K6,MAP3K7,MST1R,NR2C2,PAPOLA,RPS6KA5,TBK1,UBE2N
6.2.3	OG	GO:0000166	55	14	3	0.254545			nucleotide binding	A8K3Y2,O14757,O43318,O75582,P45985,P51003,P52564,P61088,Q04912,Q16566,Q5JY90,Q6IBQ5,Q9NZ70,Q9UHD2	BTK,CAMK4,CHEK1,FUS,MAP2K4,MAP2K6,MAP3K7,MST1R,NR2C2,PAPOLA,RPS6KA5,TBK1,UBE2N
6.2.4	G	GO:0043565	40	7	4	0.175			sequence-specific DNA binding	P10914,P28069,P46531,P78337,Q546S1,Q6FHN8,Q6N087	EGR1,ETS1,IRF1,NOTCH1,PITX1,POU1F1
6.2.5	G	GO:0008013	33	3	3	0.0909091			beta-catenin binding	Q5W141,Q86X55,Q9Y297	BTRC,CARM1
6.2.6	OB	GO:0046872	12	4	4	0.333333	21209903	Genes encoding metal ion-binding proteins were also over-expressed in PIK3CA-mutated tumors. Such metal ion-binding proteins have regulatory roles in central cellular processes such as gene expression, proliferation, differentiation and survival. Increased expression of these proteins in ERα-positive breast tumors has also been reported by Abba et al.[39].	metal ion binding	Q12933,Q13233,Q92793,Q9Y6K9	CREBBP,IKBKG,MAP3K1,TANK
6.2.6	OB	GO:0042802	12	4	3	0.333333			identical protein binding	P25963,Q04206,Q12933,Q13233	MAP3K1,NFKBIA,RELA,TANK
6.2.6	OB	GO:0008270	12	4	6	0.333333			zinc ion binding	Q12933,Q13233,Q4LE28,Q92793	CREBBP,MAP3K1,TANK
6.2.6	OB	GO:0008134	12	4	3	0.333333			transcription factor binding	P05412,P25963,Q04206,Q92793	CREBBP,JUN,NFKBIA,RELA
6.2.6	OB	GO:0005524	12	4	7	0.333333	12653670	ATP binding cassette transporters and drug resistance in breast cancer. Resistance to chemotherapy is a critical issue in the management of breast cancer patients. The nature of clinical drug resistance is likely to be multifactorial. However, in the last decade considerable attention has been dedicated to the role played by membrane transporter proteins belonging to the ATP binding cassette prot…	ATP binding	O15111,P41279,Q13233,Q99558	CHUK,MAP3K1,MAP3K14,MAP3K8
6.2.6	OB	GO:0000166	12	4	3	0.333333			nucleotide binding	O15111,P41279,Q13233,Q99558	CHUK,MAP3K1,MAP3K14,MAP3K8
6.3.1	G	GO:0003677	87	30	3	0.344828	22569290	The chromodomain helicase DNA binding protein 5 (CHD5) has recently been identified as a tumor suppressor in a mouse model. The CHD5 locus at 1p36 is deleted, and its mutation has been detected in breast cancer. We, therefore, evaluated whether CHD5 plays a role in human breast cancer.	DNA binding	A6H8Y1,A8MUS2,O00716,P09884,P15923,P16401,P17480,P20719,P25791,P29375,P41218,P42166,P42167,P49715,Q00577,Q02548,Q02962,Q13029,Q13950,Q14209,Q16533,Q5THJ1,Q66K89,Q8IVW6,Q8TAR1,Q8WUA4,Q92966,Q96FV9,Q9UGL1,Q9UQ80	ARID3B,ATF2,CEBPA,E2F2,E2F3,E4F1,GTF3C2,HIST1H1B,HOXA5,KDM5A,KDM5B,LMO2,MNDA,PA2G4,PAX2,PAX5,POLA1,PRDM2,PTPN18,PURA,RUNX2,SNAPC1,SNAPC3,TCF7L1,THOC1,TMPO,UBTF
6.3.2	G	GO:0046872	57	11	4	0.192982	21209903	Genes encoding metal ion-binding proteins were also over-expressed in PIK3CA-mutated tumors. Such metal ion-binding proteins have regulatory roles in central cellular processes such as gene expression, proliferation, differentiation and survival. Increased expression of these proteins in ERα-positive breast tumors has also been reported by Abba et al.[39].	metal ion binding	A8JZZ0,O15151,O75150,P10071,P15336,Q06587,Q13574,Q6ZN30,Q92994,Q9NYW8,Q9Y468	ATF2,BNC2,DGKZ,GLI3,L3MBTL1,MDM4,RBAK,RING1,RNF40,ZFP36L1
6.3.3	G	GO:0043565	46	6	4	0.130435			sequence-specific DNA binding	P05549,P32519,P39880,Q01892,Q15744,Q6MZZ4	CEBPE,CUX1,DKFZp686H0575,ELF1,SPIB,TFAP2A
6.3.4	OG	GO:0005524	40	5	7	0.125	12653670	ATP binding cassette transporters and drug resistance in breast cancer. Resistance to chemotherapy is a critical issue in the management of breast cancer patients. The nature of clinical drug resistance is likely to be multifactorial. However, in the last decade considerable attention has been dedicated to the role played by membrane transporter proteins belonging to the ATP binding cassette prot…	ATP binding	B5M0B4,O94921,P42685,P45984,Q12931	CDK14,FRK,HSP90B2P,MAPK9
6.3.4	OG	GO:0000166	40	5	3	0.125			nucleotide binding	B5M0B4,O94921,P42685,P45984,Q12931	CDK14,FRK,HSP90B2P,MAPK9
6.3.5	OG	GO:0019899	35	3	3	0.0857143	2414022	the effects of insulin on methotrexate polyglutamate synthesis and binding to dihydrofolate reductase (DHFR) in two human breast cancer cell lines.	enzyme binding	O00257,P42575,Q13185	CASP2,CBX3,CBX4
6.3.5	OG	GO:0003714	35	3	4	0.0857143			transcription corepressor activity	O00257,O75629,Q9Y6B2	CBX4,CREG1,EID1
6.3.6	B	GO:0003677	14	8	3	0.571429	22569290	The chromodomain helicase DNA binding protein 5 (CHD5) has recently been identified as a tumor suppressor in a mouse model. The CHD5 locus at 1p36 is deleted, and its mutation has been detected in breast cancer. We, therefore, evaluated whether CHD5 plays a role in human breast cancer.	DNA binding	P01106,P06400,P15172,P17676,P20226,P35869,Q09472,Q15672	AHR,CEBPB,EP300,MYC,MYOD1,RB1,TBP,TWIST1
6.3.7	OG	GO:0046983	6	3	3	0.5			protein dimerization activity	P01100,P49716,Q6FG41	CEBPD,FOS
6.3.7	OG	GO:0043565	6	3	4	0.5			sequence-specific DNA binding	P01100,P49716,Q6FG41	CEBPD,FOS
6.3.7	OG	GO:0003690	6	3	5	0.5			double-stranded DNA binding	P01100,P09429,Q6FG41	FOS,HMGB1
6.4.1	G	GO:0005524	81	20	7	0.246914	12653670	ATP binding cassette transporters and drug resistance in breast cancer. Resistance to chemotherapy is a critical issue in the management of breast cancer patients. The nature of clinical drug resistance is likely to be multifactorial. However, in the last decade considerable attention has been dedicated to the role played by membrane transporter proteins belonging to the ATP binding cassette prot…	ATP binding	A8CZ58,A8MZ62,C9JU95,O14727,O43353,O75943,O95819,P18858,P19525,P21127,P27361,P40937,P40938,Q13418,Q5U0E6,Q9NPP4,Q9ULW0,Q9UQ88,Q9Y239,Q9Y6E0	APAF1,CDK11A,CDK11B,EIF2AK2,ILK,LRIG1,MAP4K4,MAPK3,NLRC4,NOD1,RAD17,RFC3,RFC5,RIPK2,STK24,TPX2
6.4.2	G	GO:0003677	61	13	3	0.213115			DNA binding	B1AT47,O75618,P05067,P15927,P39748,Q12800,Q6FHX6,Q8N488,Q8WXF8,Q9NS56,Q9NWB7,Q9UGN5,Q9Y692	APP,DEDD,DEDD2,FEN1,GMEB1,IFT57,PARP2,RPA2,RYBP,TFCP2,TOPORS
6.4.3	OG	GO:0046872	48	7	4	0.145833	21209903	Genes encoding metal ion-binding proteins were also over-expressed in PIK3CA-mutated tumors. Such metal ion-binding proteins have regulatory roles in central cellular processes such as gene expression, proliferation, differentiation and survival. Increased expression of these proteins in ERα-positive breast tumors has also been reported by Abba et al.[39].	metal ion binding	B6ZGS9,O60260,P06746,Q5VVX3,Q5VVX4,Q96RI1,Q9NZS9	BFAR,NR1H4,PARK2,POLB
6.4.3	OG	GO:0008270	48	7	6	0.145833			zinc ion binding	B6ZGS9,O60260,Q13077,Q5VVX3,Q5VVX4,Q96RI1,Q9NZS9	BFAR,NR1H4,PARK2,TRAF1
6.4.4	G	GO:0042802	40	6	3	0.15			identical protein binding	O60238,O60936,P10415,Q07817,Q13158,Q15628	BCL2,BCL2L1,BNIP3L,FADD,NOL3,TRADD
6.4.5	OG	GO:0031625	34	3	5	0.0882353			ubiquitin protein ligase binding	B2ZP79,P55957,P63165	BID,SUMO1
6.4.5	OG	GO:0008656	34	3	5	0.0882353			cysteine-type endopeptidase activator activity involved in apoptotic process	O00220,O14763,Q9UKL3	CASP8AP2,TNFRSF10A,TNFRSF10B
6.4.5	OG	GO:0005031	34	3	6	0.0882353			tumor necrosis factor-activated receptor activity	P19438,P25445,Q9HAV5	EDA2R,FASN,TNFRSF1A
6.4.5	OG	GO:0004888	34	3	4	0.0882353			transmembrane signaling receptor activity	P16070,P25445,Q5T9P3	CD44,FASN
6.4.5	OG	GO:0004197	34	3	6	0.0882353			cysteine-type endopeptidase activity	B2CIS9,O15519,P31944	CASP14,CFLAR
6.4.6	OB	GO:0005524	15	4	7	0.266667	12653670	ATP binding cassette transporters and drug resistance in breast cancer. Resistance to chemotherapy is a critical issue in the management of breast cancer patients. The nature of clinical drug resistance is likely to be multifactorial. However, in the last decade considerable attention has been dedicated to the role played by membrane transporter proteins belonging to the ATP binding cassette prot…	ATP binding	O14920,P28482,Q13546,Q1HBJ4	IKBKB,MAPK1,RIPK1
6.4.6	OB	GO:0000166	15	4	3	0.266667			nucleotide binding	O14920,P28482,Q13546,Q1HBJ4	IKBKB,MAPK1,RIPK1
6.4.7	OB	GO:0046872	11	3	4	0.272727	21209903	Genes encoding metal ion-binding proteins were also over-expressed in PIK3CA-mutated tumors. Such metal ion-binding proteins have regulatory roles in central cellular processes such as gene expression, proliferation, differentiation and survival. Increased expression of these proteins in ERα-positive breast tumors has also been reported by Abba et al.[39].	metal ion binding	O75925,Q13489,Q13490	BIRC2,BIRC3,PIAS1
6.4.7	OB	GO:0008270	11	3	6	0.272727			zinc ion binding	O75925,Q13489,Q13490	BIRC2,BIRC3,PIAS1
6.4.7	OB	GO:0008233	11	3	3	0.272727			peptidase activity	P55212,Q14790,Q92851	CASP10,CASP6,CASP8
6.4.7	OB	GO:0004197	11	3	6	0.272727			cysteine-type endopeptidase activity	P55212,Q14790,Q92851	CASP10,CASP6,CASP8
6.5.1	G	GO:0000166	57	12	3	0.210526			nucleotide binding	A6NFE9,O15530,O43929,O95716,P07437,P23025,P49459,P49841,P63146,Q5RL73,Q5SU16,Q6FI27	C7orf64,GSK3B,ORC4,PDPK1,RAB3D,TUBB,UBE2A,UBE2B,XPA
6.5.2	OG	GO:0046872	45	9	4	0.2	21209903	Genes encoding metal ion-binding proteins were also over-expressed in PIK3CA-mutated tumors. Such metal ion-binding proteins have regulatory roles in central cellular processes such as gene expression, proliferation, differentiation and survival. Increased expression of these proteins in ERα-positive breast tumors has also been reported by Abba et al.[39].	metal ion binding	P51693,P62877,P62979,Q7L590,Q7Z6J0,Q9BZE0,Q9NS91,Q9UNA4,Q9Y3C5	APLP1,GLIS2,MCM10,POLI,RAD18,RBX1,RNF11,RPS27A,SH3RF1
6.5.2	OG	GO:0003677	45	9	3	0.2			DNA binding	P10244,P29084,P98177,Q01196,Q14919,Q8N726,Q9BZE0,Q9Y222,Q9Y3C5	CDKN2A,DMTF1,DRAP1,FOXO4,GLIS2,GTF2E2,MYBL2,RNF11,RUNX1
6.5.3	OG	GO:0019901	29	3	5	0.103448			protein kinase binding	P42771,P42773,P55273	CDKN2A,CDKN2C,CDKN2D
6.5.3	OG	GO:0004861	29	3	6	0.103448			cyclin-dependent protein kinase inhibitor activity	P42771,P42773,P55273	CDKN2A,CDKN2C,CDKN2D
6.5.3	OG	GO:0004842	29	3	6	0.103448	11320250	BRCA1 is a breast and ovarian cancer-specific tumor suppressor that seems to be involved in transcription and DNA repair. Here we report that BRCA1 exhibits a bona fide ubiquitin (Ub) protein ligase (E3) activity, and that cancer-predisposing mutations within the BRCA1 RING domain abolish its Ub ligase activity. Furthermore, these mutants are unable to reverse gamma-radiation hypersensitivity of …	ubiquitin-protein ligase activity	Q13216,Q13618,Q9UII4	CUL3,ERCC8,HERC5
6.5.4	B	GO:0046872	39	14	4	0.358974	21209903	Genes encoding metal ion-binding proteins were also over-expressed in PIK3CA-mutated tumors. Such metal ion-binding proteins have regulatory roles in central cellular processes such as gene expression, proliferation, differentiation and survival. Increased expression of these proteins in ERα-positive breast tumors has also been reported by Abba et al.[39].	metal ion binding	P03372,P04637,P08047,P10275,P10827,P10828,P24928,P38398,P38936,P98170,Q01101,Q6FH41,Q6IN79,Q9Y253	AR,BRCA1,CDKN1A,DAND5,ESR1,INSM1,POLQ,POLR2A,THRA,THRB,TP53,XIAP
6.5.5	B	GO:0005524	25	8	7	0.32			ATP binding	A4D1G0,P11802,P21675,P31751,P35251,Q00534,Q03468,Q96RU7	AKT2,CDK4,CDK6,ERCC6,SLC19A1,TAF1,TRIB3
6.5.6	OB	GO:0019901	17	6	5	0.352941			protein kinase binding	P24385,P30279,P35222,P40763,Q6FI00,Q92831	CCND1,CCND2,CTNNB1,KAT2B,STAT3
6.5.6	OB	GO:0008134	17	6	3	0.352941			transcription factor binding	O15379,P28749,P35222,P40763,Q04724,Q92831	CTNNB1,HDAC3,KAT2B,RBL1,STAT3,TLE1
6.5.7	OB	GO:0048306	8	3	3	0.375			calcium-dependent protein binding	B4DJ51,P62158,Q96HY3	CALM1,CALM2,CALM3
6.5.7	OB	GO:0043548	8	3	5	0.375			phosphatidylinositol 3-kinase binding	B4DJ51,P62158,Q96HY3	CALM1,CALM2,CALM3
6.5.7	OB	GO:0016301	8	3	4	0.375	19075780	Src kinase plays a key role in multiple signalling pathways regulating diverse cell functions from proliferation and survival to invasion and angiogenesis. In breast cancer, both Src protein levels and kinase activity are frequently elevated and its important role in these oncogenic processes make it a potential target for therapeutic intervention. Importantly, recent evidence has revealed a role…	kinase activity	B4DJ51,Q6FI05,Q96HY3	CALM1,CALM3,CDKN1A
6.5.7	OB	GO:0005509	8	3	5	0.375			calcium ion binding	B4DJ51,P62158,Q96HY3	CALM1,CALM2,CALM3
6.6.1	G	GO:0005509	80	20	5	0.25			calcium ion binding	B7Z9U3,O15162,O75093,O75095,O95967,P23142,P98095,P98164,Q12805,Q14766,Q5T0V1,Q6IAL4,Q6ZWJ1,Q7Z7M0,Q8N2S1,Q92832,Q99435,Q9BSW2,Q9UBX5,Q9Y219	EFCAB4B,EFEMP1,EFEMP2,FBLN1,FBLN2,FBLN5,JAG2,LRP2,LTBP1,LTBP4,MEGF6,MEGF8,NELL1,NELL2,PLSCR1,SLIT1,STXBP4
6.6.2	OG	GO:0046872	60	18	4	0.3	21209903	Genes encoding metal ion-binding proteins were also over-expressed in PIK3CA-mutated tumors. Such metal ion-binding proteins have regulatory roles in central cellular processes such as gene expression, proliferation, differentiation and survival. Increased expression of these proteins in ERα-positive breast tumors has also been reported by Abba et al.[39].	metal ion binding	A0A962,A7E2V4,O43255,O43439,O95251,P17858,P52943,P98175,Q09013,Q15654,Q86TM6,Q8IUQ4,Q8WYB5,Q92794,Q96EP0,Q96PM5,Q9P2R6,Q9ULU4	CBFA2T2,CRIP2,DMPK,KIAA0913,MYST2,MYST3,MYST4,PFKL,RBM10,RCHY1,RERE,RNF31,SIAH1,SIAH2,SYVN1,TRIP6,ZMYND8
6.6.2	OG	GO:0008270	60	18	6	0.3			zinc ion binding	A0A962,A7E2V4,B0QYK1,O43255,O43439,O95251,P52943,P98175,Q15654,Q86TM6,Q8IUQ4,Q8WYB5,Q92794,Q96EP0,Q96MX4,Q96PM5,Q9P2R6,Q9ULU4	CBFA2T2,CRIP2,EWSR1,KIAA0913,MYST2,MYST3,MYST4,RBM10,RCHY1,RERE,RNF31,SIAH1,SIAH2,SYVN1,TRIP6,ZMYND8
6.6.3	G	GO:0000166	40	7	3	0.175			nucleotide binding	O43251,P61204,Q93062,Q96QZ7,Q99973,Q9NWB1,Q9Y4B4	ARF3,CNKSR3,PTEN,RAD54L2,RBFOX1,RBFOX2,RBPMS
6.6.4	OG	GO:0016881	33	4	4	0.121212			acid-amino acid ligase activity	O00308,Q5YLC1,Q96J02,Q9H0M0	ITCH,WWP1,WWP2
6.6.4	OG	GO:0004842	33	4	6	0.121212			ubiquitin-protein ligase activity	O00308,Q5YLC1,Q96J02,Q9H0M0	ITCH,WWP1,WWP2
6.7.1	G	GO:0005096	66	14	4	0.212121			GTPase activator activity	O15085,O60890,P31150,P52306,P52566,Q07960,Q13017,Q5T5U3,Q7Z6B7,Q99819,Q9NZN5,Q9P107,Q9UKW4,Q9Y3L3	ARHGAP1,ARHGAP21,ARHGAP5,ARHGDIB,ARHGDIG,ARHGEF11,ARHGEF12,GDI1,GMIP,OPHN1,RAP1GDS1,SH3BP1,SRGAP1,VAV3
6.7.2	G	GO:0000166	52	11	3	0.211538			nucleotide binding	A4D2P0,A4D2P1,O14578,P36897,P52824,P63000,Q13464,Q16512,Q16513,Q5T7S2,Q9BST9	CIT,DGKQ,PKN1,PKN2,RAC1,ROCK1,RTKN,TGFBR1
6.7.3	OG	GO:0005089	41	10	6	0.243902			Rho guanyl-nucleotide exchange factor activity	O15068,P10911,Q13972,Q6PFW2,Q6ZSZ5,Q86VW2,Q92974,Q9H7P9,Q9NR80,Q9NR81	ARHGEF11,ARHGEF18,ARHGEF2,ARHGEF25,ARHGEF3,ARHGEF4,MCF2,MCF2L,PLEKHG2,RASGRF1
6.7.3	OG	GO:0005085	41	10	4	0.243902			guanyl-nucleotide exchange factor activity	O15068,P10911,Q13972,Q6ZSZ5,Q86VW2,Q92974,Q96N67,Q9H7P9,Q9NR80,Q9NR81	ARHGEF18,ARHGEF2,ARHGEF25,ARHGEF3,ARHGEF4,DOCK7,MCF2,MCF2L,PLEKHG2,RASGRF1
6.7.4	G	GO:0016407	30	4	5	0.133333	9824164	Predisposition to hereditary breast cancer has been attributed in part to inherited mutations in the BRCA2 gene. The large protein it encodes is still poorly characterized with respect to functions. We have previously shown that BRCA2 has transcriptional activation potential conferred by its amino-terminal third exon. Here, we show that BRCA2 interacts with a transcriptional co-activator protein,…	acetyltransferase activity	A4Z6T7,P11245,P41227,Q6N069	NAA10,NAA16,SLC38A1
6.7.5	G	GO:0003779	26	3	4	0.115385			actin binding	O60610,Q6WCQ1,Q9Y4D1	DAAM1,DIAPH1,MPRIP
6.8.1	G	GO:0000166	41	11	3	0.268293			nucleotide binding	B9A012,P00533,P07949,P13569,P13861,P31321,P31323,P51817,Q13402,Q13637,Q14344	CFTR,EGFR,GNA13,MYO7A,PRKAR1B,PRKAR2A,PRKAR2B,PRKX,RAB32,RET
6.8.2	G	GO:0051018	30	8	3	0.266667			protein kinase A binding	O43687,O75969,P24588,Q02952,Q13023,Q5JQC9,Q9P0M2,Q9UKA4	AKAP11,AKAP12,AKAP3,AKAP4,AKAP5,AKAP6,AKAP7
6.8.3	G	GO:0016301	22	3	4	0.136364			kinase activity	Q2TAJ5,Q6PJH3,Q9BUB1	AKAP7,AKAP9,PRKAR2A
6.8.4	B	GO:0046872	24	8	4	0.333333	21209903	Genes encoding metal ion-binding proteins were also over-expressed in PIK3CA-mutated tumors. Such metal ion-binding proteins have regulatory roles in central cellular processes such as gene expression, proliferation, differentiation and survival. Increased expression of these proteins in ERα-positive breast tumors has also been reported by Abba et al.[39].	metal ion binding	A8MYJ1,O43823,O75081,P62140,P84022,Q06455,Q12802,Q7Z4J5	AKAP13,AKAP8,CBFA2T3,PPP1CB,RUNX1T1,SMAD3
6.8.5	OB	GO:0005524	16	4	7	0.25			ATP binding	P17612,P24941,P35250,Q75MT5	CDK2,PRKCA,RFC2
6.8.5	OB	GO:0000166	16	4	3	0.25			nucleotide binding	P10644,P17612,P24941,P35250	CDK2,PRKAR1A,PRKCA,RFC2
6.9.1	G	GO:0005179	45	11	4	0.244444	9199297	Breast cancers often progress from a hormone-dependent, nonmetastatic, antiestrogen-sensitive phenotype to a hormone-independent, antiestrogen- and chemotherapy-resistant phenotype with highly invasive and metastatic growth properties. This progression is usually accompanied by altered function of the estrogen receptor (ER) or outgrowth of ER-negative cancer cells.	hormone activity	A6NFB4,A8K6C2,B1A4G6,B1A4G7,B1A4H7,O14643,P01236,P01241,P01242,P01243,Q5THQ0	CSH1,CSH2,GH1,GH2,PBX1
6.9.2	OG	GO:0005524	34	9	7	0.264706	12653670	ATP binding cassette transporters and drug resistance in breast cancer. Resistance to chemotherapy is a critical issue in the management of breast cancer patients. The nature of clinical drug resistance is likely to be multifactorial. However, in the last decade considerable attention has been dedicated to the role played by membrane transporter proteins belonging to the ATP binding cassette prot…	ATP binding	B7UEF3,B7UEF4,O60674,P23458,P29597,P42680,P42684,P43403,P51956	ABL2,JAK1,JAK2,NEK3,NR4A3,TYK2,ZAP70
6.9.2	OG	GO:0000166	34	9	3	0.264706			nucleotide binding	B7UEF3,B7UEF4,O60674,P23458,P29597,P42680,P42684,P43403,P51956	ABL2,JAK1,JAK2,NEK3,NR4A3,TYK2,ZAP70
6.9.3	G	GO:0004725	25	6	7	0.24	7749152	Cellular phosphotyrosine levels are regulated by the balance between protein tyrosine kinases (PTKs) and protein tyrosine phosphatases (PTPs). It is supposed that this balance is disturbed in tumour cells, making the increased or altered activity of PTKs and PTPs likely hallmarks of tumour tissues. Indeed it could be shown that the PTK activity was increased in breast cancer in correlation with p…	protein tyrosine phosphatase activity	A8K3N4,P17706,P29350,Q06124,Q53XS4,Q96AU5	PTPN11,PTPN2,PTPN6
6.9.4	G	GO:0004896	19	3	5	0.157895	17348817	Secreted cytokines take part in the proliferation of the cancer cells, as proven by selective inhibition using antibodies. In addition, expression of cytokine receptors on tested cell lines corresponded to the effects of individual cytokines. An analogous pattern was also observed for fibroblasts, which, under physiologic conditions, are the cells in closest contact with the tumor tissue and play…	cytokine receptor activity	P78552,Q14627,Q5JSL4	IL13RA1,IL13RA2
6.9.5	OB	GO:0046872	12	3	4	0.25	21209903	Genes encoding metal ion-binding proteins were also over-expressed in PIK3CA-mutated tumors. Such metal ion-binding proteins have regulatory roles in central cellular processes such as gene expression, proliferation, differentiation and survival. Increased expression of these proteins in ERα-positive breast tumors has also been reported by Abba et al.[39].	metal ion binding	P15498,P16471,P52735	PRLR,VAV1,VAV2
6.9.5	OB	GO:0042803	12	3	4	0.25			protein homodimerization activity	P10912,P16471,Q14686	GHR,NCOA6,PRLR
6.10.1	G	GO:0005524	40	11	7	0.275	12653670	ATP binding cassette transporters and drug resistance in breast cancer. Resistance to chemotherapy is a critical issue in the management of breast cancer patients. The nature of clinical drug resistance is likely to be multifactorial. However, in the last decade considerable attention has been dedicated to the role played by membrane transporter proteins belonging to the ATP binding cassette prot…	ATP binding	B0FXP0,C7G533,P14625,P18074,P19447,P50613,P53350,Q06609,Q6ZNA8,Q7KZU6,Q96GD4	aurkb,AURKB,CDK7,ERCC2,ERCC3,HSP90B1,PLK1,RAD51
6.10.2	G	GO:0003677	29	5	3	0.172414			DNA binding	P43351,P49450,Q14469,Q6ZYL4,Q86YC2	C21orf33,CENPA,GTF2H5,PALB2,RAD52
6.10.3	OG	GO:0046872	24	4	4	0.166667	21209903	Genes encoding metal ion-binding proteins were also over-expressed in PIK3CA-mutated tumors. Such metal ion-binding proteins have regulatory roles in central cellular processes such as gene expression, proliferation, differentiation and survival. Increased expression of these proteins in ERα-positive breast tumors has also been reported by Abba et al.[39].	metal ion binding	P11511,Q13888,Q13889,Q99728	BARD1,CYP19A1,GTF2H2,GTF2H3
6.10.3	OG	GO:0008353	24	4	7	0.166667			RNA polymerase II carboxy-terminal domain kinase activity	P32780,Q13888,Q13889,Q92759	GTF2H1,GTF2H2,GTF2H3,GTF2H4
6.10.3	OG	GO:0008094	24	4	9	0.166667			DNA-dependent ATPase activity	P32780,Q13888,Q13889,Q92759	GTF2H1,GTF2H2,GTF2H3,GTF2H4
6.10.3	OG	GO:0004672	24	4	5	0.166667			protein kinase activity	P32780,Q13888,Q13889,Q92759	GTF2H1,GTF2H2,GTF2H3,GTF2H4
6.10.4	B	GO:0046872	10	4	4	0.4	21209903	Genes encoding metal ion-binding proteins were also over-expressed in PIK3CA-mutated tumors. Such metal ion-binding proteins have regulatory roles in central cellular processes such as gene expression, proliferation, differentiation and survival. Increased expression of these proteins in ERα-positive breast tumors has also been reported by Abba et al.[39].	metal ion binding	O15392,P27694,P28715,P51948	BIRC5,ERCC5,MNAT1,RPA1
6.10.5	OG	GO:0008233	6	3	3	0.5			peptidase activity	P42574,P55210,P55211	CASP3,CASP7,CASP9
6.10.5	OG	GO:0004197	6	3	6	0.5			cysteine-type endopeptidase activity	P42574,P55210,P55211	CASP3,CASP7,CASP9
6.11.1	G	GO:0019901	32	4	5	0.125			protein kinase binding	P06239,P14923,P56945,Q9Y4H2	BCAR1,IRS2,JUP,LCK
6.11.2	G	GO:0042802	28	3	3	0.107143			identical protein binding	P02452,P05106,P08123	COL1A1,COL1A2,ITGB3
6.12.1	OG	GO:0005524	22	5	7	0.227273			ATP binding	A1XKG3,P07947,P07948,Q00526,Q00535	CDK3,CDK5,LYN,YES1
6.12.1	OG	GO:0000166	22	5	3	0.227273			nucleotide binding	A1XKG3,P07947,P07948,Q00526,Q00535	CDK3,CDK5,LYN,YES1
6.12.2	OG	GO:0019904	17	4	3	0.235294			protein domain specific binding	P27348,P31946,P62258,Q04917	YWHAB,YWHAE,YWHAH,YWHAQ
6.12.2	OG	GO:0019901	17	4	5	0.235294			protein kinase binding	O96020,P14635,P30281,Q5MJ70	CCNB1,CCND3,CCNE2,SPDYA
6.12.3	OB	GO:0005524	20	6	7	0.3	12653670	ATP binding cassette transporters and drug resistance in breast cancer. Resistance to chemotherapy is a critical issue in the management of breast cancer patients. The nature of clinical drug resistance is likely to be multifactorial. However, in the last decade considerable attention has been dedicated to the role played by membrane transporter proteins belonging to the ATP binding cassette prot…	ATP binding	A4D2A2,B0LPE5,P00519,P12931,P31749,P33993	ABL1,AKT1,MCM7,SRC
6.12.3	OB	GO:0000166	20	6	3	0.3			nucleotide binding	A4D2A2,B0LPE5,P00519,P12931,P31749,P33993	ABL1,AKT1,MCM7,SRC
6.12.4	B	GO:0019901	14	4	5	0.285714			protein kinase binding	B7Z7E3,P20248,P36873,P78396	CCNA1,CCNA2,PPP1CC
6.13.1	G	GO:0046872	35	5	4	0.142857	21209903	Genes encoding metal ion-binding proteins were also over-expressed in PIK3CA-mutated tumors. Such metal ion-binding proteins have regulatory roles in central cellular processes such as gene expression, proliferation, differentiation and survival. Increased expression of these proteins in ERα-positive breast tumors has also been reported by Abba et al.[39].	metal ion binding	P04899,P14780,P63092,Q5JWF2,Q8WUP2	FBLIM1,GNAI2,GNAS,MMP9
6.13.2	OG	GO:0005179	30	4	4	0.133333			hormone activity	P01215,P01229,P01233,Q6I9S8	CGA,CGB,CGB5,CGB7,CGB8,LHB
6.13.2	OG	GO:0004930	30	4	5	0.133333	12446589	We have previously shown that the G protein-coupled receptor (GPR)30 is critical for progestin-induced growth inhibition. In this study, we addressed signal transduction pathways involved in progestin-mediated signaling. Progestin could not provide any additional growth inhibitory effect to MCF-7 cells treated with specific MAPK kinase inhibitors, PD98059 and U0126. Medroxyprogesteroneacetate (MP…	G-protein coupled receptor activity	P25024,P25025,Q16570,Q53PC4	CXCR1,CXCR2,DARC
6.13.3	OG	GO:0005125	22	3	4	0.136364	12140350	Fatigued breast cancer survivors showed elevations in serum markers associated with proinflammatory cytokine activity an average of 5 years after diagnosis. Results suggest mechanisms through which enduring immune activation may occur, including alterations in cortisol and in lymphocyte subsets.	cytokine activity	O60595,P13236,P29459	CCL4,IL12A
6.13.3	OG	GO:0003779	22	3	4	0.136364			actin binding	B2ZZ83,O14908,O75369	FLNB,GIPC1
6.14.1	G	GO:0001104	36	18	4	0.5			RNA polymerase II transcription cofactor activity	A0JLT2,O43513,O60244,O75448,O75586,O95402,Q15528,Q15648,Q6IAZ5,Q93074,Q96G25,Q9H944,Q9NPJ6,Q9NVC6,Q9NWA0,Q9P086,Q9UHV7,Q9Y3C7	MBD4,MED11,MED12,MED13,MED14,MED17,MED19,MED20,MED22,MED24,MED26,MED31,MED4,MED6,MED7,MED8,MED9
6.14.2	G	GO:0019901	18	7	5	0.388889			protein kinase binding	B4DPZ1,P24863,P42772,P60709,Q1KLZ0,Q7Z4L3,Q92585	ACTG1,CCNC,CDKN2B,MAML1,PS1TP5BP1
6.14.3	G	GO:0003713	11	5	4	0.454545			transcription coactivator activity	Q13503,Q8NFD5,Q8TAQ2,Q96GM5,Q9Y2X0	ARID1B,MED16,MED21,SMARCC2,SMARCD1
6.15.1	G	GO:0000166	25	9	3	0.36			nucleotide binding	A1L467,P08581,P16591,P43405,P50570,P61158,P61160,Q05193,Q15746	ACTR2,ACTR3,DNM1,DNM2,FER,MYLK,SLTM,SYK
6.15.2	G	GO:0017124	16	5	4	0.3125	12587999	Ras-GTPase activating protein SH3 domain-binding proteins 1 and 2 (G3BP1 and G3BP2) have recently been reported to be encoded by two separate genes on human chromosomes 5 and 4 respectively and have been implicated in Ras signalling, NFkappaB signalling, the atin proteosome pathway and RNA processing. In addition, G3BP1 has recently been implicated in cancer biology. The transcripts for these gen…	SH3 domain binding	P14598,Q20BG9,Q68EM7,Q8WZ74,Q9UPX8	ARHGAP17,CTTNBP2,NCF1,SHANK2
6.15.3	G	GO:0003779	11	4	4	0.363636			actin binding	O00401,O43516,O75146,Q53QM2	ACTR3,HIP1R,WASL,WIPF1
6.16.1	G	GO:0003743	19	7	5	0.368421			translation initiation factor activity	B1AKL3,B7Z6V1,O43432,P06730,P23588,P78344,Q04637	EIF4B,EIF4E,EIF4ENIF1,EIF4G1,EIF4G2,EIF4G3
6.16.2	G	GO:0000166	12	5	3	0.416667			nucleotide binding	P05129,P11940,Q8IW41,Q9BUB5,Q9HBH9	MAPKAPK5,MKNK1,MKNK2,PABPC1,PRKCG
6.16.3	G	GO:0008190	7	3	4	0.428571			eukaryotic initiation factor 4E binding	O60516,Q13541,Q13542	EIF4EBP1,EIF4EBP2,EIF4EBP3
6.16.4	OB	GO:0046872	3	3	4	1	21209903	Genes encoding metal ion-binding proteins were also over-expressed in PIK3CA-mutated tumors. Such metal ion-binding proteins have regulatory roles in central cellular processes such as gene expression, proliferation, differentiation and survival. Increased expression of these proteins in ERα-positive breast tumors has also been reported by Abba et al.[39].	metal ion binding	P05771,P17252,P29590	PML,PRKCA,PRKCB
6.16.4	OB	GO:0008270	3	3	6	1			zinc ion binding	P05771,P17252,P29590	PML,PRKCA,PRKCB
6.17.1	OG	GO:0046872	18	4	4	0.222222	21209903	Genes encoding metal ion-binding proteins were also over-expressed in PIK3CA-mutated tumors. Such metal ion-binding proteins have regulatory roles in central cellular processes such as gene expression, proliferation, differentiation and survival. Increased expression of these proteins in ERα-positive breast tumors has also been reported by Abba et al.[39].	metal ion binding	B2RNB2,P78536,Q7LCB3,Q92731	ADAM17,ESR2
6.17.1	OG	GO:0008270	18	4	6	0.222222			zinc ion binding	B2RNB2,P78536,Q7LCB3,Q92731	ADAM17,ESR2
6.19.1	G	GO:0004908	8	3	6	0.375	8828463	Interleukins-1 (IL-1s) are known to inhibit the growth of cultured breast cancer cells. We examined the effects of IL-1 alpha and IL-1 beta on insulin and insulin-like growth factor I (IGF-I) stimulation of cell growth and found that both IL-1s inhibited anchorage-dependent and independent growth of MCF-7 breast cancer cells.	interleukin-1 receptor activity	P14778,P27930,Q9NPH3	IL1R1,IL1R2,IL1RAP
6.20.1	G	GO:0003779	8	4	4	0.5			actin binding	P07737,Q16643,Q53Y44,Q9NSB8	DBN1,HOMER2,PFN1
6.21.1	OG	GO:0046872	4	3	4	0.75	21209903	Genes encoding metal ion-binding proteins were also over-expressed in PIK3CA-mutated tumors. Such metal ion-binding proteins have regulatory roles in central cellular processes such as gene expression, proliferation, differentiation and survival. Increased expression of these proteins in ERα-positive breast tumors has also been reported by Abba et al.[39].	metal ion binding	Q96AY2,Q96NY9,Q9BQ83	EME1,MUS81,SLX1A
6.21.1	OG	GO:0004519	4	3	5	0.75			endonuclease activity	Q96AY2,Q96NY9,Q9BQ83	EME1,MUS81,SLX1A
6.23.1	OG	GO:0046872	4	3	4	0.75	21209903	Genes encoding metal ion-binding proteins were also over-expressed in PIK3CA-mutated tumors. Such metal ion-binding proteins have regulatory roles in central cellular processes such as gene expression, proliferation, differentiation and survival. Increased expression of these proteins in ERα-positive breast tumors has also been reported by Abba et al.[39].	metal ion binding	P05177,P11712,Q5VX92	CYP1A2,CYP2C9
6.23.1	OG	GO:0020037	4	3	7	0.75			heme binding	P05177,P11712,Q5VX92	CYP1A2,CYP2C9
6.23.1	OG	GO:0004497	4	3	3	0.75	12396873	The effects of motorcycle exhaust particulate (MEP) on cytochrome P-450-dependent monooxygenases were determined using MCF-7 human breast cancer cells treated with organic extracts of MEP. Treatment with MEP extract produced concentration- and time-dependent increases of monooxygenase activity in S9 fractions.	monooxygenase activity	P05177,P11712,Q5VX92	CYP1A2,CYP2C9
7.1.1	G	GO:0003677	152	38	3	0.25			DNA binding	A8MUS2,O60563,O75925,P04626,P05412,P06401,P10588,P11474,P13056,P17275,P17676,P17861,P19838,P20226,P29375,P35222,P35869,P36956,P51531,P51843,P78317,P98177,Q02447,Q07889,Q13029,Q13105,Q14151,Q15424,Q15466,Q1W6H1,Q33E94,Q5J9I4,Q5THJ1,Q86U70,Q8TD17,Q969G3,Q9H9Y6,Q9UGU0	AHR,CCNT1,CEBPB,CTNNB1,ERBB2,ESRRA,FOXO4,JUN,JUNB,KDM5A,LDB1,MPG,NFKB1,NR0B1,NR0B2,NR2C1,NR2F6,PGR,PIAS1,POLR1B,PRDM2,RFX4,RNF4,SAFB,SAFB2,SMARCA2,SMARCE1,SOS1,SP3,SREBF1,TBP,TCF20,XBP1,ZBTB17,ZNF398
7.1.2	G	GO:0000166	114	25	3	0.219298			nucleotide binding	A8K2G2,O15111,O15514,O43251,P06239,P12931,P17844,P31751,P34932,P50613,P51812,P62195,P63279,P68363,Q03518,Q12756,Q13153,Q15418,Q6PL18,Q6PML9,Q86U06,Q86YN6,Q8TDD1,Q9HBH9,Q9NQU5	AKT2,ATAD2,CDK7,CHUK,DDX5,DDX54,HSPA4,KIF1A,LCK,MKNK2,PAK6,PKN1,POLR2D,PPARGC1B,PSMC5,RBFOX2,RBM23,RPS6KA1,RPS6KA3,SLC30A9,SRC,TAP1,TUBA1B,UBE2I
7.1.3	G	GO:0046872	89	20	4	0.224719	21209903	Genes encoding metal ion-binding proteins were also over-expressed in PIK3CA-mutated tumors. Such metal ion-binding proteins have regulatory roles in central cellular processes such as gene expression, proliferation, differentiation and survival. Increased expression of these proteins in ERα-positive breast tumors has also been reported by Abba et al.[39].	metal ion binding	A8MTW5,O15164,P10589,P38936,P49116,P51948,P61371,Q00403,Q00987,Q13330,Q14192,Q15650,Q569H8,Q6I9R8,Q8IWR1,Q92905,Q96L73,Q9NVW2,Q9UBS8,Q9Y6X2	CDKN1A,COPS5,ESRRA,FHL2,GTF2B,ISL1,MDM2,MNAT1,MTA1,NR2C2,NR2F1,NSD1,PIAS3,RLIM,RNF14,TRIM24,TRIM59,TRIP4
7.1.4	G	GO:0043565	69	11	4	0.15942			sequence-specific DNA binding	O43524,P14859,P17535,P22415,P27540,P42229,Q01851,Q12778,Q12837,Q5U079,Q7Z5Y1	ARNT,FOXO1,FOXO3,JUNB,JUND,POU2F1,POU4F1,POU4F2,STAT5A,USF1,usf1-bd
7.1.5	G	GO:0003713	58	8	4	0.137931			transcription coactivator activity	O94906,P24864,Q12962,Q15596,Q96T76,Q99966,Q9Y3R0,Q9Y6Q9	CCNE1,CITED1,LGALS12,MMS19,NCOA2,NCOA3,PRPF6,TAF10
7.1.6	G	GO:0004725	50	5	7	0.1	7749152	Cellular phosphotyrosine levels are regulated by the balance between protein tyrosine kinases (PTKs) and protein tyrosine phosphatases (PTPs). It is supposed that this balance is disturbed in tumour cells, making the increased or altered activity of PTKs and PTPs likely hallmarks of tumour tissues. Indeed it could be shown that the PTK activity was increased in breast cancer in correlation with p…	protein tyrosine phosphatase activity	A8K3M3,P18031,P29350,P30305,Q53XS4	CDC25B,PTPN1,PTPN6
7.1.7	OG	GO:0019904	45	4	3	0.0888889			protein domain specific binding	B0LPF3,P62158,P62993,Q04917	CALM1,CALM2,CALM3,GRB2,YWHAH
7.1.7	OG	GO:0019901	45	4	5	0.0888889			protein kinase binding	P24385,P51946,P56945,Q6FI00	BCAR1,CCND1,CCNH
7.1.7	OG	GO:0019899	45	4	3	0.0888889	2414022	the effects of insulin on methotrexate polyglutamate synthesis and binding to dihydrofolate reductase (DHFR) in two human breast cancer cell lines.	enzyme binding	P24385,Q04917,Q99873,Q9UNE7	CCND1,PRMT1,STUB1,YWHAH
7.1.7	OG	GO:0005509	45	4	5	0.0888889			calcium ion binding	B4DJ51,P62158,Q59GY7,Q96HY3	CALM1,CALM2,CALM3,STAT5A
7.1.8	OG	GO:0030331	32	3	7	0.09375	22585843	Estrogen receptor binding profiles predict breast cancer outcome.	estrogen receptor binding	O43815,Q5MNZ9,Q99623	PHB2,STRN,WIPI1
7.1.8	OG	GO:0005102	32	3	3	0.09375			receptor binding	P01160,Q03135,Q5MNZ9	CAV1,NPPA,WIPI1
7.1.8	OG	GO:0005096	32	3	4	0.09375			GTPase activator activity	O94989,P49796,P49815	ARHGEF15,RGS3,TSC2
7.2.1	G	GO:0000166	77	16	3	0.207792			nucleotide binding	A1L4K2,P01111,P01112,P01116,P04049,P10301,P16615,P45983,P51451,Q05397,Q15759,Q5U091,Q8IYN9,Q96IN1,Q99640,Q9C000	ATP2A2,BLK,HRAS,KRAS,MAPK11,MAPK8,NLRP1,NRAS,PKMYT1,PTK2,RAF1,RRAS
7.2.2	G	GO:0046982	61	12	4	0.196721			protein heterodimerization activity	O60238,P10415,P22736,Q07812,Q07817,Q08209,Q12983,Q13323,Q16611,Q53Y00,Q6FH21,Q92934	BAD,BAK1,BAX,BCL2,BCL2L1,BIK,BNIP3,BNIP3L,NR4A1,PPP3CA
7.2.3	G	GO:0046872	49	8	4	0.163265			metal ion binding	P00441,P49023,P62136,P67775,P99999,Q14820,Q15637,Q9NZS9	BFAR,CYCS,NR5A1,PPP1CA,PPP2CA,PXN,SOD1
7.2.4	OG	GO:0042802	41	3	3	0.0731707			identical protein binding	P50416,Q14790,Q7Z465	BNIPL,CASP8,CPT1A
7.2.4	OG	GO:0008233	41	3	3	0.0731707			peptidase activity	P42574,P49768,Q14790	CASP3,CASP8,PSEN1
7.2.4	OG	GO:0004721	41	3	6	0.0731707			phosphoprotein phosphatase activity	A6NNR3,A8W6Z7,B3KUN1	PPP1CA,PPP2CA,PPP3CA
7.3.1	G	GO:0003677	70	35	3	0.5	22569290	The chromodomain helicase DNA binding protein 5 (CHD5) has recently been identified as a tumor suppressor in a mouse model. The CHD5 locus at 1p36 is deleted, and its mutation has been detected in breast cancer. We, therefore, evaluated whether CHD5 plays a role in human breast cancer.	DNA binding	B2R4P9,B2R4R0,B4DY22,O14646,O15379,O60264,O75446,P10244,P12757,P14921,P15036,P17542,P25791,P50750,P51608,P62805,P84243,Q03181,Q06330,Q06455,Q13901,Q15326,Q15406,Q16342,Q59GV3,Q86T24,Q8TAQ2,Q8WW38,Q96ST3,Q96T58,Q9BQG0,Q9BZK7,Q9UBX0,Q9UHI6,Q9UI36	C1D,CDK9,CHD1,DACH1,DDX20,ETS1,ETS2,H3F3A,H3F3B,HDAC3,HESX1,HIST1H4L,LMO2,MECP2,MYBBP1A,MYBL2,NR6A1,PDCD2,PPARD,RBPJ,RUNX1T1,SAP30,SIN3A,SKIL,SMARCA5,SMARCC2,SPEN,TAL1,TBL1XR1,ZBTB33,ZFPM2,ZMYND11
7.3.2	G	GO:0008270	35	12	6	0.342857			zinc ion binding	B7Z3W1,B8PSA7,O43439,P12755,P20393,P25800,P41182,Q14995,Q2LD48,Q7Z4J5,Q86Y13,Q9Y5X4	BCL6,CBFA2T2,DZIP3,LMO1,NR1D1,NR1D2,NR2E3,PPARD,RUNX1T1,SKI,ZMYND11
7.3.3	G	GO:0008134	23	6	3	0.26087			transcription factor binding	O60907,P28749,Q13547,Q9UBP5,Q9UKV0,Q9UQL6	HDAC1,HDAC5,HDAC9,HEY2,RBL1,TBL1X
7.3.4	G	GO:0000166	17	4	3	0.235294			nucleotide binding	D0FY35,D0FY36,P18615,Q7L2E3	DACH1,DHX30,RDBP
7.3.5	OB	GO:0046872	16	14	4	0.875	21209903	Genes encoding metal ion-binding proteins were also over-expressed in PIK3CA-mutated tumors. Such metal ion-binding proteins have regulatory roles in central cellular processes such as gene expression, proliferation, differentiation and survival. Increased expression of these proteins in ERα-positive breast tumors has also been reported by Abba et al.[39].	metal ion binding	D2KUA6,P04150,P08047,P10276,P10827,P10828,P23771,P37231,P55055,Q05516,Q13263,Q6FH41,Q7LCB3,Q92731	DAND5,ESR2,GATA3,NR1H2,NR3C1,PPARG,RARA,THRA,THRB,TRIM28,ZBTB16
7.3.5	OB	GO:0008270	16	14	6	0.875			zinc ion binding	D2KUA6,P04150,P08047,P10276,P10827,P10828,P23771,P37231,P55055,Q05516,Q13263,Q6FH41,Q7LCB3,Q92731	DAND5,ESR2,GATA3,NR1H2,NR3C1,PPARG,RARA,THRA,THRB,TRIM28,ZBTB16
7.4.1	OG	GO:0046872	31	13	4	0.419355	21209903	Genes encoding metal ion-binding proteins were also over-expressed in PIK3CA-mutated tumors. Such metal ion-binding proteins have regulatory roles in central cellular processes such as gene expression, proliferation, differentiation and survival. Increased expression of these proteins in ERα-positive breast tumors has also been reported by Abba et al.[39].	metal ion binding	P11473,P15336,P48443,P51449,Q05655,Q58EY0,Q6I9R9,Q8NEZ4,Q92753,Q96MF2,Q9BYK8,Q9H4Z2,Q9UMN6	ATF2,MLL3,PRIC285,PRKCD,RORB,RORC,RXRG,STAC3,VDR,WBP7,ZNF335
7.4.1	OG	GO:0008270	31	13	6	0.419355			zinc ion binding	P11473,P15336,P48443,P51449,Q58EY0,Q6I9R9,Q8NEZ4,Q8TAR1,Q92753,Q9BV79,Q9BYK8,Q9H4Z2,Q9UMN6	ATF2,MECR,MLL3,PRIC285,RORB,RORC,RXRG,VDR,WBP7,ZNF335
7.4.2	G	GO:0000166	16	4	3	0.25			nucleotide binding	O60706,P11387,P68366,Q96PK6	ABCC9,RBM14,TOP1,TUBA4A
7.4.3	G	GO:0008134	12	3	3	0.25			transcription factor binding	O00170,P49715,Q01094	AURKAIP1,CEBPA,E2F1
7.4.4	B	GO:0003677	28	13	3	0.464286			DNA binding	O14686,P19793,P41235,Q04206,Q07869,Q09472,Q13133,Q15648,Q3L8U1,Q4W5M7,Q9UBK2,Q9UBL3,Q9Y618	ASH2L,CHD9,EP300,HNF4A,MBD4,NCOR2,NR1H3,PPARA,PPARGC1A,PPARGC1B,RELA,RXRA,WBP7
7.4.5	B	GO:0003713	15	5	4	0.333333			transcription coactivator activity	P48552,P55345,Q14686,Q4LE28,Q92793	CREBBP,NCOA6,NRIP1,PRMT2
7.4.6	B	GO:0046872	10	3	4	0.3	21209903	Genes encoding metal ion-binding proteins were also over-expressed in PIK3CA-mutated tumors. Such metal ion-binding proteins have regulatory roles in central cellular processes such as gene expression, proliferation, differentiation and survival. Increased expression of these proteins in ERα-positive breast tumors has also been reported by Abba et al.[39].	metal ion binding	A8MYJ1,Q12802,Q8IW13	AKAP13,NR1H3
7.5.1	G	GO:0000166	55	18	3	0.327273			nucleotide binding	A4D2J9,A4D2K5,B0YIY3,P00558,P04183,P14618,P17987,P41743,P60709,P61019,P68104,Q13554,Q14012,Q16566,Q1KLZ0,Q6IPS9,Q92598,Q9NXU5	ACTG1,ARL15,CAMK1,CAMK2B,CAMK4,EEF1A1,HSPH1,PGK1,PKM2,PRKCI,PS1TP5BP1,RAB2A,TCP1,TK1
7.5.2	B	GO:0005509	37	6	5	0.162162			calcium ion binding	O94811,P06703,P43304,Q4L233,Q99653,Q9UN74	CHP,FREP1,GPD2,PCDHA4,S100A6,TPPP
7.5.3	B	GO:0046872	31	5	4	0.16129	21209903	Genes encoding metal ion-binding proteins were also over-expressed in PIK3CA-mutated tumors. Such metal ion-binding proteins have regulatory roles in central cellular processes such as gene expression, proliferation, differentiation and survival. Increased expression of these proteins in ERα-positive breast tumors has also been reported by Abba et al.[39].	metal ion binding	P05067,P21980,Q14541,Q8IUQ4,Q8WY54	APP,HNF4G,PPM1M,SIAH1,TGM2
7.5.4	B	GO:0000166	13	5	3	0.384615			nucleotide binding	P00533,P07437,P08238,P78527,Q5SU16	EGFR,HSP90AB1,PRKDC,TUBB
7.5.5	B	GO:0046872	8	4	4	0.5	21209903	Genes encoding metal ion-binding proteins were also over-expressed in PIK3CA-mutated tumors. Such metal ion-binding proteins have regulatory roles in central cellular processes such as gene expression, proliferation, differentiation and survival. Increased expression of these proteins in ERα-positive breast tumors has also been reported by Abba et al.[39].	metal ion binding	B6ZGS9,P10275,Q92993,Q96RI1	AR,KAT5,NR1H4
7.6.1	G	GO:0003677	44	19	3	0.431818			DNA binding	P12004,P43351,P49959,P54132,P54274,Q0VG06,Q13415,Q14191,Q14469,Q14566,Q15072,Q15554,Q8IYD8,Q92878,Q96AP0,Q99459,Q9BSI4,Q9NUX5,Q9NYB0	ACD,BLM,C21orf33,CDC5L,FAAP100,FANCM,MCM6,MRE11A,ORC1,PCNA,POT1,RAD50,RAD52,TERF1,TERF2,TERF2IP,TINF2,WRN,ZNF146
7.6.2	G	GO:0003684	25	6	4	0.24	18431487	Damaged DNA binding protein 2 plays a role in breast cancer cell growth. The Damaged DNA binding protein 2 (DDB2), is involved in nucleotide excision repair as well as in other biological processes in normal cells, including transcription and cell cycle regulation. Loss of DDB2 function may be related to tumor susceptibility. However, hypothesis of this study was that DDB2 could play a role in br…	damaged DNA binding	O15287,O60934,P07992,Q7Z7F5,Q92889,Q96S40	ERCC1,ERCC4,FANCG,NBN
7.6.3	OG	GO:0005524	19	3	7	0.157895	12653670	ATP binding cassette transporters and drug resistance in breast cancer. Resistance to chemotherapy is a critical issue in the management of breast cancer patients. The nature of clinical drug resistance is likely to be multifactorial. However, in the last decade considerable attention has been dedicated to the role played by membrane transporter proteins belonging to the ATP binding cassette prot…	ATP binding	O14920,P06493,Q99741	CDC6,CDK1,IKBKB
7.6.3	OG	GO:0000166	19	3	3	0.157895			nucleotide binding	O14920,P06493,Q99741	CDC6,CDK1,IKBKB
7.6.4	B	GO:0003677	14	9	3	0.642857	22569290	The chromodomain helicase DNA binding protein 5 (CHD5) has recently been identified as a tumor suppressor in a mouse model. The CHD5 locus at 1p36 is deleted, and its mutation has been detected in breast cancer. We, therefore, evaluated whether CHD5 plays a role in human breast cancer.	DNA binding	B1A8Z7,B1AHC8,P12956,P13010,P38398,P51532,Q6IN79,Q92922,Q9H211	BRCA1,CDT1,SMARCA4,SMARCC1,XRCC5,XRCC6
7.7.1	G	GO:0000166	36	13	3	0.361111			nucleotide binding	B3KXS2,O43306,O95622,P08754,P09471,P29992,P50148,P63092,Q03113,Q08462,Q14344,Q5JWF2,Q5TZX1	ADCY2,ADCY5,ADCY6,GNA11,GNA12,GNA13,GNAI3,GNAO1,GNAQ,GNAS
7.7.2	G	GO:0004930	23	7	5	0.304348	12446589	We have previously shown that the G protein-coupled receptor (GPR)30 is critical for progestin-induced growth inhibition. In this study, we addressed signal transduction pathways involved in progestin-mediated signaling. Progestin could not provide any additional growth inhibitory effect to MCF-7 cells treated with specific MAPK kinase inhibitors, PD98059 and U0126. Medroxyprogesteroneacetate (MP…	G-protein coupled receptor activity	A8KAG8,C5HF20,P13945,P30518,P43119,P50406,Q13258	ADRB3,AVPR2,HTR6,PTGDR,PTGIR
7.7.3	G	GO:0005085	16	3	4	0.1875			guanyl-nucleotide exchange factor activity	P47871,Q9NPQ8,Q9NVN3	GCGR,RIC8A,RIC8B
7.7.4	OB	GO:0019001	3	3	5	1			guanyl nucleotide binding	B4DYA0,P04899,P63096	GNAI1,GNAI2
7.7.4	OB	GO:0005525	3	3	7	1	21143914	The role of RAB 25 in cancer Rab25, a 28-kDa protein also referred to as Rab11c, is involved in cell proliferation and protection from apoptosis. It has high levels of expression in ovarian and breast cancers, in which it has been shown to have a key function in both in vitro and in vivo cancer progression [13-15].	GTP binding	B4DYA0,P04899,P63096	GNAI1,GNAI2
7.7.4	OB	GO:0000166	3	3	3	1			nucleotide binding	B4DYA0,P04899,P63096	GNAI1,GNAI2
7.8.1	G	GO:0005524	30	9	7	0.3	12653670	ATP binding cassette transporters and drug resistance in breast cancer. Resistance to chemotherapy is a critical issue in the management of breast cancer patients. The nature of clinical drug resistance is likely to be multifactorial. However, in the last decade considerable attention has been dedicated to the role played by membrane transporter proteins belonging to the ATP binding cassette prot…	ATP binding	A8C1Z0,B7ZAU2,P06213,P11021,P11362,P14735,P35557,Q53Y25,Q9Y4L1	FGFR1,HSPA5,HYOU1,IDE,INSR,MAP4K2
7.8.2	G	GO:0008233	21	5	3	0.238095			peptidase activity	P07339,P07711,P07858,P14091,P16870	CPE,CTSB,CTSD,CTSE,CTSL1
7.8.3	OG	GO:0046872	16	3	4	0.1875	21209903	Genes encoding metal ion-binding proteins were also over-expressed in PIK3CA-mutated tumors. Such metal ion-binding proteins have regulatory roles in central cellular processes such as gene expression, proliferation, differentiation and survival. Increased expression of these proteins in ERα-positive breast tumors has also been reported by Abba et al.[39].	metal ion binding	P02743,P07306,Q96C24	APCS,ASGR1,SYTL4
7.8.3	OG	GO:0005529	16	3	3	0.1875			sugar binding	P02743,P07306,Q6FGQ5	APCS,ASGR1
7.8.3	OG	GO:0005179	16	3	4	0.1875	9199297	Breast cancers often progress from a hormone-dependent, nonmetastatic, antiestrogen-sensitive phenotype to a hormone-independent, antiestrogen- and chemotherapy-resistant phenotype with highly invasive and metastatic growth properties. This progression is usually accompanied by altered function of the estrogen receptor (ER) or outgrowth of ER-negative cancer cells.	hormone activity	P01266,P01308,Q9UEF7	INS,KL,TG
7.9.1	G	GO:0003779	23	5	4	0.217391			actin binding	B4DHI8,O43491,P11171,P11309,P61163,Q14683,Q99490,Q9H4G0,Q9NSB8,Q9UQE7	ACTR1A,AGAP2,EPB41,EPB41L1,EPB41L2,HOMER2,PIM1,SMC1A,SMC3
7.9.2	G	GO:0000166	23	5	3	0.217391			nucleotide binding	A2A284,P19174	PLCG1
7.10.1	G	GO:0005518	19	3	3	0.157895			collagen binding	P05556,P17301,P50454	ITGA2,ITGB1,SERPINH1
7.11.1	G	GO:0008603	17	5	4	0.294118			cAMP-dependent protein kinase regulator activity	B2R5T5,P10644,P13861,P31323,Q9BUB1	PRKAR1A,PRKAR2A,PRKAR2B
7.11.2	OG	GO:0005254	12	4	8	0.333333			chloride channel activity	P18505,P28472,P47870,P51790	CLCN3,GABRB1,GABRB2,GABRB3
7.11.2	OG	GO:0005216	12	4	6	0.333333	21760973	TRPM 8 was first identified in prostate epithelial cells by Tsavaler group [93].In normal prostate, the TRPM 8 level is moderate. However, the expression level of TRPM 8 increases dramatically in prostate cancer [94]. Similarly, the expression level of TRPM 8 becomes highly enriched in other primary human tumors such as breast, colon, lung and skin cancers [93].	ion channel activity	P18505,P28472,P47870,P51790	CLCN3,GABRB1,GABRB2,GABRB3
7.12.1	G	GO:0005179	12	6	4	0.5			hormone activity	A6NFB4,A8K6C2,B1A4G6,B1A4G7,P01241,P01243	CSH1,CSH2,GH1
7.12.2	OB	GO:0070412	5	3	4	0.6			R-SMAD binding	P84022,Q13485,Q15796	SMAD2,SMAD3,SMAD4
7.12.2	OB	GO:0008134	5	3	3	0.6			transcription factor binding	P84022,Q15796,Q53XR6	SMAD2,SMAD3
7.12.2	OB	GO:0003690	5	3	5	0.6			double-stranded DNA binding	P84022,Q15796,Q53XR6	SMAD2,SMAD3
7.13.1	OG	GO:0005524	13	5	7	0.384615	12653670	ATP binding cassette transporters and drug resistance in breast cancer. Resistance to chemotherapy is a critical issue in the management of breast cancer patients. The nature of clinical drug resistance is likely to be multifactorial. However, in the last decade considerable attention has been dedicated to the role played by membrane transporter proteins belonging to the ATP binding cassette prot…	ATP binding	B2R6Q4,O43318,P19525,P41240,Q9NZ70	CSK,EIF2AK2,MAP3K7,NR2C2
7.13.1	OG	GO:0000166	13	5	3	0.384615			nucleotide binding	B2R6Q4,O43318,P19525,P41240,Q9NZ70	CSK,EIF2AK2,MAP3K7,NR2C2
7.13.2	OG	GO:0046872	8	3	4	0.375	21209903	Genes encoding metal ion-binding proteins were also over-expressed in PIK3CA-mutated tumors. Such metal ion-binding proteins have regulatory roles in central cellular processes such as gene expression, proliferation, differentiation and survival. Increased expression of these proteins in ERα-positive breast tumors has also been reported by Abba et al.[39].	metal ion binding	Q9NWF9,Q9NYJ8,Q9Y4K3	RNF216,TAB2,TRAF6
7.13.2	OG	GO:0008270	8	3	6	0.375			zinc ion binding	Q9NWF9,Q9NYJ8,Q9Y4K3	RNF216,TAB2,TRAF6
7.13.2	OG	GO:0004888	8	3	4	0.375			transmembrane signaling receptor activity	O15455,Q86XR7,Q99836	MYD88,TICAM2,TLR3
8.1.1	G	GO:0000166	85	23	3	0.270588			nucleotide binding	A4D2P0,A4D2P1,B4DYA0,P04899,P06241,P07437,P17844,P17987,P43403,P43405,P53350,P60709,P63000,Q02846,Q1KLZ0,Q5SU16,Q86U06,Q92499,Q92598,Q92930,Q96L34,Q9NQX3,Q9UL54	ACTG1,DDX1,DDX5,FYN,GNAI2,GPHN,GUCY2D,HSPH1,MARK4,PLK1,PS1TP5BP1,RAB8B,RAC1,RBM23,SYK,TAOK2,TCP1,TUBB,ZAP70
8.1.2	G	GO:0046872	62	13	4	0.209677	21209903	Genes encoding metal ion-binding proteins were also over-expressed in PIK3CA-mutated tumors. Such metal ion-binding proteins have regulatory roles in central cellular processes such as gene expression, proliferation, differentiation and survival. Increased expression of these proteins in ERα-positive breast tumors has also been reported by Abba et al.[39].	metal ion binding	O14686,O60260,P15291,P15498,P38398,Q5VVX3,Q5VVX4,Q6IN79,Q8IXJ6,Q8NEZ4,Q9H0H5,Q9UBL3,Q9UBN7	ASH2L,B4GALT1,BRCA1,HDAC6,MLL3,PARK2,RACGAP1,SIRT2,VAV1,WBP7
8.1.3	G	GO:0005509	49	8	5	0.163265			calcium ion binding	A6NER6,A8MY71,B2RB70,P05109,P22676,P43080,P61601,Q14831	CALB2,GRM7,GUCA1A,NCALD,S100A8
8.1.4	OG	GO:0003923	41	4	3	0.097561	22654114	The glycosylphosphatidylinositol (GPI) anchor is a lipid and glycan modification added to the C-terminus of certain proteins in the endoplasmic reticulum (ER) by the activity of a multiple subunit enzyme complex known as the GPI transamidase (GPIT). Several subunits of GPIT have increased expression levels in breast carcinoma. In an effort to identify GPI anchored proteins and understand the poss…	GPI-anchor transamidase activity	O43292,Q92643,Q969N2,Q96S52	GPAA1,PIGK,PIGS,PIGT
8.1.4	OG	GO:0003723	41	4	3	0.097561			RNA binding	P05388,P36578,P61247,P62424	RPL4,RPL7A,RPLP0,RPS3A
8.1.5	OG	GO:0019904	33	3	3	0.0909091			protein domain specific binding	D0PNI1,P61981,P63104	YWHAG,YWHAZ
8.1.5	OG	GO:0017124	33	3	4	0.0909091			SH3 domain binding	P10636,P78357,Q07960	ARHGAP1,CNTNAP1,MAPT
8.1.5	OG	GO:0005244	33	3	7	0.0909091			voltage-gated ion channel activity	P16389,Q14722,Q9Y696	CLIC4,KCNA2,KCNAB1
8.2.1	G	GO:0046872	56	14	4	0.25	21209903	Genes encoding metal ion-binding proteins were also over-expressed in PIK3CA-mutated tumors. Such metal ion-binding proteins have regulatory roles in central cellular processes such as gene expression, proliferation, differentiation and survival. Increased expression of these proteins in ERα-positive breast tumors has also been reported by Abba et al.[39].	metal ion binding	O60512,O95251,P04637,P51693,Q05513,Q12873,Q13219,Q13574,Q8TBB1,Q92993,Q9NPI5,Q9UKY1,Q9ULA0,Q9Y383	APLP1,B4GALT3,CHD3,DGKZ,DNPEP,ITGB1BP3,KAT5,LNX1,LUC7L2,MYST2,PAPPA,PRKCZ,TP53,ZHX1
8.2.1	G	GO:0000166	56	14	3	0.25			nucleotide binding	A8MU64,O15197,P19784,P32456,P49903,P61077,Q05513,Q12873,Q13574,Q5RL73,Q5W009,Q96I25,Q9NPI5,Q9NUT2	ABCB8,C7orf64,CHD3,CSNK2A2,DGKZ,EPHB6,GBP2,ITGB1BP3,PRKCZ,RBM17,SEPHS1,UBE2D3
8.2.2	G	GO:0008083	32	4	4	0.125	8971189	Melatonin has been shown to have direct oncostatic actions on estrogen-responsive, MCF-7 humanbreast cancer cells in culture. In the present study, we examined whether these inhibitory actions on cell growth may be mediated through actions on bioassayable growth factor activity. In order to test this hypothesis, we estimated the growth factor activity of conditioned medium (CM) from estradiol (E2…	growth factor activity	O60383,P01019,P04141,P21246	AGT,CSF2,GDF9,PTN
8.2.3	G	GO:0003677	28	3	3	0.107143			DNA binding	B3KPJ1,Q15047,Q9BQ70	HOXB9,SETDB1,TCF25
8.3.1	G	GO:0003677	56	21	3	0.375	22569290	The chromodomain helicase DNA binding protein 5 (CHD5) has recently been identified as a tumor suppressor in a mouse model. The CHD5 locus at 1p36 is deleted, and its mutation has been detected in breast cancer. We, therefore, evaluated whether CHD5 plays a role in human breast cancer.	DNA binding	A8MUS2,B1A8Z7,O14497,O43593,P05412,P10826,P19793,P29375,P42224,P51532,P55055,Q05516,Q15466,Q15648,Q15651,Q15796,Q59GV3,Q8TAQ2,Q92922,Q969G3,Q9Y618	ARID1A,HMGN3,HR,JUN,KDM5A,MBD4,NCOR2,NR0B2,NR1H2,RARB,RXRA,SMAD2,SMARCA4,SMARCC1,SMARCC2,SMARCE1,STAT1,ZBTB16
8.3.2	G	GO:0046872	35	11	4	0.314286	21209903	Genes encoding metal ion-binding proteins were also over-expressed in PIK3CA-mutated tumors. Such metal ion-binding proteins have regulatory roles in central cellular processes such as gene expression, proliferation, differentiation and survival. Increased expression of these proteins in ERα-positive breast tumors has also been reported by Abba et al.[39].	metal ion binding	O15164,P28702,P48443,P62136,P67775,P84022,Q00403,Q04771,Q5QHG3,Q5STP9,Q9UIG0	ACVR1,BAZ1B,GTF2B,PPP1CA,PPP2CA,RARB,RXRB,RXRG,SMAD3,TRIM24
8.3.3	G	GO:0003713	24	4	4	0.166667			transcription coactivator activity	P48552,P50613,Q96GM5,Q9Y6Q9	CDK7,NCOA3,NRIP1,SMARCD1
8.3.4	G	GO:0008017	20	3	5	0.15	21989536	CLIP-170 is a microtubule-binding protein and participates in diverse microtubule-associated cellular activities by regulating microtubule dynamics. Here we provide evidence that CLIP-170 is a mediator of the sensitivity of the anti-microtubule drug paclitaxel in breast cancer. In vitro cell proliferation assays reveal that CLIP-170 expression in breast cancer cell lines correlates with their sen…	microtubule binding	P60520,Q6ZWB8,Q96JE9	GABARAPL2,MAP6
8.4.1	OG	GO:0005524	37	5	7	0.135135			ATP binding	A1XKG3,P04626,Q00535,Q13882,Q15303	CDK5,ERBB2,ERBB4,PTK6
8.4.1	OG	GO:0005154	37	5	5	0.135135	8729945	Epidermal Growth Factor (EGF) is a mitogenic peptide that binds to surface membrane receptors (EGFR) of breast cancer cells. After binding, secondary transmitter molecules are activated by tyrosine phosphorylation of the intracellular receptor domaine. The activity of the EGF/EGFR system can be modulated by a variety of chemically unrelated compounds including cytostatic agents. The purpose of ou…	epidermal growth factor receptor binding	B0LPF3,O14511,P01133,P29353,P62993	EGF,GRB2,NRG2,SHC1
8.4.1	OG	GO:0000166	37	5	3	0.135135			nucleotide binding	A1XKG3,P04626,Q00535,Q13882,Q15303	CDK5,ERBB2,ERBB4,PTK6
8.4.2	OG	GO:0048306	27	4	3	0.148148			calcium-dependent protein binding	B4DJ51,P11226,P62158,Q96HY3	CALM1,CALM2,CALM3,MBL2
8.4.2	OG	GO:0046872	27	4	4	0.148148			metal ion binding	A6NFW0,O43374,Q4VC44,Q9H4P4	FLYWCH1,RASA4,RNF41
8.4.3	OG	GO:0015026	19	3	4	0.157895			coreceptor activity	A4D2L1,O60894,O60896	RAMP1,RAMP3
8.4.3	OG	GO:0008565	19	3	3	0.157895			protein transporter activity	A4D2L1,O60894,O60896	RAMP1,RAMP3
8.5.1	G	GO:0046872	35	14	4	0.4	21209903	Genes encoding metal ion-binding proteins were also over-expressed in PIK3CA-mutated tumors. Such metal ion-binding proteins have regulatory roles in central cellular processes such as gene expression, proliferation, differentiation and survival. Increased expression of these proteins in ERα-positive breast tumors has also been reported by Abba et al.[39].	metal ion binding	A0N0X8,O14773,P00167,P04798,P05093,P05177,P05181,P09601,P11712,P17252,P33261,Q1HB44,Q5VX92,Q86US8	ACD,CYB5A,CYP17A1,CYP1A1,CYP1A2,CYP2C19,CYP2C9,CYP2E1,HMOX1,PRKCA,SMG6,TTPA
8.5.2	OG	GO:0005524	21	9	7	0.428571			ATP binding	P00519,P07900,P12956,P13010,P23443,P42345,Q99973,Q9Y230,Q9Y265	ABL1,HSP90AA1,MTOR,PTEN,RPS6KB1,RUVBL1,RUVBL2,XRCC5,XRCC6
8.5.2	OG	GO:0000166	21	9	3	0.428571			nucleotide binding	P00519,P07900,P12956,P13010,P23443,P42345,Q99973,Q9Y230,Q9Y265	ABL1,HSP90AA1,MTOR,PTEN,RPS6KB1,RUVBL1,RUVBL2,XRCC5,XRCC6
8.5.3	G	GO:0003677	12	3	3	0.25	22569290	The chromodomain helicase DNA binding protein 5 (CHD5) has recently been identified as a tumor suppressor in a mouse model. The CHD5 locus at 1p36 is deleted, and its mutation has been detected in breast cancer. We, therefore, evaluated whether CHD5 plays a role in human breast cancer.	DNA binding	B1AHC8,O14746,Q04206	RELA,TERT,XRCC6
8.6.1	OG	GO:0005524	31	8	7	0.258065	12653670	ATP binding cassette transporters and drug resistance in breast cancer. Resistance to chemotherapy is a critical issue in the management of breast cancer patients. The nature of clinical drug resistance is likely to be multifactorial. However, in the last decade considerable attention has been dedicated to the role played by membrane transporter proteins belonging to the ATP binding cassette prot…	ATP binding	A1L4K2,A8CZ58,O60566,P27361,P28482,P34947,P45983,Q1HBJ4	BUB1B,GRK5,MAPK1,MAPK3,MAPK8
8.6.1	OG	GO:0000166	31	8	3	0.258065			nucleotide binding	A1L4K2,A8CZ58,O60566,P27361,P28482,P34947,P45983,Q1HBJ4	BUB1B,GRK5,MAPK1,MAPK3,MAPK8
8.6.2	G	GO:0008270	23	5	6	0.217391			zinc ion binding	O43255,P56270,Q09472,Q6JV85,Q7Z2E3	APTX,EP300,MAZ,SIAH2
8.6.3	OB	GO:0008270	4	3	6	0.75			zinc ion binding	Q4LE28,Q8IUQ4,Q92793	CREBBP,SIAH1
8.6.3	OB	GO:0003713	4	3	4	0.75			transcription coactivator activity	P43146,Q4LE28,Q92793	CREBBP,DCC
8.8.1	OG	GO:0046872	24	5	4	0.208333	21209903	Genes encoding metal ion-binding proteins were also over-expressed in PIK3CA-mutated tumors. Such metal ion-binding proteins have regulatory roles in central cellular processes such as gene expression, proliferation, differentiation and survival. Increased expression of these proteins in ERα-positive breast tumors has also been reported by Abba et al.[39].	metal ion binding	A4D0U5,P26010,P49023,Q86VF7,Q9UGI8	ITGB7,NRAP,PXN,TES
8.8.1	OG	GO:0003779	24	5	4	0.208333			actin binding	P02774,P05556,P18206,Q86VF7,Q9Y490	GBA,GGCX,ITGB1,NRAP,TLN1,VCL
8.8.2	OG	GO:0005524	15	4	7	0.266667	12653670	ATP binding cassette transporters and drug resistance in breast cancer. Resistance to chemotherapy is a critical issue in the management of breast cancer patients. The nature of clinical drug resistance is likely to be multifactorial. However, in the last decade considerable attention has been dedicated to the role played by membrane transporter proteins belonging to the ATP binding cassette prot…	ATP binding	D2JYH4,P62736,P68032,P68133	ACTA1,ACTA2,ACTC1
8.8.2	OG	GO:0000166	15	4	3	0.266667			nucleotide binding	D2JYH4,P62736,P68032,P68133	ACTA1,ACTA2,ACTC1
8.8.3	OB	GO:0005524	4	3	7	0.75	12653670	ATP binding cassette transporters and drug resistance in breast cancer. Resistance to chemotherapy is a critical issue in the management of breast cancer patients. The nature of clinical drug resistance is likely to be multifactorial. However, in the last decade considerable attention has been dedicated to the role played by membrane transporter proteins belonging to the ATP binding cassette prot…	ATP binding	Q05397,Q14289,Q8IYN9	PTK2,PTK2B
8.8.3	OB	GO:0000166	4	3	3	0.75			nucleotide binding	Q05397,Q14289,Q8IYN9	PTK2,PTK2B
8.9.1	G	GO:0005509	26	5	5	0.192308			calcium ion binding	O00548,P13611,P78504,Q04721,Q9Y219	DLL1,JAG1,JAG2,NOTCH2,VCAN
8.9.2	OG	GO:0016757	21	4	3	0.190476			transferase activity, transferring glycosyl groups	B4DLT6,B5MCR5,O00587,Q8NES3	LFNG,MFNG
8.9.2	OG	GO:0003713	21	4	4	0.190476			transcription coactivator activity	Q86Y01,Q8IZL2,Q92585,Q96JK9	DTX1,MAML1,MAML2,MAML3
8.9.3	OG	GO:0005529	13	3	3	0.230769			sugar binding	P16112,Q96GW7,Q9BZZ2	ACAN,BCAN,SIGLEC1
8.9.3	OG	GO:0004190	13	3	6	0.230769			aspartic-type endopeptidase activity	A8K8D4,P49768,P49810	PSEN1,PSEN2
8.10.1	G	GO:0043565	27	21	4	0.777778			sequence-specific DNA binding	B3KPQ6,O00470,O14770,P04150,P09016,P14653,P15923,P17481,P20719,P26367,P28358,P31260,P31269,P40424,P40425,P52945,P55347,Q504T1,Q66SS1,Q96DI2,Q96I87	HOXA10,HOXA5,HOXA9,HOXB1,HOXB8,HOXD10,HOXD4,MEIS1,MEIS2,NR3C1,PAX6,PBX1,PBX2,PDHX,PKNOX1,TCF7L1
8.10.2	G	GO:0003677	6	4	3	0.666667			DNA binding	P15172,P15173,P17096,Q5T6U8	HMGA1,MYOD1,MYOG
8.13.1	G	GO:0003924	11	3	7	0.272727	20824700	Farnesyl transferase inhibitors (FTIs) were shown to be effective in modulating tumor growth in Ras-transformed tumor cells. Recent studies have focused on Rho GTPases as putative targets of FTI action. Previously, we demonstrated that FTIs were effective in inhibiting the growth and invasiveness of RhoC GTPase-overexpressing inflammatory breast cancer (IBC) cells however, RhoC activity was incre…	GTPase activity	P16520,P63215,P63218	GNB3,GNG3,GNG5
8.14.1	OG	GO:0042803	6	3	4	0.5	11916966	Germ-line mutations in BRCA1 predispose individuals to breast and ovarian cancers. We observed a novel endogenous association of BRCA1 with Nmi (N-Myc-interacting protein) in breast cancer cells. Nmi was found to interact specifically with BRCA1, both in vitroand in vivo, by binding to two major domains in BRCA1, amino acid residues 298–683 and 1301–1863. Homodimerization of Nmi enhanced its asso…	protein homodimerization activity	O43399,P55327,Q16890	TPD52,TPD52L1,TPD52L2
8.14.1	OG	GO:0005509	6	3	5	0.5			calcium ion binding	A6NN80,P08133,P55327	ANXA6,TPD52
8.15.1	G	GO:0005102	9	5	3	0.555556			receptor binding	A2RUN4,P14416,P63244,Q01959,Q9NRD5	DRD2,GNB2L1,PICK1,SLC6A3
9.1.1	G	GO:0004867	45	11	5	0.244444			serine-type endopeptidase inhibitor activity	B4DIF2,P01008,P02760,P05121,P05154,P05155,P05546,P07093,P35237,P50452,Q8N178	AMBP,SERPINA5,SERPINB6,SERPINB8,SERPINC1,SERPIND1,SERPINE1,SERPINE2,SERPING1
9.1.2	OG	GO:0008233	34	6	3	0.176471			peptidase activity	P00740,P00749,P03951,P04070,Q04756,Q96IY4	CPB2,F11,F9,HGFAC,PLAU,PROC
9.1.2	OG	GO:0005509	34	6	5	0.176471			calcium ion binding	P00740,P04070,P07204,P07225,P07996,P22891	F9,PROC,PROS1,PROZ,THBD,THBS1
9.1.2	OG	GO:0004252	34	6	6	0.176471			serine-type endopeptidase activity	P00740,P00749,P03951,P04070,P22891,Q04756	F11,F9,HGFAC,PLAU,PROC,PROZ
9.1.3	G	GO:0015057	24	5	7	0.208333			thrombin receptor activity	O00254,P07359,P25116,P55085,Q96RI0	F2R,F2RL1,F2RL2,F2RL3,GP1BA
9.1.4	G	GO:0042802	19	4	3	0.210526			identical protein binding	P05106,P08514,P50502,Q2TU77	ITGA2B,ITGB3,ST13
9.1.5	G	GO:0046872	15	3	4	0.2	21209903	Genes encoding metal ion-binding proteins were also over-expressed in PIK3CA-mutated tumors. Such metal ion-binding proteins have regulatory roles in central cellular processes such as gene expression, proliferation, differentiation and survival. Increased expression of these proteins in ERα-positive breast tumors has also been reported by Abba et al.[39].	metal ion binding	P00451,P00488,P12259	F13A1,F5,F8
9.2.1	G	GO:0046872	36	18	4	0.5			metal ion binding	A8JZZ0,O14964,O60315,O60568,O95785,P25791,P37275,P48059,Q06587,Q66K89,Q8TBB1,Q92766,Q96KQ7,Q99612,Q9BQ52,Q9BT49,Q9H9B1,Q9Y4X4	E4F1,EHMT1,EHMT2,ELAC2,HGS,KLF12,KLF6,LIMS1,LMO2,LNX1,PLOD3,RING1,RREB1,THAP7,WIZ,ZEB1,ZEB2
9.2.2	G	GO:0003677	18	8	3	0.444444	22569290	The chromodomain helicase DNA binding protein 5 (CHD5) has recently been identified as a tumor suppressor in a mouse model. The CHD5 locus at 1p36 is deleted, and its mutation has been detected in breast cancer. We, therefore, evaluated whether CHD5 plays a role in human breast cancer.	DNA binding	B2R4P9,O75461,P16401,P84243,Q14186,Q16695,Q96JN0,Q9P2K3	E2F6,H3F3A,H3F3B,HIST1H1B,HIST3H3,LCOR,RCOR3,TFDP1
9.2.3	OG	GO:0051287	10	3	4	0.3			NAD binding	P56545,Q13363,Q7Z2Q5	CTBP1,CTBP2
9.2.3	OG	GO:0016616	10	3	4	0.3			oxidoreductase activity, acting on the CH-OH group of donors, NAD or NADP as acceptor	P56545,Q13363,Q7Z2Q5	CTBP1,CTBP2
9.3.1	G	GO:0003684	20	7	4	0.35	18431487	Damaged DNA binding protein 2 plays a role in breast cancer cell growth. The Damaged DNA binding protein 2 (DDB2), is involved in nucleotide excision repair as well as in other biological processes in normal cells, including transcription and cell cycle regulation. Loss of DDB2 function may be related to tumor susceptibility. However, hypothesis of this study was that DDB2 could play a role in br…	damaged DNA binding	O15527,P18887,P29372,P54725,P54727,Q01831,Q13569	MPG,OGG1,RAD23A,RAD23B,TDG,XPC,XRCC1
9.3.2	G	GO:0046872	13	4	4	0.307692	21209903	Genes encoding metal ion-binding proteins were also over-expressed in PIK3CA-mutated tumors. Such metal ion-binding proteins have regulatory roles in central cellular processes such as gene expression, proliferation, differentiation and survival. Increased expression of these proteins in ERα-positive breast tumors has also been reported by Abba et al.[39].	metal ion binding	O76080,P17252,Q96IV0,Q9UBT2	NGLY1,PRKCA,UBA2,ZFAND5
9.4.1	OG	GO:0030414	19	3	3	0.157895			peptidase inhibitor activity	P01034,P05067,P29622	APP,CST3,SERPINA4
9.4.1	OG	GO:0004869	19	3	5	0.157895			cysteine-type endopeptidase inhibitor activity	P01034,P04080,Q76LA1	CST3,CSTB
9.5.1	G	GO:0046872	14	5	4	0.357143	21209903	Genes encoding metal ion-binding proteins were also over-expressed in PIK3CA-mutated tumors. Such metal ion-binding proteins have regulatory roles in central cellular processes such as gene expression, proliferation, differentiation and survival. Increased expression of these proteins in ERα-positive breast tumors has also been reported by Abba et al.[39].	metal ion binding	P04150,P27695,P31689,Q5T7Q0,Q92905	APEX1,COPS5,DNAJA1,NR3C1
9.6.1	OG	GO:0008083	6	3	4	0.5			growth factor activity	P01344,P05019,Q5U743	IGF1,IGF2
9.6.1	OG	GO:0005179	6	3	4	0.5	9199297	Breast cancers often progress from a hormone-dependent, nonmetastatic, antiestrogen-sensitive phenotype to a hormone-independent, antiestrogen- and chemotherapy-resistant phenotype with highly invasive and metastatic growth properties. This progression is usually accompanied by altered function of the estrogen receptor (ER) or outgrowth of ER-negative cancer cells.	hormone activity	P01344,P05019,Q5U743	IGF1,IGF2
