# Supplementary material for: Two-layer modular analysis of gene and protein networks in breast cancer
Source: BMC Syst Biol. 2014 Jul 5;8:81. doi: 10.1186/1752-0509-8-81 (PMC4105126; doi:10.1186/1752-0509-8-81)
Supplement: Additional file 9: Table S9 — Biological process analysis of modular network of Set 2. [file 1752-0509-8-81-S9.xls]

## Sheet: Sheet1
Group ID	Group Category	GO ID	#Proteins	#Proteins (in GO Term)	Level in GO hierarchy	GO-Homogeneity Score	PMID	Reference sentence	GO Description	Proteins	Genes
1.1.1	G	GO:0006355	345	86	8	0.249275			regulation of transcription, DNA-dependent	A8K8F5,O00287,O43463,O75446,O75478,O75486,O75529,O94864,O95983,O95997,O96019,P05204,P09017,P09086,P14373,P15036,P18846,P22392,P23511,P26367,P28749,P29374,P39687,P48382,P49848,P50549,P51531,P51610,P52657,P61968,P62380,Q02447,Q02880,Q05195,Q06330,Q09028,Q12873,Q12962,Q12972,Q13111,Q13422,Q13465,Q15170,Q15326,Q15329,Q15361,Q15532,Q15542,Q15554,Q15853,Q15910,Q16254,Q16576,Q16594,Q16633,Q4LE39,Q53ET0,…	ACTL6A,ANP32A,ARID1B,ARID2,ARID4A,ARID4B,ATF1,BAZ1B,BCL11B,BRMS1L,BRWD1,CDYL,CHAF1A,CHD3,CIR1,CRTC2,DACH2,E2F4,E2F5,ETS2,ETV1,EZH2,GFI1B,GTF2A2,HCFC1,HDAC10,HIF1AN,HMG20B,HMGN2,HOXC4,IKZF1,LDB1,LMO4,MBD3,MBD3L1,MECOM,MXD1,NFE4,NFYA,NKX2-1,NME2,NOTCH3,ONECUT1,PAWR,PAX6,PBRM1,PHF21A,POU2AF1,POU2F2,PPP1R13L,PPP1R8,PTTG1,RBBP4,RBBP7,RBL1,RBPJ,RFX5,RFXAP,SAP30,SF3B3,SMARCA2,SMARCC2,SP3,SS18,SUPT16H,SU…
1.1.2	G	GO:0006281	259	40	7	0.15444			DNA repair	O14757,O15360,O15514,O60671,O60921,O60934,P06748,P09884,P16104,P35249,P35250,P36954,P39748,P40937,P40938,P43246,P49916,P49917,P49959,P51948,P52434,P52435,P52701,P54132,P61218,P62487,P62875,Q13315,Q13535,Q14676,Q14683,Q15054,Q16531,Q6FHX6,Q92878,Q96T60,Q9BQ50,Q9HAW4,Q9UGN5,Q9UIF7	ANTXR1,ATM,BLM,CHEK1,CLSPN,DDB1,FANCA,FEN1,H2AFX,HUS1,LIG4,LRIG3,MDC1,MNAT1,MRE11A,MSH2,MSH6,MUTYH,NBN,NPM1,PARP2,PNKP,POLA1,POLD3,POLR2D,POLR2F,POLR2G,POLR2H,POLR2I,POLR2J,POLR2L,RAD1,RAD50,RFC2,RFC3,RFC4,RFC5,SERPINA2,SMC1A,TREX2
1.1.3	G	GO:0045892	219	29	9	0.13242			negative regulation of transcription, DNA-dependent	O75182,O75530,P26583,P33076,P35548,P45973,P51608,P83916,Q03112,Q04724,Q05516,Q15545,Q6IBN6,Q86YP4,Q8IXH7,Q8IXJ6,Q8N6I1,Q8NB12,Q8TAQ2,Q8WX92,Q969G3,Q96T58,Q99623,Q9H2S9,Q9HCU9,Q9NPF5,Q9UBB5,Q9UBC3,Q9UKL0	BRMS1,CBX1,CBX5,CIITA,COBRA1,DMAP1,DNMT3B,EED,EID2,GATAD2A,HMGB2,IKZF4,MBD2,MECOM,MECP2,MSX2,PHB2,RCOR1,SIN3B,SIRT2,SMARCC2,SMARCE1,SMYD1,SPEN,TAF7,TH1L,TLE1,ZBTB16
1.1.4	G	GO:0006357	190	17	9	0.0894737			regulation of transcription from RNA polymerase II promoter	O00422,O60264,O75528,P15172,P17542,P22415,P35659,P52630,Q12824,Q14839,Q6ZRS2,Q92830,Q92922,Q96GM5,Q9BX63,Q9GZU7,Q9Y6J9	CHD4,CTDSP1,DEK,KAT2A,MRPL36,MYOD1,SAP18,SMARCA5,SMARCB1,SMARCC1,SMARCD1,SRCAP,STAT2,TADA3,TAF6L,TAL1,USF1
1.1.5	G	GO:0010467	173	15	3	0.0867052			gene expression	O00268,O75822,P05386,P14866,P26641,P33240,P46777,P55769,Q05048,Q13263,Q14152,Q15181,Q15393,Q16514,Q9Y5B0	CSTF1,CSTF2,CTDP1,EEF1G,EIF3J,EIF6,HNRNPL,NHP2L1,PPA1,RPL5,RPLP1,SF3B3,TAF12,TAF4,TRIM28
1.1.6	OG	GO:0006915	158	10	4	0.0632911			apoptotic process	O43683,O60566,P12544,P35998,P51693,P52294,Q01826,Q13009,Q13232,Q15672	APLP1,BUB1,BUB1B,GZMA,KPNA1,NME3,PSMC2,SATB1,TIAM1,TWIST1
1.1.6	OG	GO:0006468	158	10	6	0.0632911			protein phosphorylation	A4D2F2,O15198,O43683,O60566,P31321,P54646,P57059,Q13131,Q8IVT5,Q9Y2K2	BUB1,BUB1B,HUS1,KSR1,PRKAA1,PRKAA2,PRKAR1B,SIK1,SIK3,SMAD9
1.1.7	OG	GO:0016568	140	7	7	0.05			chromatin modification	O14497,O75367,P46736,Q6UWZ7,Q92560,Q9Y6J0,Q9Y6K1	ARID1A,BRCC3,CABIN1,DNMT3A,FAM175A,H2AFY,MAGI1,RNF2
1.1.7	OG	GO:0006810	140	7	3	0.05			transport	O00217,O14678,O75306,O75489,Q00341,Q99689,Q9GZY0	ABCD4,HDLBP,LZTS1,NDUFS2,NDUFS3,NDUFS8,NXF2,NXF2B
1.1.7	OG	GO:0000723	140	7	7	0.05	19734843	This is the first direct observation of this mechanism of telomere maintenance in breast carcinoma unrelated to Li-Fraumeni syndrome. The correlation of the ALT phenotype with HER-2 positivity, both of which involve abnormal DNA amplification, suggests a possible common underlying mechanism.	telomere maintenance	O14746,P49643,Q96AP0,Q96SD1,Q9BSI4,Q9NUX5,Q9UKT5	ACD,DCLRE1C,FBXO4,POT1,PRIM2,TERT,TINF2
1.1.8	G	GO:0007165	119	6	4	0.0504202	8745151	Signal transduction pathways activated during growth of human breast cancer cells in tissue culture are reviewed.	signal transduction	B2RTS2,B7Z7H6,P55042,P62070,Q96P48,Q99963	ARAP1,RRAD,RRAS2,SH3GL3
1.1.9	G	GO:0000278	113	5	3	0.0442478			mitotic cell cycle	P23258,Q13257,Q14980,Q15691,Q9Y6D9	MAD1L1,MAD2L1,MAPRE1,NUMA1,TUBG1
1.1.10	OG	GO:0007596	108	4	5	0.037037	3345487	TAMOXIFEN is an antiestrogen which is widely used in the treatment of breast carcinoma.' Further- more, it has recently been advocated for both nonmalig- nant breast disease2 and breast carcinoma pro phyla xi^.^ If these recommendations are adopted, usage of tamoxifen will increase. However, there have been several reports of venous and arterial thrombosis associated with tamoxifen therapy for br…	blood coagulation	P07602,P50148,P68431,P84243	GNAQ,H3F3A,H3F3B,HIST1H3A,HIST1H3B,HIST1H3C,HIST1H3D,HIST1H3E,HIST1H3F,HIST1H3G,HIST1H3H,HIST1H3I,HIST1H3J,MTCH1,SFTPA1,SFTPA2
1.1.10	OG	GO:0006260	108	4	7	0.037037			DNA replication	A8MZ62,C9JU95,Q75MT5,Q96S55	RFC2,RFC3,RFC5,WRNIP1
1.1.11	OG	GO:0035556	100	3	5	0.03	19891966	Activated protein C enhances cell motility of endothelial cells and MDA-MB-231 breast cancer cells by intracellular signal transduction.	intracellular signal transduction	A8MY87,P49758,Q2M3K2	KSR1,RGS6
1.1.11	OG	GO:0009636	100	3	3	0.03			response to toxin	P11831,P15559,P40692	MLH1,NQO1,SRF
1.1.11	OG	GO:0008285	100	3	5	0.03	22143930	Furthermore, the proliferation of MDA-MB-231 cells transfected with OPN shRNA was significantly decreased when compared to the negative control (transfected with empty vector). Sensitivity of MDA-MB-231 cells to doxorubicin was enhanced after treatment with OPN shRNA. The IC50 values of doxorubicin of the OPN-transfected group, the MDA-MB-231 cells and the negativetransfected group were 0.13588, …	negative regulation of cell proliferation	P11831,Q96BK5,Q9BYG9	NPM1,PINX1,SRF
1.1.11	OG	GO:0006508	100	3	4	0.03			proteolysis	P04632,Q9UIQ6,Q9UJW2	CAPNS1,LNPEP,TINAG
1.1.11	OG	GO:0006366	100	3	9	0.03			transcription from RNA polymerase II promoter	P11831,Q13287,Q92985	IRF7,NMI,SRF
1.1.11	OG	GO:0006302	100	3	8	0.03			double-strand break repair	Q7Z2E3,Q8IW19,Q96FF9	APLF,APTX,CDCA5
1.1.12	B	GO:0006355	152	47	8	0.309211			regulation of transcription, DNA-dependent	A8C4L5,B1A8Z7,O14744,P00519,P04637,P08047,P09629,P09874,P10599,P10828,P11388,P14859,P15498,P17676,P21675,P24928,P27695,P28702,P29083,P29084,P35232,P35251,P40763,P42224,P46531,P49715,P52655,P54274,P68036,P82094,Q00403,Q00613,Q01094,Q01201,Q07869,Q08999,Q09472,Q13547,Q13950,Q16665,Q16666,Q6IT96,Q76KU4,Q92759,Q9NSC2,Q9NV56,Q9Y618	ABL1,APEX1,C20orf20,CEBPA,CEBPB,DAND5,E2F1,EP300,GTF2A1,GTF2B,GTF2E1,GTF2E2,GTF2H4,HDAC1,HIF1A,HOXB7,HSF1,IFI16,MRGBP,NCOR2,NOTCH1,PARP1,PHB,POLR2A,POU2F1,PPARA,PRMT5,RBL2,RELB,RUNX2,RXRB,SALL1,SLC19A1,SMARCA4,STAT1,STAT3,TAF1,TERF1,THRB,TMF1,TOP2A,TP53,TXN,UBE2L3,VAV1
1.1.13	B	GO:0006281	105	21	7	0.2			DNA repair	O95243,P06746,P12004,P12956,P13010,P18887,P19388,P25490,P28340,P38398,P50613,P55072,P61077,P78527,Q12888,Q13426,Q5TZP7,Q6IN79,Q99638,Q99708,Q99728	APEX1,BARD1,BRCA1,CDK7,MBD4,PCNA,POLB,POLD1,POLR2E,PRKDC,RAD9A,RBBP8,TP53BP1,UBE2D3,VCP,XRCC1,XRCC4,XRCC5,XRCC6,YY1
1.1.14	B	GO:0045893	84	13	9	0.154762			positive regulation of transcription, DNA-dependent	P06400,P15884,P20226,P24941,P35269,P49711,P51532,P84022,Q04206,Q6STE5,Q92769,Q9NVC6,Q9UK53	CDK2,CTCF,GTF2F1,HDAC2,ING1,MED17,RB1,RELA,SMAD3,SMARCA4,SMARCD3,TBP,TCF7L2
1.1.15	B	GO:0042493	71	10	3	0.140845			response to drug	B2ZZ90,D0PNI1,O15379,P06493,P15531,P17275,P63104,Q03113,Q13085,Q5U0J5	ACACA,CDK1,CREB1,GNA12,HDAC3,JUNB,NME1,YWHAZ
1.1.16	OB	GO:0045892	61	6	9	0.0983607			negative regulation of transcription, DNA-dependent	P10827,P27348,P31946,Q01105,Q13363,Q96ST3	CTBP1,SET,SIN3A,THRA,YWHAB,YWHAQ
1.1.16	OB	GO:0008285	61	6	5	0.0983607			negative regulation of cell proliferation	O15297,P08107,P31947,Q13363,Q15831,Q92831	CTBP1,HSPA1A,HSPA1B,KAT2B,PPM1D,REXO2,STK11
1.1.16	OB	GO:0007165	61	6	4	0.0983607	8745151	Signal transduction pathways activated during growth of human breast cancer cells in tissue culture are reviewed.	signal transduction	P06401,P16284,P25942,P31947,P68400,Q9BUB1	CD40,CSNK2A1,PECAM1,PGR,PRKAR2A,REXO2
1.1.16	OB	GO:0000278	61	6	3	0.0983607			mitotic cell cycle	O14965,O43684,P61981,P62258,P78396,Q5FBB7	AURKA,BUB3,CCNA1,SGOL1,YWHAE,YWHAG
1.1.17	B	GO:0006457	39	5	5	0.128205	14534301	BRCT folding defects resulting from cancer-predisposing BRCA1 truncation mutations can be assayed for and detected at the protein level using a simple protease sensitivity assay. Using a proteolysis-based assay to probe the BRCT for non-native conformations, we show that the majority of the tested missense and truncations alter the folding state of the BRCT.	protein folding	A6NE14,P25685,P49368,Q6FHS4,Q9BTW9	CCT3,DNAJB1,TBCD
1.1.18	OB	GO:0035556	34	3	5	0.0882353	19891966	Activated protein C enhances cell motility of endothelial cells and MDA-MB-231 breast cancer cells by intracellular signal transduction.	intracellular signal transduction	A8MYJ1,P13861,P23458	AKAP13,JAK1,PRKAR2A
1.1.18	OB	GO:0016055	34	3	6	0.0882353			Wnt receptor signaling pathway	O95271,P19784,Q9H2K2	CSNK2A2,TNKS,TNKS2
1.1.18	OB	GO:0006974	34	3	4	0.0882353	21082043	To identify molecular processes contributing to development of aneuploidy, we used a cell spot microarray technique to identify genes inducing polyploidy and/or allowing maintenance of polyploid cell growth in breast cancer cells. Of 5760 human genes screened, 177 were found to induce severe DNA content alterations on prolonged transient silencing. Association with response to DNA damage stimulus…	response to DNA damage stimulus	O96017,Q14191,Q9NY61	AATF,CHEK2,WRN
1.2.1	G	GO:0007165	377	76	4	0.201592	8745151	Signal transduction pathways activated during growth of human breast cancer cells in tissue culture are reviewed.	signal transduction	A6NHG8,A7KAX9,B1AQT2,B2R5T5,B7WPI0,O00220,O00463,O00635,O15399,O43559,O43639,O60258,O60496,O75312,O75888,O76093,O95837,P01133,P01135,P04083,P05230,P06702,P07948,P08620,P10767,P11487,P16150,P19174,P20936,P21781,P24394,P24821,P28827,P29320,P29350,P31371,P31785,P35813,P46940,P47736,P49069,P50591,P52735,P53041,P53675,P54762,P54764,P63096,P78314,P78352,P78560,P81274,Q12955,Q13077,Q13114,Q13191,Q13322,…	ALCAM,ANK3,ANXA1,ARHGAP32,CAMLG,CASP8AP2,CBLB,CLTCL1,CRADD,CTNND2,DEAF1,DOK2,DTNA,EGF,EPHA3,EPHA4,EPHB1,ERBB2IP,ERBB4,FGF1,FGF17,FGF18,FGF3,FGF4,FGF6,FGF7,FGF9,FRS3,GNA14,GNAI1,GPSM2,GRB10,GRB7,GRIN2D,IL2RG,IL4R,IQGAP1,LAT,LLGL1,LYN,NCK2,PLCG1,PPM1A,PPP2R5A,PPP5C,PRKAR1A,PTK2B,PTPN6,PTPRK,PTPRM,RAP1GAP,RAPGEF1,RASA1,RIPK3,RPS6KA1,S100A9,SH3BP2,TGFA,TICAM1,TNC,TNFRSF10A,TNFRSF10D,TNFSF10,TNFSF13,T…
1.2.2	G	GO:0035556	301	27	5	0.089701	19891966	Activated protein C enhances cell motility of endothelial cells and MDA-MB-231 breast cancer cells by intracellular signal transduction.	intracellular signal transduction	A2A284,A4D0Y8,A8K9S7,A8MVN1,O00560,O14512,O14640,O15524,O43561,O75159,P10644,P16591,P33681,P41159,P41743,Q06187,Q13574,Q4JHT5,Q53SD4,Q5JY90,Q6ZVG7,Q92529,Q92997,Q9BR09,Q9NR80,Q9UPX8,Q9Y4G8	ARHGEF4,BTK,CBLB,CD80,DGKZ,DVL1L1,DVL3,FER,LAT,LEP,NEURL2,PLCG1,PRKAR1A,PRKCI,RAPGEF2,SDCBP,SHANK2,SHC3,SOCS1,SOCS4,SOCS5
1.2.3	G	GO:0006355	274	21	8	0.0766423			regulation of transcription, DNA-dependent	O00401,O00570,P06213,P22681,P23760,P67775,P98177,Q03933,Q12830,Q14145,Q14526,Q16236,Q86UU0,Q86YN6,Q8WVC0,Q92786,Q99697,Q9H6I2,Q9HCS4,Q9NP72,Q9Y230	BCL9L,BPTF,CBL,FOXO4,HIC1,HSF2,INSR,KEAP1,LEO1,NFE2L2,PAX3,PITX2,PPARGC1B,PPP2CA,PROX1,RAB18,RUVBL2,SOX1,SOX17,TCF7L1,WASL
1.2.4	G	GO:0006915	253	16	4	0.0632411	16397018	Survivin, a member of the inhibitor of apoptosis protein family, was identified as a potential Stat3-regulated gene by microarray analysis. This was confirmed in Survivin gene promoter studies and chromatin immunoprecipitation assays showing that Stat3 directly binds to and regulates the Survivin promoter. Furthermore, direct inhibition of Stat3 signaling blocked the expression of Survivin protei…	apoptotic process	O14727,O14763,O95197,P19438,P21580,P29317,Q07157,Q07890,Q12982,Q86VP1,Q8WUM4,Q92974,Q96B97,Q9BWQ8,Q9NWF9,Q9UKW4	APAF1,ARHGEF2,BNIP2,EPHA2,FAIM2,PDCD6IP,RNF216,RTN3,SH3KBP1,SOS2,TAX1BP1,TJP1,TNFAIP3,TNFRSF10B,TNFRSF1A,VAV3
1.2.5	G	GO:0034329	237	14	5	0.0590717			cell junction assembly	P14923,P19022,P22223,P33151,P35221,P55286,P55287,P55291,Q06124,Q08722,Q86UP0,Q9ULB4,Q9ULB5,Q9UMD9	CD47,CDH11,CDH15,CDH2,CDH24,CDH5,CDH7,CDH8,CDH9,COL17A1,CTNNA1,JUP,PTPN11
1.2.6	G	GO:0006468	223	13	6	0.058296			protein phosphorylation	P06239,P07332,P15056,P29323,P29597,P42679,P42681,P52333,Q13882,Q92918,Q9H0K1,Q9H4A3,Q9NRD5	BRAF,EPHB2,FES,JAK3,LCK,MAP4K1,MATK,PICK1,PTK6,SIK2,TXK,TYK2,WNK1
1.2.7	G	GO:0008285	210	12	5	0.0571429	22143930	Furthermore, the proliferation of MDA-MB-231 cells transfected with OPN shRNA was significantly decreased when compared to the negative control (transfected with empty vector). Sensitivity of MDA-MB-231 cells to doxorubicin was enhanced after treatment with OPN shRNA. The IC50 values of doxorubicin of the OPN-transfected group, the MDA-MB-231 cells and the negativetransfected group were 0.13588, …	negative regulation of cell proliferation	B2RC66,O14907,O14944,O15357,O43815,P35240,P50616,P51636,Q12913,Q53X57,Q92729,Q9NPR5	CAV2,EREG,INPPL1,NF2,PTPRJ,PTPRU,STRN,TAX1BP3,TOB1
1.2.8	OG	GO:0015031	198	10	5	0.0505051	21628496	Breast cancer resistance protein (BCRP), an ATP-dependent efflux transporter, confers drug resistance to many chemotherapy agents. BCRP is overexpressed in tumors exposed to an acidic environment; therefore, it is important to establish the effect of low pH on BCRP transport activity. It has recently been reported that BCRP transports substrates more efficiently in an acidic microenvironment.	protein transport	B4E390,O14828,O15126,O43707,P14625,P18085,P51149,Q15286,Q6UWE0,Q96P70	ACTN4,ARF4,HSP90B1,IPO9,LRSAM1,RAB35,RAB7A,SCAMP1,SCAMP3
1.2.8	OG	GO:0006886	198	10	6	0.0505051			intracellular protein transport	A6NKH4,O60749,O75886,P09496,P55735,Q13002,Q13596,Q4TTY5,Q96P70,Q9BXS5	AP1M1,CLTA,GRIK5,IPO9,SEC13,SNX1,SNX2,STAM2
1.2.8	OG	GO:0006810	198	10	3	0.0505051			transport	A8K7I4,P00403,P05026,P16615,P23975,Q00169,Q13002,Q7GXZ8,Q8TC92,Q9UQC9	ATP1B1,ATP2A2,CLCA1,CLCA2,ENOX1,GRIK5,MT-CO2,PITPNA,PTGS2,SLC6A2
1.2.9	G	GO:0008284	170	9	5	0.0529412	19171042	Autocrine regulation of cell proliferation by estrogen receptor-alpha in estrogen receptor-alpha-positive breast cancer cell lines.	positive regulation of cell proliferation	P12034,P18054,P35070,P35968,P42081,P46087,P55075,Q541E1,Q9NYD6	ALOX12,BTC,CD86,FGF5,FGF8,HOXC10,KDR,NOP2,TNFSF13
1.2.10	G	GO:0030154	161	7	3	0.0434783	22562546	MicroRNAs (miRNAs) play pivotal roles in stem cell biology, differentiation and oncogenesis, and are of high interest as potential breast cancer therapeutics. However, their expression and function during normal mammary differentiation and in breast cancer remain to be elucidated. In order to identify which miRNAs are involved in mammary differentiation, we thoroughly investigated miRNA expressio…	cell differentiation	O15230,P03971,P56539,Q7L576,Q96N67,Q9GZV9,Q9Y566	AMH,CAV3,CYFIP1,DOCK7,FGF23,LAMA5,SHANK1
1.2.11	OG	GO:0010467	154	6	3	0.038961			gene expression	P11474,P13639,P26368,P62316,P62495,Q10570	CPSF1,EEF2,ESRRA,ETF1,SNRPD2,U2AF2
1.2.11	OG	GO:0007166	154	6	5	0.038961			cell surface receptor signaling pathway	A8K9B1,P40238,Q5TZZ9,Q8WXG6,Q96QZ7,Q9ULV8	ANXA1,CBLC,CNKSR3,DEAF1,MADD,MPL
1.2.11	OG	GO:0006470	154	6	6	0.038961			protein dephosphorylation	B3KUN1,P23471,Q12923,Q15678,Q99952,Q9Y5P8	PPP2CA,PPP2R3B,PTPN13,PTPN14,PTPN18,PTPRZ1
1.2.12	OG	GO:0055085	136	5	4	0.0367647	22160574	The transmembrane transport of anticancer drugs is mainly regulated by P-glycoprotein encoded by the human multidrug resistance gene 1 gene (MDR1). Since there were controversies regarding the association between MDR1 C3435T polymorphism and response to chemotherapy among patients with advanced breast cancer, a meta-analysis of the link was conducted. A total of 7 studies consist of 464 advanced …	transmembrane transport	O14983,P05023,P08195,Q99624,Q9Y2P4	ATP1A1,ATP2A1,SLC27A6,SLC38A3,SLC3A2
1.2.12	OG	GO:0045892	136	5	9	0.0367647			negative regulation of transcription, DNA-dependent	O43251,Q13033,Q9HCK8,Q9NQB0,Q9Y3M2	CBY1,CHD8,RBFOX2,STRN3,TCF7L2
1.2.12	OG	GO:0016055	136	5	6	0.0367647	22026417	Subtype-specific alterations of the Wnt signaling pathway in breast cancer: clinical and prognostic significance.	Wnt receptor signaling pathway	O00512,O95996,Q5T170,Q9BRQ0,Q9Y3Y4	ANAPC2,APOC2,BCL9,PYGO1,PYGO2,SLC25A23
1.2.12	OG	GO:0006811	136	5	4	0.0367647			ion transport	A3KLL5,P08195,P36542,Q6I9V2,Q99624	ATP1B1,ATP5C1,SLC38A3,SLC3A2
1.2.12	OG	GO:0006508	136	5	4	0.0367647	18392133	Aberrant proteolysis is another important characteristic of breast cancer progression and invasion. DN-PAK1 or knock-down of PAK1 reduced pericellular proteolysis of DQ-collagen IV in the 3D cultures. Treatment of cells with an inhibitor of Rac1 also reduced pericellular proteolysis, and this reduction was reversed by the expression of activated PAK1. Our conclusion is that overexpressed and acti…	proteolysis	B3KUN4,O43240,O60907,P08253,Q9NX52	KLK10,MMP2,RHBDL2,TBL1X
1.2.12	OG	GO:0006351	136	5	8	0.0367647			transcription, DNA-dependent	P51692,Q13033,Q6P1J9,Q9HCS7,Q9NQB0	CDC73,STAT5B,STRN3,TCF7L2,XAB2
1.2.12	OG	GO:0001822	136	5	6	0.0367647			kidney development	P05549,P30556,Q5T170,Q9BRQ0,Q9Y3Y4	AGTR1,PYGO1,PYGO2,TFAP2A
1.2.13	OG	GO:0016567	108	4	8	0.037037			protein ubiquitination	Q07912,Q8TEL6,Q9UK73,Q9UPQ7	FEM1B,PDZRN3,TNK2,TRPC4AP
1.2.13	OG	GO:0016337	108	4	3	0.037037			cell-cell adhesion	Q8IV73,Q99959,Q9HBM0,Q9UI47	CTNNA3,PKP2,RAPGEF1,VEZT
1.2.13	OG	GO:0007264	108	4	6	0.037037			small GTPase mediated signal transduction	P62491,Q07912,Q13393,Q9BRG2	PLD1,RAB11A,SH2D3A,TNK2
1.2.14	OG	GO:0048015	97	3	7	0.0309278			phosphatidylinositol-mediated signaling	A2RUF7,O00443,O00750	PIK3C2A,PIK3C2B
1.2.14	OG	GO:0042493	97	3	3	0.0309278			response to drug	B7Z3U6,P05362,Q99497	ATP1A1,ICAM1,PARK7
1.2.14	OG	GO:0030155	97	3	4	0.0309278	8453644	we conclude that E-cad may play an important role in the genesis of histolÃ³gica! differentiation and affect the inva sive or metastatic behavior of breast cancer cells in vivo. While further investigations are required to confirm the role of E-cad expression in cancer metastasis, our results suggest that E-cad expression may be used as a metastatic or prognostic marker for human breast cancer.	regulation of cell adhesion	P05362,Q549F0,Q9UNN5	FAF1,ICAM1
1.2.14	OG	GO:0030030	97	3	4	0.0309278			cell projection organization	P61158,Q13402,Q9BWV1	ACTR3,BOC,MYO7A
1.2.14	OG	GO:0019221	97	3	6	0.0309278			cytokine-mediated signaling pathway	P04439,P05362,P13591	HLA-A,ICAM1,NCAM1
1.2.14	OG	GO:0008543	97	3	8	0.0309278			fibroblast growth factor receptor signaling pathway	Q13480,Q8WU20,Q9UEF7	FRS2,GAB1,KL
1.2.14	OG	GO:0008286	97	3	8	0.0309278	9205064	The insulin-like growth factor I receptor (IGF-IR) is involved in the control of breast cancer cell growth. The cytostatic activity of tamoxifen (Tam), a nonsteroidal antiestrogen, is partially mediated through interference with IGF-I-R-dependent proliferation, yet the effects of Tam on IGF-IR intracellular signaling have never been elucidated.	insulin receptor signaling pathway	Q13480,Q8WU20,Q9UEF7	FRS2,GAB1,KL
1.2.14	OG	GO:0007186	97	3	6	0.0309278			G-protein coupled receptor signaling pathway	B1ALW3,P15514,Q8WU20	AREG,AREGB,FRS2,GNA14
1.2.14	OG	GO:0007173	97	3	8	0.0309278	22025675	TIEG1 inhibits breast cancer invasion and metastasis by inhibition of epidermal growth factor receptor (EGFR) transcription and the EGFR signaling pathway.	epidermal growth factor receptor signaling pathway	A1L3Y3,P15514,Q13480	AREG,AREGB,CAMLG,GAB1
1.2.14	OG	GO:0002474	97	3	4	0.0309278			antigen processing and presentation of peptide antigen via MHC class I	B1PKY1,P01891,P04439	HLA-A
1.2.15	B	GO:0007165	93	25	4	0.268817	8745151	Signal transduction pathways activated during growth of human breast cancer cells in tissue culture are reviewed.	signal transduction	A8KAH9,O00459,O14798,O60674,P00533,P04626,P07900,P08581,P09619,P18031,P25445,P27986,P46108,P48023,P62834,P63151,Q05655,Q07889,Q13158,Q13546,Q14449,Q53ZZ1,Q5T9P3,Q8TDM6,Q9Y4H2	CRK,DLG5,EGFR,ERBB2,FADD,FASLG,FASN,GRB14,HSP90AA1,IRS2,JAK2,PDGFRB,PIK3R1,PIK3R2,PPP2R2A,PRKCD,PTPN1,RAP1A,RIPK1,SLTM,SOS1,TNFRSF10C
1.2.16	B	GO:0006915	68	10	4	0.147059			apoptotic process	O14745,P12830,P35222,Q05397,Q14790,Q14974,Q15149,Q92851,Q9H422,Q9UER7	CASP10,CASP8,CTNNB1,DAXX,FZR1,HIPK3,KPNB1,PLEC,PTK2,SLC9A3R1
1.2.17	B	GO:0006355	58	7	8	0.12069			regulation of transcription, DNA-dependent	O60716,P15923,P30153,Q15047,Q2TB39,Q5T3J3,Q9BQG0	CTNND1,LRIF1,MYBBP1A,PPP2R1A,SETDB1,TCF7L1
1.2.18	B	GO:0007596	51	6	5	0.117647	3345487	TAMOXIFEN is an antiestrogen which is widely used in the treatment of breast carcinoma.' Further- more, it has recently been advocated for both nonmalig- nant breast disease2 and breast carcinoma pro phyla xi^.^ If these recommendations are adopted, usage of tamoxifen will increase. However, there have been several reports of venous and arterial thrombosis associated with tamoxifen therapy for br…	blood coagulation	P08648,P17252,P29353,P60953,P62158,P62993	CALM1,CALM2,CALM3,CDC42,GRB2,ITGA5,PRKCA,SHC1
1.2.19	B	GO:0045892	45	5	9	0.111111			negative regulation of transcription, DNA-dependent	P20823,P63165,Q15796,Q9UKY1,Q9UNH7	HNF1A,SMAD2,SNX6,SUMO1,ZHX1
1.2.20	OB	GO:0046627	40	3	7	0.075			negative regulation of insulin receptor signaling pathway	O14543,P10586,Q6FI39	PTPRF,SOCS3
1.2.20	OB	GO:0043066	40	3	7	0.075			negative regulation of apoptotic process	P10809,P16070,P42229	CD44,HSPD1,STAT5A
1.2.20	OB	GO:0042493	40	3	3	0.075	11526484	The mechanisms by which cancer cells survive and escape the cytotoxic effects of chemotherapeutic agents are essentially unknown. In the present study, we demonstrate that in the MDA-MB-231 and MDA-MB-435 breast cancer cells, ligation of 1 integrins by their extracellular matrix ligands inhibits significantly apoptosis induced by paclitaxel and vincristine, two microtubule-directed chemotherapeut…	response to drug	A8K1U7,O14543,Q6FI39	FZR1,SOCS3
1.2.20	OB	GO:0019221	40	3	6	0.075			cytokine-mediated signaling pathway	O14543,P16070,P42229	CD44,SOCS3,STAT5A
1.2.20	OB	GO:0010467	40	3	3	0.075			gene expression	P53803,P62508,P68104	EEF1A1,ESRRG,POLR2K
1.2.20	OB	GO:0008285	40	3	5	0.075			negative regulation of cell proliferation	P10586,P30874,Q53XR6	PTPRF,SMAD2,SSTR2
1.2.20	OB	GO:0007565	40	3	3	0.075	22648499	About 1 in 3,000 pregnancies is associated with a breast cancer diagnosis. The numbers are small but, as more women delay childbearing to an age where the risk of breast cancer is greater, these numbers are likely to increase. One study, based on a registry of Norwegian patients, showed a 2.5% annual increase in the risk of cancer during pregnancy, with breast cancer the most common diagnosis.	female pregnancy	P42229,P49888,Q53X91	STAT5A,SULT1E1
1.2.20	OB	GO:0007268	40	3	5	0.075			synaptic transmission	Q05586,Q13432,Q96CW1	AP2M1,GRIN1,UNC119
1.2.20	OB	GO:0007259	40	3	7	0.075			JAK-STAT cascade	O14543,P42229,Q6FI39	SOCS3,STAT5A
1.2.20	OB	GO:0007179	40	3	8	0.075			transforming growth factor beta receptor signaling pathway	O95405,Q53XR6,Q93008	SMAD2,USP9X,ZFYVE9
1.2.20	OB	GO:0006468	40	3	6	0.075			protein phosphorylation	P11362,Q53XR6,Q99558	FGFR1,MAP3K14,SMAD2
1.3.1	OG	GO:0007264	164	30	6	0.182927			small GTPase mediated signal transduction	B4DNC0,O00212,O43307,P10114,P32019,P49703,P51153,P52757,P57729,P57735,P84095,P98171,Q15052,Q15669,Q2M1Z3,Q53QZ3,Q5VY90,Q6ICP4,Q6ICQ8,Q8N4G2,Q8TAI7,Q92963,Q96D21,Q9BZG1,Q9H082,Q9H0H5,Q9H4E5,Q9NRW1,Q9NYN1,Q9NYS0	ARHGAP15,ARHGAP31,ARHGAP4,ARHGEF6,ARHGEF9,ARL14,ARL4D,BCL11B,CHN2,INPP5B,NKIRAS1,RAB13,RAB25,RAB33B,RAB34,RAB38,RAB6B,RACGAP1,RAP2A,RASD2,RASL12,RHEBL1,RHOD,RHOG,RHOH,RHOJ
1.3.1	OG	GO:0007165	164	30	4	0.182927			signal transduction	O43187,O43353,O75563,O95388,P10114,P32019,P36896,P37023,P61952,P62942,P98171,Q08881,Q13705,Q16671,Q2M1Z3,Q53QZ3,Q5VY90,Q7LDG7,Q86UY3,Q8IUC4,Q8TAI7,Q8WUH2,Q92963,Q96D21,Q9BST9,Q9H160,Q9NV92,Q9NYN1,Q9NYS0,Q9UF11	ACVR1B,ACVR2B,ACVRL1,AMHR2,ARHGAP15,ARHGAP31,ARHGAP4,BCL11B,FKBP1A,GNG11,ING2,INPP5B,IRAK2,ITK,NDFIP2,NKIRAS1,PLEKHB1,RAP2A,RASD2,RASGRP2,RASL12,RHEBL1,RHPN2,RIPK2,RTKN,SKAP2,TGFBRAP1,WISP1
1.3.2	G	GO:0006915	115	14	4	0.121739	16397018	Survivin, a member of the inhibitor of apoptosis protein family, was identified as a potential Stat3-regulated gene by microarray analysis. This was confirmed in Survivin gene promoter studies and chromatin immunoprecipitation assays showing that Stat3 directly binds to and regulates the Survivin promoter. Furthermore, direct inhibition of Stat3 signaling blocked the expression of Survivin protei…	apoptotic process	P10144,P20700,P42575,P48454,P49354,P62979,P98170,Q16611,Q16625,Q86XS8,Q8WWW0,Q9H832,Q9NQS1,Q9UIK4	AVEN,BAK1,CASP2,DAPK2,FNTA,GZMB,LMNB1,OCLN,PPP3CC,RASSF5,RNF130,RPS27A,UBE2Z,XIAP
1.3.3	G	GO:0006468	101	12	6	0.118812			protein phosphorylation	O00238,O00444,O95747,P61812,Q00532,Q00537,Q04771,Q6SA08,Q8NER5,Q9BXA7,Q9H093,Q9P2K8	ACVR1,ACVR1C,BMPR1B,CDK17,CDKL1,EIF2AK4,NUAK2,OXSR1,PLK4,TGFB2,TSSK1B,TSSK4
1.3.4	G	GO:0006355	89	8	8	0.0898876			regulation of transcription, DNA-dependent	P17813,P41212,Q53SZ8,Q8NAP8,Q8TAX0,Q8WVD5,Q9HCU5,Q9P0U4	CXXC1,ENG,ETV6,OXSR1,PREB,RNF141,ZBTB8B
1.3.5	OG	GO:0016567	81	6	8	0.0740741			protein ubiquitination	O15205,Q5T6F0,Q6ZNA4,Q9HAU4,Q9NW38,Q9UJX4	ANAPC5,DCAF12,FANCL,RNF111,SMURF2,UBD
1.3.5	OG	GO:0006511	81	6	8	0.0740741			ubiquitin-dependent protein catabolic process	O15205,O94782,Q93034,Q9HAU4,Q9NXK8,Q9UJX4	ANAPC5,CUL5,FBXL12,SMURF2,UBD,USP1
1.3.6	G	GO:0007186	72	5	6	0.0694444	11897506	The biological and biochemical effects of estrogen have been ascribed to its known receptors, which function as ligand-inducible transcription factors. However, estrogen also triggers rapid activation of classical second messengers (cAMP, calcium, and inositol triphosphate) and stimulation of intracellular signaling cascades mitogen-activated protein kinase (MAP K), PI3K and eNOS. These latter ev…	G-protein coupled receptor signaling pathway	O14718,P16520,P62879,Q53Y01,Q70Z35	GNB2,GNB3,GNG11,PREX2,RRH
1.3.7	OG	GO:0030512	67	4	8	0.0597015			negative regulation of transforming growth factor beta receptor signaling pathway	A5YM40,O43541,P10600,Q9Y3F4	SMAD6,STRAP,TGFB3
1.3.7	OG	GO:0010467	67	4	3	0.0597015			gene expression	O43172,O60508,Q13243,Q15046	CDC40,KARS,PRPF4,SRSF5
1.3.7	OG	GO:0008380	67	4	8	0.0597015	11306511	Alternative and aberrant messenger RNA splicing of the mdm2 oncogene in invasive breast cancer.	RNA splicing	O43172,O60508,Q13243,Q9Y3F4	CDC40,PRPF4,SRSF5,STRAP
1.3.7	OG	GO:0008285	67	4	5	0.0597015			negative regulation of cell proliferation	A4D173,A5YM40,O95390,P10600	GDF11,SKAP2,TGFB3
1.3.7	OG	GO:0006470	67	4	6	0.0597015	9837921	Telomerase, a specialized RNA-directed DNA polymerase that extends telomeres of eukaryotic chromosomes, is repressed in human somatic tissues and becomes activated during tumor progression in most human cancers. To date, little is known about how telomerase is activated and controlled in cancer, although activation is thought to be involved in cancer cell immortalization.	protein dephosphorylation	O00743,Q08209,Q9UII6,Q9Y6J8	DUSP13,PPP3CA,PPP6C,STYXL1
1.3.7	OG	GO:0006457	67	4	5	0.0597015			protein folding	Q12931,Q7Z784,Q99614,Q99615	DNAJC7,HSP90B2P,TTC1
1.3.8	G	GO:0042981	49	3	6	0.0612245	9846203	Progesterone inhibits the proliferation of normal breast epithelial cells in vivo, as well as breast cancer cells in vitro. But the biologic mechanism of this inhibition remains to be determined. We explored the possibility that an antiproliferative activity of progesterone in breast cancer cell lines is due to its ability to induce apoptosis. Since p53 and bcl-2 genetically control the apoptotic…	regulation of apoptotic process	Q16548,Q86W13,Q92843	BCL2A1,BCL2L2
1.3.9	B	GO:0007165	58	14	4	0.241379			signal transduction	A8K3Z8,O15169,P01111,P29466,P36897,P42336,P48729,P49674,P62826,Q14344,Q15797,Q5U091,Q9HC98,Q9Y4K3	AXIN1,CASP1,CSNK1A1,CSNK1E,GNA13,NEK6,NRAS,PIK3CA,RAN,SMAD1,TGFBR1,TRAF6
1.3.10	B	GO:0007179	44	9	8	0.204545			transforming growth factor beta receptor signaling pathway	A3QNQ0,D2JYI1,O15105,P01137,P29590,P37173,Q13485,Q5T7S2,Q9HCE7	PML,SMAD4,SMAD7,SMURF1,TGFB1,TGFBR1,TGFBR2
1.3.11	OB	GO:0006916	35	6	8	0.171429			anti-apoptosis	P00441,P10415,P10909,Q07817,Q07820,Q13501	BCL2,BCL2L1,CLU,MCL1,SOD1,SQSTM1
1.3.11	OB	GO:0006915	35	6	4	0.171429	16397018	Survivin, a member of the inhibitor of apoptosis protein family, was identified as a potential Stat3-regulated gene by microarray analysis. This was confirmed in Survivin gene promoter studies and chromatin immunoprecipitation assays showing that Stat3 directly binds to and regulates the Survivin promoter. Furthermore, direct inhibition of Stat3 signaling blocked the expression of Survivin protei…	apoptotic process	P10415,P55957,Q07812,Q07817,Q07820,Q13501	BAX,BCL2,BCL2L1,BID,MCL1,SQSTM1
1.3.12	B	GO:0006366	27	4	9	0.148148			transcription from RNA polymerase II promoter	O14641,Q08170,Q13761,Q9UBL3	ASH2L,DVL2,RUNX3,SRSF4
1.4.1	OG	GO:0007165	160	25	4	0.15625	8745151	Signal transduction pathways activated during growth of human breast cancer cells in tissue culture are reviewed.	signal transduction	A8K9D9,O14733,O15294,O60239,O75952,O95163,P01112,P05771,P07949,P35568,P41970,P42226,P49815,P53778,P53805,P61201,P78347,Q00653,Q03060,Q05513,Q15653,Q8IV45,Q99836,Q9UBS0,Q9UQF2	CABYR,COPS2,CREM,ELK3,GTF2I,HRAS,IKBKAP,IRS1,MAP2K7,MAPK12,MAPK8IP1,MYD88,NFKB2,NFKBIB,OGT,PRKCB,PRKCZ,RCAN1,RET,RPS6KB2,SH3BP5,STAT6,TSC2,UNC5CL
1.4.1	OG	GO:0006355	160	25	8	0.15625			regulation of transcription, DNA-dependent	P05771,P10242,P12980,P16989,P17096,P18847,P41970,P52926,P53805,P78347,Q00653,Q03060,Q04721,Q04864,Q14103,Q1M182,Q5T6U8,Q6P4R8,Q708E9,Q99576,Q99626,Q9BYH8,Q9ULV5,Q9UQF2,Q9Y2K7	ATF3,CDX2,CREM,CSDA,ELK3,GTF2I,HMGA1,HMGA2,HNRNPD,HSF4,KDM2A,LYL1,MAPK8IP1,MYB,NFKB2,NFKBIZ,NFRKB,NOTCH2,PRKCB,RCAN1,REL,TSC22D3
1.4.2	G	GO:0045893	117	13	9	0.111111			positive regulation of transcription, DNA-dependent	O75581,O95863,P01100,P14921,P17947,P32519,Q02962,Q13418,Q13887,Q5T6X2,Q96T23,Q99466,Q9UKB1	ELF1,ETS1,FBXW11,FOS,ILK,KLF5,LRP6,NOTCH4,PAX2,RSF1,SNAI1,SPI1
1.4.3	G	GO:0006915	104	11	4	0.105769			apoptotic process	B3KTW0,O00141,O00429,O43521,P01589,P25963,P35900,Q13616,Q92934,Q96LC9,Q9NRW4	BAD,BCL2L11,BMF,CUL1,DNM1L,DUSP22,IL2RA,KRT20,NFKBIA,SGK1
1.4.4	G	GO:0006468	93	8	6	0.0860215			protein phosphorylation	O00418,Q12852,Q13233,Q7KZI7,Q86Y07,Q96BR1,Q96RU8,Q9Y6R4	EEF2K,MAP3K1,MAP3K12,MAP3K4,MARK2,SGK3,TRIB1,VRK2
1.4.5	G	GO:0006810	85	6	3	0.0705882			transport	A8MVZ6,O14576,Q8TD16,Q96G01,Q9H1J1,Q9UN86	BICD1,BICD2,DYNC1I1,G3BP2,UPF3A
1.4.6	OG	GO:0051260	79	5	7	0.0632911	17148612	Investigation of the oligomerization properties of the EGFR, ErbB2, and ErbB3 using #-gal complementation yielded quantitative data about the interaction of each of these receptors in basal and stimulated conditions. The interaction of ErbB2 with the EGFR and ErbB3 is readily detected in the presence of ligand confirming its role as the heterodimerization partner. However, the basal interactions …	protein homooligomerization	A6H8U5,O14788,O60271,Q54A98,Q5T9Y4	SPAG9,TNFSF11
1.4.6	OG	GO:0045087	79	5	4	0.0632911			innate immune response	P45984,P61088,Q13115,Q15750,Q16829	DUSP4,DUSP7,MAPK9,TAB1,UBE2N
1.4.7	OG	GO:0046328	69	4	8	0.057971			regulation of JNK cascade	P31751,Q13387,Q7Z6J0,Q9UPT6	AKT2,MAPK8IP2,MAPK8IP3,SH3RF1
1.4.7	OG	GO:0032355	69	4	7	0.057971			response to estradiol stimulus	P09211,P28562,P46821,Q6N087	DUSP1,ETS1,GSTP1,MAP1B
1.4.7	OG	GO:0009790	69	4	3	0.057971	7550308	We have examined the developmental expression of the murine breast and ovarian cancer susceptibility gene, Brca1, to investigate its role in the control of cell growth and differentiation. Specifically, we have analysed Brca1expression during embryonic development, in adult tissues, and during postnatal mammary gland development, particularly in response to ovarian hormones. Our results suggest t…	embryo development	O00255,P46821,Q92574,Q9GZQ5	MAP1B,MEN1,TSC1
1.4.7	OG	GO:0008285	69	4	5	0.057971			negative regulation of cell proliferation	O00255,Q8IZQ8,Q92574,Q9GZQ5	MEN1,MYOCD,TSC1
1.4.7	OG	GO:0006281	69	4	7	0.057971	22683426	Defects in components of DNA repair pathways are responsible for numerous hereditary cancer syndromes and are also common in many sporadic malignancies. Inherited mutations in the breast cancer susceptibility genes BRCA1 and BRCA2 or components of the Fanconi anemia (FA) complex incite genomic instability and predispose to malignancy. The products of the BRCA and FA genes participate in a conserv…	DNA repair	O00255,Q00597,Q149N8,Q6ZRQ5	FANCC,MEN1,MMS22L,SHPRH
1.4.8	OG	GO:0046928	54	3	8	0.0555556			regulation of neurotransmitter secretion	O76070,Q6FHG5,Q9Y6H5	SNCAIP,SNCG
1.4.8	OG	GO:0016567	54	3	8	0.0555556			protein ubiquitination	P61086,Q9UJT9,Q9UKT8	FBXL7,FBXW2,UBE2K
1.4.8	OG	GO:0006412	54	3	5	0.0555556			translation	P23396,Q13144,Q15025	EIF2B5,RPS3,TNIP1
1.4.9	B	GO:0045087	54	14	4	0.259259	12790791	The innate immune response, which depends on so-called pattern-recognition receptors (PRRs) is an evolutionarily old immune response able to elicit a defensive response against a vast array of pathogens. The purpose of this review is to revisit the role of innate immunity in breast carcinoma from the oldest therapeutic approach using bacillus Calmette-Guerin to the recent findings on the manipula…	innate immune response	O14920,O15111,O43318,P14598,P15336,P16220,P19419,P19838,P27361,P45983,P45985,Q12933,Q16539,Q9Y6K9	ATF2,CHUK,CREB1,ELK1,IKBKB,IKBKG,MAP2K4,MAP3K7,MAPK14,MAPK3,MAPK8,NCF1,NFKB1,TANK
1.4.10	B	GO:0045893	40	8	9	0.2			positive regulation of transcription, DNA-dependent	O15350,O75030,P01106,P20749,P78545,Q12778,Q9H2X6,Q9UBK2	BCL3,ELF3,FOXO1,HIPK2,MITF,MYC,PPARGC1A,TP73
1.4.11	B	GO:0007165	32	7	4	0.21875			signal transduction	B0LPE5,P23443,P31749,P41279,P49023,Q15139,Q9Y297	AKT1,BTRC,MAP3K8,PRKD1,PXN,RPS6KB1
1.4.12	B	GO:0007596	25	4	5	0.16	3345487	TAMOXIFEN is an antiestrogen which is widely used in the treatment of breast carcinoma.' Further- more, it has recently been advocated for both nonmalig- nant breast disease2 and breast carcinoma pro phyla xi^.^ If these recommendations are adopted, usage of tamoxifen will increase. However, there have been several reports of venous and arterial thrombosis associated with tamoxifen therapy for br…	blood coagulation	P10914,P14316,P17612,Q92569	IRF1,IRF2,PIK3R3,PRKCA
1.4.13	OB	GO:0051781	21	3	5	0.142857	12671708	Survivin is a member of the inhibitor of apoptosis (IAP) family, and is also involved in the regulation of cell division. Survivin is widely expressed in foetal tissues and in human cancers, but generally not in normal adult tissue. This study examined the expression of surviving protein in a series of 293 cases of invasive primary breast carcinoma.	positive regulation of cell division	P21246,P25054,P67809	APC,PTN,YBX1
1.4.13	OB	GO:0051726	21	3	4	0.142857			regulation of cell cycle	P25054,Q5U079,Q5W141	APC,BTRC,JUNB
1.4.13	OB	GO:0016567	21	3	8	0.142857			protein ubiquitination	P63208,Q13489,Q969H0	BIRC3,FBXW7,SKP1
1.4.13	OB	GO:0006915	21	3	4	0.142857			apoptotic process	P25054,Q13490,Q9NZC7	APC,BIRC2,WWOX
1.5.1	G	GO:0000278	112	13	3	0.116071	21139994	To reveal primary effects, we examined digitoxin's effect 6 h post-treatment with the highest dose, 1μg/ml, and found upregulation of the stress response genes EGR-1 and NAB2, lipid biosynthetic genes and the tumor suppressor gene p21, and downregulation of the mitotic cell cycle. gene CDC16 and the replication gene PolR3B. RT-PCR analysis validated effects on stress response, apoptotic and cell …	mitotic cell cycle	O00311,O75419,O95067,O96020,P25788,P42773,P46527,P55273,Q14566,Q7L590,Q99741,Q9GZM8,Q9H211	CCNB2,CCNE2,CDC45,CDC6,CDC7,CDKN1B,CDKN2C,CDKN2D,CDT1,MCM10,MCM6,NDEL1,PSMA3
1.5.2	OG	GO:0007165	99	10	4	0.10101	8745151	Signal transduction pathways activated during growth of human breast cancer cells in tissue culture are reviewed.	signal transduction	B3KQ22,P24723,P30281,P50570,Q68EM7,Q8TB24,Q8WYP3,Q9NR46,Q9UD71,Q9UIV1	ARHGAP17,CCND3,CNOT7,DNM2,PPP1R1B,PRKCH,RIN2,RIN3,SH3GLB2
1.5.2	OG	GO:0006897	99	10	6	0.10101			endocytosis	O94973,O95782,P49418,P50570,Q05193,Q8NC96,Q8TB24,Q8WYP3,Q9NVZ3,Q9Y6I3	AMPH,AP2A1,AP2A2,DNM1,DNM2,EPN1,NECAP1,NECAP2,RIN2,RIN3
1.5.3	OG	GO:0051726	82	6	4	0.0731707	12790780	Estrogen and antiestrogen regulation of cell cycle progression in breast cancer cells.	regulation of cell cycle	A7K6Y5,O75293,Q02535,Q5TCA8,Q8TDN4,Q9BTV7	CABL1,CABLES1,CABLES2,GADD45A,GADD45B,ID3
1.5.3	OG	GO:0045892	82	6	9	0.0731707			negative regulation of transcription, DNA-dependent	O95343,P31268,Q00577,Q02535,Q8WVJ9,Q96GD3	HOXA7,ID3,PURA,SCMH1,SIX3,TWIST2
1.5.3	OG	GO:0007420	82	6	6	0.0731707			brain development	O43426,O95343,P48681,P51959,Q96JB5,Q96SZ6	CCNG1,CDK5RAP1,CDK5RAP3,NES,SIX3,SYNJ1
1.5.3	OG	GO:0006810	82	6	3	0.0731707			transport	A0M8W9,P17600,Q02978,Q7L5D6,Q9BX66,Q9NPG2	GET4,NGB,SLC25A11,SORBS1,SYN1
1.5.3	OG	GO:0006355	82	6	8	0.0731707			regulation of transcription, DNA-dependent	B4DRQ8,P31273,Q96DB2,Q96GD3,Q99459,Q9Y222	CDC5L,DMTF1,HDAC11,HOXC8,SCMH1
1.5.3	OG	GO:0006351	82	6	8	0.0731707			transcription, DNA-dependent	B3KVQ9,P31273,Q02078,Q6EMB2,Q96GD3,Q9Y222	DMTF1,HOXC8,MEF2A,PPP1R1B,SCMH1,TTLL5
1.5.4	OG	GO:0016192	52	4	4	0.0769231			vesicle-mediated transport	P61764,P62820,Q68CM6,Q75ME0	RAB1A,STX1A,STXBP1
1.5.4	OG	GO:0009629	52	4	3	0.0769231			response to gravity	O14793,Q16623,Q53S46,Q75ME0	MSTN,STX1A
1.5.4	OG	GO:0006468	52	4	6	0.0769231			protein phosphorylation	P11309,Q00536,Q8IVH8,Q96PY6	CDK16,MAP4K3,NEK1,PIM1
1.5.5	G	GO:0006470	41	3	6	0.0731707	9837921	Telomerase, a specialized RNA-directed DNA polymerase that extends telomeres of eukaryotic chromosomes, is repressed in human somatic tissues and becomes activated during tumor progression in most human cancers. To date, little is known about how telomerase is activated and controlled in cancer, although activation is thought to be involved in cancer cell immortalization.	protein dephosphorylation	O75688,Q4J6C1,Q4J6C2	PPM1B
1.5.6	B	GO:0000278	79	17	3	0.21519			mitotic cell cycle	O75496,P11802,P14635,P20248,P24385,P24864,P27694,P30260,P38936,P42771,P48730,P49005,P49736,Q00534,Q12834,Q13309,Q96SN8	CCNA2,CCNB1,CCND1,CCNE1,CDC20,CDC27,CDK4,CDK5RAP2,CDK6,CDKN1A,CDKN2A,CSNK1D,GMNN,MCM7,POLD2,RPA1,SKP2
1.5.7	B	GO:0007165	62	10	4	0.16129	8745151	Signal transduction pathways activated during growth of human breast cancer cells in tissue culture are reviewed.	signal transduction	P03372,P21860,P22736,P28482,P53779,P67870,Q02750,Q13330,Q99962,Q9Y371	CSNK2B,ERBB3,ESR1,MAP2K1,MAPK1,MAPK10,MTA1,NR4A1,SH3GL2,SH3GLB1
1.5.8	OB	GO:0045892	52	7	9	0.134615			negative regulation of transcription, DNA-dependent	P54253,Q00535,Q00987,Q15078,Q15834,Q99816,Q9GZX5	ATXN1,CCDC85B,CDK5,CDK5R1,MDM2,TSG101,ZNF350
1.5.8	OB	GO:0006468	52	7	6	0.134615			protein phosphorylation	O43293,P05067,P06241,Q00535,Q13153,Q15078,Q9UQM7	APP,CAMK2A,CDK5,CDK5R1,DAPK3,FYN,PKN1
1.5.9	OB	GO:0030335	40	4	7	0.1	16572175	RANK is expressed on cancer cell lines and breast cancer cells in patients. In a mouse model of melanoma metastasis 9 , in vivo neutralization of RANKL by osteoprotegerin results in complete protection from paralysis and a marked reduction in tumour burden in bones but not in other organs. Our data show that local differentiation factors such as RANKL have an important role in cell migration and …	positive regulation of cell migration	A4QPA9,O14939,P63244,Q1HBJ4	GNB2L1,MAP2K1,MAPK1,PLD2
1.5.9	OB	GO:0006915	40	4	4	0.1			apoptotic process	O95257,P10636,P42574,P49768	CASP3,GADD45G,MAPT,PSEN1
1.5.10	OB	GO:0042493	32	3	3	0.09375	11526484	The mechanisms by which cancer cells survive and escape the cytotoxic effects of chemotherapeutic agents are essentially unknown. In the present study, we demonstrate that in the MDA-MB-231 and MDA-MB-435 breast cancer cells, ligation of 1 integrins by their extracellular matrix ligands inhibits significantly apoptosis induced by paclitaxel and vincristine, two microtubule-directed chemotherapeut…	response to drug	P11387,Q6FI00,Q6FI05	CCND1,CDKN1A,TOP1
1.6.1	G	GO:0006355	130	33	8	0.253846			regulation of transcription, DNA-dependent	B4DPZ1,O00482,O60563,O75448,O75525,P15976,P23771,P24863,P41161,P43694,P49116,P49336,P49750,P51946,P55317,P62324,P78317,P78543,Q01860,Q13045,Q15652,Q5JVS0,Q5THR3,Q5VWX1,Q71SY5,Q7Z4L3,Q9H204,Q9NYW8,Q9UBS8,Q9UKU7,Q9ULJ6,Q9ULK4,Q9Y6X2	ACAD8,BTG1,BTG2,CCNC,CCNH,CCNT1,CDK8,EFCAB6,ETV5,FLII,FOXA1,GATA1,GATA3,GATA4,HABP4,JMJD1C,KHDRBS2,KHDRBS3,MED23,MED24,MED28,MED9,NR2C2,NR5A2,PIAS3,POU5F1,RBAK,RNF14,RNF4,YLPM1,ZMIZ1
1.6.2	G	GO:0010467	97	20	3	0.206186			gene expression	O43390,O43513,O60244,O75586,O94906,O95402,P08235,P13056,P35637,P41252,P55055,P61978,Q13133,Q6P2C8,Q93074,Q96G25,Q96RN5,Q9NPJ6,Q9UHV7,Q9Y2X0	FUS,HNRNPK,HNRNPR,IARS,MED12,MED13,MED14,MED15,MED16,MED26,MED27,MED4,MED6,MED7,MED8,NR1H2,NR1H3,NR2C1,NR3C2,PRPF6
1.6.3	G	GO:0045892	77	13	9	0.168831			negative regulation of transcription, DNA-dependent	O15164,O60341,O75925,P56545,Q07666,Q08117,Q12906,Q14CJ1,Q4U0F0,Q8IW13,Q8N2W9,Q92908,Q9UQL6	AES,CTBP2,GATA6,HDAC5,ILF3,KDM1A,KHDRBS1,NR1H3,NR1I3,PIAS1,PIAS4,TRIM24
1.6.4	G	GO:0006915	64	8	4	0.125			apoptotic process	A2A418,O75807,P06396,P55210,Q5T0I2,Q8IUQ4,Q99460,Q9Y2I1	CASP7,GSN,NISCH,PPP1R15A,PSMD1,SIAH1
1.6.5	G	GO:0006357	56	6	9	0.107143			regulation of transcription from RNA polymerase II promoter	A0JLT2,Q15528,Q6IAZ5,Q71F56,Q9NWA0,Q9P086	MED11,MED13L,MED19,MED22,MED7,MED9
1.6.6	OG	GO:0045893	50	4	9	0.08			positive regulation of transcription, DNA-dependent	O43294,O75928,Q05066,Q96L73	NSD1,PIAS2,SRY,TGFB1I1
1.6.6	OG	GO:0030521	50	4	7	0.08			androgen receptor signaling pathway	O43294,O75928,Q05086,Q9H2G0	PIAS2,TGFB1I1,UBE3A
1.6.6	OG	GO:0008285	50	4	5	0.08	22143930	Furthermore, the proliferation of MDA-MB-231 cells transfected with OPN shRNA was significantly decreased when compared to the negative control (transfected with empty vector). Sensitivity of MDA-MB-231 cells to doxorubicin was enhanced after treatment with OPN shRNA. The IC50 values of doxorubicin of the OPN-transfected group, the MDA-MB-231 cells and the negativetransfected group were 0.13588, …	negative regulation of cell proliferation	A6NLU7,O43294,Q15583,Q6IBC8	BTG1,TGFB1I1,TGIF1
1.6.7	OG	GO:0006810	41	3	3	0.0731707			transport	P12235,Q96PU8,Q9BQE5	APOL2,QKI,SLC25A4
1.6.7	OG	GO:0006397	41	3	8	0.0731707	22025034	Early pregnancy and multiparity are known to reduce the risk of women to develop breast cancer at menopause. Based on the knowledge that the differentiation of the breast induced by the hormones of pregnancy plays a major role in this protection, this work was performed with the purpose of identifying what differentiation-associated molecular changes persist in the breast until menopause. Core ne…	mRNA processing	Q05823,Q5W0L2,Q96PU8	QKI,RNASEL
1.6.8	B	GO:0010467	55	19	3	0.345455			gene expression	P04150,P10275,P10276,P11473,P13984,P19793,P35398,P37231,P41235,P50750,P51843,Q03181,Q13285,Q15466,Q15648,Q92731,Q92753,Q92793,Q9Y3C7	AR,CDK9,CREBBP,ESR2,GTF2F2,HNF4A,MBD4,MED31,NR0B1,NR0B2,NR3C1,NR5A1,PPARD,PPARG,RARA,RORA,RORB,RXRA,VDR
1.6.9	B	GO:0045893	36	9	9	0.25			positive regulation of transcription, DNA-dependent	P05412,P09038,P35869,P48552,Q04917,Q13772,Q15650,Q9Y3R0,Q9Y6Q9	AHR,FGF2,JUN,LGALS12,NCOA3,NCOA4,NRIP1,TRIP4,YWHAH
1.6.10	B	GO:0006355	27	6	8	0.222222			regulation of transcription, DNA-dependent	O95251,Q12796,Q15596,Q4LE28,Q99743,Q9NPJ4	CREBBP,MYST2,NCOA2,NPAS2,PNRC1,PNRC2
1.6.11	OB	GO:0045892	21	3	9	0.142857			negative regulation of transcription, DNA-dependent	P11142,Q99873,Q9UQ80	HSPA8,PA2G4,PRMT1
1.6.11	OB	GO:0008285	21	3	5	0.142857			negative regulation of cell proliferation	D2KUA6,O95751,P04049	LDOC1,PPARG,RAF1
1.6.11	OB	GO:0007268	21	3	5	0.142857			synaptic transmission	P04049,P11142,P35609	ACTN2,HSPA8,RAF1
1.6.11	OB	GO:0000278	21	3	3	0.142857			mitotic cell cycle	O14980,P30304,P30305	CDC25A,CDC25B,XPO1
1.7.1	G	GO:0044267	98	17	4	0.173469			cellular protein metabolic process	P04350,P15291,P17987,P40227,P48643,P50991,P68363,P78371,Q15813,Q15814,Q92643,Q969N2,Q96S52,Q99832,Q9BQE3,Q9H4B7,Q9NQP4	B4GALT1,CCT2,CCT4,CCT5,CCT6A,CCT7,PFDN4,PIGK,PIGS,PIGT,TBCC,TBCE,TCP1,TUBA1B,TUBA1C,TUBB1,TUBB3
1.7.2	G	GO:0006281	81	10	7	0.123457			DNA repair	O60673,P23246,P49459,P63146,Q9BTN8,Q9NS91,Q9UBT6,Q9UI95,Q9UNA4,Q9Y253	MAD2L2,POLI,POLK,POLL,POLQ,RAD18,REV3L,SFPQ,UBE2A,UBE2B
1.7.3	OG	GO:0007268	71	8	5	0.112676			synaptic transmission	A1L4F9,P39086,P49286,P61601,P63252,Q13003,Q14831,Q14833	GRIK1,GRIK3,GRM4,GRM7,KCNJ2,MTNR1B,NCALD
1.7.3	OG	GO:0007165	71	8	4	0.112676			signal transduction	D1CS21,O15259,O75369,P11233,P20591,Q8N264,Q99717,Q9BXR5	ARHGAP24,FLNB,MX1,NPHP1,RALA,SMAD5,TLR10
1.7.4	G	GO:0007596	55	7	5	0.127273	3345487	TAMOXIFEN is an antiestrogen which is widely used in the treatment of breast carcinoma.' Further- more, it has recently been advocated for both nonmalig- nant breast disease2 and breast carcinoma pro phyla xi^.^ If these recommendations are adopted, usage of tamoxifen will increase. However, there have been several reports of venous and arterial thrombosis associated with tamoxifen therapy for br…	blood coagulation	P04075,P07359,P11021,P13726,P49407,P63000,Q9UQQ2	ALDOA,ARRB1,F3,GP1BA,HSPA5,RAC1,SH2B3
1.7.5	G	GO:0016568	48	5	7	0.104167			chromatin modification	O14686,Q15291,Q86YH7,Q8NEZ4,Q9UBN7	HDAC4,HDAC6,MLL3,RBBP5,WBP7
1.7.6	OG	GO:0007264	43	4	6	0.0930233			small GTPase mediated signal transduction	A4D2P0,A4D2P1,O75962,Q92930	RAB8B,RAC1,TRIO
1.7.6	OG	GO:0006508	43	4	4	0.0930233	18392133	Aberrant proteolysis is another important characteristic of breast cancer progression and invasion. DN-PAK1 or knock-down of PAK1 reduced pericellular proteolysis of DQ-collagen IV in the 3D cultures. Treatment of cells with an inhibitor of Rac1 also reduced pericellular proteolysis, and this reduction was reversed by the expression of activated PAK1. Our conclusion is that overexpressed and acti…	proteolysis	P20160,P40337,P60896,Q6IBB7	AZU1,SHFM1,VHL
1.7.7	G	GO:0007187	35	3	8	0.0857143			G-protein signaling, coupled to cyclic nucleotide second messenger	P21728,P35372,P48039	DRD1,MTNR1A,OPRM1
1.7.8	OB	GO:0000278	39	6	3	0.153846			mitotic cell cycle	P07437,P53350,P63167,P68366,Q14203,Q71U36	DCTN1,DYNLL1,PLK1,TUBA1A,TUBA4A,TUBB
1.7.8	OB	GO:0000086	39	6	7	0.153846			G2/M transition of mitotic cell cycle	P07437,P53350,P63167,P68366,Q14203,Q71U36	DCTN1,DYNLL1,PLK1,TUBA1A,TUBA4A,TUBB
1.7.9	B	GO:0007596	33	4	5	0.121212	3345487	TAMOXIFEN is an antiestrogen which is widely used in the treatment of breast carcinoma.' Further- more, it has recently been advocated for both nonmalig- nant breast disease2 and breast carcinoma pro phyla xi^.^ If these recommendations are adopted, usage of tamoxifen will increase. However, there have been several reports of venous and arterial thrombosis associated with tamoxifen therapy for br…	blood coagulation	P21333,P32121,P60709,Q07021	ACTG1,ARRB2,C1QBP,FLNA
1.7.10	OB	GO:0045893	29	3	9	0.103448			positive regulation of transcription, DNA-dependent	P51587,Q14686,Q9BZE0	BRCA2,GLIS2,NCOA6
1.7.10	OB	GO:0045892	29	3	9	0.103448			negative regulation of transcription, DNA-dependent	Q02779,Q13573,Q9BZE0	GLIS2,MAP3K10,SNW1
1.7.10	OB	GO:0035556	29	3	5	0.103448	19891966	Activated protein C enhances cell motility of endothelial cells and MDA-MB-231 breast cancer cells by intracellular signal transduction.	intracellular signal transduction	A8K8D4,P49810,Q9NS23	PSEN2,RASSF1
1.7.10	OB	GO:0007268	29	3	5	0.103448			synaptic transmission	P41594,Q13255,Q13555	CAMK2G,GRM1,GRM5
1.7.10	OB	GO:0007165	29	3	4	0.103448	8745151	Signal transduction pathways activated during growth of human breast cancer cells in tissue culture are reviewed.	signal transduction	Q02779,Q16555,Q5TZT2	DPYSL2,MAP3K10,RASSF1
1.7.10	OB	GO:0006915	29	3	4	0.103448			apoptotic process	P02545,P42858,P49810	LMNA,PSEN2,SLC6A4
1.7.10	OB	GO:0006468	29	3	6	0.103448			protein phosphorylation	P41594,Q02779,Q13555	CAMK2G,GRM5,MAP3K10
1.7.10	OB	GO:0006281	29	3	7	0.103448			DNA repair	P51587,Q14686,Q9UBZ9	BRCA2,NCOA6,REV1
1.8.1	G	GO:0007596	98	34	5	0.346939	3345487	TAMOXIFEN is an antiestrogen which is widely used in the treatment of breast carcinoma.' Further- more, it has recently been advocated for both nonmalig- nant breast disease2 and breast carcinoma pro phyla xi^.^ If these recommendations are adopted, usage of tamoxifen will increase. However, there have been several reports of venous and arterial thrombosis associated with tamoxifen therapy for br…	blood coagulation	P00734,P00742,P00747,P00748,P00749,P01008,P01009,P01023,P01042,P02671,P02751,P03952,P04070,P05019,P05121,P05155,P06756,P07225,P07996,P08697,P08758,P08962,P09486,P14210,P17301,P35613,P48307,P56945,Q03405,Q13201,Q14185,Q5JVE7,Q9UPZ3,Q9Y490	A2M,ANXA5,BCAR1,BSG,CD63,DOCK1,F12,F2,FAM110A,FGA,FN1,HGF,HPS5,IGF1,ITGA2,ITGAV,KLKB1,KNG1,MMRN1,PLAU,PLAUR,PLG,PROC,PROS1,SERPINA1,SERPINC1,SERPINE1,SERPINF2,SERPING1,SPARC,TFPI2,THBS1,TLN1
1.8.2	OG	GO:0007165	64	9	4	0.140625			signal transduction	O96013,P01024,P10721,P18065,P21583,P42356,P49771,Q99704,Q9HD67	ART4,C3,FLT3LG,IGFBP2,KIT,KITLG,MYO10,PAK4,PI4KA
1.8.2	OG	GO:0006508	64	9	4	0.140625	18392133	Aberrant proteolysis is another important characteristic of breast cancer progression and invasion. DN-PAK1 or knock-down of PAK1 reduced pericellular proteolysis of DQ-collagen IV in the 3D cultures. Treatment of cells with an inhibitor of Rac1 also reduced pericellular proteolysis, and this reduction was reversed by the expression of activated PAK1. Our conclusion is that overexpressed and acti…	proteolysis	C9JXH3,P07288,P08246,P08311,P23946,P26927,Q04756,Q16819,Q8IU80	CMA1,CTSG,ELANE,HGFAC,KLKB1,MEP1A,STK4,TMPRSS6
1.8.3	G	GO:0010951	46	7	8	0.152174			negative regulation of endopeptidase activity	P03973,P04004,P05154,P20742,P29622,P35237,Q99574	PZP,SERPINA4,SERPINA5,SERPINB6,SERPINI1,SLPI,VTN
1.8.4	G	GO:0010811	39	5	6	0.128205			positive regulation of cell-substrate adhesion	O00622,P10451,P14543,Q4W597,Q6FI18	CYR61,NID1,SPP1
1.8.5	OG	GO:0045995	34	4	5	0.117647			regulation of embryonic development	B0YJ33,Q16363,Q16787,Q6VU67	LAMA3,LAMA4
1.8.5	OG	GO:0030334	34	4	6	0.117647	16572175	RANK is expressed on cancer cell lines and breast cancer cells in patients. In a mouse model of melanoma metastasis 9 , in vivo neutralization of RANKL by osteoprotegerin results in complete protection from paralysis and a marked reduction in tumour burden in bones but not in other organs. Our data show that local differentiation factors such as RANKL have an important role in cell migration and …	regulation of cell migration	B0YJ33,Q16363,Q16787,Q6VU67	LAMA3,LAMA4
1.8.5	OG	GO:0030155	34	4	4	0.117647			regulation of cell adhesion	B0YJ33,Q16363,Q16787,Q6VU67	LAMA3,LAMA4
1.8.5	OG	GO:0008284	34	4	5	0.117647	19171042	Autocrine regulation of cell proliferation by estrogen receptor-alpha in estrogen receptor-alpha-positive breast cancer cell lines.	positive regulation of cell proliferation	P12272,P60033,Q53XY9,Q9Y240	CD81,CLEC11A,PTHLH
1.8.6	B	GO:0007596	27	7	5	0.259259			blood coagulation	P00750,P02647,P02768,P05556,P12259,P21926,P26006	APOA1,CD9,F5,FBF1,ITGA3,ITGB1,PLAT
1.8.7	B	GO:0007165	20	4	4	0.2	8745151	Signal transduction pathways activated during growth of human breast cancer cells in tissue culture are reviewed.	signal transduction	O00329,P19235,Q12929,Q13352	EPOR,EPS8,ITGB3BP,PIK3CD
1.8.9	OB	GO:0031175	16	3	9	0.1875			neuron projection development	P07942,P09429,P55268	HMGB1,LAMB1,LAMC1
1.8.9	OB	GO:0007160	16	3	4	0.1875			cell-matrix adhesion	P18084,P56199,Q13443	ADAM9,ITGA1,ITGB5
1.8.9	OB	GO:0006357	16	3	9	0.1875			regulation of transcription from RNA polymerase II promoter	P09429,Q14192,Q6I9R8	FHL2,HMGB1
1.9.1	G	GO:0006811	85	17	4	0.2			ion transport	P13569,P42261,P42262,P46721,P48051,P48764,P51790,Q13698,Q14916,Q16348,Q86UT5,Q92806,Q96NY7,Q96S37,Q9BXS9,Q9NSA0,Q9Y6R1	CACNA1S,CFTR,CLCN3,CLIC6,GRIA1,GRIA2,KCNJ6,KCNJ9,PDZD3,SLC15A2,SLC17A1,SLC22A11,SLC22A12,SLC26A6,SLC4A4,SLC9A3,SLCO1A2
1.9.2	G	GO:0015031	68	10	5	0.147059	21628496	Breast cancer resistance protein (BCRP), an ATP-dependent efflux transporter, confers drug resistance to many chemotherapy agents. BCRP is overexpressed in tumors exposed to an acidic environment; therefore, it is important to establish the effect of low pH on BCRP transport activity. It has recently been reported that BCRP transports substrates more efficiently in an acidic microenvironment.	protein transport	A2RU94,O95716,P20336,P46459,P50542,P51159,P61006,Q86UW7,Q96E17,Q9ULU8	CADPS,CADPS2,NSF,PEX5,RAB27A,RAB3A,RAB3C,RAB3D,RAB8A
1.9.3	OG	GO:0042493	58	8	3	0.137931	11526484	The mechanisms by which cancer cells survive and escape the cytotoxic effects of chemotherapeutic agents are essentially unknown. In the present study, we demonstrate that in the MDA-MB-231 and MDA-MB-435 breast cancer cells, ligation of 1 integrins by their extracellular matrix ligands inhibits significantly apoptosis induced by paclitaxel and vincristine, two microtubule-directed chemotherapeut…	response to drug	A2RUN4,P22888,P29274,P98164,Q01959,Q53XY6,Q99985,Q9UNE2	ADORA2A,LHCGR,LRP2,PGF,RPH3AL,SEMA3C,SLC6A3
1.9.3	OG	GO:0007186	58	8	6	0.137931			G-protein coupled receptor signaling pathway	O95477,P08754,P19086,P22888,P31391,P35346,Q5TZX1,Q8WZA2	ABCA1,GNAI3,GNAZ,LHCGR,RAPGEF4,SSTR4,SSTR5
1.9.4	G	GO:0007399	43	7	4	0.162791	20840789	Neural recognition molecule L1CAM, which is a key protein involved in early nervous system development, is known to be abnormally expressed and shed in several types of cancers where it participates in metastasis and progression. The distinction of L1CAM presence in cancerous vs. normal tissues has suggested it to be a new target for cancer treatment. Our current study focused on the potential ro…	nervous system development	O60462,O95754,P15692,Q16620,Q96SB3,Q9C0C4,Q9NPR2	NELL2,NTRK2,PPP1R9B,SEMA4B,SEMA4C,SEMA4F,VEGFA
1.9.5	OG	GO:0055085	36	4	4	0.111111	22160574	The transmembrane transport of anticancer drugs is mainly regulated by P-glycoprotein encoded by the human multidrug resistance gene 1 gene (MDR1). Since there were controversies regarding the association between MDR1 C3435T polymorphism and response to chemotherapy among patients with advanced breast cancer, a meta-analysis of the link was conducted. A total of 7 studies consist of 464 advanced …	transmembrane transport	O76082,P11166,Q9H015,Q9NQU1	SLC22A4,SLC22A5,SLC26A6,SLC2A1
1.9.5	OG	GO:0007267	36	4	3	0.111111			cell-cell signaling	P30872,P32745,P49763,Q13214	PGF,SEMA3B,SSTR1,SSTR3
1.9.6	OB	GO:0008284	21	5	5	0.238095	19171042	Autocrine regulation of cell proliferation by estrogen receptor-alpha in estrogen receptor-alpha-positive breast cancer cell lines.	positive regulation of cell proliferation	O14786,P04899,P08069,P17948,P35462	DRD3,FLT1,GNAI2,IGF1R,NELL1
1.9.6	OB	GO:0007186	21	5	6	0.238095			G-protein coupled receptor signaling pathway	B4DYA0,O14908,P04899,P35462,P61278	DRD3,GIPC1,GNAI2,SST
1.10.1	G	GO:0006355	42	10	8	0.238095			regulation of transcription, DNA-dependent	O00213,O14776,O60828,O60861,Q13469,Q7LBC6,Q86YD1,Q8NF64,Q93062,Q9Y3Q8	APBB1,GAS7,KDM3B,NFATC2,PQBP1,PTOV1,RBPMS,TCERG1,TSC22D4,ZMIZ2
1.10.2	G	GO:0008380	32	6	8	0.1875	11306511	Alternative and aberrant messenger RNA splicing of the mdm2 oncogene in invasive breast cancer.	RNA splicing	O75400,O75554,P07910,Q8IYB3,Q8WXA9,Q9UQ35	HNRNPC,PRPF40A,SREK1,SRRM1,SRRM2,WBP4
1.10.3	G	GO:0016192	26	5	4	0.192308			vesicle-mediated transport	P30533,Q86YA9,Q9H254,Q9UJY4,Q9UJY5	GGA1,GGA2,LRPAP1,SPTBN5
1.10.4	OG	GO:0000278	21	4	3	0.190476			mitotic cell cycle	P30307,Q14008,Q99640,Q9UPV0	CDC25C,CEP164,CKAP5,PKMYT1
1.10.4	OG	GO:0000086	21	4	7	0.190476			G2/M transition of mitotic cell cycle	P30307,Q14008,Q99640,Q9UPV0	CDC25C,CEP164,CKAP5,PKMYT1
1.11.1	G	GO:0006412	38	5	5	0.131579			translation	P46783,P60228,P62851,P82933,Q13310	EIF3E,MRPS9,PABPC4,RPS10,RPS25
1.11.2	G	GO:0006355	33	4	8	0.121212			regulation of transcription, DNA-dependent	O60925,P17024,Q06732,Q9HC52	CBX8,PFDN1,ZNF121,ZNF33B
1.11.3	OG	GO:0045893	29	3	9	0.103448			positive regulation of transcription, DNA-dependent	Q13562,Q8WYH8,Q9NPI1	BRD7,ING5,NEUROD1
1.11.3	OG	GO:0006915	29	3	4	0.103448			apoptotic process	O00231,Q6IEG3,Q8N8D1	PDCD7,PSMD11
1.11.3	OG	GO:0006886	29	3	6	0.103448			intracellular protein transport	O95295,Q13190,Q99595	SNAPIN,STX5,TIMM17A
1.12.1	G	GO:0006289	23	9	8	0.391304			nucleotide-excision repair	P07992,P15927,P18074,P19447,P41208,P54725,P54727,Q7KZU6,Q92889	CETN2,ERCC1,ERCC2,ERCC3,ERCC4,RAD23A,RAD23B,RPA2
1.12.2	B	GO:0006281	14	9	7	0.642857	22683426	Defects in components of DNA repair pathways are responsible for numerous hereditary cancer syndromes and are also common in many sporadic malignancies. Inherited mutations in the breast cancer susceptibility genes BRCA1 and BRCA2 or components of the Fanconi anemia (FA) complex incite genomic instability and predispose to malignancy. The products of the BRCA and FA genes participate in a conserv…	DNA repair	B0FXP0,O15527,P32780,P43351,Q01831,Q06609,Q5DR82,Q6ZNA8,Q92466	DDB2,GTF2H1,OGG1,RAD51,RAD52,XPC
1.13.1	OG	GO:0000278	17	4	3	0.235294			mitotic cell cycle	O43303,O95613,P31323,Q96CW5	CCP110,PCNT,PRKAR2B,TUBGCP3
1.13.1	OG	GO:0000086	17	4	7	0.235294			G2/M transition of mitotic cell cycle	O43303,O95613,P31323,Q96CW5	CCP110,PCNT,PRKAR2B,TUBGCP3
1.13.2	G	GO:0006811	13	3	4	0.230769			ion transport	O00299,P51787,Q14D14	CLIC1,KCNQ1
1.13.3	B	GO:0007165	5	4	4	0.8	8745151	Signal transduction pathways activated during growth of human breast cancer cells in tissue culture are reviewed.	signal transduction	P42338,Q02156,Q15642,Q99996	AKAP9,PIK3CB,PRKCE,TRIP10
1.14.1	G	GO:0007186	5	4	6	0.8	11897506	The biological and biochemical effects of estrogen have been ascribed to its known receptors, which function as ligand-inducible transcription factors. However, estrogen also triggers rapid activation of classical second messengers (cAMP, calcium, and inositol triphosphate) and stimulation of intracellular signaling cascades mitogen-activated protein kinase (MAP K), PI3K and eNOS. These latter ev…	G-protein coupled receptor signaling pathway	O43193,Q02643,Q92847,Q9UBU3	GHRHR,GHRL,GHSR,MLNR
1.16.1	G	GO:0006112	6	3	5	0.5			energy reserve metabolic process	P13945,P63092,Q5JWF2	ADRB3,GNAS
1.18.1	OG	GO:0008202	5	3	4	0.6			steroid metabolic process	P05108,P15538,P19099	CYP11A1,CYP11B1,CYP11B2
1.18.1	OG	GO:0006805	5	3	5	0.6			xenobiotic metabolic process	P05108,P15538,P19099	CYP11A1,CYP11B1,CYP11B2
1.18.1	OG	GO:0006700	5	3	7	0.6			C21-steroid hormone biosynthetic process	P05108,P15538,P19099	CYP11A1,CYP11B1,CYP11B2
2.1.1	G	GO:0007165	264	33	4	0.125	8745151	Signal transduction pathways activated during growth of human breast cancer cells in tissue culture are reviewed.	signal transduction	A8KAH9,O75369,O96001,P16949,P23677,P27987,P28476,P29692,P42261,P42262,P46940,P47736,P55042,P60983,P61224,P62834,P78348,Q03113,Q05513,Q07343,Q08499,Q13370,Q13976,Q14344,Q14571,Q14643,Q15311,Q16760,Q5TEK4,Q92686,Q9BUB1,Q9NQ66,Q9UD71	ACCN2,DGKD,EEF1D,FLNB,GABRR2,GMFB,GNA12,GNA13,GRIA1,GRIA2,GSBS,IQGAP1,ITPKA,ITPKB,ITPR1,ITPR2,NRGN,PDE3B,PDE4B,PDE4D,PLCB1,PPP1R1B,PRKAR2A,PRKCZ,PRKG1,RALBP1,RAP1A,RAP1B,RAP1GAP,RRAD,STMN1
2.1.2	OG	GO:0007268	231	26	5	0.112554			synaptic transmission	O43526,O95295,O95622,P07101,P15056,P16389,P17600,P18507,P24046,P28329,P41594,P43005,P48058,P60880,P61764,Q08289,Q12809,Q13224,Q13255,Q14500,Q14722,Q92777,Q96A65,Q9H3Z4,Q9NRD5,Q9Y698	ADCY5,BRAF,CACNB2,CACNG2,CHAT,DNAJC5,EXOC4,GABRG2,GABRR1,GRIA4,GRIN2B,GRM1,GRM5,KCNA2,KCNAB1,KCNH2,KCNJ12,KCNQ2,PICK1,SLC1A1,SNAP25,SNAPIN,STXBP1,SYN1,SYN2,TH
2.1.2	OG	GO:0006811	231	26	4	0.112554			ion transport	A5H1P5,C7S316,O00168,O43526,P13569,P15382,P16389,P21817,P35612,P43005,P48058,Q08289,Q12809,Q13224,Q13507,Q13936,Q14500,Q14722,Q17RZ6,Q53Y30,Q5G1L5,Q8WWG9,Q92736,Q9H1D0,Q9Y698,Q9Y6R1	ADD2,CACNA1C,CACNB2,CACNG2,CFTR,FXYD1,GRIA4,GRIN2A,GRIN2B,KCNA2,KCNAB1,KCNE1,KCNE4,KCNH2,KCNJ12,KCNQ2,RYR1,RYR2,SLC1A1,SLC4A4,TRPC3,TRPV6
2.1.3	G	GO:0007596	189	18	5	0.0952381	3345487	TAMOXIFEN is an antiestrogen which is widely used in the treatment of breast carcinoma.' Further- more, it has recently been advocated for both nonmalig- nant breast disease2 and breast carcinoma pro phyla xi^.^ If these recommendations are adopted, usage of tamoxifen will increase. However, there have been several reports of venous and arterial thrombosis associated with tamoxifen therapy for br…	blood coagulation	O00186,P03951,P04275,P13224,P13612,P13861,P14770,P16109,P16615,P18206,P20020,P21333,P40197,P43119,P52907,P61586,Q01814,Q13574	ATP2A2,ATP2B1,ATP2B4,CAPZA1,DGKZ,F11,FLNA,GP1BB,GP5,GP9,ITGA4,PRKAR2A,PTGIR,RHOA,SEPP1,STXBP3,VCL,VWF
2.1.4	G	GO:0006355	171	12	8	0.0701754			regulation of transcription, DNA-dependent	O15527,O60479,O95644,P05204,P50549,P61296,P78543,Q12972,Q13351,Q9BY41,Q9NP71,Q9UH92	BTG2,DLX3,ETV1,HAND2,HDAC8,HMGN2,KLF1,MLX,MLXIPL,NFATC1,OGG1,PPP1R8
2.1.5	G	GO:0005975	159	10	3	0.0628931			carbohydrate metabolic process	A6NDY6,O60825,P08236,P11168,P11217,P13807,P14410,P36871,P46020,Q9BW27	GUSB,GYS1,NUP85,PFKFB2,PGM1,PHKA1,PYGM,SI,SLC2A2
2.1.6	OG	GO:0007186	149	8	6	0.0536913	11897506	The biological and biochemical effects of estrogen have been ascribed to its known receptors, which function as ligand-inducible transcription factors. However, estrogen also triggers rapid activation of classical second messengers (cAMP, calcium, and inositol triphosphate) and stimulation of intracellular signaling cascades mitogen-activated protein kinase (MAP K), PI3K and eNOS. These latter ev…	G-protein coupled receptor signaling pathway	B3KXS2,O95477,P08100,P20941,P37288,P41180,P47872,P49795	ABCA1,AVPR1A,CASR,GNA12,PDC,RGS19,RHO,SCTR
2.1.6	OG	GO:0006810	149	8	3	0.0536913			transport	O95477,P08034,P36382,P46379,P48067,P51811,Q13769,Q15121	ABCA1,BAG6,GJA5,GJB1,PEA15,SLC6A9,THOC5,XK
2.1.7	OG	GO:0035556	134	6	5	0.0447761	19891966	Activated protein C enhances cell motility of endothelial cells and MDA-MB-231 breast cancer cells by intracellular signal transduction.	intracellular signal transduction	A8MVN1,B3KVQ9,P23297,P49802,Q6ZVG7,Q93045	DGKZ,PPP1R1B,RGS7,S100A1,STMN2
2.1.7	OG	GO:0007507	134	6	6	0.0447761			heart development	O96004,P19021,P19429,Q5R370,Q6FGX2,Q9HB71	CACYBP,HAND1,MYCBP2,TNNI3
2.1.7	OG	GO:0006936	134	6	4	0.0447761			muscle contraction	P06753,P07951,P17661,Q15746,Q9UKX2,Q9Y623	DES,MYH2,MYH4,MYLK,TPM2,TPM3
2.1.7	OG	GO:0006915	134	6	4	0.0447761			apoptotic process	B6ECG9,P08670,P35611,Q16625,Q92934,Q9NQC3	ADD1,BAD,HAND2,OCLN,RTN4,VIM
2.1.7	OG	GO:0001701	134	6	6	0.0447761			in utero embryonic development	B6ECG9,P35579,P35580,Q14469,Q15256,Q60FE2	C21orf33,HAND2,MYH10,MYH9,PTPRR
2.1.8	G	GO:0007067	105	5	7	0.047619	19377877	the breast epithelium might have experienced more mitogenic stimulation and subsequently would have a higher potential to develop breast cancer if the cells have a suboptimal capacity to regulate centrosomal segregation and mitosis because of a variant Aurora-A. In other words, estrogen exposure or other growth-promoting signals may impose a selective microenvironment, selecting those individuals…	mitosis	O43566,Q12798,Q14978,Q15019,Q16181	CETN1,NOLC1,RGS14,SEPT2,SEPT7
2.1.9	OG	GO:0042493	100	4	3	0.04	11526484	The mechanisms by which cancer cells survive and escape the cytotoxic effects of chemotherapeutic agents are essentially unknown. In the present study, we demonstrate that in the MDA-MB-231 and MDA-MB-435 breast cancer cells, ligation of 1 integrins by their extracellular matrix ligands inhibits significantly apoptosis induced by paclitaxel and vincristine, two microtubule-directed chemotherapeut…	response to drug	P30086,Q05469,Q5VU08,Q9UEY8	ADD3,LIPE,PEBP1
2.1.9	OG	GO:0006954	100	4	4	0.04			inflammatory response	O60507,Q15109,Q5R349,Q86VB7	AGER,CD163,SEPP1,TPST1
2.1.9	OG	GO:0006508	100	4	4	0.04	18392133	Aberrant proteolysis is another important characteristic of breast cancer progression and invasion. DN-PAK1 or knock-down of PAK1 reduced pericellular proteolysis of DQ-collagen IV in the 3D cultures. Treatment of cells with an inhibitor of Rac1 also reduced pericellular proteolysis, and this reduction was reversed by the expression of activated PAK1. Our conclusion is that overexpressed and acti…	proteolysis	P50579,P52888,Q16820,Q9NPF4	MEP1B,METAP2,OSGEP,THOP1
2.1.9	OG	GO:0006468	100	4	6	0.04			protein phosphorylation	O00418,P49840,Q00536,Q05469	CDK16,EEF2K,GSK3A,LIPE
2.1.9	OG	GO:0006112	100	4	5	0.04			energy reserve metabolic process	P29966,P32245,P53396,Q06210	ACLY,GFPT1,MARCKS,MC4R
2.1.10	OG	GO:0051017	81	3	8	0.037037			actin filament bundle assembly	P13796,Q08495,Q16658	EPB49,FSCN1,LCP1
2.1.10	OG	GO:0042417	81	3	8	0.037037			dopamine metabolic process	O60260,Q16143,Q9Y6H5	PARK2,SNCAIP,SNCB
2.1.10	OG	GO:0030036	81	3	6	0.037037			actin cytoskeleton organization	P50552,Q16658,Q9BR76	CORO1B,FSCN1,VASP
2.1.10	OG	GO:0019221	81	3	6	0.037037			cytokine-mediated signaling pathway	P17181,P33076,Q6FH21	BAD,CIITA,IFNAR1
2.1.10	OG	GO:0010467	81	3	3	0.037037			gene expression	P06730,P26599,P27635	EIF4E,PTBP1,RPL10
2.1.10	OG	GO:0006887	81	3	6	0.037037			exocytosis	A8K287,O00161,Q9UPT5	EXOC7,SNAP23
2.1.10	OG	GO:0006874	81	3	9	0.037037			cellular calcium ion homeostasis	P20073,P26678,Q5R352	ANXA7,PLN
2.1.10	OG	GO:0006417	81	3	7	0.037037			regulation of translation	P06730,P41220,Q9UQ80	EIF4E,PA2G4,RGS2
2.1.10	OG	GO:0006397	81	3	8	0.037037	22025034	Early pregnancy and multiparity are known to reduce the risk of women to develop breast cancer at menopause. Based on the knowledge that the differentiation of the breast induced by the hormones of pregnancy plays a major role in this protection, this work was performed with the purpose of identifying what differentiation-associated molecular changes persist in the breast until menopause. Core ne…	mRNA processing	A6NLN1,P26599,Q9BUQ0	PTBP1
2.1.11	B	GO:0007596	39	11	5	0.282051	3345487	TAMOXIFEN is an antiestrogen which is widely used in the treatment of breast carcinoma.' Further- more, it has recently been advocated for both nonmalig- nant breast disease2 and breast carcinoma pro phyla xi^.^ If these recommendations are adopted, usage of tamoxifen will increase. However, there have been several reports of venous and arterial thrombosis associated with tamoxifen therapy for br…	blood coagulation	O15530,P00734,P04049,P07359,P16885,P17252,P17612,P29475,P30679,P63104,Q07021	C1QBP,F2,GNA15,GP1BA,NANOS1,PDPK1,PLCG2,PRKCA,RAF1,YWHAZ
2.1.12	B	GO:0006915	28	5	4	0.178571			apoptotic process	O43236,P10415,P15924,P17302,Q13009	BCL2,DSP,GJA1,SEPT4,TIAM1
2.1.3	OB	GO:0045893	23	3	9	0.130435			positive regulation of transcription, DNA-dependent	B3VK56,P01100,Q14103	FOS,HNRNPD,NANOS1
2.1.3	OB	GO:0007165	23	3	4	0.130435			signal transduction	P24588,P78357,Q02952	AKAP12,AKAP5,CNTNAP1
2.2.1	G	GO:0006355	208	71	8	0.341346			regulation of transcription, DNA-dependent	A5YKK6,O15015,O15525,O43186,O43918,O75030,O75175,O75448,O94916,P08651,P09016,P10243,P14653,P15036,P15336,P15976,P17096,P17482,P17483,P17509,P27540,P28069,P28702,P36956,P41212,P98177,Q00403,Q03933,Q06546,Q06945,Q08050,Q08999,Q09028,Q12857,Q13422,Q13465,Q13469,Q14140,Q14995,Q15329,Q15699,Q15797,Q16236,Q16254,Q495F9,Q5T6U8,Q71SY5,Q7KZF4,Q86X55,Q8N140,Q8N680,Q8WYR3,Q92753,Q92786,Q96RS0,Q99081,Q99626,…	AIRE,ALX1,ARNT,ATF2,BRD8,CARM1,CDX2,CITED1,CNOT1,CNOT3,CRX,DACH1,E2F4,E2F5,EID2B,ETS2,ETV6,FOXM1,FOXO4,FOXP3,GABPA,GATA1,GCM1,GMEB1,GMEB2,GTF2B,HMGA1,HOXB1,HOXB4,HOXB6,HOXB9,HOXD4,HSF2,IKZF1,KLF13,MAFG,MECOM,MED24,MED9,MITF,MYBL1,NFAT5,NFATC2,NFE2L2,NFIA,NFIC,NPAS2,NR1D2,ONECUT1,PIAS3,POU1F1,PRIC285,PROX1,RBBP4,RBL2,RORB,RXRB,SALL1,SERTAD2,SMAD1,SND1,SOX4,SREBF1,TCF12,TGS1,ZBTB2,ZNF451,ZNF646
2.2.2	G	GO:0045893	137	32	9	0.233577			positive regulation of transcription, DNA-dependent	O75177,O75928,P10071,P14921,P17947,P19419,P20823,P23497,P31270,P35680,P43699,P48436,P48552,Q03112,Q04771,Q12778,Q13772,Q13887,Q14207,Q15650,Q16621,Q5T6X2,Q6STE5,Q96PN7,Q96RK1,Q99967,Q9P1Z2,Q9UBK2,Q9UH73,Q9UID6,Q9UJW9,Q9Y6Q9	ACVR1,CALCOCO1,CITED2,CITED4,EBF1,ELK1,ETS1,FOXO1,GLI3,HNF1A,HNF1B,HOXA11,KLF5,MECOM,NCOA3,NCOA4,NFE2,NKX2-1,NPAT,NRIP1,PIAS2,PPARGC1A,SERTAD3,SMARCD3,SOX9,SP100,SPI1,SS18L1,TRERF1,TRIP4,ZNF639
2.2.3	OG	GO:0045892	105	9	9	0.0857143			negative regulation of transcription, DNA-dependent	O00257,P10827,P51843,P55055,Q07666,Q13363,Q9HD42,Q9UBB5,Q9UBC3	CBX4,CHMP1A,CTBP1,DNMT3B,KHDRBS1,MBD2,NR0B1,NR1H2,THRA
2.2.3	OG	GO:0006366	105	9	9	0.0857143			transcription from RNA polymerase II promoter	O75376,O75444,P10827,P49716,Q02548,Q14653,Q14934,Q16534,Q92985	CEBPD,HLF,IRF3,IRF7,MAF,NCOR1,NFATC4,PAX5,THRA
2.2.4	OG	GO:0006357	88	6	9	0.0681818			regulation of transcription from RNA polymerase II promoter	P39880,Q01892,Q6ZRS2,Q92886,Q9UKI9,Q9UKT9	CUX1,IKZF3,NEUROG1,POU2F3,SPIB,SRCAP
2.2.4	OG	GO:0006281	88	6	7	0.0681818	22683426	Defects in components of DNA repair pathways are responsible for numerous hereditary cancer syndromes and are also common in many sporadic malignancies. Inherited mutations in the breast cancer susceptibility genes BRCA1 and BRCA2 or components of the Fanconi anemia (FA) complex incite genomic instability and predispose to malignancy. The products of the BRCA and FA genes participate in a conserv…	DNA repair	P29372,P43351,P54727,Q13569,Q5DR82,Q9Y620	MPG,RAD23B,RAD52,RAD54B,TDG
2.2.5	OG	GO:0055085	76	5	4	0.0657895	22160574	The transmembrane transport of anticancer drugs is mainly regulated by P-glycoprotein encoded by the human multidrug resistance gene 1 gene (MDR1). Since there were controversies regarding the association between MDR1 C3435T polymorphism and response to chemotherapy among patients with advanced breast cancer, a meta-analysis of the link was conducted. A total of 7 studies consist of 464 advanced …	transmembrane transport	O60706,P11166,P14672,P49792,P52948	ABCC9,NUP98,RANBP2,SLC2A1,SLC2A4
2.2.5	OG	GO:0007165	76	5	4	0.0657895			signal transduction	P46060,Q15642,Q16566,Q969Q1,Q9BUZ4	CAMK4,RANGAP1,TRAF4,TRIM63,TRIP10
2.2.5	OG	GO:0005975	76	5	3	0.0657895			carbohydrate metabolic process	P11166,P14672,P49792,P52948,P62158	CALM1,CALM2,CALM3,NUP98,RANBP2,SLC2A1,SLC2A4
2.2.6	OG	GO:0010467	65	4	3	0.0615385			gene expression	P07910,P19793,P48443,Q15466	HNRNPC,NR0B2,RXRA,RXRG
2.2.6	OG	GO:0008284	65	4	5	0.0615385			positive regulation of cell proliferation	P07148,Q13618,Q6FGL7,Q6N087	CUL3,ETS1,FABP1
2.2.7	OG	GO:0042493	57	3	3	0.0526316	11526484	The mechanisms by which cancer cells survive and escape the cytotoxic effects of chemotherapeutic agents are essentially unknown. In the present study, we demonstrate that in the MDA-MB-231 and MDA-MB-435 breast cancer cells, ligation of 1 integrins by their extracellular matrix ligands inhibits significantly apoptosis induced by paclitaxel and vincristine, two microtubule-directed chemotherapeut…	response to drug	Q12772,Q13867,Q8NCY3	BLMH,SREBF2
2.2.7	OG	GO:0009952	57	3	5	0.0526316			anterior/posterior pattern specification	P14652,P28358,Q6FHW6	HNF1B,HOXB2,HOXD10
2.2.7	OG	GO:0009725	57	3	4	0.0526316	7083205	Breast cancers can be divided into subgroups consisting of hormone-dependent and hormone-independent neoplasms (3, 5). Estrogen is currently considered to be the predominant hormonal stimulus of breast cancer growth in women.	response to hormone stimulus	Q12772,Q58EY0,Q8NCY3	RORB,SREBF2
2.2.7	OG	GO:0007283	57	3	6	0.0526316			spermatogenesis	P31260,Q12772,Q8NCY3	HOXA10,SREBF2
2.2.7	OG	GO:0006811	57	3	4	0.0526316			ion transport	B4E2Q5,O00180,P37088	KCNK1,SCNN1A
2.2.7	OG	GO:0006464	57	3	5	0.0526316			protein modification process	P22061,Q9UBE0,Q9UBT2	PCMT1,SAE1,UBA2
2.2.8	B	GO:0006355	101	40	8	0.39604			regulation of transcription, DNA-dependent	B1A8Z7,B1AK66,C9JL99,O14813,O43463,O43474,O60869,O75582,P03372,P09629,P10242,P10244,P10828,P15923,P16220,P17676,P18846,P19544,P24928,P40763,P49715,P78545,Q00613,Q03060,Q07869,Q09472,Q13547,Q15596,Q16665,Q2TB39,Q4LE28,Q5QJE6,Q6IT96,Q708E9,Q8IZL2,Q8TAD8,Q92585,Q92793,Q9UBE8,Q9Y618	ATF1,CEBPA,CEBPB,CREB1,CREBBP,CREM,DNTTIP2,EDF1,ELF3,EP300,ESR1,HDAC1,HIF1A,HOXB7,HSF1,KAT5,KLF4,MAML1,MAML2,MYB,MYBL2,NCOA2,NCOR2,NLK,PHOX2A,POLR2A,PPARA,RPS6KA5,SMARCA4,SNIP1,STAT3,SUV39H1,TCF7L1,THRB,WT1
2.2.9	B	GO:0045893	61	19	9	0.311475			positive regulation of transcription, DNA-dependent	O75925,P10275,P10276,P18146,P20749,P24864,P35222,P37231,P41235,P51532,Q01196,Q04917,Q13485,Q14192,Q14686,Q15648,Q53GC0,Q9H2X6,Q9UHV2	AR,BCL3,CCNE1,CTNNB1,EGR1,FHL2,HIPK2,HNF4A,MBD4,NCOA6,PIAS1,PPARG,RARA,RUNX1,SERTAD1,SMAD4,SMARCA4,YWHAH
2.2.10	OB	GO:0042493	42	6	3	0.142857			response to drug	B4DEE8,D2KUA6,O15379,P16455,P43246,Q5U0J5	CREB1,HDAC3,MGMT,MSH2,PPARG
2.2.10	OB	GO:0008285	42	6	5	0.142857	22143930	Furthermore, the proliferation of MDA-MB-231 cells transfected with OPN shRNA was significantly decreased when compared to the negative control (transfected with empty vector). Sensitivity of MDA-MB-231 cells to doxorubicin was enhanced after treatment with OPN shRNA. The IC50 values of doxorubicin of the OPN-transfected group, the MDA-MB-231 cells and the negativetransfected group were 0.13588, …	negative regulation of cell proliferation	D2KUA6,P11473,P11831,P28360,P29590,Q92831	KAT2B,MSX1,PML,PPARG,SRF,VDR
2.2.10	OB	GO:0007165	42	6	4	0.142857			signal transduction	P04150,P11473,P42226,P51812,Q15418,Q99961	NR3C1,RPS6KA1,RPS6KA3,SH3GL1,STAT6,VDR
2.2.10	OB	GO:0006357	42	6	9	0.142857			regulation of transcription from RNA polymerase II promoter	D2KUA6,P15172,P42226,P52630,Q6I9R8,Q92830	FHL2,KAT2A,MYOD1,PPARG,STAT2,STAT6
2.2.11	OB	GO:0051726	22	3	4	0.136364	12790780	Estrogen and antiestrogen regulation of cell cycle progression in breast cancer cells.	regulation of cell cycle	O75293,P19784,Q92905	COPS5,CSNK2A2,GADD45B
2.2.11	OB	GO:0030154	22	3	3	0.136364			cell differentiation	D0VY79,O75293,O95257	GADD45B,GADD45G,HIF1A
2.2.11	OB	GO:0009749	22	3	7	0.136364			response to glucose stimulus	D0VY79,Q14232,Q546S1	EGR1,EIF2B1,HIF1A
2.2.11	OB	GO:0006915	22	3	4	0.136364			apoptotic process	O75293,O95257,P42858	GADD45B,GADD45G,SLC6A4
2.2.11	OB	GO:0006281	22	3	7	0.136364	22683426	Defects in components of DNA repair pathways are responsible for numerous hereditary cancer syndromes and are also common in many sporadic malignancies. Inherited mutations in the breast cancer susceptibility genes BRCA1 and BRCA2 or components of the Fanconi anemia (FA) complex incite genomic instability and predispose to malignancy. The products of the BRCA and FA genes participate in a conserv…	DNA repair	O95257,P52701,Q14676	GADD45G,MDC1,MSH6
2.3.1	G	GO:0006915	145	38	4	0.262069	16397018	Survivin, a member of the inhibitor of apoptosis protein family, was identified as a potential Stat3-regulated gene by microarray analysis. This was confirmed in Survivin gene promoter studies and chromatin immunoprecipitation assays showing that Stat3 directly binds to and regulates the Survivin promoter. Furthermore, direct inhibition of Stat3 signaling blocked the expression of Survivin protei…	apoptotic process	B2CIS9,O14763,O14818,O43683,O75832,O95407,P01375,P20618,P25788,P25789,P28070,P28072,P28074,P31944,P31947,P36941,P42575,P49720,P49721,P50591,P55212,P60900,Q12933,Q13546,Q14790,Q5STB3,Q66K74,Q8IX12,Q8N488,Q8WWW0,Q96KQ4,Q99436,Q9H422,Q9H8V3,Q9NR09,Q9NZS9,Q9UBN6,Q9Y5V3	BFAR,BIRC6,BUB1,CASP14,CASP2,CASP6,CASP8,CCAR1,ECT2,HIPK3,LTBR,MAGED1,MAP1S,PPP1R13B,PSMA3,PSMA4,PSMA6,PSMA7,PSMB1,PSMB2,PSMB3,PSMB4,PSMB5,PSMB6,PSMB7,PSMD10,RASSF5,REXO2,RIPK1,RYBP,TANK,TNF,TNFRSF10B,TNFRSF10D,TNFRSF6B,TNFSF10
2.3.2	G	GO:0007165	107	13	4	0.121495	8745151	Signal transduction pathways activated during growth of human breast cancer cells in tissue culture are reviewed.	signal transduction	O00213,O14733,P01374,P04054,P05019,P24593,P42684,P45985,Q06643,Q13077,Q15382,Q99075,Q9BWF2	ABL2,APBB1,HBEGF,IGF1,IGFBP5,LTA,LTB,MAP2K4,MAP2K7,PLA2G1B,RHEB,TRAF1,TRAIP
2.3.3	G	GO:0000278	94	11	3	0.117021			mitotic cell cycle	P07437,P30291,P51668,P61024,Q02241,Q12834,Q13415,Q14683,Q99640,Q9Y266,Q9Y2I6	CDC20,CKS1B,KIF23,NINL,NUDC,ORC1,PKMYT1,SMC1A,TUBB,UBE2D1,WEE1
2.3.4	G	GO:0006355	83	9	8	0.108434			regulation of transcription, DNA-dependent	O60925,P11532,P46937,P54274,Q01538,Q6ZW49,Q99607,Q9Y230,Q9Y2K7	DMD,ELF4,KDM2A,PAXIP1,PFDN1,PKMYT1,RUVBL2,TERF1,YAP1
2.3.5	OG	GO:0045892	74	5	9	0.0675676			negative regulation of transcription, DNA-dependent	O75618,P12644,P27348,Q8WXF8,Q9HAU4	BMP4,DEDD,DEDD2,SMURF2,YWHAQ
2.3.5	OG	GO:0032355	74	5	7	0.0675676			response to estradiol stimulus	P01009,P12644,P28562,P46821,Q53XC5	BMP4,DUSP1,MAP1B,SERPINA1
2.3.5	OG	GO:0006508	74	5	4	0.0675676	18392133	Aberrant proteolysis is another important characteristic of breast cancer progression and invasion. DN-PAK1 or knock-down of PAK1 reduced pericellular proteolysis of DQ-collagen IV in the 3D cultures. Treatment of cells with an inhibitor of Rac1 also reduced pericellular proteolysis, and this reduction was reversed by the expression of activated PAK1. Our conclusion is that overexpressed and acti…	proteolysis	P00736,P03956,P09871,Q9UKT8,Q9ULZ9	C1R,C1S,FBXW2,MMP1,MMP17
2.3.5	OG	GO:0006281	74	5	7	0.0675676			DNA repair	O75943,O94762,P16104,Q16531,Q92878	DDB1,H2AFX,RAD17,RAD50,RECQL5
2.3.6	OG	GO:0009615	55	4	4	0.0727273			response to virus	O94763,P04114,P13693,P38484	APOB,IFNGR2,RMP,TPT1
2.3.6	OG	GO:0007067	55	4	7	0.0727273			mitosis	B3KVE1,Q53EZ4,Q5SU16,Q8IZT6	ASPM,CEP55,TUBB,WEE1
2.3.6	OG	GO:0006810	55	4	3	0.0727273			transport	P04114,P23634,Q7L5D6,Q9UNF0	APOB,ATP2B4,GET4,PACSIN2
2.3.7	OG	GO:0015031	44	3	5	0.0681818	21628496	Breast cancer resistance protein (BCRP), an ATP-dependent efflux transporter, confers drug resistance to many chemotherapy agents. BCRP is overexpressed in tumors exposed to an acidic environment; therefore, it is important to establish the effect of low pH on BCRP transport activity. It has recently been reported that BCRP transports substrates more efficiently in an acidic microenvironment.	protein transport	O00562,P50542,P84077	ARF1,PEX5,PITPNM1
2.3.7	OG	GO:0010467	44	3	3	0.0681818			gene expression	O43324,Q13541,Q5STB2	EEF1E1,EIF4EBP1,LTB
2.3.7	OG	GO:0008285	44	3	5	0.0681818	22143930	Furthermore, the proliferation of MDA-MB-231 cells transfected with OPN shRNA was significantly decreased when compared to the negative control (transfected with empty vector). Sensitivity of MDA-MB-231 cells to doxorubicin was enhanced after treatment with OPN shRNA. The IC50 values of doxorubicin of the OPN-transfected group, the MDA-MB-231 cells and the negativetransfected group were 0.13588, …	negative regulation of cell proliferation	O43324,P07911,Q96DY7	EEF1E1,MTBP,UMOD
2.3.8	OB	GO:0007165	76	16	4	0.210526			signal transduction	O00220,O43586,P01112,P15260,P25445,P35858,P48023,P48729,Q13043,Q13158,Q13315,Q53ZZ1,Q5T9P3,Q5TZT2,Q9ULZ2,Q9Y297	ATM,BTRC,CSNK1A1,FADD,FASLG,FASN,HRAS,IFNGR1,IGFALS,PSTPIP1,RASSF1,STAP1,STK4,TNFRSF10A
2.3.8	OB	GO:0006915	76	16	4	0.210526	16397018	Survivin, a member of the inhibitor of apoptosis protein family, was identified as a potential Stat3-regulated gene by microarray analysis. This was confirmed in Survivin gene promoter studies and chromatin immunoprecipitation assays showing that Stat3 directly binds to and regulates the Survivin promoter. Furthermore, direct inhibition of Stat3 signaling blocked the expression of Survivin protei…	apoptotic process	O15151,P01112,P19438,P20333,P25445,P31946,P42574,P45983,P48023,P55210,Q01094,Q03164,Q13158,Q5T9P3,Q92851,Q9UER7	CASP10,CASP3,CASP7,DAXX,E2F1,FADD,FASLG,FASN,HRAS,MAPK8,MDM4,MLL,TNFRSF1A,TNFRSF1B,YWHAB
2.3.9	B	GO:0000278	49	7	3	0.142857			mitotic cell cycle	P06400,P23258,P24941,P53350,P63208,P68366,Q13309	CDK2,PLK1,RB1,SKP1,SKP2,TUBA4A,TUBG1
2.3.10	B	GO:0006508	42	6	4	0.142857	18392133	Aberrant proteolysis is another important characteristic of breast cancer progression and invasion. DN-PAK1 or knock-down of PAK1 reduced pericellular proteolysis of DQ-collagen IV in the 3D cultures. Treatment of cells with an inhibitor of Rac1 also reduced pericellular proteolysis, and this reduction was reversed by the expression of activated PAK1. Our conclusion is that overexpressed and acti…	proteolysis	B2RNB2,O15519,P09237,P24158,P78536,Q13443	ADAM17,ADAM9,CFLAR,MMP7,PRTN3
2.3.11	OB	GO:0043066	36	4	7	0.111111			negative regulation of apoptotic process	A7UKX8,P02458,P84022,Q00987	COL2A1,MDM2,SMAD3
2.3.11	OB	GO:0007050	36	4	6	0.111111			cell cycle arrest	O15350,P01579,P84022,Q9NS23	IFNG,RASSF1,SMAD3,TP73
2.3.11	OB	GO:0006281	36	4	7	0.111111	22683426	Defects in components of DNA repair pathways are responsible for numerous hereditary cancer syndromes and are also common in many sporadic malignancies. Inherited mutations in the breast cancer susceptibility genes BRCA1 and BRCA2 or components of the Fanconi anemia (FA) complex incite genomic instability and predispose to malignancy. The products of the BRCA and FA genes participate in a conserv…	DNA repair	P23025,P49959,P63165,Q9BXW9	FANCD2,MRE11A,SUMO1,XPA
2.3.12	OB	GO:0045087	25	3	4	0.12	12790791	The innate immune response, which depends on so-called pattern-recognition receptors (PRRs) is an evolutionarily old immune response able to elicit a defensive response against a vast array of pathogens. The purpose of this review is to revisit the role of innate immunity in breast carcinoma from the oldest therapeutic approach using bacillus Calmette-Guerin to the recent findings on the manipula…	innate immune response	P02745,P14598,Q13526	C1QA,NCF1,PIN1
2.3.12	OB	GO:0007267	25	3	3	0.12			cell-cell signaling	O75791,P02745,Q13588	C1QA,GRAP,GRAP2
2.3.12	OB	GO:0006470	25	3	6	0.12	9837921	Telomerase, a specialized RNA-directed DNA polymerase that extends telomeres of eukaryotic chromosomes, is repressed in human somatic tissues and becomes activated during tumor progression in most human cancers. To date, little is known about how telomerase is activated and controlled in cancer, although activation is thought to be involved in cancer cell immortalization.	protein dephosphorylation	Q05209,Q12923,Q5W141	BTRC,PTPN12,PTPN13
2.4.1	G	GO:0007165	144	50	4	0.347222	8745151	Signal transduction pathways activated during growth of human breast cancer cells in tissue culture are reviewed.	signal transduction	A7KAX9,D1CS21,D1CS53,O00206,O15455,O43187,O43318,O60602,O76036,O95185,O95837,P07949,P08069,P08581,P10599,P15153,P19174,P19235,P20783,P20936,P21583,P29992,P36575,P40259,P46108,P51617,Q04912,Q07889,Q13191,Q13322,Q14451,Q15399,Q32MK4,Q53YD3,Q56UH9,Q6IA17,Q6PIZ9,Q6ZN44,Q86XR7,Q8IUC6,Q8IZJ1,Q92835,Q99836,Q9BXR5,Q9BZW8,Q9H0E2,Q9NWQ8,Q9Y2C9,Q9Y3P8,Q9Y4K3	ARHGAP32,ARR3,CBLB,CD244,CD79B,CRK,EPOR,GNA11,GNA14,GRB10,GRB7,IGF1R,INPP5D,IRAK1,IRAK2,KITLG,MAP3K7,MST1R,MYD88,NCR1,NTF3,PAG1,PLCG1,RAC2,RASA1,RET,SIGIRR,SLC6A20,SLTM,SOS1,TICAM1,TICAM2,TIRAP,TLR1,TLR10,TLR3,TLR4,TLR5,TLR6,TOLLIP,TRAF6,TRAT1,TXN,UNC5A,UNC5B,UNC5C
2.4.2	G	GO:0035556	94	13	5	0.138298	19891966	Activated protein C enhances cell motility of endothelial cells and MDA-MB-231 breast cancer cells by intracellular signal transduction.	intracellular signal transduction	A2A284,A8K9S7,O14544,O15524,O75159,P46109,P98077,Q13501,Q4JHT5,Q53SD4,Q9GZY6,Q9NWX5,Q9UQQ2	ASB6,CBLB,CRKL,PLCG1,SH2B3,SHC2,SLC7A8,SOCS1,SOCS5,SOCS7,SQSTM1
2.4.3	G	GO:0007169	81	9	7	0.111111			transmembrane receptor protein tyrosine kinase signaling pathway	A1L467,A6NF12,O15446,P04629,Q16620,Q548C2,Q8WXJ5,Q9P104,Q9UQC2	CD3EAP,DOK5,GAB2,NTRK1,NTRK2,SLTM
2.4.4	OG	GO:0045087	72	7	4	0.0972222	12790791	The innate immune response, which depends on so-called pattern-recognition receptors (PRRs) is an evolutionarily old immune response able to elicit a defensive response against a vast array of pathogens. The purpose of this review is to revisit the role of innate immunity in breast carcinoma from the oldest therapeutic approach using bacillus Calmette-Guerin to the recent findings on the manipula…	innate immune response	O95999,P04839,P13498,P17931,P31146,P58753,Q9Y6Y9	BCL10,CORO1A,CYBA,CYBB,LGALS3,LY96,TIRAP
2.4.4	OG	GO:0006954	72	7	4	0.0972222			inflammatory response	O14931,P02741,P04839,P13498,P58753,Q9NPH5,Q9Y6Y9	CRP,CYBA,CYBB,LY96,NCR3,NOX4,TIRAP
2.4.5	OG	GO:0006470	62	6	6	0.0967742	9837921	Telomerase, a specialized RNA-directed DNA polymerase that extends telomeres of eukaryotic chromosomes, is repressed in human somatic tissues and becomes activated during tumor progression in most human cancers. To date, little is known about how telomerase is activated and controlled in cancer, although activation is thought to be involved in cancer cell immortalization.	protein dephosphorylation	P26045,Q16827,Q92729,Q99952,Q9UBT5,Q9Y2R2	PTPN18,PTPN22,PTPN3,PTPRU
2.4.5	OG	GO:0006468	62	6	6	0.0967742			protein phosphorylation	P08631,P09769,P31152,P42679,P43403,P52333	FGR,HCK,JAK3,MAPK4,MATK,ZAP70
2.4.6	OG	GO:0007268	50	5	5	0.1			synaptic transmission	P28223,P48051,Q16623,Q75ME0,Q92806	HTR2A,KCNJ6,KCNJ9,STX1A
2.4.6	OG	GO:0006915	50	5	4	0.1			apoptotic process	O14745,P08138,Q00994,Q13490,Q9NWF9	BIRC2,NGFR,NGFRAP1,RNF216,SLC9A3R1
2.4.7	OG	GO:0008277	40	4	5	0.1			regulation of G-protein coupled receptor protein signaling pathway	O15492,P34947,P43250,Q9P212	GRK5,GRK6,PLCE1,RGS16
2.4.7	OG	GO:0007186	40	4	6	0.1			G-protein coupled receptor signaling pathway	B1ALW3,O15263,Q13639,Q8WU20	DEFB4A,DEFB4B,FRS2,GNA14,HTR4
2.4.8	OG	GO:0007166	32	3	5	0.09375			cell surface receptor signaling pathway	P18627,Q13489,Q16553	BIRC3,LAG3,LY6E
2.4.8	OG	GO:0006810	32	3	3	0.09375			transport	Q13283,Q5U0Q1,Q9BX66	G3BP1,SORBS1
2.4.8	OG	GO:0001701	32	3	6	0.09375			in utero embryonic development	Q16553,Q86YT6,Q9UPT6	LY6E,MAPK8IP3,MIB1
2.4.9	B	GO:0007596	69	21	5	0.304348	3345487	TAMOXIFEN is an antiestrogen which is widely used in the treatment of breast carcinoma.' Further- more, it has recently been advocated for both nonmalig- nant breast disease2 and breast carcinoma pro phyla xi^.^ If these recommendations are adopted, usage of tamoxifen will increase. However, there have been several reports of venous and arterial thrombosis associated with tamoxifen therapy for br…	blood coagulation	O14492,P06239,P06241,P07948,P12931,P16284,P18031,P27361,P27986,P28482,P29350,P29353,P41240,P43405,P48736,P49407,P62993,P63000,Q03135,Q05655,Q06124	ARRB1,CAV1,CSK,FYN,GRB2,LCK,LYN,MAPK1,MAPK3,PECAM1,PIK3CG,PIK3R1,PRKCD,PTPN1,PTPN11,PTPN6,RAC1,SH2B2,SHC1,SRC,SYK
2.4.10	OB	GO:0045087	48	9	4	0.1875	12790791	The innate immune response, which depends on so-called pattern-recognition receptors (PRRs) is an evolutionarily old immune response able to elicit a defensive response against a vast array of pathogens. The purpose of this review is to revisit the role of innate immunity in breast carcinoma from the oldest therapeutic approach using bacillus Calmette-Guerin to the recent findings on the manipula…	innate immune response	D1CS45,O43353,O60603,P05412,P08571,P09429,P19878,P61088,Q9Y6K9	CD14,HMGB1,IKBKG,JUN,NCF2,RIPK2,TLR2,UBE2N
2.4.10	OB	GO:0007165	48	9	4	0.1875			signal transduction	D1CS45,O43353,O60603,P10721,P31994,P53355,P61978,Q13972,Q99704	ART4,DAPK1,FCGR2B,HNRNPK,KIT,RASGRF1,RIPK2,TLR2
2.4.11	OB	GO:0045471	33	5	4	0.151515	12917629	Both epidemiological and experimental studies indicate that ethanol is a tumor promoter and may promote metastasis of breast cancer. However, the molecular mechanisms underlying ethanol-mediated tumor promotion remain unknown. Overexpression of ErbB proteins in breast cancer patients is generally associated with poor prognosis.	response to ethanol	P06213,P42229,P51692,Q16288,Q5T0I2	GSN,INSR,NTRK3,STAT5A,STAT5B
2.4.12	OB	GO:0007166	28	4	5	0.142857			cell surface receptor signaling pathway	P07550,P07766,P20963,P22681	ADRB2,CBL,CD247,CD3E
2.4.13	OB	GO:0045893	24	3	9	0.125			positive regulation of transcription, DNA-dependent	P12956,P98082,Q1HBJ4	DAB2,MAPK1,XRCC6
2.4.13	OB	GO:0035556	24	3	5	0.125			intracellular signal transduction	Q06187,Q1HBJ4,Q5JY90	BTK,MAPK1
2.4.13	OB	GO:0007264	24	3	6	0.125			small GTPase mediated signal transduction	A4D2P0,A4D2P1,O14939	PLD2,RAC1
2.4.13	OB	GO:0001666	24	3	4	0.125			response to hypoxia	O14939,P14625,Q2TNI1	CAV1,HSP90B1,PLD2
2.5.1	G	GO:0006355	169	29	8	0.171598			regulation of transcription, DNA-dependent	O95997,P18847,P19447,P23511,P32780,P35232,P41218,P51946,P52655,P52657,P55199,Q15572,Q15573,Q16594,Q16666,Q86VK4,Q86WZ6,Q86Z02,Q8N9N5,Q8WTS6,Q8WUF5,Q99608,Q99612,Q99856,Q9BUJ2,Q9H160,Q9HBM6,Q9NRG4,Q9UM63	ARID3A,ATF3,BANP,CCNH,ELL,ERCC3,GTF2A1,GTF2A2,GTF2H1,HIPK1,HNRNPUL1,IFI16,ING2,KLF6,MNDA,NDN,NFYA,PHB,PLAGL1,PPP1R13L,PTTG1,SETD7,SMYD2,TAF1A,TAF1C,TAF9,TAF9B,ZNF227,ZNF410
2.5.2	G	GO:0000278	140	16	3	0.114286			mitotic cell cycle	O00231,O00311,O43929,O75419,O75496,P17980,P31350,P36873,P42773,P48730,P49642,P50613,P51948,P61289,Q14186,Q7L590	CDC45,CDC7,CDK7,CDKN2C,CSNK1D,GMNN,MCM10,MNAT1,ORC4,PPP1CC,PRIM1,PSMC3,PSMD11,PSME3,RRM2,TFDP1
2.5.3	OG	GO:0007165	124	12	4	0.0967742	8745151	Signal transduction pathways activated during growth of human breast cancer cells in tissue culture are reviewed.	signal transduction	P01024,P11274,P22736,P29320,P53779,P55774,P61201,Q00005,Q13330,Q13625,Q8IW41,Q8N114	BCR,C3,CCL18,COPS2,EPHA3,MAPK10,MAPKAPK5,MTA1,NR4A1,PPP2R2B,SHISA5,TP53BP2
2.5.3	OG	GO:0006915	124	12	4	0.0967742			apoptotic process	O43715,P30419,Q00005,Q13625,Q14974,Q15392,Q16611,Q8N114,Q969K3,Q96A56,Q9BXH1,Q9UNL4	BAK1,BBC3,DHCR24,ING4,KPNB1,NMT1,PPP2R2B,RNF34,SHISA5,TP53BP2,TP53INP1,TRIAP1
2.5.4	OG	GO:0045892	103	8	9	0.0776699			negative regulation of transcription, DNA-dependent	P17028,Q8N2W9,Q92769,Q96EB6,Q96ST3,Q99816,Q9UKY1,Q9UQR1	HDAC2,PIAS4,SIN3A,SIRT1,TSG101,ZHX1,ZNF148,ZNF24
2.5.4	OG	GO:0006511	103	8	8	0.0776699			ubiquitin-dependent protein catabolic process	P49459,P61086,Q05086,Q15843,Q6IBL8,Q86XK2,Q8IWT3,Q9H2G0	ARIH2,CUL9,FBXO11,NEDD8,UBE2A,UBE2K,UBE3A
2.5.5	OG	GO:0008285	87	6	5	0.0689655	22143930	Furthermore, the proliferation of MDA-MB-231 cells transfected with OPN shRNA was significantly decreased when compared to the negative control (transfected with empty vector). Sensitivity of MDA-MB-231 cells to doxorubicin was enhanced after treatment with OPN shRNA. The IC50 values of doxorubicin of the OPN-transfected group, the MDA-MB-231 cells and the negativetransfected group were 0.13588, …	negative regulation of cell proliferation	O15297,O75569,P35354,Q3YBR2,Q6ICV4,Q8WYH8	CDKN2C,ING5,PPM1D,PRKRA,PTGS2,TBRG1
2.5.5	OG	GO:0006412	87	6	5	0.0689655			translation	A2RUM7,P13639,P15170,P46777,P62081,Q57Z92	EEF2,GSPT1,RPL5,RPS7
2.5.6	OG	GO:0045087	75	5	4	0.0666667	12790791	The innate immune response, which depends on so-called pattern-recognition receptors (PRRs) is an evolutionarily old immune response able to elicit a defensive response against a vast array of pathogens. The purpose of this review is to revisit the role of innate immunity in breast carcinoma from the oldest therapeutic approach using bacillus Calmette-Guerin to the recent findings on the manipula…	innate immune response	P00751,P14174,P20023,P27918,P45984	AMH,CFB,CFP,CR2,MAPK9
2.5.6	OG	GO:0007399	75	5	4	0.0666667			nervous system development	Q09666,Q15102,Q15486,Q96GM5,Q9UN74	AHNAK,GUSBP1,PAFAH1B3,PCDHA4,SMARCD1
2.5.6	OG	GO:0006281	75	5	7	0.0666667	22683426	Defects in components of DNA repair pathways are responsible for numerous hereditary cancer syndromes and are also common in many sporadic malignancies. Inherited mutations in the breast cancer susceptibility genes BRCA1 and BRCA2 or components of the Fanconi anemia (FA) complex incite genomic instability and predispose to malignancy. The products of the BRCA and FA genes participate in a conserv…	DNA repair	O60729,Q03468,Q7LG56,Q86YC2,Q99728	BARD1,CDC14B,ERCC6,PALB2,RRM2B
2.5.7	OG	GO:0045893	60	4	9	0.0666667			positive regulation of transcription, DNA-dependent	O75528,P05549,Q92994,Q9NVC6	MED17,TADA3,TFAP2A,ZFP36L1
2.5.7	OG	GO:0006468	60	4	6	0.0666667			protein phosphorylation	Q96KB5,Q96S44,Q99986,Q9H4B4	PBK,PLK3,TP53RK,VRK1
2.5.8	OG	GO:0042127	52	3	4	0.0576923	8405201	Epidemiologic studies suggest that ovarian hormones contribute to the development of breast cancer at all stages. Early menopause and premenopausal obesity reduces the risk while postmenopausal obesity and menopausal estrogen replacement therapy increases the risk. Combined oral contraceptives and Depo-Provera do not reduce the risk. It appears that estrogens and progestogens act through and with…	regulation of cell proliferation	P21673,Q6ICU9,Q9BVP2	GNL3,SAT1,SLC26A1,SLC38A1
2.5.8	OG	GO:0006916	52	3	8	0.0576923			anti-apoptosis	P29965,P38646,Q86TM6	CD40LG,HSPA9,SYVN1
2.5.8	OG	GO:0006805	52	3	5	0.0576923			xenobiotic metabolic process	P15559,P49888,Q03013	GSTM4,NQO1,SULT1E1
2.5.8	OG	GO:0006139	52	3	4	0.0576923			nucleobase-containing compound metabolic process	P00491,P04183,P84090	ERH,PPY,TK1
2.5.9	B	GO:0045893	45	10	9	0.222222			positive regulation of transcription, DNA-dependent	P04637,P19838,P20248,P51587,Q02447,Q12888,Q8N726,Q92922,Q9H3D4,Q9NS56	BRCA2,CCNA2,CDKN2A,NFKB1,SMARCC1,SP3,TOPORS,TP53,TP53BP1,TP63
2.5.10	B	GO:0000278	35	6	3	0.171429			mitotic cell cycle	P00374,P33992,P42771,P49736,Q00534,Q99741	CDC6,CDK6,CDKN2A,DHFR,MCM5,MCM7
2.5.11	B	GO:0006355	29	5	8	0.172414			regulation of transcription, DNA-dependent	P50750,Q03701,Q12873,Q5JVS0,Q99459	CDC5L,CDK9,CEBPZ,CHD3,HABP4
2.5.12	OB	GO:0045087	24	3	4	0.125	12790791	The innate immune response, which depends on so-called pattern-recognition receptors (PRRs) is an evolutionarily old immune response able to elicit a defensive response against a vast array of pathogens. The purpose of this review is to revisit the role of innate immunity in breast carcinoma from the oldest therapeutic approach using bacillus Calmette-Guerin to the recent findings on the manipula…	innate immune response	P08238,P17927,Q07817	BCL2L1,CR1,HSP90AB1
2.5.12	OB	GO:0006915	24	3	4	0.125			apoptotic process	Q07817,Q8WZ73,Q9NZC7	BCL2L1,RFFL,WWOX
2.6.1	G	GO:0007165	130	19	4	0.146154	8745151	Signal transduction pathways activated during growth of human breast cancer cells in tissue culture are reviewed.	signal transduction	B1ALJ0,O00602,O14786,O96013,P02671,P09341,P10145,P22105,P26441,P37023,P42830,P49763,P98155,Q03405,Q12929,Q13352,Q14114,Q5VYV5,Q9Y5C1	ACVRL1,ANGPTL3,CNTF,CXCL1,CXCL5,EPS8,FCN1,FGA,IL8,ITGB3BP,LRP8,NELL1,PAK4,PGF,PLAUR,TNXB,VLDLR
2.6.2	G	GO:0006508	111	15	4	0.135135			proteolysis	O75077,P07478,P07711,P07858,P08519,P09238,P22894,P39900,P50281,P51512,Q13444,Q9NRE1,Q9UHI8,Q9UNA0,Q9Y5R2	ADAM15,ADAM28,ADAMTS1,ADAMTS5,CTSB,CTSL1,LPA,MMP10,MMP12,MMP14,MMP16,MMP24,MMP26,MMP8,PRSS2
2.6.3	G	GO:0007596	96	13	5	0.135417	3345487	TAMOXIFEN is an antiestrogen which is widely used in the treatment of breast carcinoma.' Further- more, it has recently been advocated for both nonmalig- nant breast disease2 and breast carcinoma pro phyla xi^.^ If these recommendations are adopted, usage of tamoxifen will increase. However, there have been several reports of venous and arterial thrombosis associated with tamoxifen therapy for br…	blood coagulation	P01033,P02768,P08514,P08648,P10600,P16671,P17301,P26006,P32004,P35613,P49765,P61812,Q08722	BSG,CD36,CD47,FBF1,ITGA2,ITGA2B,ITGA3,ITGA5,TGFB2,TGFB3,TIMP1,VCAM1,VEGFB
2.6.4	G	GO:0008285	83	10	5	0.120482	22143930	Furthermore, the proliferation of MDA-MB-231 cells transfected with OPN shRNA was significantly decreased when compared to the negative control (transfected with empty vector). Sensitivity of MDA-MB-231 cells to doxorubicin was enhanced after treatment with OPN shRNA. The IC50 values of doxorubicin of the OPN-transfected group, the MDA-MB-231 cells and the negativetransfected group were 0.13588, …	negative regulation of cell proliferation	A5YM40,P12643,P16035,P25311,P39060,Q01955,Q07507,Q16270,Q63HR2,Q969F8	AZGP1,BMP2,COL18A1,COL4A3,DPT,IGFBP7,KISS1R,TENC1,TGFB3,TIMP2
2.6.5	G	GO:0006629	73	7	3	0.0958904			lipid metabolic process	O14495,P01130,P02655,P11597,P55058,P98164,Q8WTV0	APOC2,CETP,LDLR,LRP2,PLTP,PPAP2B,SCARB1
2.6.6	G	GO:0007179	66	6	8	0.0909091			transforming growth factor beta receptor signaling pathway	A3QNQ0,D2JYI1,P17813,P37173,P49354,Q03167	ENG,FNTA,TGFBR2,TGFBR3
2.6.7	OG	GO:0043066	60	5	7	0.0833333			negative regulation of apoptotic process	O00622,P16989,P35070,Q6FGX5,Q6FI18	BTC,CSDA,CYR61,TIMP1
2.6.7	OG	GO:0010628	60	5	6	0.0833333			positive regulation of gene expression	A8K9L3,P29279,P49711,P60201,P80188	CTCF,CTGF,LCN2,PLP1
2.6.7	OG	GO:0007160	60	5	4	0.0833333	15735708	During a search to identify resveratrol (3,5,4'-trihydroxy-trans-stilbene, RV) target genes in the human erythroleukemic K562 cell line, we show here that the tensin gene and protein levels are remarkably induced by this dietary polyphenol. Tensin, a cell-matrix adhesion protein binding the integrins and cytoskeletal actin filaments also interacts with PI3-kinase and JNK signaling pathways. Tensi…	cell-matrix adhesion	P14543,P18084,P18564,P26012,Q9UMD9	COL17A1,ITGB5,ITGB6,ITGB8,NID1
2.6.7	OG	GO:0001525	60	5	9	0.0833333			angiogenesis	B0YJA4,O15230,O60462,P02462,P04216	COL4A1,LAMA5,NELL2,THY1
2.6.8	G	GO:0006915	40	4	4	0.1	16397018	Survivin, a member of the inhibitor of apoptosis protein family, was identified as a potential Stat3-regulated gene by microarray analysis. This was confirmed in Survivin gene promoter studies and chromatin immunoprecipitation assays showing that Stat3 directly binds to and regulates the Survivin promoter. Furthermore, direct inhibition of Stat3 signaling blocked the expression of Survivin protei…	apoptotic process	P10636,Q15149,Q9H832,Q9UMX0	MAPT,PLEC,UBE2Z,UBQLN1
2.6.9	OG	GO:0044267	36	3	4	0.0833333			cellular protein metabolic process	P08865,Q02543,Q13347	EIF3I,RPL18A,RPSA
2.6.9	OG	GO:0010467	36	3	3	0.0833333			gene expression	P08865,Q02543,Q13347	EIF3I,RPL18A,RPSA
2.6.9	OG	GO:0007267	36	3	3	0.0833333			cell-cell signaling	P12645,P15514,Q92824	AREG,AREGB,BMP3,PCSK5
2.6.9	OG	GO:0007186	36	3	6	0.0833333			G-protein coupled receptor signaling pathway	O14908,P15514,Q15726	AREG,AREGB,GIPC1,KISS1
2.6.9	OG	GO:0006412	36	3	5	0.0833333			translation	P08865,Q02543,Q13347	EIF3I,RPL18A,RPSA
2.6.10	B	GO:0007596	49	17	5	0.346939	3345487	TAMOXIFEN is an antiestrogen which is widely used in the treatment of breast carcinoma.' Further- more, it has recently been advocated for both nonmalig- nant breast disease2 and breast carcinoma pro phyla xi^.^ If these recommendations are adopted, usage of tamoxifen will increase. However, there have been several reports of venous and arterial thrombosis associated with tamoxifen therapy for br…	blood coagulation	P00748,P01137,P02452,P05067,P05106,P05556,P06756,P07996,P08123,P09486,P10646,P15692,P21926,P23229,P31749,Q05397,Q9Y624	AKT1,APP,CD9,COL1A1,COL1A2,F11R,F12,ITGA6,ITGAV,ITGB1,ITGB3,PTK2,SPARC,TFPI,TGFB1,THBS1,VEGFA
2.6.11	B	GO:0001666	32	6	4	0.1875			response to hypoxia	P08253,P14780,P34741,P36897,P45452,Q5T7S2	MMP13,MMP2,MMP9,SDC2,TGFBR1
2.6.12	OB	GO:0045471	26	3	4	0.115385	12917629	Both epidemiological and experimental studies indicate that ethanol is a tumor promoter and may promote metastasis of breast cancer. However, the molecular mechanisms underlying ethanol-mediated tumor promotion remain unknown. Overexpression of ErbB proteins in breast cancer patients is generally associated with poor prognosis.	response to ethanol	A2A418,P02649,P06396	APOE,GSN
2.6.12	OB	GO:0042157	26	3	4	0.115385			lipoprotein metabolic process	P02649,P06858,Q07954	APOE,LPL,LRP1
2.6.12	OB	GO:0034329	26	3	5	0.115385			cell junction assembly	P16144,P48509,P49023	CD151,ITGB4,PXN
2.6.12	OB	GO:0030198	26	3	5	0.115385			extracellular matrix organization	P04004,P08572,P16234	COL4A2,PDGFRA,VTN
2.6.12	OB	GO:0030155	26	3	4	0.115385	8453644	we conclude that E-cad may play an important role in the genesis of histolÃ³gica! differentiation and affect the inva sive or metastatic behavior of breast cancer cells in vivo. While further investigations are required to confirm the role of E-cad expression in cancer metastasis, our results suggest that E-cad expression may be used as a metastatic or prognostic marker for human breast cancer.	regulation of cell adhesion	A2A418,P06396,Q16363	GSN,LAMA4
2.6.12	OB	GO:0010811	26	3	6	0.115385			positive regulation of cell-substrate adhesion	P04004,P10451,Q4W597	SPP1,VTN
2.6.12	OB	GO:0007160	26	3	4	0.115385	15735708	During a search to identify resveratrol (3,5,4'-trihydroxy-trans-stilbene, RV) target genes in the human erythroleukemic K562 cell line, we show here that the tensin gene and protein levels are remarkably induced by this dietary polyphenol. Tensin, a cell-matrix adhesion protein binding the integrins and cytoskeletal actin filaments also interacts with PI3-kinase and JNK signaling pathways. Tensi…	cell-matrix adhesion	P04004,P16144,P49023	ITGB4,PXN,VTN
2.6.12	OB	GO:0006954	26	3	4	0.115385			inflammatory response	B0LPE5,P10451,Q4W597	AKT1,SPP1
2.6.12	OB	GO:0006915	26	3	4	0.115385	16397018	Survivin, a member of the inhibitor of apoptosis protein family, was identified as a potential Stat3-regulated gene by microarray analysis. This was confirmed in Survivin gene promoter studies and chromatin immunoprecipitation assays showing that Stat3 directly binds to and regulates the Survivin promoter. Furthermore, direct inhibition of Stat3 signaling blocked the expression of Survivin protei…	apoptotic process	A2A418,P06396,P62258	GSN,YWHAE
2.7.1	G	GO:0006355	81	21	8	0.259259			regulation of transcription, DNA-dependent	O75486,O75592,O75971,O96019,P14316,P28347,P43694,P50539,P61244,Q00978,Q13952,Q14135,Q14814,Q7Z7K2,Q8N8G2,Q96CY8,Q96E53,Q96L91,Q99417,Q9Y2Y4,Q9Y4A5	ACTL6A,EP400,GATA4,IRF2,IRF9,MAX,MEF2D,MXI1,MYCBP,MYCBP2,NFYC,SNAPC5,SUPT3H,TEAD1,TRRAP,VGLL2,VGLL4,ZBTB32,ZNF467
2.7.2	G	GO:0019221	60	9	6	0.15			cytokine-mediated signaling pathway	P10914,P14784,P17706,P29597,P32246,P48551,P80217,Q13555,Q13557	CAMK2D,CAMK2G,CCR1,IFI35,IFNAR2,IL2RB,IRF1,PTPN2,TYK2
2.7.3	G	GO:0008284	51	8	5	0.156863			positive regulation of cell proliferation	P11487,P21802,P22455,P22607,P55075,P56524,Q15465,Q8IXC7	FGF3,FGF8,FGFR2,FGFR3,FGFR4,HDAC4,SHH
2.7.4	OG	GO:0051258	43	4	7	0.0930233	15914550	Tau protein promotes tubulin polymerization and stabilizes microtubules (9). We hypothesized that loss of tau expression may sensitize breast cancer cells to paclitaxel by rendering microtubules more vulnerable to this drug. To test this hypothesis, we performed small interfering RNA (siRNA) experiments to knock down tau expression in breast cancer cells and examined the sensitivity of these cell…	protein polymerization	Q13748,Q1ZYQ1,Q71U36,Q9NY65	TUBA1A,TUBA3C,TUBA3D,TUBA8
2.7.4	OG	GO:0045892	43	4	9	0.0930233			negative regulation of transcription, DNA-dependent	P35713,P50553,Q8WVJ9,Q9UQL6	ASCL1,HDAC5,SOX18,TWIST2
2.7.4	OG	GO:0043066	43	4	7	0.0930233			negative regulation of apoptotic process	P09211,P50553,Q14623,Q99835	ASCL1,GSTP1,IHH,SMOX
2.7.4	OG	GO:0007018	43	4	3	0.0930233			microtubule-based movement	Q13748,Q1ZYQ1,Q71U36,Q9NY65	TUBA1A,TUBA3C,TUBA3D,TUBA8
2.7.4	OG	GO:0006457	43	4	5	0.0930233	14534301	BRCT folding defects resulting from cancer-predisposing BRCA1 truncation mutations can be assayed for and detected at the protein level using a simple protease sensitivity assay. Using a proteolysis-based assay to probe the BRCT for non-native conformations, we show that the majority of the tested missense and truncations alter the folding state of the BRCT.	protein folding	P25685,Q13748,Q6FHS4,Q71U36	DNAJB1,TUBA1A,TUBA3C,TUBA3D
2.7.4	OG	GO:0006281	43	4	7	0.0930233			DNA repair	O15287,O15360,Q9HB96,Q9NPI8	FANCA,FANCE,FANCF,FANCG
2.7.4	OG	GO:0002053	43	4	6	0.0930233			positive regulation of mesenchymal cell proliferation	P04198,Q14623,Q53XS5,Q99835	IHH,MYCN,SMOX
2.7.5	OG	GO:0007165	24	3	4	0.125	8745151	Signal transduction pathways activated during growth of human breast cancer cells in tissue culture are reviewed.	signal transduction	P21741,Q13164,Q9UQ07	AGER,MAPK7,MDK
2.7.5	OG	GO:0006915	24	3	4	0.125			apoptotic process	P52294,P55060,Q13164	CSE1L,KPNA1,MAPK7
2.7.5	OG	GO:0006886	24	3	6	0.125			intracellular protein transport	O60684,P52294,P55060	CSE1L,KPNA1,KPNA6
2.7.6	B	GO:0007165	48	11	4	0.229167	8745151	Signal transduction pathways activated during growth of human breast cancer cells in tissue culture are reviewed.	signal transduction	O14964,P09619,P32927,P42224,P51813,P68400,P78347,Q02750,Q13635,Q15628,Q16539	BMX,CSF2RB,CSNK2A1,GTF2I,HGS,MAP2K1,MAPK14,PDGFRB,PTCH1,STAT1,TRADD
2.7.7	B	GO:0045893	37	9	9	0.243243			positive regulation of transcription, DNA-dependent	P01106,P08047,P20226,P25208,P38398,Q04206,Q06413,Q15796,Q53XR6	BRCA1,DAND5,MEF2C,MYC,NFYB,RELA,SMAD2,TBP
2.7.8	OB	GO:0006468	28	5	6	0.178571			protein phosphorylation	B3FR89,B5A923,O60563,P06493,P11362	CCNT1,CDK1,FGFR1,FLT1
2.7.8	OB	GO:0006355	28	5	8	0.178571			regulation of transcription, DNA-dependent	O60563,P28749,Q53T94,Q92481,Q99471	CCNT1,PFDN5,RBL1,TAF1B,TFAP2B
2.7.9	OB	GO:0042493	19	3	3	0.157895	11526484	The mechanisms by which cancer cells survive and escape the cytotoxic effects of chemotherapeutic agents are essentially unknown. In the present study, we demonstrate that in the MDA-MB-231 and MDA-MB-435 breast cancer cells, ligation of 1 integrins by their extracellular matrix ligands inhibits significantly apoptosis induced by paclitaxel and vincristine, two microtubule-directed chemotherapeut…	response to drug	P14635,P40692,Q6FG41	CCNB1,FOS,MLH1
2.7.9	OB	GO:0009636	19	3	3	0.157895			response to toxin	P14635,P40692,Q6FG41	CCNB1,FOS,MLH1
2.7.9	OB	GO:0007283	19	3	6	0.157895	11782390	Immunohistochemistry assays found TSP50 proteins located in the spermatocytes of human testes, whereas in situ hybridization and immunohistochemistry confirmed that gene activation in breast tumors took place in malignant mammary epithelial cells. These results suggested that the normal function of the TSP50 gene was involved in spermatogenesis, whereas the up-regulation of TSP50 in many breast c…	spermatogenesis	P14635,P40692,Q9Y6K1	CCNB1,DNMT3A,MLH1
2.7.9	OB	GO:0001701	19	3	6	0.157895			in utero embryonic development	P14635,P56693,Q99873	CCNB1,PRMT1,SOX10
2.7.9	OB	GO:0000278	19	3	3	0.157895	21139994	To reveal primary effects, we examined digitoxin's effect 6 h post-treatment with the highest dose, 1μg/ml, and found upregulation of the stress response genes EGR-1 and NAB2, lipid biosynthetic genes and the tumor suppressor gene p21, and downregulation of the mitotic cell cycle. gene CDC16 and the replication gene PolR3B. RT-PCR analysis validated effects on stress response, apoptotic and cell …	mitotic cell cycle	P14635,P25205,P25786	CCNB1,MCM3,PSMA1
2.7.9	OB	GO:0000082	19	3	7	0.157895			G1/S transition of mitotic cell cycle	P14635,P25205,P25786	CCNB1,MCM3,PSMA1
2.7.9	OB	GO:0000075	19	3	7	0.157895	22405092	Polo-like kinase-1 (PLK1) is a crucial driver of cell cycle progression and its down-regulation plays an important checkpoint role in response to DNA damage. The significant association between elevated PLK1 and TP53 mutation in women with breast cancer is consistent with escape from repression of PLK1 expression by mutant p53.	cell cycle checkpoint	P14635,P25205,P25786	CCNB1,MCM3,PSMA1
2.8.1	OG	GO:0010467	64	9	3	0.140625			gene expression	P05198,P09012,P30050,P35637,P38159,P62851,Q00839,Q01130,Q07955	EIF2S1,FUS,HNRNPU,RBMX,RPL12,RPS25,SNRPA,SRSF1,SRSF2
2.8.1	OG	GO:0008380	64	9	8	0.140625	11306511	Alternative and aberrant messenger RNA splicing of the mdm2 oncogene in invasive breast cancer.	RNA splicing	P09012,P23246,P30153,P35637,P38159,Q00839,Q01130,Q07955,Q15233	FUS,HNRNPU,NONO,PPP2R1A,RBMX,SFPQ,SNRPA,SRSF1,SRSF2
2.8.2	G	GO:0007165	52	7	4	0.134615	8745151	Signal transduction pathways activated during growth of human breast cancer cells in tissue culture are reviewed.	signal transduction	P10114,P11717,P20309,P21359,P63151,Q02156,Q96PV0	CHRM3,IGF2R,NF1,PPP2R2A,PRKCE,RAP2A,SYNGAP1
2.8.3	G	GO:0006915	45	6	4	0.133333			apoptotic process	O00273,O95155,P10124,P14222,Q07157,Q13901	C1D,DFFA,PRF1,SRGN,TJP1,UBE4B
2.8.4	G	GO:0006006	39	5	7	0.128205			glucose metabolic process	P00558,P04406,P14618,P22415,Q7Z5Y1	GAPDH,PGK1,PKM2,USF1,usf1-bd
2.8.5	OG	GO:0043524	34	3	8	0.0882353			negative regulation of neuron apoptosis	P49917,Q05586,Q13426	GRIN1,LIG4,XRCC4
2.8.5	OG	GO:0035556	34	3	5	0.0882353			intracellular signal transduction	O14578,P05129,Q8NI35	CIT,INADL,PRKCG
2.8.5	OG	GO:0015031	34	3	5	0.0882353	21628496	Breast cancer resistance protein (BCRP), an ATP-dependent efflux transporter, confers drug resistance to many chemotherapy agents. BCRP is overexpressed in tumors exposed to an acidic environment; therefore, it is important to establish the effect of low pH on BCRP transport activity. It has recently been reported that BCRP transports substrates more efficiently in an acidic microenvironment.	protein transport	A2RU94,P51159,Q9H2G9	BLZF1,RAB27A
2.8.5	OG	GO:0007596	34	3	5	0.0882353			blood coagulation	A2RU94,P05129,P51159	PRKCG,RAB27A
2.8.5	OG	GO:0007268	34	3	5	0.0882353			synaptic transmission	P05129,P42263,Q05586	GRIA3,GRIN1,PRKCG
2.8.5	OG	GO:0007264	34	3	6	0.0882353			small GTPase mediated signal transduction	A2RU94,P36507,P51159	MAP2K2,RAB27A
2.8.5	OG	GO:0006351	34	3	8	0.0882353			transcription, DNA-dependent	P09017,Q12905,Q9H2G9	BLZF1,HOXC4,ILF2
2.8.5	OG	GO:0006302	34	3	8	0.0882353			double-strand break repair	P15927,P49917,Q13426	LIG4,RPA2,XRCC4
2.8.5	OG	GO:0006281	34	3	7	0.0882353	22683426	Defects in components of DNA repair pathways are responsible for numerous hereditary cancer syndromes and are also common in many sporadic malignancies. Inherited mutations in the breast cancer susceptibility genes BRCA1 and BRCA2 or components of the Fanconi anemia (FA) complex incite genomic instability and predispose to malignancy. The products of the BRCA and FA genes participate in a conserv…	DNA repair	P15927,P49917,Q13426	LIG4,RPA2,XRCC4
2.8.6	B	GO:0006281	40	9	7	0.225			DNA repair	O60934,P06748,P09874,P11388,P13010,P27694,P78527,Q8WXE1,Q9NSU2	ATRIP,NBN,NPM1,PARP1,PRKDC,RPA1,TOP2A,TREX1,XRCC5
2.8.7	B	GO:0006915	31	8	4	0.258065	16397018	Survivin, a member of the inhibitor of apoptosis protein family, was identified as a potential Stat3-regulated gene by microarray analysis. This was confirmed in Survivin gene promoter studies and chromatin immunoprecipitation assays showing that Stat3 directly binds to and regulates the Survivin promoter. Furthermore, direct inhibition of Stat3 signaling blocked the expression of Survivin protei…	apoptotic process	P05771,P10144,P20700,P26583,P55211,P55957,Q13813,Q99828	BID,CASP9,CIB1,GZMB,HMGB2,LMNB1,PRKCB,SPTAN1
2.8.8	B	GO:0007165	23	5	4	0.217391	8745151	Signal transduction pathways activated during growth of human breast cancer cells in tissue culture are reviewed.	signal transduction	A6NHG8,O15399,P07900,P78352,Q13114	GRIN2D,HSP90AA1,LLGL1,TRAF3
2.9.1	G	GO:0007165	60	9	4	0.15			signal transduction	A8K9D9,B4DNM3,O95163,P41279,Q00653,Q15303,Q15653,Q9NYR9,Q9NYS0	ERBB4,IKBKAP,MAP3K8,NFKB2,NFKBIB,NKIRAS1,NKIRAS2
2.9.2	G	GO:0006810	51	7	3	0.137255			transport	P05141,P09651,P12235,P41222,P55072,Q969F2,Q9UN86	G3BP2,HNRNPA1,NKD2,PTGDS,SLC25A4,SLC25A5,VCP
2.9.3	G	GO:0006468	44	6	6	0.136364			protein phosphorylation	O14672,P41743,P49336,Q14164,Q9UHD2,Q9Y2U5	ADAM10,CDK8,IKBKE,MAP3K2,PRKCI,TBK1
2.9.4	G	GO:0005975	38	4	3	0.105263			carbohydrate metabolic process	P52789,P52790,P60891,Q96HA1	HK2,HK3,POM121,PRPS1
2.9.5	OG	GO:0016567	34	3	8	0.0882353			protein ubiquitination	P61077,P62837,Q9UKB1	FBXW11,UBE2D2,UBE2D3
2.9.5	OG	GO:0007186	34	3	6	0.0882353			G-protein coupled receptor signaling pathway	P34995,P43088,P43116	PTGER1,PTGER4,PTGFR
2.9.5	OG	GO:0006508	34	3	4	0.0882353	18392133	Aberrant proteolysis is another important characteristic of breast cancer progression and invasion. DN-PAK1 or knock-down of PAK1 reduced pericellular proteolysis of DQ-collagen IV in the 3D cultures. Treatment of cells with an inhibitor of Rac1 also reduced pericellular proteolysis, and this reduction was reversed by the expression of activated PAK1. Our conclusion is that overexpressed and acti…	proteolysis	P08246,P17655,Q96CC6	CAPN2,ELANE,RHBDF1
2.9.5	OG	GO:0006412	34	3	5	0.0882353			translation	P23396,P26641,Q15025	EEF1G,RPS3,TNIP1
2.9.6	OB	GO:0051260	28	6	7	0.214286	17148612	Investigation of the oligomerization properties of the EGFR, ErbB2, and ErbB3 using #-gal complementation yielded quantitative data about the interaction of each of these receptors in basal and stimulated conditions. The interaction of ErbB2 with the EGFR and ErbB3 is readily detected in the presence of ligand confirming its role as the heterodimerization partner. However, the basal interactions …	protein homooligomerization	A6H8U5,O14788,O60271,P21980,Q54A98,Q5T9Y4	SPAG9,TGM2,TNFSF11
2.9.6	OB	GO:0043123	28	6	8	0.214286			positive regulation of I-kappaB kinase/NF-kappaB cascade	O14788,O14920,P21980,Q54A98,Q5T9Y4,Q99759	IKBKB,MAP3K3,TGM2,TNFSF11
2.9.7	OB	GO:0000278	20	4	3	0.2	21139994	To reveal primary effects, we examined digitoxin's effect 6 h post-treatment with the highest dose, 1μg/ml, and found upregulation of the stress response genes EGR-1 and NAB2, lipid biosynthetic genes and the tumor suppressor gene p21, and downregulation of the mitotic cell cycle. gene CDC16 and the replication gene PolR3B. RT-PCR analysis validated effects on stress response, apoptotic and cell …	mitotic cell cycle	P11802,P33993,Q13616,Q9BQQ3	CDK4,CUL1,GORASP1,MCM7
2.9.7	OB	GO:0000082	20	4	7	0.2			G1/S transition of mitotic cell cycle	P11802,P33993,P49427,Q13616	CDC34,CDK4,CUL1,MCM7
2.9.8	B	GO:0006916	15	3	8	0.2	10976921	Plasma membrane estrogen receptors signal to antiapoptosis in breast cancer.	anti-apoptosis	P01135,P04792,P25963	HSPB1,NFKBIA,TGFA
2.10.1	G	GO:0006281	62	29	7	0.467742			DNA repair	O60921,P13051,P18858,P18887,P20585,P22674,P24522,P28340,P28715,P35249,P35250,P39748,P40937,P40938,P49005,P63146,Q07864,Q13111,Q15054,Q6FHX6,Q9BTN8,Q9HAW4,Q9HCU8,Q9NP87,Q9NS91,Q9UBZ4,Q9UIF7,Q9UNA4,Q9Y253	APEX2,CCNO,CHAF1A,CLSPN,ERCC5,FEN1,GADD45A,HUS1,LRIG1,MSH3,MUTYH,POLD1,POLD2,POLD3,POLDIP2,POLE,POLI,POLL,POLM,POLQ,RAD18,RFC2,RFC3,RFC4,RFC5,UBE2B,UNG,XRCC1
2.10.2	G	GO:0006260	33	8	7	0.242424	14681210	Thus, BRCA2 serves as a “care-taker” of chromosomal integrity through participation in processes linked to DNA replication. But what these BRCA2-dependent processes may be is unknown. In yeast models, spontaneous chromosomal breaks and GCRs occur in mutant strains deficient in the response to stalled or incomplete DNA replication (Chen and Kolodner 1999; Myung et al. 2001). Circumstantial evidenc…	DNA replication	A8MZ62,C9JU95,P49643,Q75MT5,Q8WVB6,Q8WZ19,Q9BVB1,Q9UGP5	CHTF18,KCTD13,POLDIP2,POLL,PRIM2,RFC2,RFC3,RFC5
2.10.3	G	GO:0006355	25	6	8	0.24			regulation of transcription, DNA-dependent	P35227,Q14527,Q6IBA2,Q9BQG0,Q9UIG0,Q9Y222	BAZ1B,DMTF1,HLTF,MYBBP1A,PCGF2,PCSK4,SUB1
2.10.4	G	GO:0007165	19	3	4	0.157895	8745151	Signal transduction pathways activated during growth of human breast cancer cells in tissue culture are reviewed.	signal transduction	B3KQ22,O43823,P30281	AKAP8,CCND3
2.10.5	B	GO:0006281	33	15	7	0.454545			DNA repair	B0FXP0,O14757,P06746,P09884,P12004,P27695,P35251,P54132,Q06609,Q13535,Q13619,Q5TZP7,Q6ZNA8,Q99638,Q99708	ANTXR1,APEX1,BLM,CHEK1,CUL4A,PCNA,POLA1,POLB,RAD51,RAD9A,RBBP8,SERPINA2,SLC19A1
2.10.6	OB	GO:0008285	18	6	5	0.333333	22143930	Furthermore, the proliferation of MDA-MB-231 cells transfected with OPN shRNA was significantly decreased when compared to the negative control (transfected with empty vector). Sensitivity of MDA-MB-231 cells to doxorubicin was enhanced after treatment with OPN shRNA. The IC50 values of doxorubicin of the OPN-transfected group, the MDA-MB-231 cells and the negativetransfected group were 0.13588, …	negative regulation of cell proliferation	P38936,P46527,P49918,P67870,Q6FI05,Q9UK53	CDKN1A,CDKN1B,CDKN1C,CSNK2B,ING1
2.10.6	OB	GO:0000278	18	6	3	0.333333			mitotic cell cycle	P24385,P30304,P30307,P38936,P46527,Q9H211	CCND1,CDC25A,CDC25C,CDKN1A,CDKN1B,CDT1
2.11.1	G	GO:0050776	44	16	4	0.363636			regulation of immune response	P01732,P10321,P10966,P13598,P32942,P43626,P43627,P43628,P43629,P43630,P43631,Q13241,Q14954,Q15762,Q8N423,Q8NHL6	CD226,CD8A,CD8B,HLA-C,ICAM2,ICAM3,KIR2DL1,KIR2DL2,KIR2DL3,KIR2DS1,KIR2DS2,KIR3DL1,KIR3DL2,KLRD1,LILRB1,LILRB2
2.11.2	OG	GO:0055085	28	4	4	0.142857	22160574	The transmembrane transport of anticancer drugs is mainly regulated by P-glycoprotein encoded by the human multidrug resistance gene 1 gene (MDR1). Since there were controversies regarding the association between MDR1 C3435T polymorphism and response to chemotherapy among patients with advanced breast cancer, a meta-analysis of the link was conducted. A total of 7 studies consist of 464 advanced …	transmembrane transport	Q03518,Q03519,Q5HY71,Q9UP03	SEC14L3,TAP1
2.11.2	OG	GO:0002474	28	4	4	0.142857			antigen processing and presentation of peptide antigen via MHC class I	O15533,P51572,Q03518,Q03519	BCAP31,SEC14L3,TAP1,TAPBP
2.11.3	G	GO:0016337	22	3	3	0.136364			cell-cell adhesion	Q13349,Q6FHE2,Q9UMF0	ICAM2,ICAM5,ITGAD
2.11.4	OB	GO:0050776	29	8	4	0.275862			regulation of immune response	P01889,P04234,P04439,P05107,P09693,P60033,P61769,Q14773	B2M,CD3D,CD3G,CD81,HLA-A,HLA-B,ICAM4,ITGB2
2.11.4	OB	GO:0002474	29	8	4	0.275862			antigen processing and presentation of peptide antigen via MHC class I	B1PKY1,P01889,P01891,P04439,P27797,P27824,P30101,P61769	B2M,CALR,CANX,HLA-A,HLA-B,PDIA3
2.11.5	OB	GO:0007596	16	5	5	0.3125	3345487	TAMOXIFEN is an antiestrogen which is widely used in the treatment of breast carcinoma.' Further- more, it has recently been advocated for both nonmalig- nant breast disease2 and breast carcinoma pro phyla xi^.^ If these recommendations are adopted, usage of tamoxifen will increase. However, there have been several reports of venous and arterial thrombosis associated with tamoxifen therapy for br…	blood coagulation	P08962,P10644,P11021,P24723,Q9Y490	CD63,HSPA5,PRKAR1A,PRKCH,TLN1
2.11.5	OB	GO:0007165	16	5	4	0.3125			signal transduction	B2R5T5,P04626,P19397,P24723,Q9UNS2	CD53,COPS3,ERBB2,PRKAR1A,PRKCH
2.11.6	B	GO:0007166	7	3	5	0.428571			cell surface receptor signaling pathway	A8MVP6,B0YIY4,B0YIY5	CD3D,CD3G
2.12.1	OG	GO:0007165	43	8	4	0.186047			signal transduction	P04233,P09382,P28907,P42356,P48061,Q04724,Q99962,Q9Y5K6	CD2AP,CD38,CD74,CXCL12,LGALS1,PI4KA,SH3GL2,TLE1
2.12.1	OG	GO:0002504	43	8	3	0.186047			antigen processing and presentation of peptide or polysaccharide antigen via MHC class II	P01906,P01909,P01920,P04440,P20036,Q08AS3,Q5STP1,Q5Y7D6	HLA-DPA1,HLA-DPB1,HLA-DQA1,HLA-DQA2,HLA-DQB1
2.12.2	OG	GO:0010467	27	5	3	0.185185			gene expression	O95400,P08621,P62304,P62306,P62314	CD2BP2,SNRNP70,SNRPD2,SNRPE,SNRPF
2.12.2	OG	GO:0008380	27	5	8	0.185185	11306511	Alternative and aberrant messenger RNA splicing of the mdm2 oncogene in invasive breast cancer.	RNA splicing	O95400,P08621,P62304,P62306,P62314	CD2BP2,SNRNP70,SNRPD2,SNRPE,SNRPF
2.12.3	G	GO:0007596	22	4	5	0.181818	3345487	TAMOXIFEN is an antiestrogen which is widely used in the treatment of breast carcinoma.' Further- more, it has recently been advocated for both nonmalig- nant breast disease2 and breast carcinoma pro phyla xi^.^ If these recommendations are adopted, usage of tamoxifen will increase. However, there have been several reports of venous and arterial thrombosis associated with tamoxifen therapy for br…	blood coagulation	P02787,P13987,P14151,P19256	CD58,CD59,SELL,TF
2.12.4	OG	GO:0008284	18	3	5	0.166667	19171042	Autocrine regulation of cell proliferation by estrogen receptor-alpha in estrogen receptor-alpha-positive breast cancer cell lines.	positive regulation of cell proliferation	P01308,P27487,Q6ICW0	CXCL12,DPP4,INS
2.12.4	OG	GO:0006508	18	3	4	0.166667			proteolysis	P07339,P27487,Q9UP52	CTSD,DPP4,TFR2
2.12.5	B	GO:0007166	18	4	5	0.222222			cell surface receptor signaling pathway	P01730,P06729,P08575,P10747	CD2,CD28,CD4,PTPRC
2.12.6	OB	GO:0034660	14	3	7	0.214286			ncRNA metabolic process	P62316,P62318,Q16637	SMN2,SNRPD2,SNRPD3
2.12.6	OB	GO:0016070	14	3	6	0.214286			RNA metabolic process	P62316,P62318,Q16637	SMN2,SNRPD2,SNRPD3
2.12.6	OB	GO:0010467	14	3	3	0.214286			gene expression	O43561,P62316,P62318	LAT,SNRPD2,SNRPD3
2.12.6	OB	GO:0008380	14	3	8	0.214286	11306511	Alternative and aberrant messenger RNA splicing of the mdm2 oncogene in invasive breast cancer.	RNA splicing	P62316,P62318,Q16637	SMN2,SNRPD2,SNRPD3
2.13.1	G	GO:0045893	35	8	9	0.228571			positive regulation of transcription, DNA-dependent	O14640,O75197,O75581,P12830,Q13950,Q6ZNA4,Q92997,Q9BZE0	DVL1L1,DVL3,FZR1,GLIS2,LRP5,LRP6,RNF111,RUNX2
2.13.2	G	GO:0007165	27	5	4	0.185185			signal transduction	P49674,P78318,Q13362,Q15173,Q6ZN33	CSNK1E,IGBP1,PPP2R5B,PPP2R5C
2.13.3	G	GO:0090263	22	3	8	0.136364	17897439	Autocrine WNT signaling contributes to breast cancer cell proliferation via the canonical WNT pathway and EGFR transactivation.	positive regulation of canonical Wnt receptor signaling pathway	P14923,Q155Q3,Q5U045	CSNK1E,DIXDC1,JUP
2.13.4	OB	GO:0008285	15	4	5	0.266667			negative regulation of cell proliferation	O43639,P25054,P49815,Q92574	APC,NCK2,TSC1,TSC2
2.13.4	OB	GO:0007165	15	4	4	0.266667	8745151	Signal transduction pathways activated during growth of human breast cancer cells in tissue culture are reviewed.	signal transduction	O15169,O43639,O95388,P49815	AXIN1,NCK2,TSC2,WISP1
2.13.5	B	GO:0006470	9	3	6	0.333333			protein dephosphorylation	B3KUN1,P62714,P67775	PPP2CA,PPP2CB
2.14.1	G	GO:0007596	37	11	5	0.297297	3345487	TAMOXIFEN is an antiestrogen which is widely used in the treatment of breast carcinoma.' Further- more, it has recently been advocated for both nonmalig- nant breast disease2 and breast carcinoma pro phyla xi^.^ If these recommendations are adopted, usage of tamoxifen will increase. However, there have been several reports of venous and arterial thrombosis associated with tamoxifen therapy for br…	blood coagulation	P00742,P00749,P00750,P01008,P05121,P05155,P08697,P13726,P48307,Q5JVE7,Q96IY4	CPB2,F3,FAM110A,PLAT,PLAU,SERPINC1,SERPINE1,SERPINF2,SERPING1,TFPI2
2.14.2	OG	GO:0030334	26	5	6	0.192308	16572175	RANK is expressed on cancer cell lines and breast cancer cells in patients. In a mouse model of melanoma metastasis 9 , in vivo neutralization of RANKL by osteoprotegerin results in complete protection from paralysis and a marked reduction in tumour burden in bones but not in other organs. Our data show that local differentiation factors such as RANKL have an important role in cell migration and …	regulation of cell migration	B0YJ33,P25391,Q16787,Q4VCS5,Q6VU67	AMOT,LAMA1,LAMA3
2.14.2	OG	GO:0030155	26	5	4	0.192308			regulation of cell adhesion	B0YJ33,P25391,Q16787,Q6VU67,Q99574	LAMA1,LAMA3,SERPINI1
2.14.3	G	GO:0006508	20	4	4	0.2	18392133	Aberrant proteolysis is another important characteristic of breast cancer progression and invasion. DN-PAK1 or knock-down of PAK1 reduced pericellular proteolysis of DQ-collagen IV in the 3D cultures. Treatment of cells with an inhibitor of Rac1 also reduced pericellular proteolysis, and this reduction was reversed by the expression of activated PAK1. Our conclusion is that overexpressed and acti…	proteolysis	C9JXH3,P07288,P08254,Q16819	KLKB1,MEP1A,MMP3
2.14.4	OB	GO:0030168	10	4	6	0.4	22035541	The PDGF (platelet-derived growth factor) family members are potent mitogens for cells of mesenchymal origin and serve as important regulators of cell migration, survival, apoptosis and transformation. In the present study we show that the breast carcinoma cell line MCF7, engineered to overexpress PDGF-C, produces proteases capable of cleaving PDGF-C to its active form. Increased PDGF-C expressio…	platelet activation	P00747,P01042,P04196,P25116	F2R,HRG,KNG1,PLG
2.14.4	OB	GO:0007596	10	4	5	0.4			blood coagulation	P00747,P01042,P04196,P25116	F2R,HRG,KNG1,PLG
2.14.5	OB	GO:0006916	6	3	8	0.5	10976921	Plasma membrane estrogen receptors signal to antiapoptosis in breast cancer.	anti-apoptosis	P01138,P04156,Q53YK7	NGF,PRNP
2.14.5	OB	GO:0001933	6	3	9	0.5			negative regulation of protein phosphorylation	P04156,P17936,Q53YK7	IGFBP3,PRNP
2.15.1	G	GO:0007165	29	12	4	0.413793	8745151	Signal transduction pathways activated during growth of human breast cancer cells in tissue culture are reviewed.	signal transduction	P08754,P13236,P13500,P29460,P35626,P42701,P50570,P51671,P63096,P80075,Q16627,Q99616	ADRBK2,CCL11,CCL13,CCL14,CCL2,CCL4,CCL8,DNM2,GNAI1,GNAI3,IL12B,IL12RB1
2.15.2	OG	GO:0042493	17	4	3	0.235294	11526484	The mechanisms by which cancer cells survive and escape the cytotoxic effects of chemotherapeutic agents are essentially unknown. In the present study, we demonstrate that in the MDA-MB-231 and MDA-MB-435 breast cancer cells, ligation of 1 integrins by their extracellular matrix ligands inhibits significantly apoptosis induced by paclitaxel and vincristine, two microtubule-directed chemotherapeut…	response to drug	D0EI67,P09471,P13501,P61278	CCL5,GNAO1,SST
2.15.2	OG	GO:0006954	17	4	4	0.235294			inflammatory response	O15467,P02763,P16619,P41597	CCL16,CCL3L1,CCL3L3,CCR2,ORM1
2.15.2	OG	GO:0006935	17	4	4	0.235294	18553401	The chemokine receptor CXCR4 and its ligand CXCL12 play an important role in breast cancer invasion and metastasis, and induce the chemotaxis of various types of cancer cells. Previous studies of CXCL12-induced chemotaxis have, for the most part, relied on endpoint assays (e.g., transwell assays) that provide poor control over the cell microenvironment. Speciﬁcally, these assays lacked the abilit…	chemotaxis	O15467,P13501,P16619,P41597	CCL16,CCL3L1,CCL3L3,CCL5,CCR2
2.15.3	OB	GO:0007186	14	5	6	0.357143	11897506	The biological and biochemical effects of estrogen have been ascribed to its known receptors, which function as ligand-inducible transcription factors. However, estrogen also triggers rapid activation of classical second messengers (cAMP, calcium, and inositol triphosphate) and stimulation of intracellular signaling cascades mitogen-activated protein kinase (MAP K), PI3K and eNOS. These latter ev…	G-protein coupled receptor signaling pathway	B4DYA0,P04899,P10147,P51681,P61073	CCL3,CCR5,CXCR4,GNAI2
2.15.3	OB	GO:0007165	14	5	4	0.357143			signal transduction	O60674,P04899,P10147,P80098,Q14289	CCL3,GNAI2,JAK2,MCP-3,PTK2B
2.16.1	G	GO:0007219	20	10	6	0.5	20971825	The oncogenic role of Notch in breast cancer may be mediated in part through its cross talk with other signalling pathways, such as the estrogen pathway. Approximately 80% of breast cancers express the estrogen receptor and are treated with anti-estrogens, but resistance to antiestrogens often develops. One mechanism of resistance may be via the Notch pathway. In the absence of estrogens, Notch s…	Notch signaling pathway	O00548,P09958,P78504,Q53T99,Q86UW9,Q96JK9,Q9GZL7,Q9H488,Q9NR61,Q9Y219	DLL1,DLL4,DTX2,FURIN,JAG1,JAG2,MAML3,POFUT1,WDR12
2.16.2	G	GO:0007389	10	3	3	0.3			pattern specification process	B4DLT6,O00587,Q8NES3	LFNG,MFNG
2.16.3	OB	GO:0035556	11	4	5	0.363636	19891966	Activated protein C enhances cell motility of endothelial cells and MDA-MB-231 breast cancer cells by intracellular signal transduction.	intracellular signal transduction	A8K8D4,P49768,P49810,P49841	GSK3B,PSEN1,PSEN2
2.16.3	OB	GO:0030900	11	4	7	0.363636			forebrain development	P46531,P49757,P49768,P49810	NOTCH1,NUMB,PSEN1,PSEN2
2.17.1	OG	GO:0050900	9	3	5	0.333333			leukocyte migration	P08195,P16150,Q9UHI5	DEAF1,SLC3A2,SLC7A8
2.17.1	OG	GO:0007596	9	3	5	0.333333			blood coagulation	P08195,P16150,Q9UHI5	DEAF1,SLC3A2,SLC7A8
2.17.1	OG	GO:0007162	9	3	5	0.333333			negative regulation of cell adhesion	A8K9B1,P16150,P21860	DEAF1,ERBB3
2.17.2	B	GO:0007165	10	5	4	0.5	8745151	Signal transduction pathways activated during growth of human breast cancer cells in tissue culture are reviewed.	signal transduction	O00459,P00533,P01133,P02679,P31785	EGF,EGFR,FGG,IL2RG,PIK3R2
2.18.1	OG	GO:0045087	14	6	4	0.428571	12790791	The innate immune response, which depends on so-called pattern-recognition receptors (PRRs) is an evolutionarily old immune response able to elicit a defensive response against a vast array of pathogens. The purpose of this review is to revisit the role of innate immunity in breast carcinoma from the oldest therapeutic approach using bacillus Calmette-Guerin to the recent findings on the manipula…	innate immune response	O95256,P14778,P29466,Q13478,Q9HB29,Q9NPH3	CASP1,IL18R1,IL18RAP,IL1R1,IL1RAP,IL1RL2
2.18.1	OG	GO:0007165	14	6	4	0.428571			signal transduction	P29466,Q08334,Q13478,Q13651,Q9HB29,Q9NPH3	CASP1,IL10RA,IL10RB,IL18R1,IL1RAP,IL1RL2
2.18.2	OG	GO:0051384	6	3	7	0.5	12488318	In MCF-7 breast cancer cells, the addition of glucocorticoids, which stimulates Sgk expression, or the overexpression of wild type Sgk protein were shown to protect these cells from growth factor starvation-induced apoptosis (53). The newly discovered Sgk family member, cytokine-independent survival kinase (CISK), can phosphorylate and negatively regulate proapoptotic BAD to protect against IL-3 …	response to glucocorticoid stimulus	P18510,P22301,Q6FGW4	IL10,IL1RN
2.18.2	OG	GO:0042493	6	3	3	0.5			response to drug	P22301,Q53SC2,Q6FGW4	IL10,IL1RN
2.18.2	OG	GO:0032496	6	3	6	0.5			response to lipopolysaccharide	O95998,P22301,Q6FGW4	IL10,IL18BP
2.18.3	OB	GO:0006915	6	3	4	0.5			apoptotic process	A2NHM0,P01584,P49662	CASP4,IL1B
2.18.3	OB	GO:0006508	6	3	4	0.5	18392133	Aberrant proteolysis is another important characteristic of breast cancer progression and invasion. DN-PAK1 or knock-down of PAK1 reduced pericellular proteolysis of DQ-collagen IV in the 3D cultures. Treatment of cells with an inhibitor of Rac1 also reduced pericellular proteolysis, and this reduction was reversed by the expression of activated PAK1. Our conclusion is that overexpressed and acti…	proteolysis	A2NHL8,A2NHM0,P49662	CASP4
2.19.1	G	GO:0000278	12	10	3	0.833333			mitotic cell cycle	P30260,Q13042,Q15691,Q8NHZ8,Q9H1A4,Q9UJX2,Q9UJX3,Q9UJX4,Q9UJX5,Q9UM13	ANAPC1,ANAPC10,ANAPC4,ANAPC5,ANAPC7,CDC16,CDC23,CDC26,CDC27,MAPRE1
2.20.1	G	GO:0022904	10	6	6	0.6			respiratory electron transport chain	P00395,P00403,P00414,P13073,P20674,Q7GXZ8	COX4I1,COX5A,MT-CO1,MT-CO2,MT-CO3,PTGS2
2.21.1	G	GO:0007165	4	3	4	0.75			signal transduction	Q92563,Q9BQ16,Q9ULL4	PLXNB3,SPOCK2,SPOCK3
2.22.1	OG	GO:2000147	6	3	6	0.5			positive regulation of cell motility	O00585,P32248,Q99731	CCL19,CCL21,CCR7
2.22.1	OG	GO:2000107	6	3	8	0.5			negative regulation of leukocyte apoptosis	O00585,P32248,Q99731	CCL19,CCL21,CCR7
2.22.1	OG	GO:0070374	6	3	9	0.5			positive regulation of ERK1 and ERK2 cascade	O00585,P32248,Q99731	CCL19,CCL21,CCR7
2.22.1	OG	GO:0048469	6	3	5	0.5			cell maturation	O00585,P32248,Q99731	CCL19,CCL21,CCR7
2.22.1	OG	GO:0043123	6	3	8	0.5	18316610	Altered TAB1:I kappaB kinase interaction promotes transforming growth factor beta-mediated nuclear factor-kappaB activation during breast cancer progression.	positive regulation of I-kappaB kinase/NF-kappaB cascade	O00585,P32248,Q99731	CCL19,CCL21,CCR7
2.22.1	OG	GO:0034695	6	3	6	0.5			response to prostaglandin E stimulus	O00585,P32248,Q99731	CCL19,CCL21,CCR7
2.22.1	OG	GO:0031295	6	3	9	0.5			T cell costimulation	O00585,P32248,Q99731	CCL19,CCL21,CCR7
2.22.1	OG	GO:0010560	6	3	8	0.5			positive regulation of glycoprotein biosynthetic process	O00585,P32248,Q99731	CCL19,CCL21,CCR7
2.22.1	OG	GO:0006954	6	3	4	0.5			inflammatory response	O00585,P32248,Q99731	CCL19,CCL21,CCR7
2.22.1	OG	GO:0002606	6	3	6	0.5			positive regulation of dendritic cell antigen processing and presentation	O00585,P32248,Q99731	CCL19,CCL21,CCR7
2.22.1	OG	GO:0002407	6	3	7	0.5			dendritic cell chemotaxis	O00585,P32248,Q99731	CCL19,CCL21,CCR7
2.22.1	OG	GO:0001771	6	3	5	0.5			immunological synapse formation	O00585,P32248,Q99731	CCL19,CCL21,CCR7
2.26.1	OG	GO:0030900	4	3	7	0.75			forebrain development	B4DQJ2,P10589,P24468	NR2F1,NR2F2
2.26.1	OG	GO:0001764	4	3	7	0.75			neuron migration	B4DQJ2,P10589,P24468	NR2F1,NR2F2
2.29.1	G	GO:0050776	4	3	4	0.75			regulation of immune response	P26718,P30460,Q9UBK5	HCST,HLA-B,KLRK1
3.1.1	G	GO:0007165	296	91	4	0.307432			signal transduction	A6NHG8,A7KAX9,A8KAH9,B2RNV3,B7WPI0,O00329,O00459,O14807,O15117,O43157,O60496,O60674,P00533,P04083,P06401,P07333,P07948,P07949,P08069,P09619,P10721,P14784,P16284,P16885,P17302,P18505,P19174,P19235,P19397,P20138,P21860,P24394,P24723,P25445,P29350,P29376,P30530,P31785,P32927,P35626,P36575,P47736,P48023,P48061,P51813,P56945,P62834,P63096,P78347,P78357,Q02156,Q02763,Q06418,Q07889,Q12929,Q13077,Q13114,…	ADRBK2,ANXA1,ARHGAP17,ARHGAP32,ARHGAP35,ARR3,ART4,ASAP1,AXL,BCAR1,BMX,CBLB,CD2AP,CD33,CD53,CNTNAP1,CSF1R,CSF2RB,CSF3R,CXCL12,DAPP1,DDR2,DOK2,DPYSL2,EGFR,EPOR,EPS8,ERBB3,ERBB4,FASLG,FASN,FYB,GABRB1,GJA1,GNA13,GNAI1,GRB7,GTF2I,IGF1R,IL13RA2,IL2RB,IL2RG,IL4R,INPP5D,IRS2,JAK2,KIT,LAT,LTK,LYN,MRAS,PAG1,PAK2,PDGFRB,PECAM1,PGR,PIK3CD,PIK3R2,PIP5K1A,PLCG1,PLCG2,PLXNB1,PRKCE,PRKCH,PTK2B,PTPN6,RAP1A,RAP1GA…
3.1.2	G	GO:0007596	205	26	5	0.126829	3345487	TAMOXIFEN is an antiestrogen which is widely used in the treatment of breast carcinoma.' Further- more, it has recently been advocated for both nonmalig- nant breast disease2 and breast carcinoma pro phyla xi^.^ If these recommendations are adopted, usage of tamoxifen will increase. However, there have been several reports of venous and arterial thrombosis associated with tamoxifen therapy for br…	blood coagulation	O43561,P04075,P07947,P09769,P13987,P14210,P16671,P18206,P18545,P23229,P23634,P23743,P32121,P35228,P40238,P41240,P42768,P50148,Q03135,Q05397,Q06124,Q13094,Q13574,Q92569,Q9UKW4,Q9Y210	ALDOA,ARRB2,ATP2B4,CAV1,CD36,CD59,CSK,DGKA,DGKZ,FGR,GNAQ,HGF,ITGA6,LAT,LCP2,MPL,NANOS2,PDE6G,PIK3R3,PTK2,PTPN11,TRPC6,VAV3,VCL,WAS,YES1
3.1.3	G	GO:0006468	179	17	6	0.0949721			protein phosphorylation	B3FR89,B5A923,O00141,O43293,P18433,P23458,P23469,P29323,P42679,P42680,P42681,P43403,P52333,Q15746,Q5VWH4,Q8WXJ5,Q92918	DAPK3,EPHB2,FLT1,JAK1,JAK3,MAP4K1,MATK,MYLK,NR4A3,NTRK2,PTPRA,PTPRE,SGK1,TXK,ZAP70
3.1.4	G	GO:0008284	162	12	5	0.0740741	19171042	Autocrine regulation of cell proliferation by estrogen receptor-alpha in estrogen receptor-alpha-positive breast cancer cell lines.	positive regulation of cell proliferation	A0N0L5,P05112,P06213,P07550,P08700,P08887,P17948,P27487,P35916,P60033,P60568,Q6ICW0	ADRB2,CD81,CXCL12,DPP4,FLT1,FLT4,IL2,IL3,IL4,IL6R,INSR
3.1.5	G	GO:0006915	150	11	4	0.0733333			apoptotic process	P08138,P09327,P09972,P29317,P30419,Q07890,Q13009,Q15149,Q8WUM4,Q96B97,Q9NZC7	ALDOC,EPHA2,NGFR,NMT1,PDCD6IP,PLEC,SH3KBP1,SOS2,TIAM1,VIL1,WWOX
3.1.6	OG	GO:0008285	139	10	5	0.0719424	22143930	Furthermore, the proliferation of MDA-MB-231 cells transfected with OPN shRNA was significantly decreased when compared to the negative control (transfected with empty vector). Sensitivity of MDA-MB-231 cells to doxorubicin was enhanced after treatment with OPN shRNA. The IC50 values of doxorubicin of the OPN-transfected group, the MDA-MB-231 cells and the negativetransfected group were 0.13588, …	negative regulation of cell proliferation	O15357,P19544,P33151,P35372,P51636,Q08345,Q12913,Q2TNI1,Q53X57,Q9NPR5	CAV1,CAV2,CDH5,DDR1,INPPL1,OPRM1,PTPRJ,WT1
3.1.6	OG	GO:0007166	139	10	5	0.0719424			cell surface receptor signaling pathway	A4D1B1,A8K9S7,P07766,P08575,P22681,P51681,Q5TZZ9,Q99933,Q9UI08,Q9ULV8	ANXA1,BAG1,CBL,CBLB,CBLC,CCR5,CD36,CD3E,EVL,PTPRC
3.1.7	G	GO:0055085	119	9	4	0.0756303	22160574	The transmembrane transport of anticancer drugs is mainly regulated by P-glycoprotein encoded by the human multidrug resistance gene 1 gene (MDR1). Since there were controversies regarding the association between MDR1 C3435T polymorphism and response to chemotherapy among patients with advanced breast cancer, a meta-analysis of the link was conducted. A total of 7 studies consist of 464 advanced …	transmembrane transport	A6PVT6,P12270,P22460,Q14721,Q92482,Q9H1D0,Q9HBA0,Q9NR82,Q9UBY0	AQP3,KCNA5,KCNB1,KCNQ5,SLC9A2,TPR,TRPV4,TRPV6
3.1.8	G	GO:0035556	110	8	5	0.0727273			intracellular signal transduction	A2A284,A8MVN1,O15524,P25092,P46109,Q4JHT5,Q6ZVG7,Q96BD6	CRKL,DGKZ,GUCY2C,PLCG1,SOCS1,SPSB1
3.1.9	OG	GO:0030154	102	7	3	0.0686275	22562546	MicroRNAs (miRNAs) play pivotal roles in stem cell biology, differentiation and oncogenesis, and are of high interest as potential breast cancer therapeutics. However, their expression and function during normal mammary differentiation and in breast cancer remain to be elucidated. In order to identify which miRNAs are involved in mammary differentiation, we thoroughly investigated miRNA expressio…	cell differentiation	O75553,P04629,P52799,P98172,Q13769,Q16620,Q9HCE7	DAB1,EFNB1,EFNB2,NTRK1,NTRK2,SMURF1,THOC5
3.1.9	OG	GO:0007399	102	7	4	0.0686275			nervous system development	O75553,P04629,P08034,P52799,P98172,Q16620,Q8TEW6	DAB1,DOK4,EFNB1,EFNB2,GJB1,NTRK1,NTRK2
3.1.9	OG	GO:0007267	102	7	3	0.0686275			cell-cell signaling	O75791,O95297,P08034,P08473,P52799,P98172,Q13588	EFNB1,EFNB2,GJB1,GRAP,GRAP2,MME,MPZL1
3.1.9	OG	GO:0007169	102	7	7	0.0686275			transmembrane receptor protein tyrosine kinase signaling pathway	A6NF12,O95297,P04629,Q16620,Q548C2,Q8TEW6,Q9UM73	ALK,DOK4,MPZL1,NTRK1,NTRK2
3.1.10	G	GO:0006470	86	6	6	0.0697674	9837921	Telomerase, a specialized RNA-directed DNA polymerase that extends telomeres of eukaryotic chromosomes, is repressed in human somatic tissues and becomes activated during tumor progression in most human cancers. To date, little is known about how telomerase is activated and controlled in cancer, although activation is thought to be involved in cancer cell immortalization.	protein dephosphorylation	P17706,P23467,Q05209,Q16825,Q99952,Q9Y5P8	PPP2R3B,PTPN12,PTPN18,PTPN2,PTPN21,PTPRB
3.1.11	G	GO:0006508	80	5	4	0.0625	18392133	Aberrant proteolysis is another important characteristic of breast cancer progression and invasion. DN-PAK1 or knock-down of PAK1 reduced pericellular proteolysis of DQ-collagen IV in the 3D cultures. Treatment of cells with an inhibitor of Rac1 also reduced pericellular proteolysis, and this reduction was reversed by the expression of activated PAK1. Our conclusion is that overexpressed and acti…	proteolysis	O43184,P08246,P17655,Q13444,Q9NPF4	ADAM12,ADAM15,CAPN2,ELANE,OSGEP
3.1.12	OG	GO:0006355	75	4	8	0.0533333			regulation of transcription, DNA-dependent	O60716,Q01543,Q15654,Q9H204	CTNND1,FLI1,MED28,TRIP6
3.1.12	OG	GO:0002474	75	4	4	0.0533333			antigen processing and presentation of peptide antigen via MHC class I	B1PKY1,P01889,P01891,P04439	HLA-A,HLA-B
3.1.13	OG	GO:0045893	67	3	9	0.0447761			positive regulation of transcription, DNA-dependent	Q86WV1,Q8N4X5,Q9H0N5	AFAP1L2,PCBD2,SKAP1
3.1.13	OG	GO:0008380	67	3	8	0.0447761	11306511	Alternative and aberrant messenger RNA splicing of the mdm2 oncogene in invasive breast cancer.	RNA splicing	Q6I9Y2,Q96MU7,Q9Y2W2	THOC7,WBP11,YTHDC1
3.1.13	OG	GO:0008286	67	3	8	0.0447761	9205064	The insulin-like growth factor I receptor (IGF-IR) is involved in the control of breast cancer cell growth. The cytostatic activity of tamoxifen (Tam), a nonsteroidal antiestrogen, is partially mediated through interference with IGF-I-R-dependent proliferation, yet the effects of Tam on IGF-IR intracellular signaling have never been elucidated.	insulin receptor signaling pathway	Q13480,Q8N122,Q8WU20	FRS2,GAB1,RPTOR
3.1.13	OG	GO:0007160	67	3	4	0.0447761			cell-matrix adhesion	P16144,P98161,Q9BZZ2	ITGB4,PRKD1,SIGLEC1
3.1.13	OG	GO:0006897	67	3	6	0.0447761			endocytosis	O60749,P10912,Q9BZZ2	GHR,SIGLEC1,SNX2
3.1.13	OG	GO:0006810	67	3	3	0.0447761			transport	P03891,P35754,Q6I9Y2	GLRX,MT-ND2,THOC7
3.1.13	OG	GO:0001934	67	3	9	0.0447761			positive regulation of protein phosphorylation	P63244,Q0GK43,Q8TD08	GNB2L1,IL2,MAPK15
3.1.14	OB	GO:0007596	59	22	5	0.372881	3345487	TAMOXIFEN is an antiestrogen which is widely used in the treatment of breast carcinoma.' Further- more, it has recently been advocated for both nonmalig- nant breast disease2 and breast carcinoma pro phyla xi^.^ If these recommendations are adopted, usage of tamoxifen will increase. However, there have been several reports of venous and arterial thrombosis associated with tamoxifen therapy for br…	blood coagulation	P00519,P01112,P04049,P05106,P06239,P06241,P12814,P12931,P15498,P17252,P17612,P18031,P27986,P28482,P29353,P42336,P43405,P46108,P62158,P62993,Q05655,Q16539	ABL1,ACTN1,CALM1,CALM2,CALM3,CRK,FYN,GRB2,HRAS,ITGB3,LCK,MAPK1,MAPK14,PIK3CA,PIK3R1,PRKCA,PRKCD,PTPN1,RAF1,SHC1,SRC,SYK,VAV1
3.1.14	OB	GO:0007165	59	22	4	0.372881			signal transduction	B7Z7H6,O14964,P01112,P04049,P04626,P08581,P11274,P12931,P18031,P20936,P27986,P28482,P35568,P40763,P42224,P42336,P46108,P49023,P62070,Q04912,Q05655,Q16539	BCR,CRK,ERBB2,HGS,HRAS,IRS1,MAPK1,MAPK14,MST1R,PIK3CA,PIK3R1,PRKCD,PTPN1,PXN,RAF1,RASA1,RRAS2,SLTM,SRC,STAT1,STAT3
3.1.15	OB	GO:0007169	25	5	7	0.2			transmembrane receptor protein tyrosine kinase signaling pathway	A1L467,P35968,Q16288,Q96CY4,Q9UQC2	GAB2,KDR,NTRK3,SLTM
3.1.15	OB	GO:0006468	25	5	6	0.2			protein phosphorylation	P15056,P29597,P49841,Q96CY4,Q99558	BRAF,GSK3B,MAP3K14,NTRK3,TYK2
3.1.16	OB	GO:0045471	16	3	4	0.1875	12917629	Both epidemiological and experimental studies indicate that ethanol is a tumor promoter and may promote metastasis of breast cancer. However, the molecular mechanisms underlying ethanol-mediated tumor promotion remain unknown. Overexpression of ErbB proteins in breast cancer patients is generally associated with poor prognosis.	response to ethanol	P42229,P51692,Q13224	GRIN2B,STAT5A,STAT5B
3.1.16	OB	GO:0043434	16	3	5	0.1875			response to peptide hormone stimulus	O14939,P42229,P51692	PLD2,STAT5A,STAT5B
3.1.16	OB	GO:0032496	16	3	6	0.1875			response to lipopolysaccharide	P25963,P51692,Q1HBJ4	MAPK1,NFKBIA,STAT5B
3.1.16	OB	GO:0006915	16	3	4	0.1875			apoptotic process	P25963,P35222,P61073	CTNNB1,CXCR4,NFKBIA
3.1.16	OB	GO:0006351	16	3	8	0.1875			transcription, DNA-dependent	P41212,P42229,P51692	ETV6,STAT5A,STAT5B
3.1.16	OB	GO:0001666	16	3	4	0.1875			response to hypoxia	O14939,P51692,P61073	CXCR4,PLD2,STAT5B
3.2.1	G	GO:0006355	260	76	8	0.292308			regulation of transcription, DNA-dependent	O15350,O43186,O43463,O75448,O75971,O95644,P05204,P09016,P10242,P10828,P14316,P14653,P15336,P15923,P17096,P17482,P17483,P17509,P18846,P18847,P18848,P23511,P24468,P27540,P27695,P28069,P31273,P35638,P36956,P43268,P43694,P60002,P61296,P78545,Q02447,Q06330,Q06546,Q06710,Q08999,Q12796,Q12809,Q13105,Q13469,Q14494,Q14498,Q14765,Q15329,Q15532,Q15596,Q15699,Q15853,Q16236,Q16520,Q2TB39,Q5QJE6,Q5T6U8,Q708E9,…	ALX1,APEX1,ARID1B,ARNT,ATF1,ATF2,ATF3,ATF4,BATF,CARM1,CDX2,CIR1,CITED1,CRX,DDIT3,DDX54,DNTTIP2,E2F5,ELF3,ELOF1,ETV4,GABPA,GATA4,GPBP1,HAND2,HDAC10,HIF1AN,HMGA1,HMGN2,HOXB1,HOXB4,HOXB6,HOXB9,HOXC8,HOXD4,IRF2,KCNH2,MAML1,MED24,MYB,MYBBP1A,NCOA2,NCOA7,NFATC1,NFATC2,NFE2L1,NFE2L2,NFYA,NR2F2,PAX8,PNRC1,PNRC2,POU1F1,PROX1,RBL2,RBM39,RBPJ,REXO4,SNAPC5,SP3,SREBF1,SS18,STAT4,SUV39H1,TCF12,TCF20,TCF7L1,TGS…
3.2.2	OG	GO:0045893	184	30	9	0.163043			positive regulation of transcription, DNA-dependent	O60907,O75177,O75528,P17542,P18146,P19419,P35680,P37231,P48436,P48552,P57073,P61457,Q01196,Q02930,Q13562,Q13887,Q53YD1,Q5T6X2,Q6STE5,Q96PN7,Q96RK1,Q96T76,Q99967,Q9H3D4,Q9P1Z2,Q9UBK2,Q9UH73,Q9UK53,Q9Y3R0,Q9Y5W3	CALCOCO1,CITED2,CITED4,CREB5,DDIT3,EBF1,EGR1,ELK1,HNF1B,ING1,KLF2,KLF5,LGALS12,MMS19,NEUROD1,NRIP1,PCBD1,PPARG,PPARGC1A,RUNX1,SMARCD3,SOX8,SOX9,SS18L1,TADA3,TAL1,TBL1X,TP63,TRERF1
3.2.2	OG	GO:0006351	184	30	8	0.163043			transcription, DNA-dependent	B3KPJ1,O75528,P10589,P12755,P13631,P17542,P19419,P25490,P35398,P35680,P37231,P37275,P48436,P50553,Q01196,Q02930,Q13562,Q15583,Q6STE5,Q86Y01,Q92908,Q96PN7,Q96RI1,Q96T76,Q99967,Q9BWX5,Q9H3D4,Q9NQB0,Q9P1Z2,Q9Y5W3	ASCL1,CALCOCO1,CITED2,CREB5,DTX1,ELK1,GATA5,GATA6,HNF1B,HOXB9,KLF2,MMS19,NEUROD1,NR1H4,NR2F1,PPARG,RARG,RORA,RUNX1,SKI,SMARCD3,SOX9,TADA3,TAL1,TCF7L2,TGIF1,TP63,TRERF1,YY1,ZEB1
3.2.3	G	GO:0045892	140	18	9	0.128571			negative regulation of transcription, DNA-dependent	B1AQ17,O43251,O43439,P51843,P55055,P56545,Q03014,Q13573,Q13901,Q8N6I1,Q8WW38,Q8WX92,Q96EB6,Q96T58,Q9UBN7,Q9UNL4,Q9UQR1,Q9Y6B2	C1D,CBFA2T2,COBRA1,CTBP2,EID1,EID2,HDAC6,HHEX,ING4,NR0B1,NR1H2,RBFOX2,SIRT1,SNW1,SPEN,ZFPM2,ZNF148
3.2.4	G	GO:0042493	122	11	3	0.0901639			response to drug	A6NLU7,B4DEE8,D2KUA6,O14649,P15407,P16455,P24385,P37840,Q12772,Q6FI00,Q8NCY3	CCND1,FOSL1,KCNK3,MGMT,PPARG,SNCA,SREBF2,TGIF1
3.2.5	G	GO:0006366	111	8	9	0.0720721			transcription from RNA polymerase II promoter	O75376,O75444,P10914,P49716,Q15672,Q92905,Q92985,Q99814	CEBPD,COPS5,EPAS1,IRF1,IRF7,MAF,NCOR1,TWIST1
3.2.6	G	GO:0010467	103	7	3	0.0679612			gene expression	P10826,P20393,P48443,Q00839,Q02543,Q13285,Q15466	HNRNPU,NR0B2,NR1D1,NR5A1,RARB,RPL18A,RXRG
3.2.7	OG	GO:0006915	96	6	4	0.0625			apoptotic process	A6XAA7,B6ECG9,O60565,P21580,Q01826,Q12802	AKAP13,GREM1,HAND2,SATB1,TNFAIP3
3.2.7	OG	GO:0006281	96	6	7	0.0625	22683426	Defects in components of DNA repair pathways are responsible for numerous hereditary cancer syndromes and are also common in many sporadic malignancies. Inherited mutations in the breast cancer susceptibility genes BRCA1 and BRCA2 or components of the Fanconi anemia (FA) complex incite genomic instability and predispose to malignancy. The products of the BRCA and FA genes participate in a conserv…	DNA repair	P29372,P43681,Q13569,Q5TZP7,Q8N9B5,Q92466	APEX1,CHRNA4,DDB2,JMY,MPG,TDG
3.2.8	OG	GO:0045087	84	4	4	0.047619	12790791	The innate immune response, which depends on so-called pattern-recognition receptors (PRRs) is an evolutionarily old immune response able to elicit a defensive response against a vast array of pathogens. The purpose of this review is to revisit the role of innate immunity in breast carcinoma from the oldest therapeutic approach using bacillus Calmette-Guerin to the recent findings on the manipula…	innate immune response	P45984,P53779,Q15759,Q96J02	ITCH,MAPK10,MAPK11,MAPK9
3.2.8	OG	GO:0009952	84	4	5	0.047619			anterior/posterior pattern specification	A8K3H3,B4DQJ2,P14652,Q6FHW6	HNF1B,HOXB2,NR2F2,RARG
3.2.8	OG	GO:0007165	84	4	4	0.047619	8745151	Signal transduction pathways activated during growth of human breast cancer cells in tissue culture are reviewed.	signal transduction	O75628,P01178,P53779,Q15759	MAPK10,MAPK11,OXT,REM1
3.2.8	OG	GO:0006886	84	4	6	0.047619			intracellular protein transport	O75674,Q86UR5,Q9UQ26,Q9Y2J0	RIMS1,RIMS2,RPH3A,TOM1L1
3.2.8	OG	GO:0006468	84	4	6	0.047619			protein phosphorylation	Q00536,Q96L34,Q9HBH9,Q9NRH2	CDK16,MARK4,MKNK2,SNRK
3.2.9	OG	GO:0006936	66	3	4	0.0454545			muscle contraction	P07951,P09493,P62736	ACTA2,TPM1,TPM2
3.2.9	OG	GO:0006813	66	3	7	0.0454545			potassium ion transport	O60706,Q9H427,Q9NPC2	ABCC9,KCNK15,KCNK9
3.2.9	OG	GO:0006357	66	3	9	0.0454545			regulation of transcription from RNA polymerase II promoter	P56693,Q10586,Q96GM5	DBP,SMARCD1,SOX10
3.2.9	OG	GO:0006289	66	3	8	0.0454545			nucleotide-excision repair	B4DFR7,P54725,Q969S2	NEIL2,RAD23A
3.2.9	OG	GO:0006284	66	3	8	0.0454545			base-excision repair	Q1W6H1,Q5J9I4,Q969S2	MPG,NEIL2
3.2.10	B	GO:0045893	67	28	9	0.41791			positive regulation of transcription, DNA-dependent	O15164,O75469,O75925,P01100,P05412,P06400,P08047,P14921,P15036,P15884,P20823,P35869,P55345,P84022,Q03181,Q04206,Q04917,Q07869,Q13485,Q14686,Q15648,Q15650,Q15796,Q16665,Q53XR6,Q8WYH8,Q92793,Q9Y6Q9	AHR,CREBBP,DAND5,ETS1,ETS2,FOS,HIF1A,HNF1A,ING5,JUN,MBD4,NCOA3,NCOA6,NR1I2,PIAS1,PPARA,PPARD,PRMT2,RB1,RELA,SMAD2,SMAD3,SMAD4,TCF7L2,TRIM24,TRIP4,YWHAH
3.2.11	B	GO:0006351	39	10	8	0.25641			transcription, DNA-dependent	P03372,P04150,P10244,P11473,P23769,P41182,P42226,P49715,Q8IZL8,Q92731	BCL6,CEBPA,ESR1,ESR2,GATA2,MYBL2,NR3C1,PELP1,STAT6,VDR
3.2.12	B	GO:0045892	29	6	9	0.206897			negative regulation of transcription, DNA-dependent	O15379,P10827,P14859,P27348,P29590,Q969G3	HDAC3,PML,POU2F1,SMARCE1,THRA,YWHAQ
3.2.13	B	GO:0006355	23	4	8	0.173913			regulation of transcription, DNA-dependent	Q09472,Q4LE28,Q9Y618,Q9Y6X2	CREBBP,EP300,NCOR2,PIAS3
3.2.14	B	GO:0043066	19	3	7	0.157895			negative regulation of apoptotic process	P05783,P45983,Q13257	KRT18,MAD2L1,MAPK8
3.3.1	G	GO:0006281	205	53	7	0.258537			DNA repair	O15287,O15315,O43502,O43542,O43543,O75771,O95243,O95997,P07992,P09884,P16104,P18074,P18887,P20585,P23025,P23246,P28340,P28715,P35251,P43351,P49916,P51948,P78549,Q03468,Q07864,Q13111,Q13315,Q13535,Q13888,Q13889,Q15233,Q5DR82,Q6PJP8,Q6ZW49,Q8IY92,Q8WXE1,Q92698,Q92889,Q96B01,Q96NY9,Q96RU2,Q96S40,Q96T60,Q9BXW9,Q9H816,Q9NSU2,Q9NVI1,Q9P287,Q9UGN5,Q9UIF7,Q9UQ84,Q9Y294,Q9Y6F1	ANTXR1,ASF1A,ATM,ATRIP,ATRX,BCCIP,CHAF1A,DCLRE1A,DCLRE1B,ERCC1,ERCC2,ERCC4,ERCC5,ERCC6,EXO1,FANCD2,FANCG,FANCI,GTF2H2,GTF2H3,H2AFX,LRIG3,MBD4,MNAT1,MSH3,MUS81,MUTYH,NONO,NTHL1,PARP2,PARP3,PAXIP1,PNKP,POLA1,POLD1,POLE,PTTG1,RAD51AP1,RAD51C,RAD51L1,RAD51L3,RAD52,SERPINA2,SFPQ,SLC19A1,SLX4,TREX1,USP28,XPA,XRCC1,XRCC2,XRCC3
3.3.2	G	GO:0006355	152	24	8	0.157895			regulation of transcription, DNA-dependent	O14744,O95251,P05771,P07199,P09017,P49336,P54274,P61244,P63167,P63272,Q01094,Q02880,Q13352,Q14134,Q15554,Q16633,Q16666,Q6ZYL4,Q8WWY6,Q96AE4,Q96CY8,Q9H2G9,Q9NYB0,Q9UBW7	BLZF1,CDK8,CENPB,DYNLL1,E2F1,FUBP1,GTF2H5,HOXC4,IFI16,ITGB3BP,MAX,MBD3L1,MYST2,POU2AF1,PRKCB,PRMT5,SUPT4H1,TERF1,TERF2,TERF2IP,TOP2B,TRIM29,ZMYM2
3.3.3	G	GO:0010467	128	21	3	0.164062			gene expression	O00267,O43809,O75586,P05198,P09012,P20042,P26368,P26599,P30050,P33240,P46783,P55769,P62316,P62318,P62851,Q01130,Q05048,Q07955,Q15369,Q8IXH7,Q9NVC6	CSTF1,CSTF2,EIF2S1,EIF2S2,MED17,MED6,NHP2L1,NUDT21,PTBP1,RPL12,RPS10,RPS25,SNRPA,SNRPD2,SNRPD3,SRSF1,SRSF2,SUPT5H,TCEB1,TH1L,U2AF2
3.3.4	G	GO:0006915	107	13	4	0.121495			apoptotic process	O75832,O76075,P02545,P07996,P10415,P25786,P25787,P62191,P62333,Q00005,Q07157,Q9H6Z9,Q9NY61	AATF,BCL2,DFFB,EGLN3,LMNA,PPP2R2B,PSMA1,PSMA2,PSMC1,PSMC6,PSMD10,THBS1,TJP1
3.3.5	G	GO:0007283	94	7	6	0.0744681	11782390	Immunohistochemistry assays found TSP50 proteins located in the spermatocytes of human testes, whereas in situ hybridization and immunohistochemistry confirmed that gene activation in breast tumors took place in malignant mammary epithelial cells. These results suggested that the normal function of the TSP50 gene was involved in spermatogenesis, whereas the up-regulation of TSP50 in many breast c…	spermatogenesis	O15457,P31689,Q02539,Q14565,Q5T7Q0,Q7Z7F5,Q9BXA7	C17orf28,DNAJA1,ERCC1,HIST1H1A,MSH4,TSSK1B
3.3.6	G	GO:0006260	87	6	7	0.0689655			DNA replication	A4D2A2,P33993,Q13416,Q14191,Q9H9A7,Q9UBU7	DBF4,MCM7,ORC2,RMI1,WRN
3.3.7	OG	GO:0045893	81	5	9	0.0617284			positive regulation of transcription, DNA-dependent	P24864,P49711,Q2M1K9,Q9BXJ9,Q9NPI1	BRD7,CCNE1,CTCF,NAA15,ZNF423
3.3.7	OG	GO:0045892	81	5	9	0.0617284			negative regulation of transcription, DNA-dependent	P35548,P49711,Q2M1K9,Q9NPI1,Q9UKY1	BRD7,CTCF,MSX2,ZHX1,ZNF423
3.3.7	OG	GO:0007165	81	5	4	0.0617284	8745151	Signal transduction pathways activated during growth of human breast cancer cells in tissue culture are reviewed.	signal transduction	O95163,P20591,P25942,P62942,P63151	CD40,FKBP1A,IKBKAP,MX1,PPP2R2A
3.3.8	OG	GO:0006397	69	4	8	0.057971			mRNA processing	A6NLN1,Q16630,Q8WXA9,Q9BUQ0	CPSF6,PTBP1,SREK1
3.3.8	OG	GO:0006298	69	4	8	0.057971			mismatch repair	P54277,P54278,Q5FBZ8,Q9UHC1	MLH3,PMS1,PMS2
3.3.9	OG	GO:0051276	61	3	5	0.0491803			chromosome organization	Q6IAL9,Q96SD1,Q9BRX2	DCLRE1C,PELO,PTTG1
3.3.9	OG	GO:0006259	61	3	6	0.0491803			DNA metabolic process	B4DJU7,Q53XC8,Q6IAL9	PTTG1,RAD51L3,XRCC3
3.3.9	OG	GO:0001666	61	3	4	0.0491803			response to hypoxia	P22415,Q96KS0,Q9GZT9	EGLN1,EGLN2,USF1
3.3.10	B	GO:0006281	84	37	7	0.440476	22683426	Defects in components of DNA repair pathways are responsible for numerous hereditary cancer syndromes and are also common in many sporadic malignancies. Inherited mutations in the breast cancer susceptibility genes BRCA1 and BRCA2 or components of the Fanconi anemia (FA) complex incite genomic instability and predispose to malignancy. The products of the BRCA and FA genes participate in a conserv…	DNA repair	B0FXP0,O14757,O60934,O75943,P06748,P09874,P11388,P12004,P12956,P13010,P19447,P24928,P27694,P32780,P38398,P43246,P49917,P49959,P50613,P51587,P51946,P52701,P54132,P63165,Q06609,Q12888,Q13426,Q14676,Q14683,Q6IN79,Q6ZNA8,Q76KU4,Q92759,Q92878,Q96PK6,Q99638,Q99728	BARD1,BLM,BRCA1,BRCA2,CCNH,CDK7,CHEK1,ERCC3,GTF2H1,GTF2H4,LIG4,MDC1,MRE11A,MSH2,MSH6,NBN,NPM1,PARP1,PCNA,POLR2A,RAD17,RAD50,RAD51,RAD9A,RBM14,RPA1,SMC1A,SUMO1,TOP2A,TP53BP1,XRCC4,XRCC5,XRCC6
3.3.11	B	GO:0006915	47	9	4	0.191489	16397018	Survivin, a member of the inhibitor of apoptosis protein family, was identified as a potential Stat3-regulated gene by microarray analysis. This was confirmed in Survivin gene promoter studies and chromatin immunoprecipitation assays showing that Stat3 directly binds to and regulates the Survivin promoter. Furthermore, direct inhibition of Stat3 signaling blocked the expression of Survivin protei…	apoptotic process	O15151,P04637,P08670,P10144,P19838,P42574,P55210,Q53G26,Q96EY1	CASP3,CASP7,DNAJA3,GZMB,MDM4,NFKB1,TP53,VIM
3.3.12	OB	GO:0045892	38	5	9	0.131579			negative regulation of transcription, DNA-dependent	P10276,P63279,Q00987,Q01105,Q92769	HDAC2,MDM2,RARA,SET,UBE2I
3.3.12	OB	GO:0008284	38	5	5	0.131579			positive regulation of cell proliferation	P10276,P24941,Q00987,Q12834,Q92769	CDC20,CDK2,HDAC2,MDM2,RARA
3.3.12	OB	GO:0000075	38	5	7	0.131579	22405092	Polo-like kinase-1 (PLK1) is a crucial driver of cell cycle progression and its down-regulation plays an important checkpoint role in response to DNA damage. The significant association between elevated PLK1 and TP53 mutation in women with breast cancer is consistent with escape from repression of PLK1 expression by mutant p53.	cell cycle checkpoint	O96017,P06493,P24941,Q00987,Q12834	CDC20,CDK1,CDK2,CHEK2,MDM2
3.3.13	B	GO:0006355	29	3	8	0.103448			regulation of transcription, DNA-dependent	P09629,Q12873,Q9Y4A5	CHD3,HOXB7,TRRAP
3.4.1	G	GO:0007165	149	17	4	0.114094	8745151	Signal transduction pathways activated during growth of human breast cancer cells in tissue culture are reviewed.	signal transduction	B2R789,O00170,O43318,O43741,O60237,P04899,P08235,P54619,Q03113,Q13131,Q13546,Q15185,Q15653,Q92844,Q9Y239,Q9Y3M8,Q9Y478	AURKAIP1,GNA12,GNAI2,MAP3K7,NFKBIB,NOD1,NR3C2,PPP1R12B,PRKAA1,PRKAB1,PRKAB2,PRKAG1,PTGES3,RIPK1,STARD13,TANK
3.4.2	G	GO:0006457	132	14	5	0.106061			protein folding	A8K220,B4DXT7,O75344,O95433,P14625,P17987,P25685,P50502,P62937,Q13356,Q13451,Q2TU77,Q6FHS4,Q9NZL4	AHSA1,DNAJB1,FKBP5,FKBP6,HSP90B1,HSPBP1,PPIA,PPIL2,ST13,TCP1
3.4.3	OG	GO:0010467	118	12	3	0.101695			gene expression	P07814,P14868,P49116,P54136,P56192,P62277,P62280,P62917,Q02878,Q13155,Q8IX12,Q9P2J5	AIMP2,CCAR1,DARS,EPRS,LARS,MARS,NR2C2,RARS,RPL6,RPL8,RPS11,RPS13
3.4.3	OG	GO:0006468	118	12	6	0.101695			protein phosphorylation	O75460,P11309,P19525,Q05823,Q14164,Q8IVT5,Q8NG66,Q96RR4,Q9BXA6,Q9H093,Q9NZJ5,Q9UHD2	CAMKK2,EIF2AK2,EIF2AK3,ERN1,IKBKE,KSR1,NEK11,NUAK2,PIM1,RNASEL,TBK1,TSSK6
3.4.3	OG	GO:0006355	118	12	8	0.101695			regulation of transcription, DNA-dependent	B4DRQ8,O00401,O75460,O95983,P35226,P35227,P49116,Q02878,Q03164,Q8IX12,Q8N488,Q96GD3	BMI1,CCAR1,ERN1,MBD3,MLL,NR2C2,PCGF2,RPL6,RYBP,SCMH1,WASL
3.4.4	G	GO:0000278	86	7	3	0.0813953			mitotic cell cycle	P36873,P42771,P51965,Q13409,Q14008,Q9BV73,Q9Y6D9	CDKN2A,CEP250,CKAP5,DYNC1I2,MAD1L1,PPP1CC,UBE2E1
3.4.5	G	GO:0045087	79	6	4	0.0759494	12790791	The innate immune response, which depends on so-called pattern-recognition receptors (PRRs) is an evolutionarily old immune response able to elicit a defensive response against a vast array of pathogens. The purpose of this review is to revisit the role of innate immunity in breast carcinoma from the oldest therapeutic approach using bacillus Calmette-Guerin to the recent findings on the manipula…	innate immune response	A7MCY6,P61077,P61088,Q15750,Q8N5C8,Q9NYJ8	TAB1,TAB2,TAB3,TBKBP1,UBE2D3,UBE2N
3.4.6	OG	GO:0055085	73	5	4	0.0684932	22160574	The transmembrane transport of anticancer drugs is mainly regulated by P-glycoprotein encoded by the human multidrug resistance gene 1 gene (MDR1). Since there were controversies regarding the association between MDR1 C3435T polymorphism and response to chemotherapy among patients with advanced breast cancer, a meta-analysis of the link was conducted. A total of 7 studies consist of 464 advanced …	transmembrane transport	A4D1D2,P05141,P08183,P14672,Q06495	ABCB1,SLC25A5,SLC2A4,SLC34A1
3.4.6	OG	GO:0008285	73	5	5	0.0684932			negative regulation of cell proliferation	O14494,P15531,Q8N726,Q9BQI3,Q9NNW5	CDKN2A,EIF2AK1,NME1,PPAP2A,WDR6
3.4.6	OG	GO:0007596	73	5	5	0.0684932	3345487	TAMOXIFEN is an antiestrogen which is widely used in the treatment of breast carcinoma.' Further- more, it has recently been advocated for both nonmalig- nant breast disease2 and breast carcinoma pro phyla xi^.^ If these recommendations are adopted, usage of tamoxifen will increase. However, there have been several reports of venous and arterial thrombosis associated with tamoxifen therapy for br…	blood coagulation	P04114,P29475,P52732,Q02108,Q02153	APOB,GUCY1A3,GUCY1B3,KIF11,NANOS1
3.4.6	OG	GO:0005975	73	5	3	0.0684932			carbohydrate metabolic process	P00558,P14618,P14672,P41236,P62136	PGK1,PKM2,PPP1CA,PPP1R2,SLC2A4
3.4.7	OG	GO:0045892	54	4	9	0.0740741			negative regulation of transcription, DNA-dependent	O00257,Q06587,Q13033,Q9H7Z6	CBX4,MYST1,RING1,STRN3
3.4.7	OG	GO:0016568	54	4	7	0.0740741			chromatin modification	O00257,Q06587,Q9H7B4,Q9H7Z6	CBX4,MYST1,RING1,SMYD3
3.4.7	OG	GO:0006916	54	4	8	0.0740741	10976921	Plasma membrane estrogen receptors signal to antiapoptosis in breast cancer.	anti-apoptosis	O00257,P04156,Q53YK7,Q8IVG9	CBX4,MT-RNR2,PRNP
3.4.7	OG	GO:0006915	54	4	4	0.0740741			apoptotic process	P19438,Q8IVG9,Q8N163,Q9ULW0	KIAA1967,MT-RNR2,TNFRSF1A,TPX2
3.4.8	B	GO:0006468	52	9	6	0.173077			protein phosphorylation	O14920,O14965,O15111,P19388,P36507,P51955,P78527,Q00613,Q16566	AURKA,CAMK4,CHUK,HSF1,IKBKB,MAP2K2,NEK2,POLR2E,PRKDC
3.4.9	OB	GO:0007165	43	7	4	0.162791	8745151	Signal transduction pathways activated during growth of human breast cancer cells in tissue culture are reviewed.	signal transduction	O14654,P07900,P10275,Q02750,Q07960,Q12933,Q9UJF2	AR,ARHGAP1,HSP90AA1,IRS4,MAP2K1,RASAL2,TANK
3.4.9	OB	GO:0006355	43	7	8	0.162791			regulation of transcription, DNA-dependent	O75446,P51610,Q06455,Q16576,Q99496,Q99743,Q9Y6K9	HCFC1,IKBKG,NPAS2,RBBP7,RNF2,RUNX1T1,SAP30
3.4.10	B	GO:0006457	29	4	5	0.137931	14534301	BRCT folding defects resulting from cancer-predisposing BRCA1 truncation mutations can be assayed for and detected at the protein level using a simple protease sensitivity assay. Using a proteolysis-based assay to probe the BRCT for non-native conformations, we show that the majority of the tested missense and truncations alter the folding state of the BRCT.	protein folding	P08238,P60709,Q02790,Q08752	ACTG1,FKBP4,HSP90AB1,PPID
3.4.11	OB	GO:0016070	25	3	6	0.12			RNA metabolic process	P08107,P31946,Q9GZR7	DDX24,HSPA1A,HSPA1B,YWHAB
3.4.11	OB	GO:0007067	25	3	7	0.12			mitosis	A4QPA9,O14777,P30305	CDC25B,MAP2K1,NDC80
3.4.11	OB	GO:0002576	25	3	7	0.12			platelet degranulation	O43707,P02768,P61764	ACTN4,FBF1,STXBP1
3.5.1	G	GO:0006355	96	32	8	0.333333			regulation of transcription, DNA-dependent	O60869,P09086,P28347,P29375,P49848,P52655,P52657,P78317,Q01658,Q03060,Q04726,Q04864,Q12962,Q13487,Q15542,Q15543,Q15544,Q15572,Q15573,Q16533,Q16594,Q53T94,Q5H9L4,Q5SXM2,Q5VWG9,Q6P1X5,Q7KZF4,Q9H5J8,Q9HAW0,Q9NYV6,Q9P0U4,Q9ULW3	ABT1,CREM,CXXC1,DR1,EDF1,GTF2A1,GTF2A2,KDM5A,POU2F2,REL,RNF4,RRN3,SNAPC1,SNAPC2,SNAPC4,SND1,TAF10,TAF11,TAF13,TAF1A,TAF1B,TAF1C,TAF1D,TAF2,TAF3,TAF5,TAF6,TAF7L,TAF9,TEAD1,TLE3,ZFP36L2
3.5.2	G	GO:0008380	64	9	8	0.140625	11306511	Alternative and aberrant messenger RNA splicing of the mdm2 oncogene in invasive breast cancer.	RNA splicing	O14893,P08579,P14678,P35269,P57678,P63162,Q13427,Q15414,Q16637	GEMIN4,GTF2F1,PPIG,RBMY1A1,RBMY1C,SCAF11,SMN2,SNRPB,SNRPB2,SNRPN,ZEB2
3.5.3	G	GO:0006351	55	8	8	0.145455			transcription, DNA-dependent	O14981,P09429,Q12947,Q13503,Q14919,Q8WUA4,Q9Y5Q8,Q9Y5Q9	BTAF1,DRAP1,FOXF2,GTF3C2,GTF3C3,GTF3C5,HMGB1,MED21
3.5.4	G	GO:0006366	47	6	9	0.12766			transcription from RNA polymerase II promoter	O00268,P23193,Q02548,Q15545,Q16514,Q9Y5B0	CTDP1,PAX5,TAF12,TAF4,TAF7,TCEA1
3.5.5	G	GO:0007067	41	5	7	0.121951	19377877	the breast epithelium might have experienced more mitogenic stimulation and subsequently would have a higher potential to develop breast cancer if the cells have a suboptimal capacity to regulate centrosomal segregation and mitosis because of a variant Aurora-A. In other words, estrogen exposure or other growth-promoting signals may impose a selective microenvironment, selecting those individuals…	mitosis	P41002,Q96KB5,Q99640,Q9UM11,Q9Y265	CCNF,FZR1,PBK,PKMYT1,RUVBL1
3.5.6	G	GO:0045892	36	4	9	0.111111			negative regulation of transcription, DNA-dependent	Q08117,Q14CJ1,Q99873,Q9UBB5	AES,MBD2,PRMT1
3.5.7	OG	GO:0045893	32	3	9	0.09375			positive regulation of transcription, DNA-dependent	O75155,Q8IZX4,Q92994	CAND2,TAF1L,ZFP36L1
3.5.7	OG	GO:0015031	32	3	5	0.09375			protein transport	Q15035,Q96MW5,Q9BQQ3	COG8,GORASP1,TRAM2
3.5.7	OG	GO:0007420	32	3	6	0.09375			brain development	D2JYI1,P37173,Q13635	PTCH1,TGFBR2
3.5.7	OG	GO:0007179	32	3	8	0.09375			transforming growth factor beta receptor signaling pathway	A3QNQ0,D2JYI1,P37173	TGFBR2
3.5.7	OG	GO:0007165	32	3	4	0.09375	8745151	Signal transduction pathways activated during growth of human breast cancer cells in tissue culture are reviewed.	signal transduction	Q13635,Q14643,Q15311	ITPR1,PTCH1,RALBP1
3.5.7	OG	GO:0006915	32	3	4	0.09375			apoptotic process	O75293,O95257,Q9NPC3	CCNB1IP1,GADD45B,GADD45G
3.5.7	OG	GO:0006810	32	3	3	0.09375			transport	O43592,Q15311,Q9UBU9	NXF1,RALBP1,XPOT
3.5.8	B	GO:0006355	43	12	8	0.27907			regulation of transcription, DNA-dependent	B1A8Z7,C9JL99,P13984,P20265,P21675,P25208,P26367,P29083,P29084,Q00403,Q08945,Q6IBA2	GTF2B,GTF2E1,GTF2E2,GTF2F2,KAT5,NFYB,PAX6,PCSK4,POU3F2,SMARCA4,SSRP1,SUB1,TAF1
3.5.9	B	GO:0045893	31	7	9	0.225806			positive regulation of transcription, DNA-dependent	P01106,P17947,P20226,P20749,P51532,Q12906,Q92993	BCL3,ILF3,KAT5,MYC,SMARCA4,SPI1,TBP
3.5.10	OB	GO:0000278	24	6	3	0.25			mitotic cell cycle	O95067,P14635,P30304,P30307,P35998,P38936	CCNB1,CCNB2,CDC25A,CDC25C,CDKN1A,PSMC2
3.5.10	OB	GO:0000086	24	6	7	0.25			G2/M transition of mitotic cell cycle	O95067,P14635,P30304,P30307,P38936,Q07666	CCNB1,CCNB2,CDC25A,CDC25C,CDKN1A,KHDRBS1
3.5.10	OB	GO:0000075	24	6	7	0.25			cell cycle checkpoint	O95067,P14635,P30304,P30307,P35998,P38936	CCNB1,CCNB2,CDC25A,CDC25C,CDKN1A,PSMC2
3.5.11	OB	GO:0010467	17	4	3	0.235294			gene expression	P07910,P19793,P61978,Q08211	DHX9,HNRNPC,HNRNPK,RXRA
3.5.11	OB	GO:0008380	17	4	8	0.235294	11306511	Alternative and aberrant messenger RNA splicing of the mdm2 oncogene in invasive breast cancer.	RNA splicing	P07910,P61978,Q08211,Q96SB4	DHX9,HNRNPC,HNRNPK,SRPK1
3.5.12	B	GO:0006357	12	3	9	0.25			regulation of transcription from RNA polymerase II promoter	P36508,P53999,Q01892	SPIB,SUB1,ZNF76
3.6.1	G	GO:0007165	84	13	4	0.154762	8745151	Signal transduction pathways activated during growth of human breast cancer cells in tissue culture are reviewed.	signal transduction	P09601,P35813,P41279,P45985,Q12967,Q13370,Q14185,Q16513,Q6KH11,Q8TAI7,Q96QB1,Q9UIW2,Q9UQF2	DLEC1,DOCK1,DYNLL1,HMOX1,MAP2K4,MAP3K8,MAPK8IP1,PDE3B,PKN2,PLXNA1,PPM1A,RALGDS,RHEBL1
3.6.2	G	GO:0006915	71	9	4	0.126761			apoptotic process	O14745,O43521,O95999,P55211,P63000,P98170,Q04759,Q92556,Q9H8T0	AKTIP,BCL10,BCL2L11,CASP9,ELMO1,PRKCQ,RAC1,SLC9A3R1,XIAP
3.6.3	G	GO:0006468	62	7	6	0.112903			protein phosphorylation	O00238,P49840,Q04771,Q13418,Q15119,Q16584,Q9H4A3	ACVR1,BMPR1B,GSK3A,ILK,MAP3K11,PDK2,WNK1
3.6.4	G	GO:0006355	55	6	8	0.109091			regulation of transcription, DNA-dependent	P15976,P46937,P67809,P98177,Q15633,Q86YN6	FOXO4,GATA1,PPARGC1B,TARBP2,YAP1,YBX1
3.6.5	OG	GO:0007264	49	4	6	0.0816327			small GTPase mediated signal transduction	A4D2P0,A4D2P1,O95716,Q6FH11	HMOX1,RAB3D,RAC1
3.6.5	OG	GO:0006281	49	4	7	0.0816327			DNA repair	O15360,Q0VG06,Q8IYD8,Q8NB91	FAAP100,FANCA,FANCB,FANCM
3.6.6	OG	GO:0048015	41	3	7	0.0731707			phosphatidylinositol-mediated signaling	P60484,Q5T1C6,Q96B36	AKT1S1,PTEN,THEM4
3.6.6	OG	GO:0043066	41	3	7	0.0731707			negative regulation of apoptotic process	P15692,P16070,P60484	CD44,PTEN,VEGFA
3.6.6	OG	GO:0030855	41	3	5	0.0731707			epithelial cell differentiation	P13645,P15311,P15692	EZR,KRT10,VEGFA
3.6.6	OG	GO:0016477	41	3	4	0.0731707			cell migration	P60484,Q14469,Q3V6T2	C21orf33,CCDC88A,PTEN
3.6.6	OG	GO:0008543	41	3	8	0.0731707	15863030	The 22 members of the ﬁbroblast growth factor (FGF) family of growth factors mediate their cellular responses by binding to and activating the different isoforms encoded by the four receptor tyrosine kinases (RTKs) designated FGFR1, FGFR2, FGFR3 and FGFR4. Unlike other growth factors, FGFs act in concert with heparin or heparan sulfate proteoglycan (HSPG) to activate FGFRs and to induce the pleio…	fibroblast growth factor receptor signaling pathway	P60484,Q5T1C6,Q96B36	AKT1S1,PTEN,THEM4
3.6.6	OG	GO:0008284	41	3	5	0.0731707			positive regulation of cell proliferation	P15692,P60484,Q14469	C21orf33,PTEN,VEGFA
3.6.6	OG	GO:0007399	41	3	4	0.0731707	20840789	Neural recognition molecule L1CAM, which is a key protein involved in early nervous system development, is known to be abnormally expressed and shed in several types of cancers where it participates in metastasis and progression. The distinction of L1CAM presence in cancerous vs. normal tissues has suggested it to be a new target for cancer treatment. Our current study focused on the potential ro…	nervous system development	P15692,Q14469,Q3V6T2	C21orf33,CCDC88A,VEGFA
3.6.7	B	GO:0008286	48	14	8	0.291667	9205064	The insulin-like growth factor I receptor (IGF-IR) is involved in the control of breast cancer cell growth. The cytostatic activity of tamoxifen (Tam), a nonsteroidal antiestrogen, is partially mediated through interference with IGF-I-R-dependent proliferation, yet the effects of Tam on IGF-IR intracellular signaling have never been elucidated.	insulin receptor signaling pathway	B0LPE5,O14492,O15530,O43524,P23443,P31749,P31751,P42345,P49815,Q12778,Q13322,Q92574,Q96RU7,Q9UKG1	AKT1,AKT2,APPL1,FOXO1,FOXO3,GRB10,MTOR,PDPK1,RPS6KB1,SH2B2,TRIB3,TSC1,TSC2
3.6.8	B	GO:0006916	34	5	8	0.147059			anti-apoptosis	O14746,P11021,P29474,P51617,Q15121	HSPA5,IRAK1,NANOS3,PEA15,TERT
3.6.9	B	GO:0006355	29	4	8	0.137931			regulation of transcription, DNA-dependent	O95218,P16220,P67775,Q15910	CREB1,EZH2,PPP2CA,ZRANB2
3.6.10	OB	GO:0060749	25	3	8	0.12			mammary gland alveolus development	O14788,Q54A98,Q5T9Y4	TNFSF11
3.6.10	OB	GO:0051260	25	3	7	0.12			protein homooligomerization	O14788,Q54A98,Q5T9Y4	TNFSF11
3.6.10	OB	GO:0043123	25	3	8	0.12	18316610	Altered TAB1:I kappaB kinase interaction promotes transforming growth factor beta-mediated nuclear factor-kappaB activation during breast cancer progression.	positive regulation of I-kappaB kinase/NF-kappaB cascade	O14788,Q54A98,Q5T9Y4	TNFSF11
3.6.10	OB	GO:0033598	25	3	8	0.12			mammary gland epithelial cell proliferation	O14788,Q54A98,Q5T9Y4	TNFSF11
3.6.10	OB	GO:0019221	25	3	6	0.12			cytokine-mediated signaling pathway	O14788,Q6FH21,Q92934	BAD,TNFSF11
3.6.10	OB	GO:0009887	25	3	5	0.12			organ morphogenesis	O14788,Q54A98,Q5T9Y4	TNFSF11
3.6.10	OB	GO:0009314	25	3	3	0.12			response to radiation	O14788,Q54A98,Q5T9Y4	TNFSF11
3.6.10	OB	GO:0008624	25	3	9	0.12			induction of apoptosis by extracellular signals	Q6FH21,Q92934,Q99683	BAD,MAP3K5
3.6.10	OB	GO:0006915	25	3	4	0.12	16397018	Survivin, a member of the inhibitor of apoptosis protein family, was identified as a potential Stat3-regulated gene by microarray analysis. This was confirmed in Survivin gene promoter studies and chromatin immunoprecipitation assays showing that Stat3 directly binds to and regulates the Survivin promoter. Furthermore, direct inhibition of Stat3 signaling blocked the expression of Survivin protei…	apoptotic process	P42858,Q13153,Q92934	BAD,PKN1,SLC6A4
3.7.1	G	GO:0000278	66	13	3	0.19697			mitotic cell cycle	P15927,P30260,P49454,P49674,P57740,P68366,Q02224,Q12769,Q13042,Q15691,Q8WUM0,Q99996,Q9UJX3	AKAP9,ANAPC7,CDC16,CDC27,CENPE,CENPF,CSNK1E,MAPRE1,NUP107,NUP133,NUP160,RPA2,TUBA4A
3.7.2	G	GO:0006915	53	7	4	0.132075	16397018	Survivin, a member of the inhibitor of apoptosis protein family, was identified as a potential Stat3-regulated gene by microarray analysis. This was confirmed in Survivin gene promoter studies and chromatin immunoprecipitation assays showing that Stat3 directly binds to and regulates the Survivin promoter. Furthermore, direct inhibition of Stat3 signaling blocked the expression of Survivin protei…	apoptotic process	O15169,P12830,P49354,P55957,Q16625,Q8IUQ4,Q9NR80	ARHGEF4,AXIN1,BID,FNTA,FZR1,OCLN,SIAH1
3.7.3	G	GO:0006355	46	6	8	0.130435			regulation of transcription, DNA-dependent	A2I2N5,O15055,P56645,Q16526,Q49AN0,Q9H5V7	CRY1,CRY2,IKZF5,PER2,PER3
3.7.4	G	GO:0045892	40	4	9	0.1			negative regulation of transcription, DNA-dependent	O15534,Q9BZE0,Q9H2S9,Q9UNS1	GLIS2,IKZF4,PER1,TIMELESS
3.7.5	OG	GO:0071407	36	3	5	0.0833333			cellular response to organic cyclic compound	A8K882,P78406,Q9Y2T1	AXIN2,RAE1
3.7.5	OG	GO:0035556	36	3	5	0.0833333			intracellular signal transduction	O14640,P56715,Q92997	DVL1L1,DVL3,MAPRE2,STK19
3.7.5	OG	GO:0030178	36	3	7	0.0833333			negative regulation of Wnt receptor signaling pathway	Q5T4V2,Q5U045,Q9NSA3	CSNK1E,CTNNBIP1
3.7.5	OG	GO:0015031	36	3	5	0.0833333	21628496	Breast cancer resistance protein (BCRP), an ATP-dependent efflux transporter, confers drug resistance to many chemotherapy agents. BCRP is overexpressed in tumors exposed to an acidic environment; therefore, it is important to establish the effect of low pH on BCRP transport activity. It has recently been reported that BCRP transports substrates more efficiently in an acidic microenvironment.	protein transport	B2RE76,P49790,Q9UQN3	CHMP2B,NUP153
3.7.5	OG	GO:0007018	36	3	3	0.0833333			microtubule-based movement	Q05CT3,Q15058,Q9Y496	KIF14,KIF3A
3.7.5	OG	GO:0006281	36	3	7	0.0833333	22683426	Defects in components of DNA repair pathways are responsible for numerous hereditary cancer syndromes and are also common in many sporadic malignancies. Inherited mutations in the breast cancer susceptibility genes BRCA1 and BRCA2 or components of the Fanconi anemia (FA) complex incite genomic instability and predispose to malignancy. The products of the BRCA and FA genes participate in a conserv…	DNA repair	A2I2P0,B4DZD6,P06746	CRY1,CRY2,POLB
3.7.6	B	GO:0006260	47	14	7	0.297872			DNA replication	A8MZ62,C9JU95,O60671,O60921,P18858,P35249,P35250,P39748,P40937,P40938,P52948,Q6FHX6,Q6WBX8,Q75MT5	FEN1,HUS1,LRIG1,NUP98,RAD1,RAD9B,RFC2,RFC3,RFC4,RFC5
3.7.7	OB	GO:0042493	33	5	3	0.151515	11526484	The mechanisms by which cancer cells survive and escape the cytotoxic effects of chemotherapeutic agents are essentially unknown. In the present study, we demonstrate that in the MDA-MB-231 and MDA-MB-435 breast cancer cells, ligation of 1 integrins by their extracellular matrix ligands inhibits significantly apoptosis induced by paclitaxel and vincristine, two microtubule-directed chemotherapeut…	response to drug	O14543,P25054,P41235,Q6FI39,Q9Y620	APC,HNF4A,RAD54B,SOCS3
3.7.7	OB	GO:0006468	33	5	6	0.151515			protein phosphorylation	A4D2F2,O43683,O60566,P53350,Q13363	BUB1,BUB1B,CTBP1,HUS1,PLK1
3.7.8	B	GO:0006355	23	4	8	0.173913			regulation of transcription, DNA-dependent	P46100,Q13422,Q13547,Q6IT96	ATRX,HDAC1,IKZF1
3.7.9	B	GO:0007165	19	3	4	0.157895	8745151	Signal transduction pathways activated during growth of human breast cancer cells in tissue culture are reviewed.	signal transduction	P53041,P78352,Q92845	KIFAP3,LLGL1,PPP5C
3.8.1	G	GO:0006355	72	10	8	0.138889			regulation of transcription, DNA-dependent	O14503,Q12972,Q13148,Q5U623,Q8WUB8,Q9HC52,Q9NPA5,Q9NTW7,Q9UIS9,Q9UMX1	ATF7IP2,BHLHE40,CBX8,MBD1,PHF10,PPP1R8,SUFU,TARDBP,ZFP64
3.8.2	G	GO:0045892	62	5	9	0.0806452			negative regulation of transcription, DNA-dependent	O60341,P17028,P51397,Q6IB83,Q9UBC3	BHLHE40,DNMT3B,DNPEP,KDM1A,ZNF24
3.8.3	OG	GO:0045893	57	3	9	0.0526316			positive regulation of transcription, DNA-dependent	O95361,Q13263,Q8N5U6	RNF10,TRIM16,TRIM28
3.8.3	OG	GO:0034641	57	3	3	0.0526316			cellular nitrogen compound metabolic process	O00231,P21673,Q99624	PSMD11,SLC26A1,SLC38A1,SLC38A3
3.8.3	OG	GO:0007399	57	3	4	0.0526316	20840789	Neural recognition molecule L1CAM, which is a key protein involved in early nervous system development, is known to be abnormally expressed and shed in several types of cancers where it participates in metastasis and progression. The distinction of L1CAM presence in cancerous vs. normal tissues has suggested it to be a new target for cancer treatment. Our current study focused on the potential ro…	nervous system development	Q15102,Q15486,Q9UN74	GUSBP1,PAFAH1B3,PCDHA4
3.8.3	OG	GO:0007165	57	3	4	0.0526316			signal transduction	P60903,Q8IYT8,Q9H0E2	S100A10,TOLLIP,ULK2
3.8.3	OG	GO:0006306	57	3	9	0.0526316	22589087	Methylation change plays an important role in many cellular systems, including cancer development. During recent years, genome-wide or large-scale methylation data has become available thanks to rapid advances in high-throughput biotechnologies. So far, researchers have always used gene expression profiling to study disease subtypes and related therapies. In this study, we investigated methylatio…	DNA methylation	O14717,Q6ICS7,Q9Y6K1	DNMT3A,TRDMT1
3.8.4	B	GO:0006355	9	5	8	0.555556			regulation of transcription, DNA-dependent	B1AK66,O14776,O75582,Q15047,Q8TAD8	RPS6KA5,SETDB1,SNIP1,TCERG1
3.9.1	G	GO:0015031	57	11	5	0.192982	21628496	Breast cancer resistance protein (BCRP), an ATP-dependent efflux transporter, confers drug resistance to many chemotherapy agents. BCRP is overexpressed in tumors exposed to an acidic environment; therefore, it is important to establish the effect of low pH on BCRP transport activity. It has recently been reported that BCRP transports substrates more efficiently in an acidic microenvironment.	protein transport	P51153,P57735,P61106,Q15276,Q63HQ0,Q6ULP2,Q7Z6B0,Q9H0T7,Q9UJ41,Q9UL26,Q9Y5L0	AFTPH,AP1AR,CCDC91,RAB13,RAB14,RAB17,RAB22A,RAB25,RABEP1,RABGEF1,TNPO3
3.9.2	G	GO:0007165	46	8	4	0.173913			signal transduction	P00749,P21709,P61224,Q13017,Q99717,Q9BUZ4,Q9NYN1,Q9NYS0	ARHGAP5,EPHA1,NKIRAS1,PLAU,RAP1B,RASL12,SMAD5,TRAF4
3.9.3	G	GO:0006810	38	6	3	0.157895			transport	P20645,Q13571,Q5TBB8,Q92673,Q99523,Q9H3P7	ACBD3,LAPTM5,M6PR,SORL1,SORT1
3.9.4	G	GO:0010467	32	4	3	0.125			gene expression	P08621,P62979,Q08170,Q15428	RPS27A,SF3A2,SNRNP70,SRSF4
3.9.5	OG	GO:0016192	28	3	4	0.107143			vesicle-mediated transport	O60664,Q9NZ52,Q9UJY4	GGA2,GGA3,PLIN3
3.9.5	OG	GO:0006886	28	3	6	0.107143			intracellular protein transport	Q9NZ52,Q9UJY4,Q9UMZ2	GGA2,GGA3,SYNRG
3.9.6	B	GO:0007165	29	11	4	0.37931	8745151	Signal transduction pathways activated during growth of human breast cancer cells in tissue culture are reviewed.	signal transduction	A8K3Z8,O75369,P01111,P11717,P36897,P62826,Q15797,Q5U091,Q96D21,Q9H160,Q9HC98	FLNB,IGF2R,ING2,NEK6,NRAS,RAN,RASD2,SMAD1,TGFBR1
3.9.7	OB	GO:0016192	18	4	4	0.222222			vesicle-mediated transport	P84077,Q00610,Q86YA9,Q9UJY5	ARF1,CLTC,GGA1
3.9.7	OB	GO:0006886	18	4	6	0.222222			intracellular protein transport	Q00610,Q86YA9,Q8NCS6,Q9UJY5	CLTC,GGA1
3.9.8	OB	GO:0045892	13	3	9	0.230769			negative regulation of transcription, DNA-dependent	P98082,Q99816,Q9HAU4	DAB2,SMURF2,TSG101
3.9.8	OB	GO:0007179	13	3	8	0.230769			transforming growth factor beta receptor signaling pathway	O15105,Q5T7S2,Q9HAU4	SMAD7,SMURF2,TGFBR1
3.9.8	OB	GO:0006464	13	3	5	0.230769			protein modification process	Q96DE7,Q99816,Q9HAU4	SMURF2,TSG101
3.10.1	OG	GO:0007165	27	6	4	0.222222	8745151	Signal transduction pathways activated during growth of human breast cancer cells in tissue culture are reviewed.	signal transduction	A8K9D9,P29692,P43354,P60983,P62873,Q00653	EEF1D,GMFB,GNB1,NFKB2,NR4A2
3.10.1	OG	GO:0006351	27	6	8	0.222222			transcription, DNA-dependent	O14593,P43354,Q00653,Q03112,Q13465,Q9NP62	GCM1,MECOM,NFKB2,NR4A2,RFXANK
3.10.2	OG	GO:0045892	17	3	9	0.176471			negative regulation of transcription, DNA-dependent	P33076,Q6W2J9,Q96RE7	BCOR,CIITA,NACC1
3.10.2	OG	GO:0007166	17	3	5	0.176471			cell surface receptor signaling pathway	P32004,Q92956,Q96QZ7	CNKSR3,TNFRSF14,VCAM1
3.10.3	B	GO:0006355	28	8	8	0.285714			regulation of transcription, DNA-dependent	O75030,P17676,P50549,Q09028,Q13761,Q13950,Q14814,Q8WYR3	CEBPB,ETV1,MEF2D,MITF,RBBP4,RUNX2,RUNX3
3.10.4	B	GO:0045892	20	6	9	0.3			negative regulation of transcription, DNA-dependent	P45973,P56524,Q05516,Q9HCU9,Q9UKV0,Q9UQL6	BRMS1,CBX5,HDAC4,HDAC5,HDAC9,ZBTB16
3.10.5	OB	GO:0051403	14	4	8	0.285714	12884914	Activated MAPK pathway has been detected in many human tumors including carcinomas of the breast, colon, kidney, and lung suggesting the possibility that MAPK may play a major role in tumor progression and metastasis. Three distinct MAPK pathways have been characterized in detail: extracellular signal-regulated kinase 1 and 2 (ERK1/2), c-Jun N-terminal kinase/ stress-activated protein kinase (JNK…	stress-activated MAPK cascade	P27361,Q02078,Q06413,Q15418	MAPK3,MEF2A,MEF2C,RPS6KA1
3.10.5	OB	GO:0045087	14	4	4	0.285714			innate immune response	P27361,Q02078,Q06413,Q15418	MAPK3,MEF2A,MEF2C,RPS6KA1
3.10.5	OB	GO:0000165	14	4	7	0.285714			MAPK cascade	P11362,P27361,Q02078,Q06413	FGFR1,MAPK3,MEF2A,MEF2C
3.11.1	G	GO:0015031	24	6	5	0.25	21628496	Breast cancer resistance protein (BCRP), an ATP-dependent efflux transporter, confers drug resistance to many chemotherapy agents. BCRP is overexpressed in tumors exposed to an acidic environment; therefore, it is important to establish the effect of low pH on BCRP transport activity. It has recently been reported that BCRP transports substrates more efficiently in an acidic microenvironment.	protein transport	O95166,P42566,P61020,Q15027,Q8NC96,Q9NVZ3	ACAP1,EPS15,GABARAP,NECAP1,NECAP2,RAB5B
3.11.2	OG	GO:0048488	18	3	7	0.166667			synaptic vesicle endocytosis	O43426,Q8TEH3,Q99962	DENND1A,SH3GL2,SYNJ1
3.11.2	OG	GO:0007596	18	3	5	0.166667	3345487	TAMOXIFEN is an antiestrogen which is widely used in the treatment of breast carcinoma.' Further- more, it has recently been advocated for both nonmalig- nant breast disease2 and breast carcinoma pro phyla xi^.^ If these recommendations are adopted, usage of tamoxifen will increase. However, there have been several reports of venous and arterial thrombosis associated with tamoxifen therapy for br…	blood coagulation	P02787,P05019,P08648	IGF1,ITGA5,TF
3.11.2	OG	GO:0007165	18	3	4	0.166667			signal transduction	P05019,P24593,Q99962	IGF1,IGFBP5,SH3GL2
3.11.3	B	GO:0006897	13	6	6	0.461538			endocytosis	O94973,P02786,P49418,P50570,Q05193,Q9Y6I3	AMPH,AP2A2,DNM1,DNM2,EPN1,TFRC
3.11.4	B	GO:0007165	7	3	4	0.428571	8745151	Signal transduction pathways activated during growth of human breast cancer cells in tissue culture are reviewed.	signal transduction	P01730,P18065,Q9Y371	CD4,IGFBP2,SH3GLB1
3.12.1	OG	GO:0007596	19	3	5	0.157895	3345487	TAMOXIFEN is an antiestrogen which is widely used in the treatment of breast carcinoma.' Further- more, it has recently been advocated for both nonmalig- nant breast disease2 and breast carcinoma pro phyla xi^.^ If these recommendations are adopted, usage of tamoxifen will increase. However, there have been several reports of venous and arterial thrombosis associated with tamoxifen therapy for br…	blood coagulation	Q02241,Q12866,Q9H0H5	KIF23,MERTK,RACGAP1
3.12.1	OG	GO:0006355	19	3	8	0.157895			regulation of transcription, DNA-dependent	Q02575,Q5T203,Q86U70	LDB1,NHLH1
3.12.1	OG	GO:0000910	19	3	3	0.157895			cytokinesis	Q02241,Q9H0H5,Q9NQS7	INCENP,KIF23,RACGAP1
3.12.1	OG	GO:0000278	19	3	3	0.157895			mitotic cell cycle	Q02241,Q53HL2,Q9NQS7	CDCA8,INCENP,KIF23
3.12.1	OG	GO:0000087	19	3	6	0.157895			M phase of mitotic cell cycle	Q02241,Q53HL2,Q9NQS7	CDCA8,INCENP,KIF23
3.12.2	B	GO:0007165	20	6	4	0.3	8745151	Signal transduction pathways activated during growth of human breast cancer cells in tissue culture are reviewed.	signal transduction	Q13362,Q14738,Q15172,Q15173,Q16537,Q6ZN33	PPP2R5A,PPP2R5B,PPP2R5C,PPP2R5D,PPP2R5E
3.12.3	OB	GO:0000278	14	5	3	0.357143			mitotic cell cycle	O15392,P49450,Q5FBB7,Q96GD4,Q9BZD4	AURKB,BIRC5,CENPA,NUF2,SGOL1
3.12.3	OB	GO:0000087	14	5	6	0.357143			M phase of mitotic cell cycle	O15392,P49450,Q5FBB7,Q96GD4,Q9BZD4	AURKB,BIRC5,CENPA,NUF2,SGOL1
3.13.1	G	GO:0006915	24	9	4	0.375	16397018	Survivin, a member of the inhibitor of apoptosis protein family, was identified as a potential Stat3-regulated gene by microarray analysis. This was confirmed in Survivin gene promoter studies and chromatin immunoprecipitation assays showing that Stat3 directly binds to and regulates the Survivin promoter. Furthermore, direct inhibition of Stat3 signaling blocked the expression of Survivin protei…	apoptotic process	P55212,Q14790,Q8WW43,Q92542,Q96BI3,Q99828,Q9NZ42,Q9UMX0,Q9Y2W7	APH1A,APH1B,CASP6,CASP8,CIB1,KCNIP3,NCSTN,PSENEN,UBQLN1
3.13.2	G	GO:0007165	15	4	4	0.266667	8745151	Signal transduction pathways activated during growth of human breast cancer cells in tissue culture are reviewed.	signal transduction	P30626,P48729,P48730,Q9UQB3	CSNK1A1,CSNK1D,CTNND2,SRI
3.13.3	OG	GO:0050793	11	3	3	0.272727			regulation of developmental process	Q04721,Q99466,Q9UM47	NOTCH2,NOTCH3,NOTCH4
3.13.3	OG	GO:0043085	11	3	5	0.272727			positive regulation of catalytic activity	Q564N3,Q5T208,Q5TB22	APH1A,APH1B,NCSTN
3.13.3	OG	GO:0016485	11	3	5	0.272727			protein processing	Q564N3,Q5T208,Q5TB22	APH1A,APH1B,NCSTN
3.13.3	OG	GO:0010467	11	3	3	0.272727			gene expression	Q04721,Q99466,Q9UM47	NOTCH2,NOTCH3,NOTCH4
3.13.3	OG	GO:0007220	11	3	5	0.272727			Notch receptor processing	Q04721,Q99466,Q9UM47	NOTCH2,NOTCH3,NOTCH4
3.13.3	OG	GO:0007219	11	3	6	0.272727	20971825	The oncogenic role of Notch in breast cancer may be mediated in part through its cross talk with other signalling pathways, such as the estrogen pathway. Approximately 80% of breast cancers express the estrogen receptor and are treated with anti-estrogens, but resistance to antiestrogens often develops. One mechanism of resistance may be via the Notch pathway. In the absence of estrogens, Notch s…	Notch signaling pathway	Q04721,Q99466,Q9UM47	NOTCH2,NOTCH3,NOTCH4
3.13.4	OB	GO:0045087	12	3	4	0.25	12790791	The innate immune response, which depends on so-called pattern-recognition receptors (PRRs) is an evolutionarily old immune response able to elicit a defensive response against a vast array of pathogens. The purpose of this review is to revisit the role of innate immunity in breast carcinoma from the oldest therapeutic approach using bacillus Calmette-Guerin to the recent findings on the manipula…	innate immune response	P05067,P29466,Q07817	APP,BCL2L1,CASP1
3.13.4	OB	GO:0030900	12	3	7	0.25			forebrain development	P05067,P46531,P49810	APP,NOTCH1,PSEN2
3.13.4	OB	GO:0007219	12	3	6	0.25	20971825	The oncogenic role of Notch in breast cancer may be mediated in part through its cross talk with other signalling pathways, such as the estrogen pathway. Approximately 80% of breast cancers express the estrogen receptor and are treated with anti-estrogens, but resistance to antiestrogens often develops. One mechanism of resistance may be via the Notch pathway. In the absence of estrogens, Notch s…	Notch signaling pathway	P05067,P46531,P49810	APP,NOTCH1,PSEN2
3.13.4	OB	GO:0006915	12	3	4	0.25			apoptotic process	P29466,P49810,Q07817	BCL2L1,CASP1,PSEN2
3.13.4	OB	GO:0002218	12	3	8	0.25	21789554	The innate immune system ensures effective protection against foreign pathogens and plays important roles in tissue remodeling. There are many types of innate immune cells, including monocytes, macrophages, dendritic cells, and granulocytes. Interestingly, these cells accumulate in most solid tumors, including those of the breast. There, they play a tumor-promoting role through secretion of growt…	activation of innate immune response	P05067,P29466,Q07817	APP,BCL2L1,CASP1
3.14.1	OG	GO:0010467	27	3	3	0.111111			gene expression	P09651,P60228,Q10570	CPSF1,EIF3E,HNRNPA1
3.14.1	OG	GO:0008380	27	3	8	0.111111	11306511	Alternative and aberrant messenger RNA splicing of the mdm2 oncogene in invasive breast cancer.	RNA splicing	P09651,Q10570,Q9NWB1	CPSF1,HNRNPA1,RBFOX1
3.14.1	OG	GO:0006397	27	3	8	0.111111	22025034	Early pregnancy and multiparity are known to reduce the risk of women to develop breast cancer at menopause. Based on the knowledge that the differentiation of the breast induced by the hormones of pregnancy plays a major role in this protection, this work was performed with the purpose of identifying what differentiation-associated molecular changes persist in the breast until menopause. Core ne…	mRNA processing	P09651,Q10570,Q9NWB1	CPSF1,HNRNPA1,RBFOX1
3.14.1	OG	GO:0006355	27	3	8	0.111111			regulation of transcription, DNA-dependent	Q8IYM9,Q96RK0,Q9BYW2	CIC,SETD2,TRIM22
3.15.1	G	GO:0007601	13	3	6	0.230769			visual perception	P02489,P07315,P43320	CRYAA,CRYBB2,CRYGC
3.15.2	B	GO:0006916	8	3	8	0.375			anti-apoptosis	P02511,P04792,P38646	CRYAB,HSPA9,HSPB1
3.16.1	G	GO:0006936	15	4	4	0.266667			muscle contraction	P24844,P52179,P54296,Q8WZ42	MYL9,MYOM1,MYOM2,TTN
3.16.2	G	GO:0007420	11	3	6	0.272727			brain development	O00255,P35580,Q9GZQ5	MEN1,MYH10
3.17.1	OG	GO:0006355	5	3	8	0.6			regulation of transcription, DNA-dependent	O95619,P28702,Q9P0W2	HMG20B,RXRB,YEATS4
3.17.1	OG	GO:0006351	5	3	8	0.6			transcription, DNA-dependent	O95619,P28702,Q9P0W2	HMG20B,RXRB,YEATS4
3.17.2	B	GO:0006338	3	3	8	1			chromatin remodeling	Q12824,Q17S11,Q92831	KAT2B,SMARCB1
3.20.1	G	GO:0006355	3	3	8	1			regulation of transcription, DNA-dependent	P55316,P55771,Q2L4T1	FOXG1,PAX9
3.24.1	OG	GO:0090031	4	3	9	0.75			positive regulation of steroid hormone biosynthetic process	P05093,P16435,Q1HB44	CYP17A1,POR
3.24.1	OG	GO:0042493	4	3	3	0.75			response to drug	P05093,P16435,Q1HB44	CYP17A1,POR
4.1.1	G	GO:0007165	270	55	4	0.203704	8745151	Signal transduction pathways activated during growth of human breast cancer cells in tissue culture are reviewed.	signal transduction	O00178,O00213,O00300,O76076,O95388,P00749,P01024,P01133,P01135,P01584,P01730,P04233,P08581,P08833,P09038,P09486,P10599,P11684,P11717,P13500,P14735,P16150,P16157,P16284,P18065,P19883,P21741,P22692,P24592,P24821,P35858,P43487,P48023,P48061,P52735,P78352,P80075,P80098,P98155,Q03405,Q08380,Q08629,Q13477,Q15036,Q15303,Q16832,Q53QZ3,Q53ZZ1,Q8N6C5,Q96HF1,Q99075,Q99616,Q9BQ16,Q9UBP9,Q9UQF2	ANK1,APBB1,ARHGAP15,C3,CCL13,CCL2,CCL8,CD4,CD74,CXCL12,DDR2,DEAF1,EGF,ERBB4,FASLG,FGF2,FST,GTPBP1,GULP1,HBEGF,IDE,IGF2R,IGFALS,IGFBP1,IGFBP2,IGFBP4,IGFBP6,IGSF1,IL1B,LGALS3BP,LLGL1,MADCAM1,MAPK8IP1,MCP-3,MDK,PECAM1,PLAU,PLAUR,RANBP1,SCGB1A1,SFRP2,SLTM,SNX17,SPARC,SPOCK1,SPOCK3,TGFA,TNC,TNFRSF11B,TXN,VAV2,VLDLR,WISP1,WISP2
4.1.2	G	GO:0006508	215	36	4	0.167442			proteolysis	C9JXH3,P00734,P00740,P00747,P00750,P03951,P03952,P05981,P07288,P07711,P07858,P08246,P08254,P08311,P08519,P09237,P13497,P14780,P16112,P20151,P23946,P24347,P27487,P45452,P51511,P51512,Q04756,Q16819,Q16820,Q8IU80,Q92743,Q9BXP8,Q9NPA2,Q9UKC9,Q9ULZ9,Q9Y5Y6	ACAN,BMP1,CMA1,CTSB,CTSG,CTSL1,DPP4,ELANE,F11,F2,F9,FBXL2,HGFAC,HPN,HTRA1,KLK2,KLKB1,LPA,MEP1A,MEP1B,MMP11,MMP13,MMP15,MMP16,MMP17,MMP28,MMP3,MMP7,MMP9,PAPPA2,PLAT,PLG,ST14,TMPRSS6
4.1.3	G	GO:0007596	179	21	5	0.117318	3345487	TAMOXIFEN is an antiestrogen which is widely used in the treatment of breast carcinoma.' Further- more, it has recently been advocated for both nonmalig- nant breast disease2 and breast carcinoma pro phyla xi^.^ If these recommendations are adopted, usage of tamoxifen will increase. However, there have been several reports of venous and arterial thrombosis associated with tamoxifen therapy for br…	blood coagulation	P00488,P00748,P01009,P01033,P01042,P02647,P02787,P05120,P05546,P06239,P07204,P07996,P08697,P10124,P10646,P13612,P16671,P17301,P20916,P26006,P35609	ACTN2,APOA1,CD36,F12,F13A1,ITGA2,ITGA3,ITGA4,KNG1,LCK,MAG,SERPINA1,SERPINB2,SERPIND1,SERPINF2,SRGN,TF,TFPI,THBD,THBS1,TIMP1
4.1.4	G	GO:0030198	158	11	5	0.0696203	10903527	As we learn more about the normal mammary gland, we have begun to understand the complex signaling pathways underlying the dramatic shifts in the structure and function of breast tissue. Integrin-, growth factor-, and steroid hormone-signaling pathways all play an important part in maintaining tissue architecture; disruption of the delicate balance of signaling results in dramatic changes in the …	extracellular matrix organization	P04004,P08572,P12110,P17931,P23142,P53708,P56704,Q05707,Q13316,Q14031,Q15582	COL14A1,COL4A2,COL4A6,COL6A2,DMTF1,FBLN1,ITGA8,LGALS3,TGFBI,VTN,WNT3A
4.1.5	G	GO:0006954	147	9	4	0.0612245			inflammatory response	P01011,P02763,P10451,P16581,P18564,P20366,P61073,Q06141,Q4W597	CXCR4,ITGB6,ORM1,REG3A,SELE,SERPINA3,SPP1,TAC1
4.1.6	G	GO:0045087	138	8	4	0.057971	12790791	The innate immune response, which depends on so-called pattern-recognition receptors (PRRs) is an evolutionarily old immune response able to elicit a defensive response against a vast array of pathogens. The purpose of this review is to revisit the role of innate immunity in breast carcinoma from the oldest therapeutic approach using bacillus Calmette-Guerin to the recent findings on the manipula…	innate immune response	O14791,P01834,P02745,P04003,P11226,P35247,P80188,Q9UGM3	APOL1,C1QA,C4BPA,DMBT1,IGKC,LCN2,MBL2,SFTPD
4.1.7	G	GO:0009887	130	7	5	0.0538462			organ morphogenesis	O14788,O15230,P07585,P15502,P49747,Q54A98,Q5T9Y4	COMP,DCN,ELN,LAMA5,TNFSF11
4.1.8	OG	GO:0044267	123	6	4	0.0487805			cellular protein metabolic process	P05388,P27797,P27824,P36578,P61247,P62424	CALR,CANX,RPL4,RPL7A,RPLP0,RPS3A
4.1.8	OG	GO:0010467	123	6	3	0.0487805			gene expression	P05388,P36578,P41250,P46531,P61247,P62424	GARS,NOTCH1,RPL4,RPL7A,RPLP0,RPS3A
4.1.9	OG	GO:0042060	115	5	4	0.0434783	12477471	The overall rate of wound healing complications in this study is comparable with reports from other centres. 1,2,3,4,14 Our findings confirm studies of conventional and reconstructive breast cancer surgery, which have shown a higher risk of skin flap necrosis and epidermolysis among smokers.	wound healing	P34741,Q13797,Q6FGX5,Q6FH10,Q6PIS6	DCN,ITGA9,SDC2,TIMP1
4.1.9	OG	GO:0016337	115	5	3	0.0434783			cell-cell adhesion	P13598,Q12959,Q5TAT6,Q6FHE2,Q9NPY3	CD93,COL13A1,DLG1,ICAM2
4.1.9	OG	GO:0006629	115	5	3	0.0434783	20385360	Unexpectedly, lipid metabolism genes are important for transformation and are upregulated in cancer tissues. As in atherosclerosis, oxidized LDL and its receptor OLR1 activate the inflammatory pathway through NF-κB, leading to transformation. OLR1 is important for maintaining the transformed state in developmentally diverse cancer cell lines and for tumor growth, suggesting a molecular connection…	lipid metabolic process	O60494,P02649,P06858,P98160,P98164	APOE,CUBN,HSPG2,LPL,LRP2
4.1.9	OG	GO:0001501	115	5	4	0.0434783			skeletal system development	P02458,P05452,P11362,P35555,P51888	CLEC3B,COL2A1,FBN1,FGFR1,PRELP
4.1.10	OG	GO:0034329	95	4	5	0.0421053			cell junction assembly	Q13751,Q13753,Q8IWL1,Q8IWL2	LAMB3,LAMC2,SFTPA1,SFTPA2
4.1.10	OG	GO:0016525	95	4	6	0.0421053			negative regulation of angiogenesis	A4D1F7,O00522,P35442,Q01955	COL4A3,KRIT1,THBS2
4.1.10	OG	GO:0007166	95	4	5	0.0421053			cell surface receptor signaling pathway	A4D1B1,A8K9B1,P25391,Q01955	CD36,COL4A3,DEAF1,LAMA1
4.1.11	OG	GO:0010951	84	3	8	0.0357143			negative regulation of endopeptidase activity	P05154,P20742,P35237	PZP,SERPINA5,SERPINB6
4.1.11	OG	GO:0007399	84	3	4	0.0357143			nervous system development	O75553,P29323,Q99767	APBA2,DAB1,EPHB2
4.1.11	OG	GO:0006457	84	3	5	0.0357143	14534301	BRCT folding defects resulting from cancer-predisposing BRCA1 truncation mutations can be assayed for and detected at the protein level using a simple protease sensitivity assay. Using a proteolysis-based assay to probe the BRCT for non-native conformations, we show that the majority of the tested missense and truncations alter the folding state of the BRCT.	protein folding	P02743,P30533,Q9Y237	APCS,LRPAP1,PIN4
4.1.11	OG	GO:0006357	84	3	9	0.0357143			regulation of transcription from RNA polymerase II promoter	O95633,Q14192,Q6I9R8	FHL2,FSTL3
4.1.11	OG	GO:0006355	84	3	8	0.0357143			regulation of transcription, DNA-dependent	Q12805,Q92499,Q96KG9	DDX1,EFEMP1,SCYL1
4.1.11	OG	GO:0001525	84	3	9	0.0357143			angiogenesis	P02462,P06744,P19338	COL4A1,GPI,NCL
4.1.12	B	GO:0007596	44	14	5	0.318182	3345487	TAMOXIFEN is an antiestrogen which is widely used in the treatment of breast carcinoma.' Further- more, it has recently been advocated for both nonmalig- nant breast disease2 and breast carcinoma pro phyla xi^.^ If these recommendations are adopted, usage of tamoxifen will increase. However, there have been several reports of venous and arterial thrombosis associated with tamoxifen therapy for br…	blood coagulation	P01127,P01137,P02452,P02751,P03956,P05019,P05121,P05556,P06241,P06756,P08123,P08648,P14210,P21333	COL1A1,COL1A2,FLNA,FN1,FYN,HGF,IGF1,ITGA5,ITGAV,ITGB1,MMP1,PDGFB,SERPINE1,TGFB1
4.1.13	B	GO:0006508	30	7	4	0.233333			proteolysis	B2RNB2,O43184,P07339,P08253,P50281,P56817,P78536	ADAM12,ADAM17,BACE1,CTSD,MMP14,MMP2
4.1.14	B	GO:0007165	23	6	4	0.26087	8745151	Signal transduction pathways activated during growth of human breast cancer cells in tissue culture are reviewed.	signal transduction	P00533,P01375,P04626,P24593,Q16512,Q5STB3	EGFR,ERBB2,IGFBP5,PKN1,TNF
4.2.1	G	GO:0000278	159	38	3	0.238994			mitotic cell cycle	O00311,O00716,O15392,O43303,O75419,O95067,O96020,P09884,P20248,P24385,P24864,P27694,P28340,P33991,P35249,P35251,P39748,P42772,P42773,P49005,P49736,P50613,P51946,P53350,P55273,P61024,P63208,P78396,Q00534,Q13415,Q13416,Q13616,Q14186,Q99640,Q99741,Q9H211,Q9UBD5,Q9Y297	BIRC5,BTRC,CCNA1,CCNA2,CCNB2,CCND1,CCNE1,CCNE2,CCNH,CCP110,CDC45,CDC6,CDC7,CDK6,CDK7,CDKN2B,CDKN2C,CDKN2D,CDT1,CKS1B,CUL1,E2F3,FEN1,MCM4,MCM7,ORC1,ORC2,ORC3,PKMYT1,PLK1,POLA1,POLD1,POLD2,RFC4,RPA1,SKP1,SLC19A1,TFDP1
4.2.2	G	GO:0006355	121	27	8	0.22314			regulation of transcription, DNA-dependent	O75909,P10244,P17813,P23511,P28749,P37023,P39687,P41218,P50750,Q01538,Q06330,Q08050,Q08999,Q13111,Q13112,Q53T66,Q8IZL2,Q8N720,Q8TAX0,Q8WUH2,Q92585,Q96JK9,Q99459,Q99626,Q9H2G4,Q9UIV1,Q9Y2K7	ACVRL1,ANP32A,CCNK,CDC5L,CDK9,CDX2,CHAF1A,CHAF1B,CNOT7,ENG,FOXM1,ID2,KDM2A,MAML1,MAML2,MAML3,MNDA,MYBL2,NFYA,OXSR1,PKMYT1,RBL1,RBL2,RBPJ,TGFBRAP1,TSPYL2,ZNF655
4.2.3	OG	GO:0045893	94	9	9	0.0957447			positive regulation of transcription, DNA-dependent	O43294,P10600,P51587,P98082,Q02363,Q14207,Q53GC0,Q9UHV2,Q9UKB1	BRCA2,DAB2,FBXW11,ID2,NPAT,SERTAD1,TGFB1I1,TGFB3
4.2.3	OG	GO:0006281	94	9	7	0.0957447			DNA repair	O15287,O15360,P51587,Q00597,Q6FHX6,Q9BTN8,Q9HB96,Q9NPI8,Q9P287	BCCIP,BRCA2,FANCA,FANCC,FANCE,FANCF,FANCG,FEN1,POLL
4.2.4	G	GO:0006468	77	8	6	0.103896			protein phosphorylation	O00238,O14519,P15172,P24723,P61812,Q8IWQ3,Q8TDC3,Q9BXA7	BMPR1B,BRSK1,BRSK2,CDK2AP1,MYOD1,PRKCH,TGFB2,TSSK1B
4.2.5	OG	GO:0051726	69	6	4	0.0869565	12790780	Estrogen and antiestrogen regulation of cell cycle progression in breast cancer cells.	regulation of cell cycle	A7K6Y5,B3KQ22,Q02535,Q5W141,Q8TDN4,Q96PU4	BTRC,CABL1,CABLES1,CCND3,ID3,UHRF2
4.2.5	OG	GO:0016567	69	6	8	0.0869565			protein ubiquitination	Q547Q3,Q969H0,Q96PU4,Q9HCE7,Q9UJT9,Q9UKT8	FBXL7,FBXW2,FBXW7,SMURF1,UHRF2
4.2.5	OG	GO:0007165	69	6	4	0.0869565	8745151	Signal transduction pathways activated during growth of human breast cancer cells in tissue culture are reviewed.	signal transduction	B3KQ22,P30281,Q14155,Q7LDG7,Q9NR61,Q9ULZ2	ARHGEF7,CCND3,DLL4,RASGRP2,STAP1
4.2.5	OG	GO:0006915	69	6	4	0.0869565			apoptotic process	B3KTW0,P25963,Q14155,Q15052,Q658P3,Q9HCU9	ARHGEF6,ARHGEF7,BRMS1,CUL1,NFKBIA,STEAP3
4.2.6	G	GO:0008284	48	5	5	0.104167	19171042	Autocrine regulation of cell proliferation by estrogen receptor-alpha in estrogen receptor-alpha-positive breast cancer cell lines.	positive regulation of cell proliferation	P04632,P53609,Q14469,Q5MJ70,Q6FI00	C21orf33,CAPNS1,CCND1,PGGT1B,SPDYA
4.2.7	OG	GO:0030512	43	4	8	0.0930233			negative regulation of transforming growth factor beta receptor signaling pathway	A5YM40,O15105,Q13526,Q9Y3F4	PIN1,SMAD7,STRAP,TGFB3
4.2.7	OG	GO:0006470	43	4	6	0.0930233			protein dephosphorylation	O75688,P62714,Q4J6C1,Q4J6C2	PPM1B,PPP2CB
4.2.8	OG	GO:0010467	35	3	3	0.0857143			gene expression	P07910,Q08211,Q13347	DHX9,EIF3I,HNRNPC
4.2.8	OG	GO:0006357	35	3	9	0.0857143			regulation of transcription from RNA polymerase II promoter	O94763,P54198,Q9Y2D1	ATF5,HIRA,RMP
4.2.9	B	GO:0007179	52	13	8	0.25			transforming growth factor beta receptor signaling pathway	A3QNQ0,B7Z4Z5,D2JYI1,O15198,O95405,P29590,P36897,P37173,P84022,Q13485,Q15796,Q53XR6,Q5T7S2	PML,SMAD2,SMAD3,SMAD4,SMAD9,TGFBR1,TGFBR2,ZFYVE9
4.2.10	B	GO:0042493	39	10	3	0.25641	11526484	The mechanisms by which cancer cells survive and escape the cytotoxic effects of chemotherapeutic agents are essentially unknown. In the present study, we demonstrate that in the MDA-MB-231 and MDA-MB-435 breast cancer cells, ligation of 1 integrins by their extracellular matrix ligands inhibits significantly apoptosis induced by paclitaxel and vincristine, two microtubule-directed chemotherapeut…	response to drug	D0PNI1,P05108,P06493,P10415,P11802,P14635,P35222,P38936,P63104,Q6FI05	BCL2,CCNB1,CDK1,CDK4,CDKN1A,CTNNB1,CYP11A1,YWHAZ
4.2.11	B	GO:0007596	29	7	5	0.241379			blood coagulation	O00459,P01116,P10644,P24941,P27986,P30291,P46108	CDK2,CRK,KRAS,PIK3R1,PIK3R2,PRKAR1A,WEE1
4.2.12	B	GO:0045892	22	4	9	0.181818			negative regulation of transcription, DNA-dependent	P31946,P46527,Q9UER7,Q9UNH7	CDKN1B,DAXX,SNX6,YWHAB
4.2.13	B	GO:0006351	18	3	8	0.166667			transcription, DNA-dependent	P49715,Q06547,Q9H0E9	BRD8,CEBPA,GABPB1
4.3.1	G	GO:0006457	145	24	5	0.165517	14534301	BRCT folding defects resulting from cancer-predisposing BRCA1 truncation mutations can be assayed for and detected at the protein level using a simple protease sensitivity assay. Using a proteolysis-based assay to probe the BRCT for non-native conformations, we show that the majority of the tested missense and truncations alter the folding state of the BRCT.	protein folding	A6NCD2,A6NE14,A8MWI8,B1AQP2,O15212,O60925,O75352,P17987,P40227,P48643,P49368,P50990,P50991,P61758,P68363,P78371,Q5STK2,Q99471,Q99832,Q9BQE3,Q9C083,Q9NQP4,Q9UHV9,Q9Y230	CCT2,CCT3,CCT4,CCT5,CCT6A,CCT7,CCT8,MPDU1,PFDN1,PFDN2,PFDN4,PFDN5,PFDN6,RUVBL2,TCP1,TUBA1B,TUBA1C,VBP1
4.3.2	G	GO:0006355	121	13	8	0.107438			regulation of transcription, DNA-dependent	A8C4L5,O95619,Q13045,Q14582,Q15014,Q52LR7,Q86U86,Q96L91,Q9HAF1,Q9NV56,Q9NXR8,Q9UBU8,Q9Y4A5	C20orf20,EP400,EPC2,FLII,ING3,MEAF6,MORF4L1,MORF4L2,MRGBP,MXD4,PBRM1,TRRAP,YEATS4
4.3.3	G	GO:0030036	108	10	6	0.0925926			actin cytoskeleton organization	P07737,P15153,P31146,P52907,Q13643,Q53Y44,Q76I76,Q8N8S7,Q8WYL5,Q9Y6W5	CAPZA1,CORO1A,ENAH,FHL3,PFN1,RAC2,SSH1,SSH2,WASF2
4.3.4	G	GO:0006936	98	8	4	0.0816327			muscle contraction	P06753,P07951,P09493,P17661,P29536,P50402,P62736,P63267	ACTA2,ACTG2,DES,EMD,LMOD1,TPM1,TPM2,TPM3
4.3.5	OG	GO:0006915	90	6	4	0.0666667	16397018	Survivin, a member of the inhibitor of apoptosis protein family, was identified as a potential Stat3-regulated gene by microarray analysis. This was confirmed in Survivin gene promoter studies and chromatin immunoprecipitation assays showing that Stat3 directly binds to and regulates the Survivin promoter. Furthermore, direct inhibition of Stat3 signaling blocked the expression of Survivin protei…	apoptotic process	P02545,P10636,P68032,Q13813,Q5D1E8,Q9Y2A7	ACTC1,LMNA,MAPT,NCKAP1,SPTAN1,ZC3H12A
4.3.5	OG	GO:0006886	90	6	6	0.0666667			intracellular protein transport	B3KXI2,O95782,Q10567,Q12846,Q15436,Q96QU8	AP1B1,AP2A1,SEC23A,STX4,XPO6
4.3.5	OG	GO:0006811	90	6	4	0.0666667			ion transport	P25705,Q04941,Q14847,Q99572,Q9Y5Y9,Q9Y696	ATP5A1,CLIC4,LASP1,P2RX7,PLP2,SCN10A
4.3.6	G	GO:0006810	72	5	3	0.0694444			transport	P02768,P30626,P41222,P54105,Q96QD9	CLNS1A,FBF1,FYTTD1,PTGDS,SRI
4.3.7	G	GO:0000278	67	4	3	0.0597015	21139994	To reveal primary effects, we examined digitoxin's effect 6 h post-treatment with the highest dose, 1μg/ml, and found upregulation of the stress response genes EGR-1 and NAB2, lipid biosynthetic genes and the tumor suppressor gene p21, and downregulation of the mitotic cell cycle. gene CDC16 and the replication gene PolR3B. RT-PCR analysis validated effects on stress response, apoptotic and cell …	mitotic cell cycle	O75935,P33992,P61163,Q13561	ACTR1A,DCTN2,DCTN3,MCM5
4.3.8	OG	GO:0055085	63	3	4	0.047619	22160574	The transmembrane transport of anticancer drugs is mainly regulated by P-glycoprotein encoded by the human multidrug resistance gene 1 gene (MDR1). Since there were controversies regarding the association between MDR1 C3435T polymorphism and response to chemotherapy among patients with advanced breast cancer, a meta-analysis of the link was conducted. A total of 7 studies consist of 464 advanced …	transmembrane transport	O00159,P57057,Q8N0Z2	ABRA,MYO1E,SLC37A1
4.3.8	OG	GO:0045893	63	3	9	0.047619			positive regulation of transcription, DNA-dependent	P48788,Q99729,Q9H2F5	EPC1,HNRNPAB,TNNI2
4.3.8	OG	GO:0007026	63	3	9	0.047619			negative regulation of microtubule depolymerization	P11137,P46821,Q8IUX2	MAP1B,MAP2
4.3.8	OG	GO:0006508	63	3	4	0.047619			proteolysis	P13798,Q05086,Q9Y5K2	APEH,KLK4,UBE3A
4.3.8	OG	GO:0006006	63	3	7	0.047619			glucose metabolic process	P04406,P14618,Q00796	GAPDH,PKM2,SORD
4.3.9	B	GO:0007399	32	7	4	0.21875	20840789	Neural recognition molecule L1CAM, which is a key protein involved in early nervous system development, is known to be abnormally expressed and shed in several types of cancers where it participates in metastasis and progression. The distinction of L1CAM presence in cancerous vs. normal tissues has suggested it to be a new target for cancer treatment. Our current study focused on the potential ro…	nervous system development	O96019,Q12824,Q8NFD5,Q8TAQ2,Q92922,Q969G3,Q96GM5	ACTL6A,ARID1B,SMARCB1,SMARCC1,SMARCC2,SMARCD1,SMARCE1
4.3.10	OB	GO:0030036	25	5	6	0.2			actin cytoskeleton organization	A2VCK8,P23528,P35080,P62328,Q01518	CFL1,PFN2,TMSB4X,TRAF3
4.3.10	OB	GO:0007596	25	5	5	0.2			blood coagulation	P23528,P60709,P62328,P68366,Q01518	ACTG1,CFL1,TMSB4X,TRAF3,TUBA4A
4.4.1	G	GO:0007165	133	31	4	0.233083	8745151	Signal transduction pathways activated during growth of human breast cancer cells in tissue culture are reviewed.	signal transduction	O15520,P01308,P12034,P55075,P98077,Q13480,Q8N122,Q8WU20,Q8WWQ0,Q92569,Q92572,Q9BX66,Q9GZV9,Q9UEF7	AP3S1,FGF10,FGF23,FGF5,FGF8,FRS2,GAB1,INS,KL,PHIP,PIK3R3,RPTOR,SHC2,SORBS1
4.4.2	OG	GO:0008286	102	14	8	0.137255	9205064	The insulin-like growth factor I receptor (IGF-IR) is involved in the control of breast cancer cell growth. The cytostatic activity of tamoxifen (Tam), a nonsteroidal antiestrogen, is partially mediated through interference with IGF-I-R-dependent proliferation, yet the effects of Tam on IGF-IR intracellular signaling have never been elucidated.	insulin receptor signaling pathway	O14983,O15315,O43915,P05129,P15692,P16615,P17252,P50148,Q04759,Q92569,Q93084,Q9H4M9,Q9NRF2,Q9UKW4	ATP2A1,ATP2A2,ATP2A3,EHD1,FIGF,GNAQ,PIK3R3,PRKCA,PRKCG,PRKCQ,RAD51L1,SH2B1,VAV3,VEGFA
4.4.2	OG	GO:0007596	102	14	5	0.137255			blood coagulation	B0ZBD3,D0EI67,O14543,O15357,O15524,P13501,Q4JHT5,Q6FI39	ADRA1D,CCL5,INPPL1,SOCS1,SOCS3
4.4.3	OG	GO:0042493	75	8	3	0.106667	11526484	The mechanisms by which cancer cells survive and escape the cytotoxic effects of chemotherapeutic agents are essentially unknown. In the present study, we demonstrate that in the MDA-MB-231 and MDA-MB-435 breast cancer cells, ligation of 1 integrins by their extracellular matrix ligands inhibits significantly apoptosis induced by paclitaxel and vincristine, two microtubule-directed chemotherapeut…	response to drug	A2A284,A8K3D1,O14508,O14544,O15524,P16591,P46109,Q4JHT5	CRKL,FER,PLCG1,SOCS1,SOCS2,SOCS7
4.4.3	OG	GO:0035556	75	8	5	0.106667			intracellular signal transduction	C7FDY0,O14508,O14543,O15524,P10912,P51692,Q4JHT5,Q6FI39	FGF10,GHR,SOCS1,SOCS2,SOCS3,STAT5B
4.4.3	OG	GO:0032355	75	8	7	0.106667			response to estradiol stimulus	O14508,O14543,O14544,O15524,P10912,P42229,P51692,Q6FI39	GHR,SOCS1,SOCS2,SOCS3,SOCS7,STAT5A,STAT5B
4.4.3	OG	GO:0007259	75	8	7	0.106667			JAK-STAT cascade	O75093,O94813,P08476,P46934,Q8TEW6,Q9P104	DOK4,DOK5,INHBA,NEDD4,SLIT1,SLIT2
4.4.4	G	GO:0007399	57	6	4	0.105263	20840789	Neural recognition molecule L1CAM, which is a key protein involved in early nervous system development, is known to be abnormally expressed and shed in several types of cancers where it participates in metastasis and progression. The distinction of L1CAM presence in cancerous vs. normal tissues has suggested it to be a new target for cancer treatment. Our current study focused on the potential ro…	nervous system development	O75093,O94813,P08476,P46934,Q8TEW6,Q9P104	DOK4,DOK5,INHBA,NEDD4,SLIT1,SLIT2
4.4.5	OG	GO:0055085	51	5	4	0.0980392	22160574	The transmembrane transport of anticancer drugs is mainly regulated by P-glycoprotein encoded by the human multidrug resistance gene 1 gene (MDR1). Since there were controversies regarding the association between MDR1 C3435T polymorphism and response to chemotherapy among patients with advanced breast cancer, a meta-analysis of the link was conducted. A total of 7 studies consist of 464 advanced …	transmembrane transport	A4D0V9,B0FYA3,Q01668,Q59GD8,Q9NZV8	CACNA1D,KCND2
4.4.5	OG	GO:0015031	51	5	5	0.0980392			protein transport	O95219,O95721,P84077,Q3ZTS9,Q9Y3E7	ARF1,SNAP29,SNX4,VPS24
4.4.5	OG	GO:0006897	51	5	6	0.0980392			endocytosis	B2R5U3,O60749,O95219,P56539,Q13596	CAV3,EHD1,SNX1,SNX2,SNX4
4.4.5	OG	GO:0006811	51	5	4	0.0980392			ion transport	A4D0V9,B0FYA3,Q01668,Q59GD8,Q9NZV8	CACNA1D,KCND2
4.4.6	G	GO:0006468	37	4	6	0.108108			protein phosphorylation	P07332,P29597,P52333,Q9H422	FES,HIPK3,JAK3,TYK2
4.4.7	OG	GO:0007267	33	3	3	0.0909091			cell-cell signaling	O00585,P25100,P35368	ADRA1B,ADRA1D,CCL21
4.4.7	OG	GO:0007169	33	3	7	0.0909091			transmembrane receptor protein tyrosine kinase signaling pathway	P14616,P35916,Q9UM73	ALK,FLT4,INSRR
4.4.8	B	GO:0007596	44	11	5	0.25	3345487	TAMOXIFEN is an antiestrogen which is widely used in the treatment of breast carcinoma.' Further- more, it has recently been advocated for both nonmalig- nant breast disease2 and breast carcinoma pro phyla xi^.^ If these recommendations are adopted, usage of tamoxifen will increase. However, there have been several reports of venous and arterial thrombosis associated with tamoxifen therapy for br…	blood coagulation	O43502,O60674,P07948,P12931,P18031,P29353,P62158,P62993,Q05397,Q05655,Q06124	CALM1,CALM2,CALM3,GRB2,JAK2,LYN,PRKCD,PTK2,PTPN1,PTPN11,RAD51C,SHC1,SRC
4.4.9	OB	GO:0030335	33	8	7	0.242424	16572175	RANK is expressed on cancer cell lines and breast cancer cells in patients. In a mouse model of melanoma metastasis 9 , in vivo neutralization of RANKL by osteoprotegerin results in complete protection from paralysis and a marked reduction in tumour burden in bones but not in other organs. Our data show that local differentiation factors such as RANKL have an important role in cell migration and …	positive regulation of cell migration	P06213,P08069,P09958,P17948,P35568,P35968,P39060,P63244	COL18A1,FLT1,FURIN,GNB2L1,IGF1R,INSR,IRS1,KDR
4.4.9	OB	GO:0008284	33	8	5	0.242424			positive regulation of cell proliferation	P06213,P08069,P17948,P21781,P21802,P35568,P35968,P39060	COL18A1,FGF7,FGFR2,FLT1,IGF1R,INSR,IRS1,KDR
4.4.10	OB	GO:0035556	23	3	5	0.130435	19891966	Activated protein C enhances cell motility of endothelial cells and MDA-MB-231 breast cancer cells by intracellular signal transduction.	intracellular signal transduction	P20936,P23458,P62258	JAK1,RASA1,YWHAE
4.4.10	OB	GO:0008285	23	3	5	0.130435			negative regulation of cell proliferation	P33151,P67870,Q16270	CDH5,CSNK2B,IGFBP7
4.4.10	OB	GO:0006468	23	3	6	0.130435			protein phosphorylation	B3FR89,B5A923,P23458	FLT1,JAK1
4.4.10	OB	GO:0006281	23	3	7	0.130435			DNA repair	B0FXP0,Q06609,Q6ZNA8	RAD51
4.5.1	OG	GO:0006468	146	24	6	0.164384			protein phosphorylation	A4D2F2,O14757,O14965,O60921,O75582,O75676,P23443,P43405,P49336,P51812,P53355,P57059,Q13555,Q13627,Q14012,Q7KZI7,Q7RTN6,Q96L34,Q9C0K7,Q9NRH2,Q9NRP7,Q9P0L2,Q9Y2K2,Q9Y572	AURKA,CAMK1,CAMK2G,CDK8,CHEK1,DAPK1,DYRK1A,HUS1,MARK1,MARK2,MARK4,RIPK3,RPS6KA3,RPS6KA4,RPS6KA5,RPS6KB1,SIK1,SIK3,SNRK,STK36,STRADA,STRADB,SYK
4.5.1	OG	GO:0006281	146	24	7	0.164384			DNA repair	A2I2P0,B4DZD6,O14757,O60671,O60921,O60934,O75943,P09874,P12956,P18858,P23025,P43246,P49959,P54132,Q12888,Q14676,Q16526,Q49AN0,Q8WXE1,Q99638,Q99728,Q9BXW9,Q9HAW4,Q9NSU2	ATRIP,BARD1,BLM,CHEK1,CLSPN,CRY1,CRY2,FANCD2,HUS1,LRIG1,MDC1,MRE11A,MSH2,NBN,PARP1,RAD1,RAD17,RAD9A,TP53BP1,TREX1,XPA,XRCC6
4.5.2	G	GO:0006355	100	16	8	0.16			regulation of transcription, DNA-dependent	B4DPZ1,O60869,O75446,O94805,P24863,P35232,P82094,Q06546,Q09028,Q15329,Q15532,Q15915,Q16576,Q7Z4L3,Q8WWY6,Q9UMX1	ACTL6B,CCNC,E2F5,EDF1,GABPA,MBD3L1,PHB,RBBP4,RBBP7,SAP30,SS18,SUFU,TMF1,ZIC1
4.5.3	OG	GO:0010467	84	13	3	0.154762			gene expression	O00267,O43324,O43809,O94906,P33240,Q05048,Q06643,Q10570,Q12996,Q14152,Q5STB2,Q9P2I0,Q9UKF6	CPSF1,CPSF2,CPSF3,CSTF1,CSTF2,CSTF3,EEF1E1,EIF6,LTB,NUDT21,PRPF6,SUPT5H
4.5.3	OG	GO:0007165	84	13	4	0.154762			signal transduction	B0YIY3,O43353,O75888,P01374,P49441,Q06643,Q13077,Q13158,Q13546,Q15382,Q15628,Q92636,Q93038	CAMK1,FADD,INPP1,LTA,LTB,NSMAF,RHEB,RIPK1,RIPK2,TNFRSF25,TNFSF13,TRADD,TRAF1
4.5.4	G	GO:0045892	59	11	9	0.186441			negative regulation of transcription, DNA-dependent	O15379,O95409,P45973,P51608,P54253,P63279,Q53QU8,Q86YP4,Q96ST3,Q96T58,Q9UBB5	ATXN1,CBX5,GATAD2A,HDAC3,KLF11,MBD2,MECP2,SIN3A,SPEN,UBE2I,ZIC2
4.5.5	OG	GO:0045893	48	5	9	0.104167			positive regulation of transcription, DNA-dependent	O14497,O75581,P08151,P17947,P35680	ARID1A,GLI1,HNF1B,LRP6,SPI1
4.5.5	OG	GO:0007166	48	5	5	0.104167			cell surface receptor signaling pathway	P01732,P78356,Q13489,Q13490,Q8WXG6	BIRC2,BIRC3,CD8A,MADD,PIP4K2B
4.5.6	OG	GO:0051291	38	3	7	0.0789474	17148612	Investigation of the oligomerization properties of the EGFR, ErbB2, and ErbB3 using #-gal complementation yielded quantitative data about the interaction of each of these receptors in basal and stimulated conditions. The interaction of ErbB2 with the EGFR and ErbB3 is readily detected in the presence of ligand confirming its role as the heterodimerization partner. However, the basal interactions …	protein heterooligomerization	A8K8L7,Q5JPI2,Q9Y376	CAB39,LYK5,STRADA
4.5.6	OG	GO:0006397	38	3	8	0.0789474			mRNA processing	O95639,Q16630,Q92797	CPSF4,CPSF6,SYMPK
4.5.6	OG	GO:0006357	38	3	9	0.0789474			regulation of transcription from RNA polymerase II promoter	O00422,Q13503,Q14839	CHD4,MED21,SAP18
4.5.7	B	GO:0006355	36	12	8	0.333333			regulation of transcription, DNA-dependent	B1A8Z7,O95983,P18846,P24928,P42224,P51531,Q01094,Q03060,Q13547,Q16254,Q6IT96,Q9Y6K9	ATF1,CREM,E2F1,E2F4,HDAC1,IKBKG,MBD3,POLR2A,SMARCA2,SMARCA4,STAT1
4.5.8	B	GO:0006974	24	8	4	0.333333	21082043	To identify molecular processes contributing to development of aneuploidy, we used a cell spot microarray technique to identify genes inducing polyploidy and/or allowing maintenance of polyploid cell growth in breast cancer cells. Of 5760 human genes screened, 177 were found to induce severe DNA content alterations on prolonged transient silencing. Association with response to DNA damage stimulus…	response to DNA damage stimulus	P16104,P28482,P38398,Q13535,Q14191,Q1HBJ4,Q9NY61,Q9UNS1	AATF,ANTXR1,BRCA1,H2AFX,MAPK1,SERPINA2,TIMELESS,WRN
4.5.9	B	GO:0006468	16	5	6	0.3125			protein phosphorylation	O14920,O15111,P17612,P68400,Q15831	CHUK,CSNK2A1,IKBKB,PRKCA,STK11
4.5.10	B	GO:0043066	11	4	7	0.363636			negative regulation of apoptotic process	P13010,P60484,Q07817,Q92769	BCL2L1,HDAC2,PTEN,XRCC5
4.6.1	G	GO:0006355	117	20	8	0.17094			regulation of transcription, DNA-dependent	A8MYD4,O60224,O60563,P08047,P13984,P17676,P21675,P27540,P27695,P29084,P61244,Q15306,Q7KZF4,Q86VN1,Q8NI08,Q96CY8,Q99608,Q9HBZ2,Q9NWT6,Q9Y618	APEX1,ARNT,ARNT2,CCNT1,CEBPB,DAND5,GTF2E2,GTF2F2,HIF1AN,IRF4,MAX,NCOA7,NCOR2,NDN,SND1,SSX4,SSX4B,TAF1,VPS36
4.6.2	OG	GO:0045893	97	11	9	0.113402			positive regulation of transcription, DNA-dependent	B3VK56,O00268,O75925,P01019,P14921,P19838,P20226,P29475,P48552,Q15648,Q9H2X6	AGT,ETS1,HIPK2,MBD4,NANOS1,NFKB1,NRIP1,PIAS1,TAF4,TBP
4.6.2	OG	GO:0015031	97	11	5	0.113402			protein transport	A5D8V6,O14828,P32121,P49792,Q6UWE0,Q86XT2,Q8NEZ2,Q8WUM4,Q96H20,Q9H9H4,Q9UK41	ARRB2,LRSAM1,PDCD6IP,RANBP2,SCAMP3,SNF8,VPS28,VPS37A,VPS37B,VPS37C,VPS37D
4.6.3	OG	GO:0007165	75	7	4	0.0933333	8745151	Signal transduction pathways activated during growth of human breast cancer cells in tissue culture are reviewed.	signal transduction	O00170,O14964,P09601,P10589,P22736,Q13330,Q15185	AURKAIP1,HGS,HMOX1,MTA1,NR2F1,NR4A1,PTGES3
4.6.3	OG	GO:0006511	75	7	8	0.0933333			ubiquitin-dependent protein catabolic process	A8MW31,O14818,O75604,Q13620,Q541A5,Q92890,Q93009	CUL4B,PSMA7,UFD1L,USP2,USP7
4.6.4	G	GO:0006412	61	6	5	0.0983607			translation	A2RUM7,P46777,P62829,P62913,Q3MIH3,Q5VVD0	RPL11,RPL23,RPL5,UBA52
4.6.5	OG	GO:0008285	55	5	5	0.0909091	22143930	Furthermore, the proliferation of MDA-MB-231 cells transfected with OPN shRNA was significantly decreased when compared to the negative control (transfected with empty vector). Sensitivity of MDA-MB-231 cells to doxorubicin was enhanced after treatment with OPN shRNA. The IC50 values of doxorubicin of the OPN-transfected group, the MDA-MB-231 cells and the negativetransfected group were 0.13588, …	negative regulation of cell proliferation	B0ZBE2,O15297,P56545,Q92831,Q96DY7	AGT,CTBP2,KAT2B,MTBP,PPM1D
4.6.5	OG	GO:0006886	55	5	6	0.0909091			intracellular protein transport	O14980,Q86YA9,Q8NCS6,Q9NZ52,Q9UJY5	GGA1,GGA3,XPO1
4.6.5	OG	GO:0001666	55	5	4	0.0909091	22356756	Only a subset of hypoxia-induced genes in vitro demonstrates prognostic value when evaluated in a large clinical dataset. Despite clear evidence of temporal patterns of gene-expression in vitro, the subset of prognostic hypoxia regulated genes cannot be identified based on temporal pattern alone. In vivo derived signatures appear to identify the prognostic hypoxia induced genes. The prognostic va…	response to hypoxia	Q6FH11,Q6N087,Q96KS0,Q9GZT9,Q9H6Z9	EGLN1,EGLN2,EGLN3,ETS1,HMOX1
4.6.6	OG	GO:0043066	40	3	7	0.075			negative regulation of apoptotic process	P04141,P16435,P51959	CCNG1,CSF2,POR
4.6.6	OG	GO:0030163	40	3	4	0.075			protein catabolic process	A2A322,P17980,Q8NG27	PJA1,PSMC3
4.6.6	OG	GO:0030154	40	3	3	0.075	22562546	MicroRNAs (miRNAs) play pivotal roles in stem cell biology, differentiation and oncogenesis, and are of high interest as potential breast cancer therapeutics. However, their expression and function during normal mammary differentiation and in breast cancer remain to be elucidated. In order to identify which miRNAs are involved in mammary differentiation, we thoroughly investigated miRNA expressio…	cell differentiation	Q13219,Q96IK5,Q9Y6B2	EID1,GMCL1,PAPPA
4.6.6	OG	GO:0006281	40	3	7	0.075			DNA repair	Q07864,Q5TZP7,Q8N9B5	APEX1,JMY,POLE
4.6.6	OG	GO:0000278	40	3	3	0.075	21139994	To reveal primary effects, we examined digitoxin's effect 6 h post-treatment with the highest dose, 1μg/ml, and found upregulation of the stress response genes EGR-1 and NAB2, lipid biosynthetic genes and the tumor suppressor gene p21, and downregulation of the mitotic cell cycle. gene CDC16 and the replication gene PolR3B. RT-PCR analysis validated effects on stress response, apoptotic and cell …	mitotic cell cycle	P00374,P17980,Q07864	DHFR,POLE,PSMC3
4.6.6	OG	GO:0000082	40	3	7	0.075			G1/S transition of mitotic cell cycle	P00374,P17980,Q07864	DHFR,POLE,PSMC3
4.6.7	B	GO:0007165	53	14	4	0.264151	8745151	Signal transduction pathways activated during growth of human breast cancer cells in tissue culture are reviewed.	signal transduction	B0LPE5,P03372,P04150,P07900,P10275,P24394,P31749,P40763,P42226,Q05513,Q13315,Q16665,Q5TZT2,Q92793	AKT1,AR,ATM,CREBBP,ESR1,HIF1A,HSP90AA1,IL4R,NR3C1,PRKCZ,RASSF1,STAT3,STAT6
4.6.8	OB	GO:0006915	39	9	4	0.230769			apoptotic process	O15151,O75832,P04637,P35869,P61289,Q09472,Q13200,Q8IX12,Q8WZ73	AHR,CCAR1,EP300,MDM4,PSMD10,PSMD2,PSME3,RFFL,TP53
4.6.8	OB	GO:0006355	39	9	8	0.230769			regulation of transcription, DNA-dependent	C9JL99,O15350,P00519,P04637,P35869,Q09472,Q15596,Q4LE28,Q8IX12	ABL1,AHR,CCAR1,CREBBP,EP300,KAT5,NCOA2,TP53,TP73
4.6.9	B	GO:0045892	25	7	9	0.28			negative regulation of transcription, DNA-dependent	O15534,P05412,P63165,Q00987,Q04206,Q92993,Q99816	JUN,KAT5,MDM2,PER1,RELA,SUMO1,TSG101
4.6.10	OB	GO:0014070	18	3	4	0.166667			response to organic cyclic compound	P25098,P35354,Q15843	ADRBK1,NEDD8,PTGS2
4.6.10	OB	GO:0008285	18	3	5	0.166667	22143930	Furthermore, the proliferation of MDA-MB-231 cells transfected with OPN shRNA was significantly decreased when compared to the negative control (transfected with empty vector). Sensitivity of MDA-MB-231 cells to doxorubicin was enhanced after treatment with OPN shRNA. The IC50 values of doxorubicin of the OPN-transfected group, the MDA-MB-231 cells and the negativetransfected group were 0.13588, …	negative regulation of cell proliferation	P35354,P42771,Q8N726	CDKN2A,PTGS2
4.6.10	OB	GO:0007265	18	3	7	0.166667			Ras protein signal transduction	P27361,P42771,Q9NS23	CDKN2A,MAPK3,RASSF1
4.6.10	OB	GO:0007050	18	3	6	0.166667	12093892	Nocodazole, vincristine, and colchicine are structurally diverse agents that disrupt microtubule function by binding to various sites on β-tubulin and suppressing microtubule dynamics or inducing microtubule depolymerization (1–3). These actions are useful in cell synchronization studies, where brief exposures to nocodazole are routinely used to reversibly arrest cells in mitosis (4, 5). In addit…	cell cycle arrest	P42771,Q8N726,Q9NS23	CDKN2A,RASSF1
4.6.10	OB	GO:0006974	18	3	4	0.166667			response to DNA damage stimulus	O96017,P27361,Q9NS23	CHEK2,MAPK3,RASSF1
4.7.1	G	GO:0007165	89	13	4	0.146067	8745151	Signal transduction pathways activated during growth of human breast cancer cells in tissue culture are reviewed.	signal transduction	A7KAX9,O15169,O60237,P08235,P21462,P28827,P40123,P49023,Q14344,Q14511,Q99962,Q9BUB1,Q9UQB3	ARHGAP32,AXIN1,CAP2,CTNND2,FPR1,GNA13,NEDD9,NR3C2,PPP1R12B,PRKAR2A,PTPRM,PXN,SH3GL2
4.7.2	G	GO:0000278	76	12	3	0.157895			mitotic cell cycle	P30260,P31350,P36873,Q12834,Q13042,Q9H1A4,Q9UJX2,Q9UJX3,Q9UJX4,Q9UJX5,Q9UJX6,Q9UKT4	ANAPC1,ANAPC2,ANAPC4,ANAPC5,ANAPC7,CDC16,CDC20,CDC23,CDC27,FBXO5,PPP1CC,RRM2
4.7.3	G	GO:0006915	64	6	4	0.09375	16397018	Survivin, a member of the inhibitor of apoptosis protein family, was identified as a potential Stat3-regulated gene by microarray analysis. This was confirmed in Survivin gene promoter studies and chromatin immunoprecipitation assays showing that Stat3 directly binds to and regulates the Survivin promoter. Furthermore, direct inhibition of Stat3 signaling blocked the expression of Survivin protei…	apoptotic process	P09327,P21796,P51572,P55060,Q05516,Q07157	BCAP31,CSE1L,TJP1,VDAC1,VIL1,ZBTB16
4.7.4	OG	GO:0034329	58	5	5	0.0862069			cell junction assembly	O60716,P12814,P14923,P35221,P50552	ACTN1,CTNNA1,CTNND1,JUP,VASP
4.7.4	OG	GO:0030036	58	5	6	0.0862069			actin cytoskeleton organization	O00560,O14604,P50552,Q96KX2,Q9Y613	CAPZA3,FHOD1,SDCBP,TMSB4Y,VASP
4.7.4	OG	GO:0008284	58	5	5	0.0862069	19171042	Autocrine regulation of cell proliferation by estrogen receptor-alpha in estrogen receptor-alpha-positive breast cancer cell lines.	positive regulation of cell proliferation	A0N0L5,P05231,P08887,P31314,P40189	IL6,IL6R,IL6ST,TLX1
4.7.4	OG	GO:0007399	58	5	4	0.0862069			nervous system development	P14923,P49841,Q9BZE0,Q9UKE5,Q9ULJ8	GLIS2,GSK3B,JUP,PPP1R9A,TNIK
4.7.5	OG	GO:0009408	40	3	4	0.075			response to heat	P31689,Q5T7Q0,Q75MH2	DNAJA1,IL6
4.7.5	OG	GO:0008285	40	3	5	0.075			negative regulation of cell proliferation	P41235,Q75MH2,Q9Y6U3	HNF4A,IL6,SCIN
4.7.5	OG	GO:0007605	40	3	6	0.075			sensory perception of sound	Q13402,Q9NZA1,Q9UBC5	CLIC5,MYO1A,MYO7A
4.7.5	OG	GO:0007596	40	3	5	0.075	3345487	TAMOXIFEN is an antiestrogen which is widely used in the treatment of breast carcinoma.' Further- more, it has recently been advocated for both nonmalig- nant breast disease2 and breast carcinoma pro phyla xi^.^ If these recommendations are adopted, usage of tamoxifen will increase. However, there have been several reports of venous and arterial thrombosis associated with tamoxifen therapy for br…	blood coagulation	P13861,P18206,P41235	HNF4A,PRKAR2A,VCL
4.7.5	OG	GO:0007283	40	3	6	0.075			spermatogenesis	P31689,Q5T7Q0,Q7L3H5	DNAJA1,LIMK2
4.7.5	OG	GO:0006470	40	3	6	0.075	9837921	Telomerase, a specialized RNA-directed DNA polymerase that extends telomeres of eukaryotic chromosomes, is repressed in human somatic tissues and becomes activated during tumor progression in most human cancers. To date, little is known about how telomerase is activated and controlled in cancer, although activation is thought to be involved in cancer cell immortalization.	protein dephosphorylation	Q15678,Q16827,Q9UBT5	PTPN14,PTPRU
4.7.6	OB	GO:0007596	41	9	5	0.219512	3345487	TAMOXIFEN is an antiestrogen which is widely used in the treatment of breast carcinoma.' Further- more, it has recently been advocated for both nonmalig- nant breast disease2 and breast carcinoma pro phyla xi^.^ If these recommendations are adopted, usage of tamoxifen will increase. However, there have been several reports of venous and arterial thrombosis associated with tamoxifen therapy for br…	blood coagulation	O43707,P05067,P05106,P31321,P41240,P48736,P56945,P63261,Q03113	ACTG1,ACTN4,APP,BCAR1,CSK,GNA12,ITGB3,PIK3CG,PRKAR1B
4.7.6	OB	GO:0006915	41	9	4	0.219512			apoptotic process	A2A418,P06396,P12830,P25054,P42574,P49768,Q14289,Q14790,Q5T0I2	APC,CASP3,CASP8,FZR1,GSN,PSEN1,PTK2B
4.7.7	OB	GO:0030855	23	3	5	0.130435			epithelial cell differentiation	P12272,P15311,Q53XY9	EZR,PTHLH
4.7.7	OB	GO:0008284	23	3	5	0.130435	19171042	Autocrine regulation of cell proliferation by estrogen receptor-alpha in estrogen receptor-alpha-positive breast cancer cell lines.	positive regulation of cell proliferation	P12272,Q53XY9,Q9UM11	FZR1,PTHLH
4.7.7	OB	GO:0006470	23	3	6	0.130435			protein dephosphorylation	P62136,P62140,Q07161	PPP1CA,PPP1CB
4.8.1	OG	GO:0006915	79	14	4	0.177215	16397018	Survivin, a member of the inhibitor of apoptosis protein family, was identified as a potential Stat3-regulated gene by microarray analysis. This was confirmed in Survivin gene promoter studies and chromatin immunoprecipitation assays showing that Stat3 directly binds to and regulates the Survivin promoter. Furthermore, direct inhibition of Stat3 signaling blocked the expression of Survivin protei…	apoptotic process	O00429,P12236,P15924,P25786,P35900,P51665,P55211,Q06323,Q13177,Q13835,Q96GX9,Q99436,Q9BT92,Q9UHX1	APIP,CASP9,DNM1L,DSP,KRT20,PAK2,PKP1,PSMA1,PSMB7,PSMD7,PSME1,PUF60,SLC25A6,TCHP
4.8.1	OG	GO:0006355	79	14	8	0.177215			regulation of transcription, DNA-dependent	O14503,O15525,O95251,P15822,P22392,P30153,Q14134,Q5JVS0,Q5T3J3,Q8N6T7,Q8TF68,Q96AE4,Q9P0W2,Q9UHX1	BHLHE40,FUBP1,HABP4,HIVEP1,HMG20B,LRIF1,MAFG,MYST2,NME2,PPP2R1A,PUF60,SIRT6,TRIM29,ZNF384
4.8.2	OG	GO:0055085	52	4	4	0.0769231	22160574	The transmembrane transport of anticancer drugs is mainly regulated by P-glycoprotein encoded by the human multidrug resistance gene 1 gene (MDR1). Since there were controversies regarding the association between MDR1 C3435T polymorphism and response to chemotherapy among patients with advanced breast cancer, a meta-analysis of the link was conducted. A total of 7 studies consist of 464 advanced …	transmembrane transport	P23975,Q6I9V5,Q9BW27,Q9Y2P4	NUP85,SLC25A6,SLC27A6,SLC6A2
4.8.2	OG	GO:0007268	52	4	5	0.0769231			synaptic transmission	P07196,P23975,P54257,Q13557	APEX1,CAMK2D,NEFL,SLC6A2
4.8.2	OG	GO:0006810	52	4	3	0.0769231			transport	P02766,P23975,Q969R2,Q96DW6	OSBP2,SLC25A38,SLC6A2,TTR
4.8.3	OG	GO:0045892	42	3	9	0.0714286			negative regulation of transcription, DNA-dependent	O00255,Q6IB83,Q9UKY1	BHLHE40,MEN1,ZHX1
4.8.3	OG	GO:0043065	42	3	7	0.0714286			positive regulation of apoptotic process	O00255,P47712,Q9GZQ5	MEN1,PLA2G4A
4.8.3	OG	GO:0031424	42	3	8	0.0714286			keratinization	O60437,P23490,Q8NEY8	LOR,PPHLN1,PPL
4.8.3	OG	GO:0008285	42	3	5	0.0714286			negative regulation of cell proliferation	O00255,Q8WYH8,Q9GZQ5	ING5,MEN1
4.8.3	OG	GO:0007417	42	3	5	0.0714286			central nervous system development	P54259,Q13426,Q99963	ATN1,SH3GL3,XRCC4
4.8.3	OG	GO:0006364	42	3	9	0.0714286			rRNA processing	Q92979,Q9BVI4,Q9BVJ6	EMG1,NOC4L,UTP14A
4.8.4	OB	GO:0007268	21	4	5	0.190476			synaptic transmission	P16220,P17600,Q16623,Q75ME0	CREB1,STX1A,SYN1
4.8.4	OB	GO:0006915	21	4	4	0.190476			apoptotic process	P08670,P63167,Q13464,Q15149	DYNLL1,PLEC,ROCK1,VIM
4.8.4	OB	GO:0006355	21	4	8	0.190476			regulation of transcription, DNA-dependent	P16220,P63167,Q12873,Q13469	CHD3,CREB1,DYNLL1,NFATC2
4.9.1	G	GO:0008285	82	8	5	0.097561	22143930	Furthermore, the proliferation of MDA-MB-231 cells transfected with OPN shRNA was significantly decreased when compared to the negative control (transfected with empty vector). Sensitivity of MDA-MB-231 cells to doxorubicin was enhanced after treatment with OPN shRNA. The IC50 values of doxorubicin of the OPN-transfected group, the MDA-MB-231 cells and the negativetransfected group were 0.13588, …	negative regulation of cell proliferation	P12643,P14416,P30872,P35346,P49815,P61278,Q92574,Q9UK53	BMP2,DRD2,ING1,SST,SSTR1,SSTR5,TSC1,TSC2
4.9.2	G	GO:0016070	74	7	6	0.0945946			RNA metabolic process	O14744,P23588,P26651,P38919,P61326,Q14103,Q9BQA1	EIF4A3,EIF4B,HNRNPD,MAGOH,PRMT5,WDR77,ZNF823
4.9.3	OG	GO:0055085	67	6	4	0.0895522	22160574	The transmembrane transport of anticancer drugs is mainly regulated by P-glycoprotein encoded by the human multidrug resistance gene 1 gene (MDR1). Since there were controversies regarding the association between MDR1 C3435T polymorphism and response to chemotherapy among patients with advanced breast cancer, a meta-analysis of the link was conducted. A total of 7 studies consist of 464 advanced …	transmembrane transport	P12270,P32418,P57103,Q5K3P6,Q96QG2,Q9UPR5	SLC8A1,SLC8A2,SLC8A3,TPR
4.9.3	OG	GO:0007596	67	6	5	0.0895522			blood coagulation	P09769,P32418,P42338,P57103,Q9H0B6,Q9UPR5	FGR,KLC3,PIK3CB,SLC8A1,SLC8A2,SLC8A3
4.9.3	OG	GO:0007165	67	6	4	0.0895522	8745151	Signal transduction pathways activated during growth of human breast cancer cells in tissue culture are reviewed.	signal transduction	O75628,P42338,P47736,P78314,Q04912,Q9UBF8	MST1R,PI4KB,PIK3CB,RAP1GAP,REM1,SH3BP2
4.9.3	OG	GO:0006915	67	6	4	0.0895522			apoptotic process	A6XAA7,O60565,P21127,Q07812,Q14814,Q92934	BAD,BAX,CDK11B,GREM1,MEF2D
4.9.3	OG	GO:0006811	67	6	4	0.0895522			ion transport	O14649,P32418,P57103,Q9H427,Q9NPC2,Q9UPR5	KCNK15,KCNK3,KCNK9,SLC8A1,SLC8A2,SLC8A3
4.9.4	OG	GO:0046777	44	3	7	0.0681818	9515800	IGF-IRs are overexpressed in breast cancer, but the function of these receptors has not previously been described. The aim of this study is to assess the extent of autophosphorylation and kinase activity of IGF-IRs in normal and malignant primary human breast tissue.	protein autophosphorylation	P05198,Q53XC0,Q99759	EIF2S1,MAP3K3
4.9.4	OG	GO:0016568	44	3	7	0.0681818			chromatin modification	Q8WUI4,Q9UQL6,Q9Y6J0	CABIN1,HDAC5,HDAC9
4.9.4	OG	GO:0007283	44	3	6	0.0681818	11782390	Immunohistochemistry assays found TSP50 proteins located in the spermatocytes of human testes, whereas in situ hybridization and immunohistochemistry confirmed that gene activation in breast tumors took place in malignant mammary epithelial cells. These results suggested that the normal function of the TSP50 gene was involved in spermatogenesis, whereas the up-regulation of TSP50 in many breast c…	spermatogenesis	P23945,P35527,Q96PN6	ADCY10,FSHR,KRT9
4.9.4	OG	GO:0007018	44	3	3	0.0681818			microtubule-based movement	P33176,Q13748,Q1ZYQ1	KIF5B,TUBA3C,TUBA3D
4.9.4	OG	GO:0006954	44	3	4	0.0681818			inflammatory response	O43916,Q14934,Q9UQL6	CHST1,HDAC5,NFATC4
4.9.4	OG	GO:0000086	44	3	7	0.0681818			G2/M transition of mitotic cell cycle	O00444,O94921,P30305	CDC25B,CDK14,PLK4
4.9.5	B	GO:0007165	12	6	4	0.5	8745151	Signal transduction pathways activated during growth of human breast cancer cells in tissue culture are reviewed.	signal transduction	P11274,P20807,P31947,P42345,P48729,Q15139	BCR,CAPN3,CSNK1A1,MTOR,PRKD1,REXO2
4.10.1	G	GO:0007165	61	27	4	0.442623			signal transduction	D1CS45,D1CS56,O00329,O15211,O15399,O43187,O60603,O95267,P21359,P42336,P42684,P51617,P55196,P61224,P81274,Q02750,Q13671,Q13905,Q5SXQ6,Q5U651,Q5VY90,Q86XR7,Q92963,Q99578,Q99836,Q9NR96,Q9NZL6	ABL2,BCL11B,GPSM2,GRIN2D,IRAK1,IRAK2,MAP2K1,MLLT4,MYD88,NF1,PIK3CA,PIK3CD,RAP1B,RAPGEF1,RASGRP1,RASIP1,RGL1,RGL2,RIN1,RIT2,TICAM2,TLR2,TLR9
4.10.2	OG	GO:0051056	34	6	5	0.176471			regulation of small GTPase mediated signal transduction	C0LTP2,O00212,Q07890,Q15811,Q8IV73,Q8TDF6	ITSN1,RAPGEF1,RASGRP4,RHOD,SOS2
4.10.2	OG	GO:0035556	34	6	5	0.176471			intracellular signal transduction	A8MVN1,P10398,P41743,Q13574,Q6ZVG7,Q8NI35	ARAF,DGKZ,INADL,PRKCI
4.10.3	OG	GO:0046578	22	3	6	0.136364			regulation of Ras protein signal transduction	O60725,Q6FHT0,Q9P212	ICMT,PLCE1
4.10.3	OG	GO:0008284	22	3	5	0.136364	19171042	Autocrine regulation of cell proliferation by estrogen receptor-alpha in estrogen receptor-alpha-positive breast cancer cell lines.	positive regulation of cell proliferation	O60725,P08700,Q6FHT0	ICMT,IL3
4.10.4	OB	GO:0007165	19	7	4	0.368421			signal transduction	P01112,P04049,P09382,P50749,Q12967,Q6KH11,Q9Y616	HRAS,IRAK3,LGALS1,RAF1,RALGDS,RASSF2
4.10.4	OB	GO:0006915	19	7	4	0.368421	16397018	Survivin, a member of the inhibitor of apoptosis protein family, was identified as a potential Stat3-regulated gene by microarray analysis. This was confirmed in Survivin gene promoter studies and chromatin immunoprecipitation assays showing that Stat3 directly binds to and regulates the Survivin promoter. Furthermore, direct inhibition of Stat3 signaling blocked the expression of Survivin protei…	apoptotic process	P01112,P04049,P09382,P15498,P45983,P49354,Q8WWW0	FNTA,HRAS,LGALS1,MAPK8,RAF1,RASSF5,VAV1
4.11.1	G	GO:0006457	39	8	5	0.205128			protein folding	P23284,P30040,Q15084,Q8IXB1,Q96KC8,Q9H173,Q9NZL4,Q9UBS4	DNAJB11,DNAJC1,DNAJC10,ERP29,HSPBP1,PDIA6,PPIB,SIL1
4.11.2	OG	GO:0007165	31	4	4	0.129032	8745151	Signal transduction pathways activated during growth of human breast cancer cells in tissue culture are reviewed.	signal transduction	P01266,P16949,P42261,Q9BPU6	DPYSL5,GRIA1,STMN1,TG
4.11.2	OG	GO:0006355	31	4	8	0.129032			regulation of transcription, DNA-dependent	O14776,O95218,P23246,Q96IZ0	PAWR,SFPQ,TCERG1,ZRANB2
4.11.3	OG	GO:0006986	23	3	5	0.130435			response to unfolded protein	P04792,P34931,Q9NZJ5	EIF2AK3,HSPA1L,HSPB1
4.11.3	OG	GO:0006810	23	3	3	0.130435			transport	P01130,P04114,P46098	APOB,HTR3A,LDLR
4.11.3	OG	GO:0001666	23	3	4	0.130435	22356756	Only a subset of hypoxia-induced genes in vitro demonstrates prognostic value when evaluated in a large clinical dataset. Despite clear evidence of temporal patterns of gene-expression in vitro, the subset of prognostic hypoxia regulated genes cannot be identified based on temporal pattern alone. In vivo derived signatures appear to identify the prognostic hypoxia induced genes. The prognostic va…	response to hypoxia	A8C1Z0,P09848,Q9Y4L1	HYOU1,LCT
4.11.4	OB	GO:0051258	21	3	7	0.142857	15914550	Tau protein promotes tubulin polymerization and stabilizes microtubules (9). We hypothesized that loss of tau expression may sensitize breast cancer cells to paclitaxel by rendering microtubules more vulnerable to this drug. To test this hypothesis, we performed small interfering RNA (siRNA) experiments to knock down tau expression in breast cancer cells and examined the sensitivity of these cell…	protein polymerization	P04350,P07437,Q5SU16	TUBB,TUBB3
4.11.4	OB	GO:0030168	21	3	6	0.142857			platelet activation	P00451,P04275,P11021	F8,HSPA5,VWF
4.11.4	OB	GO:0007596	21	3	5	0.142857	3345487	TAMOXIFEN is an antiestrogen which is widely used in the treatment of breast carcinoma.' Further- more, it has recently been advocated for both nonmalig- nant breast disease2 and breast carcinoma pro phyla xi^.^ If these recommendations are adopted, usage of tamoxifen will increase. However, there have been several reports of venous and arterial thrombosis associated with tamoxifen therapy for br…	blood coagulation	P00451,P04275,P11021	F8,HSPA5,VWF
4.11.4	OB	GO:0007018	21	3	3	0.142857			microtubule-based movement	P04350,P07437,Q5SU16	TUBB,TUBB3
4.11.4	OB	GO:0006457	21	3	5	0.142857	14534301	BRCT folding defects resulting from cancer-predisposing BRCA1 truncation mutations can be assayed for and detected at the protein level using a simple protease sensitivity assay. Using a proteolysis-based assay to probe the BRCT for non-native conformations, we show that the majority of the tested missense and truncations alter the folding state of the BRCT.	protein folding	P04350,P11142,P38646	HSPA8,HSPA9,TUBB3
4.11.4	OB	GO:0002576	21	3	7	0.142857			platelet degranulation	P00451,P04275,P11021	F8,HSPA5,VWF
4.12.1	OG	GO:0042493	31	4	3	0.129032	11526484	The mechanisms by which cancer cells survive and escape the cytotoxic effects of chemotherapeutic agents are essentially unknown. In the present study, we demonstrate that in the MDA-MB-231 and MDA-MB-435 breast cancer cells, ligation of 1 integrins by their extracellular matrix ligands inhibits significantly apoptosis induced by paclitaxel and vincristine, two microtubule-directed chemotherapeut…	response to drug	P08183,P29474,P34947,Q15835	ABCB1,GRK1,GRK5,NANOS3
4.12.1	OG	GO:0007601	31	4	6	0.129032			visual perception	P35243,Q15835,Q53XL0,Q9Y6H8	GJA3,GRK1,RCVRN
4.12.1	OG	GO:0007165	31	4	4	0.129032	8745151	Signal transduction pathways activated during growth of human breast cancer cells in tissue culture are reviewed.	signal transduction	P25942,P29474,P35243,Q8TAV4	CD40,NANOS3,RCVRN,STOML3
4.12.1	OG	GO:0006810	31	4	3	0.129032			transport	P08183,P22307,P29033,Q9Y6H8	ABCB1,CTDSP2,GJA3,GJB2,SYCP2
4.12.2	OG	GO:0030335	20	3	7	0.15	16572175	RANK is expressed on cancer cell lines and breast cancer cells in patients. In a mouse model of melanoma metastasis 9 , in vivo neutralization of RANKL by osteoprotegerin results in complete protection from paralysis and a marked reduction in tumour burden in bones but not in other organs. Our data show that local differentiation factors such as RANKL have an important role in cell migration and …	positive regulation of cell migration	P16234,P21453,Q13418	ILK,PDGFRA,S1PR1
4.12.2	OG	GO:0007268	20	3	5	0.15			synaptic transmission	P30939,P51636,Q53X57	CAV2,HTR1F
4.12.3	B	GO:0007596	28	10	5	0.357143	3345487	TAMOXIFEN is an antiestrogen which is widely used in the treatment of breast carcinoma.' Further- more, it has recently been advocated for both nonmalig- nant breast disease2 and breast carcinoma pro phyla xi^.^ If these recommendations are adopted, usage of tamoxifen will increase. However, there have been several reports of venous and arterial thrombosis associated with tamoxifen therapy for br…	blood coagulation	P04899,P07947,P29350,P35228,P35613,P63000,Q03135,Q07889,Q14451,Q92667	AKAP1,BSG,CAV1,GNAI2,GRB7,NANOS2,PTPN6,RAC1,SOS1,YES1
4.12.4	OB	GO:0007264	18	5	6	0.277778			small GTPase mediated signal transduction	A4D2P0,A4D2P1,O14939,P04629,Q13393	NTRK1,PLD1,PLD2,RAC1
4.12.4	OB	GO:0007165	18	5	4	0.277778	8745151	Signal transduction pathways activated during growth of human breast cancer cells in tissue culture are reviewed.	signal transduction	P17302,P51813,Q12933,Q53YD3,Q9Y4K3	BMX,GJA1,GRB7,TANK,TRAF6
4.12.5	B	GO:0051260	8	3	7	0.375	17148612	Investigation of the oligomerization properties of the EGFR, ErbB2, and ErbB3 using #-gal complementation yielded quantitative data about the interaction of each of these receptors in basal and stimulated conditions. The interaction of ErbB2 with the EGFR and ErbB3 is readily detected in the presence of ligand confirming its role as the heterodimerization partner. However, the basal interactions …	protein homooligomerization	P04156,Q2TNI1,Q53YK7	CAV1,PRNP
4.13.1	G	GO:0007165	37	9	4	0.243243			signal transduction	P11233,P63151,Q00005,Q13362,Q14738,Q16537,Q6ZN33,Q99996,Q9Y2T4	AKAP9,PPP2R2A,PPP2R2B,PPP2R2C,PPP2R5C,PPP2R5D,PPP2R5E,RALA
4.13.2	G	GO:0007264	28	5	6	0.178571			small GTPase mediated signal transduction	P36404,P51149,P62491,Q53YD8,Q9NP72	ARL2,RAB11A,RAB18,RAB7A
4.13.3	G	GO:0042493	23	4	3	0.173913	11526484	The mechanisms by which cancer cells survive and escape the cytotoxic effects of chemotherapeutic agents are essentially unknown. In the present study, we demonstrate that in the MDA-MB-231 and MDA-MB-435 breast cancer cells, ligation of 1 integrins by their extracellular matrix ligands inhibits significantly apoptosis induced by paclitaxel and vincristine, two microtubule-directed chemotherapeut…	response to drug	P13569,P37840,Q92997,Q99497	CFTR,DVL3,PARK7,SNCA
4.13.4	OG	GO:0006355	19	3	8	0.157895			regulation of transcription, DNA-dependent	A2I2N5,P56645,P67775	PER3,PPP2CA
4.13.4	OG	GO:0000278	19	3	3	0.157895	21139994	To reveal primary effects, we examined digitoxin's effect 6 h post-treatment with the highest dose, 1μg/ml, and found upregulation of the stress response genes EGR-1 and NAB2, lipid biosynthetic genes and the tumor suppressor gene p21, and downregulation of the mitotic cell cycle. gene CDC16 and the replication gene PolR3B. RT-PCR analysis validated effects on stress response, apoptotic and cell …	mitotic cell cycle	O95684,Q562F6,Q5FBB7	FGFR1OP,SGOL1,SGOL2
4.13.5	OB	GO:0043065	12	3	7	0.25			positive regulation of apoptotic process	P08758,P10809,P49810	ANXA5,HSPD1,PSEN2
4.13.5	OB	GO:0006916	12	3	8	0.25			anti-apoptosis	P08107,P08758,P49810	ANXA5,HSPA1A,HSPA1B,PSEN2
4.13.5	OB	GO:0006468	12	3	6	0.25			protein phosphorylation	P48730,Q00535,Q9H0K1	CDK5,CSNK1D,SIK2
4.14.1	OG	GO:0045892	18	4	9	0.222222			negative regulation of transcription, DNA-dependent	O00308,P67809,Q5YLC1,Q9H0M0	WWP1,WWP2,YBX1
4.14.1	OG	GO:0007165	18	4	4	0.222222			signal transduction	P29466,P35659,Q7Z628,Q9H0M0	CASP1,DEK,SLC6A2,SLC6A5,WWP1
4.14.2	B	GO:0045893	6	3	9	0.5			positive regulation of transcription, DNA-dependent	P05549,P06400,Q99967	CITED2,RB1,TFAP2A
4.15.1	G	GO:0007165	14	4	4	0.285714			signal transduction	P52564,Q16644,Q8IW41,Q92913	FGF13,MAP2K6,MAPKAPK3,MAPKAPK5
4.15.2	OG	GO:0016568	10	3	7	0.3			chromatin modification	Q9NVP2,Q9UKI8,Q9Y294	ASF1A,ASF1B,TLK1
4.15.2	OG	GO:0006468	10	3	6	0.3			protein phosphorylation	O00418,Q9UKI8,Q9Y6R4	EEF2K,MAP3K4,TLK1
4.15.2	OG	GO:0006355	10	3	8	0.3			regulation of transcription, DNA-dependent	P15336,Q9NVP2,Q9Y294	ASF1A,ASF1B,ATF2
4.16.1	OG	GO:0043066	7	3	7	0.428571			negative regulation of apoptotic process	A4D0Y8,P41159,Q9UBU3	GHRL,LEP
4.16.1	OG	GO:0008203	7	3	6	0.428571			cholesterol metabolic process	A4D0Y8,P41159,P48357	LEP,LEPROT
4.16.1	OG	GO:0007565	7	3	3	0.428571	22648499	About 1 in 3,000 pregnancies is associated with a breast cancer diagnosis. The numbers are small but, as more women delay childbearing to an age where the risk of breast cancer is greater, these numbers are likely to increase. One study, based on a registry of Norwegian patients, showed a 2.5% annual increase in the risk of cancer during pregnancy, with breast cancer the most common diagnosis.	female pregnancy	A4D0Y8,P41159,P55089	LEP,UCN
4.16.1	OG	GO:0006112	7	3	5	0.428571			energy reserve metabolic process	A4D0Y8,P41159,P48357	LEP,LEPROT
4.16.1	OG	GO:0006006	7	3	7	0.428571			glucose metabolic process	A4D0Y8,P41159,Q9UBU3	GHRL,LEP
4.17.1	B	GO:0008285	5	3	5	0.6	22143930	Furthermore, the proliferation of MDA-MB-231 cells transfected with OPN shRNA was significantly decreased when compared to the negative control (transfected with empty vector). Sensitivity of MDA-MB-231 cells to doxorubicin was enhanced after treatment with OPN shRNA. The IC50 values of doxorubicin of the OPN-transfected group, the MDA-MB-231 cells and the negativetransfected group were 0.13588, …	negative regulation of cell proliferation	P19793,P40337,P49918	CDKN1C,RXRA,VHL
4.19.1	G	GO:0007596	7	3	5	0.428571			blood coagulation	P05107,P11215,P68871	HBB,ITGAM,ITGB2
4.20.1	G	GO:0022904	6	4	6	0.666667			respiratory electron transport chain	P00395,P00414,P13073,P20674	COX4I1,COX5A,MT-CO1,MT-CO3
4.21.1	G	GO:0034641	4	3	3	0.75			cellular nitrogen compound metabolic process	O95190,P11926,P54368	OAZ1,OAZ2,ODC1
4.21.1	G	GO:0006596	4	3	7	0.75			polyamine biosynthetic process	P11926,P54368,Q53TU3	OAZ1,ODC1
4.21.1	G	GO:0006521	4	3	6	0.75			regulation of cellular amino acid metabolic process	O95190,P11926,P54368	OAZ1,OAZ2,ODC1
5.1.1	G	GO:0010467	165	35	3	0.212121			gene expression	O60563,O60583,O75448,O75586,O95718,P10589,P10828,P11473,P11474,P13631,P22736,P24863,P28702,P35398,P35637,P37231,P41235,P48443,P49336,P55055,P62508,Q08170,Q13133,Q13243,Q13247,Q13285,Q92731,Q92753,Q93074,Q96G25,Q96RI1,Q9NVC6,Q9P2I0,Q9UHY1,Q9Y2X0	CCNC,CCNT1,CCNT2,CDK8,CPSF2,ESR2,ESRRA,ESRRB,ESRRG,FUS,HNF4A,MED12,MED16,MED17,MED24,MED6,MED8,NR1H2,NR1H3,NR1H4,NR2F1,NR4A1,NR5A1,NRBP1,PPARG,RARG,RORA,RORB,RXRB,RXRG,SRSF4,SRSF5,SRSF6,THRB,VDR
5.1.2	G	GO:0006355	130	21	8	0.161538			regulation of transcription, DNA-dependent	B4DPZ1,P27540,P35869,P51610,P62324,Q07687,Q15562,Q15853,Q16254,Q16665,Q6PL18,Q6PML9,Q7Z4L3,Q86X55,Q8NFD5,Q99743,Q9BQG0,Q9NX70,Q9UMX1,Q9Y692,Q9Y6K9	AHR,ARID1B,ARNT,ATAD2,BTG1,CARM1,CCNC,DLX2,E2F4,GMEB1,HCFC1,HIF1A,IKBKG,MED29,MYBBP1A,NPAS2,SLC30A9,SUFU,TEAD2,USF2
5.1.3	OG	GO:0045893	109	14	9	0.12844			positive regulation of transcription, DNA-dependent	O14497,O14920,O15085,P18075,P20749,P20823,P33076,P43699,P56178,Q15650,Q96L73,Q96T76,Q9Y261,Q9Y2W1	ARHGEF11,ARID1A,BCL3,BMP7,CIITA,DLX5,FOXA2,HNF1A,IKBKB,MMS19,NKX2-1,NSD1,THRAP3,TRIP4
5.1.3	OG	GO:0007165	109	14	4	0.12844			signal transduction	A3KN82,B3KQ22,B7ZML2,P04000,P11802,P27815,P30281,P42226,P53667,P61201,Q13136,Q13158,Q8TDM6,Q8TEU7	CCND3,CDK4,COPS2,DLG5,FADD,LIMK1,OPN1LW,PDE4A,PPFIA1,RAPGEF6,STAT6
5.1.4	OG	GO:0008285	81	9	5	0.111111	22143930	Furthermore, the proliferation of MDA-MB-231 cells transfected with OPN shRNA was significantly decreased when compared to the negative control (transfected with empty vector). Sensitivity of MDA-MB-231 cells to doxorubicin was enhanced after treatment with OPN shRNA. The IC50 values of doxorubicin of the OPN-transfected group, the MDA-MB-231 cells and the negativetransfected group were 0.13588, …	negative regulation of cell proliferation	A8K3H3,A8K571,D2KUA6,P11831,P29590,Q13616,Q5QHG3,Q6IBC8,Q92796	BMP7,BTG1,CUL1,MPP3,PML,PPARG,RARB,RARG,SRF
5.1.4	OG	GO:0006915	81	9	4	0.111111			apoptotic process	B3KTW0,P28065,P61289,Q02078,Q12802,Q13009,Q13616,Q99828,Q9NZN5	AKAP13,ARHGEF12,CIB1,CUL1,MEF2A,PSMB9,PSME3,TIAM1
5.1.5	G	GO:0006810	64	5	3	0.078125			transport	P21912,P36021,P55058,Q5T2W1,Q6PIV7	PDZK1,PLTP,SDHB,SLC16A2,SLC25A34
5.1.6	OG	GO:0051216	59	4	5	0.0677966			cartilage development	D0VY79,P22004,Q53QU7,Q569H8	BMP6,DLX2,ESRRA,HIF1A
5.1.6	OG	GO:0045892	59	4	9	0.0677966			negative regulation of transcription, DNA-dependent	O15379,Q4U0F0,Q8IW13,Q96EB6	HDAC3,NR1H3,NR1I3,SIRT1
5.1.6	OG	GO:0015031	59	4	5	0.0677966	21628496	Breast cancer resistance protein (BCRP), an ATP-dependent efflux transporter, confers drug resistance to many chemotherapy agents. BCRP is overexpressed in tumors exposed to an acidic environment; therefore, it is important to establish the effect of low pH on BCRP transport activity. It has recently been reported that BCRP transports substrates more efficiently in an acidic microenvironment.	protein transport	O14910,Q9HAP6,Q9HD26,Q9NUP9	GOPC,LIN7A,LIN7B,LIN7C
5.1.6	OG	GO:0007596	59	4	5	0.0677966			blood coagulation	P02647,P17252,P35609,Q12840	ACTN2,APOA1,KIF5A,PRKCA
5.1.7	OG	GO:0051593	43	3	7	0.0697674			response to folic acid	B4DEE8,P16455,Q16656	MGMT,NFE2L1
5.1.7	OG	GO:0006936	43	3	4	0.0697674			muscle contraction	P46939,Q13424,Q13884	SNTA1,SNTB1,UTRN
5.1.7	OG	GO:0006357	43	3	9	0.0697674			regulation of transcription from RNA polymerase II promoter	Q14186,Q16656,Q6ZRS2	NFE2L1,SRCAP,TFDP1
5.1.8	B	GO:0045893	53	17	9	0.320755			positive regulation of transcription, DNA-dependent	O60244,O75469,P10275,P10276,P20226,P28482,P40763,Q01094,Q04917,Q07869,Q14686,Q15648,Q1HBJ4,Q92769,Q92793,Q9UBK2,Q9Y6Q9	AR,CREBBP,E2F1,HDAC2,MAPK1,MBD4,MED14,NCOA3,NCOA6,NR1I2,PPARA,PPARGC1A,RARA,STAT3,TBP,YWHAH
5.1.9	B	GO:0006355	36	11	8	0.305556			regulation of transcription, DNA-dependent	P03372,P16220,P50750,Q00403,Q09472,Q13029,Q15329,Q15596,Q4LE28,Q5THJ1,Q9Y618	CDK9,CREB1,CREBBP,E2F5,EP300,ESR1,GTF2B,NCOA2,NCOR2,PRDM2
5.1.10	B	GO:0007165	25	6	4	0.24	8745151	Signal transduction pathways activated during growth of human breast cancer cells in tissue culture are reviewed.	signal transduction	O00170,P10826,P12931,P68400,Q15185,Q16539	AURKAIP1,CSNK2A1,MAPK14,PTGES3,RARB,SRC
5.1.11	B	GO:0045892	19	5	9	0.263158			negative regulation of transcription, DNA-dependent	P10827,P63165,Q13573,Q969G3,Q99873	PRMT1,SMARCE1,SNW1,SUMO1,THRA
5.1.12	OB	GO:0045471	14	3	4	0.214286			response to ethanol	P19793,P24385,Q6FI00	CCND1,RXRA
5.1.12	OB	GO:0044255	14	3	4	0.214286			cellular lipid metabolic process	O75376,O95477,P19793	ABCA1,NCOR1,RXRA
5.1.12	OB	GO:0042493	14	3	3	0.214286			response to drug	P24385,Q5U0J5,Q6FI00	CCND1,CREB1
5.1.12	OB	GO:0014070	14	3	4	0.214286			response to organic cyclic compound	P19793,P24385,Q6FI00	CCND1,RXRA
5.1.12	OB	GO:0001889	14	3	5	0.214286			liver development	P19793,P24385,Q6FI00	CCND1,RXRA
5.2.1	G	GO:0000278	119	21	3	0.176471	21139994	To reveal primary effects, we examined digitoxin's effect 6 h post-treatment with the highest dose, 1μg/ml, and found upregulation of the stress response genes EGR-1 and NAB2, lipid biosynthetic genes and the tumor suppressor gene p21, and downregulation of the mitotic cell cycle. gene CDC16 and the replication gene PolR3B. RT-PCR analysis validated effects on stress response, apoptotic and cell …	mitotic cell cycle	O15392,O43683,O95067,O95997,P09884,P14635,P15927,P30153,P30291,P30304,P30305,P30307,P31350,P33991,P39748,P78396,Q13561,Q99640,Q9BQQ3,Q9H211,Q9NXR1	BIRC5,BUB1,CCNA1,CCNB1,CCNB2,CDC25A,CDC25B,CDC25C,CDT1,DCTN2,FEN1,GORASP1,MCM4,NDE1,PKMYT1,POLA1,PPP2R1A,PTTG1,RPA2,RRM2,WEE1
5.2.2	G	GO:0006355	98	17	8	0.173469			regulation of transcription, DNA-dependent	C9JL99,P11388,P17096,P41218,P50570,P52926,Q01538,Q03060,Q04726,Q08050,Q13112,Q13950,Q14005,Q1M182,Q5T6U8,Q9UIV1,Q9Y250	CHAF1B,CNOT7,CREM,DNM2,FOXM1,HMGA1,HMGA2,IL16,KAT5,LZTS1,MNDA,PKMYT1,RUNX2,TLE3,TOP2A
5.2.3	G	GO:0007165	81	11	4	0.135802	8745151	Signal transduction pathways activated during growth of human breast cancer cells in tissue culture are reviewed.	signal transduction	P06748,P07948,P16949,P29692,P47736,Q04724,Q07666,Q13635,Q14643,Q15311,Q9H8V3	ECT2,EEF1D,ITPR1,KHDRBS1,LYN,NPM1,PTCH1,RALBP1,RAP1GAP,STMN1,TLE1
5.2.4	G	GO:0007067	70	8	7	0.114286			mitosis	B3KVE1,O95835,P41002,P52732,Q53EZ4,Q96KB5,Q96R06,Q9Y5T5	CCNF,CEP55,KIF11,LATS1,PBK,SPAG5,USP16,WEE1
5.2.5	G	GO:0006915	62	7	4	0.112903	16397018	Survivin, a member of the inhibitor of apoptosis protein family, was identified as a potential Stat3-regulated gene by microarray analysis. This was confirmed in Survivin gene promoter studies and chromatin immunoprecipitation assays showing that Stat3 directly binds to and regulates the Survivin promoter. Furthermore, direct inhibition of Stat3 signaling blocked the expression of Survivin protei…	apoptotic process	O15151,O75293,O95257,P02545,P08670,P20700,Q9NR09	BIRC6,GADD45B,GADD45G,LMNA,LMNB1,MDM4,VIM
5.2.6	G	GO:0006281	55	5	7	0.0909091			DNA repair	O15287,P49459,Q6FHX6,Q9HB96,Q9NPI8	FANCE,FANCF,FANCG,FEN1,UBE2A
5.2.7	G	GO:0015031	50	4	5	0.08	21628496	Breast cancer resistance protein (BCRP), an ATP-dependent efflux transporter, confers drug resistance to many chemotherapy agents. BCRP is overexpressed in tumors exposed to an acidic environment; therefore, it is important to establish the effect of low pH on BCRP transport activity. It has recently been reported that BCRP transports substrates more efficiently in an acidic microenvironment.	protein transport	O00562,P14625,P61020,Q8TEM1	HSP90B1,NUP210,PITPNM1,RAB5B
5.2.8	OG	GO:0045892	46	3	9	0.0652174			negative regulation of transcription, DNA-dependent	P98082,Q14469,Q92993	C21orf33,DAB2,KAT5
5.2.8	OG	GO:0008285	46	3	5	0.0652174			negative regulation of cell proliferation	Q16667,Q92574,Q9BYG9	CDKN3,NPM1,TSC1
5.2.8	OG	GO:0007399	46	3	4	0.0652174	20840789	Neural recognition molecule L1CAM, which is a key protein involved in early nervous system development, is known to be abnormally expressed and shed in several types of cancers where it participates in metastasis and progression. The distinction of L1CAM presence in cancerous vs. normal tissues has suggested it to be a new target for cancer treatment. Our current study focused on the potential ro…	nervous system development	P49757,Q14469,Q92574	C21orf33,NUMB,TSC1
5.2.8	OG	GO:0007173	46	3	8	0.0652174			epidermal growth factor receptor signaling pathway	O95782,Q8NFH8,Q9Y6I3	AP2A1,EPN1,REPS2
5.2.8	OG	GO:0007050	46	3	6	0.0652174	12093892	Nocodazole, vincristine, and colchicine are structurally diverse agents that disrupt microtubule function by binding to various sites on β-tubulin and suppressing microtubule dynamics or inducing microtubule depolymerization (1–3). These actions are useful in cell synchronization studies, where brief exposures to nocodazole are routinely used to reversibly arrest cells in mitosis (4, 5). In addit…	cell cycle arrest	Q16667,Q92574,Q96Q89	CDKN3,KIF20B,TSC1
5.2.8	OG	GO:0007026	46	3	9	0.0652174			negative regulation of microtubule depolymerization	B9ZVR1,P27816,Q93045	MAP4,STMN2
5.2.8	OG	GO:0006897	46	3	6	0.0652174			endocytosis	O95782,P49418,Q9Y6I3	AMPH,AP2A1,EPN1
5.2.8	OG	GO:0001701	46	3	6	0.0652174			in utero embryonic development	A6NFE9,P98082,Q14469	C21orf33,DAB2,UBE2A
5.2.9	OB	GO:0006281	10	4	7	0.4	22683426	Defects in components of DNA repair pathways are responsible for numerous hereditary cancer syndromes and are also common in many sporadic malignancies. Inherited mutations in the breast cancer susceptibility genes BRCA1 and BRCA2 or components of the Fanconi anemia (FA) complex incite genomic instability and predispose to malignancy. The products of the BRCA and FA genes participate in a conserv…	DNA repair	O15360,P12004,P24522,Q00597	FANCA,FANCC,GADD45A,PCNA
5.2.9	OB	GO:0000086	10	4	7	0.4			G2/M transition of mitotic cell cycle	P06493,P24522,P38936,Q5TCA8	CDK1,CDKN1A,GADD45A
5.3.1	G	GO:0007165	96	23	4	0.239583	8745151	Signal transduction pathways activated during growth of human breast cancer cells in tissue culture are reviewed.	signal transduction	O00213,O00459,O43586,O60496,O60674,P01024,P08922,P10721,P20936,P29350,P42684,P46108,P49023,P56945,P63104,P78314,Q13177,Q14511,Q68EM7,Q92734,Q99704,Q9NWQ8,Q9UQB3	ABL2,APBB1,ARHGAP17,ART4,BCAR1,C3,CRK,CTNND2,DOK2,JAK2,KIT,NEDD9,PAG1,PAK2,PIK3R2,PSTPIP1,PTPN6,PXN,RASA1,ROS1,SH3BP2,TFG,YWHAZ
5.3.2	G	GO:0006281	73	10	7	0.136986			DNA repair	B0FXP0,O15315,O43502,O43543,O75771,Q06609,Q16531,Q6ZNA8,Q92466,Q99638	DDB1,DDB2,RAD51,RAD51C,RAD51L1,RAD51L3,RAD9A,XRCC2
5.3.3	G	GO:0006468	63	9	6	0.142857			protein phosphorylation	P08631,P23458,P24941,P29323,P43403,Q00535,Q06187,Q92918,Q9Y4K4	BTK,CDK2,CDK5,EPHB2,HCK,JAK1,MAP4K1,MAP4K5,ZAP70
5.3.4	G	GO:0006915	54	6	4	0.111111	16397018	Survivin, a member of the inhibitor of apoptosis protein family, was identified as a potential Stat3-regulated gene by microarray analysis. This was confirmed in Survivin gene promoter studies and chromatin immunoprecipitation assays showing that Stat3 directly binds to and regulates the Survivin promoter. Furthermore, direct inhibition of Stat3 signaling blocked the expression of Survivin protei…	apoptotic process	P31946,P55211,P62258,Q07890,Q92542,Q969W1	CASP9,NCSTN,SOS2,YWHAB,YWHAE,ZDHHC16
5.3.5	OG	GO:0042493	48	4	3	0.0833333	11526484	The mechanisms by which cancer cells survive and escape the cytotoxic effects of chemotherapeutic agents are essentially unknown. In the present study, we demonstrate that in the MDA-MB-231 and MDA-MB-435 breast cancer cells, ligation of 1 integrins by their extracellular matrix ligands inhibits significantly apoptosis induced by paclitaxel and vincristine, two microtubule-directed chemotherapeut…	response to drug	D0PNI1,O15357,Q03135,Q2TNI1	CAV1,INPPL1,YWHAZ
5.3.5	OG	GO:0030154	48	4	3	0.0833333			cell differentiation	B0LPF3,P04629,P62993,Q9Y6N7	GRB2,NTRK1,ROBO1
5.3.5	OG	GO:0008285	48	4	5	0.0833333	22143930	Furthermore, the proliferation of MDA-MB-231 cells transfected with OPN shRNA was significantly decreased when compared to the negative control (transfected with empty vector). Sensitivity of MDA-MB-231 cells to doxorubicin was enhanced after treatment with OPN shRNA. The IC50 values of doxorubicin of the OPN-transfected group, the MDA-MB-231 cells and the negativetransfected group were 0.13588, …	negative regulation of cell proliferation	O15357,P46527,Q03135,Q2TNI1	CAV1,CDKN1B,INPPL1
5.3.5	OG	GO:0007596	48	4	5	0.0833333			blood coagulation	P47756,P62993,Q03135,Q8TDN4	CABLES1,CAPZB,CAV1,GRB2
5.3.5	OG	GO:0007265	48	4	7	0.0833333			Ras protein signal transduction	P04629,P46109,P62993,Q7L591	CRKL,DOK3,GRB2,NTRK1
5.3.5	OG	GO:0006355	48	4	8	0.0833333			regulation of transcription, DNA-dependent	O00401,P22670,P22681,Q14258	CBL,RFX1,TRIM25,WASL
5.3.6	B	GO:0045893	10	4	9	0.4			positive regulation of transcription, DNA-dependent	O15350,P51587,P54132,P62826	BLM,BRCA2,RAN,TP73
5.4.1	G	GO:0007165	79	14	4	0.177215			signal transduction	O14733,O15397,O60239,O95373,P24593,P35568,P41970,P43487,P45985,P48436,P48729,Q12933,Q8IW41,Q9UQF2	CSNK1A1,ELK3,IGFBP5,IPO7,IPO8,IRS1,MAP2K4,MAP2K7,MAPK8IP1,MAPKAPK5,RANBP1,SH3BP5,SOX9,TANK
5.4.2	OG	GO:0055085	65	9	4	0.138462	22160574	The transmembrane transport of anticancer drugs is mainly regulated by P-glycoprotein encoded by the human multidrug resistance gene 1 gene (MDR1). Since there were controversies regarding the association between MDR1 C3435T polymorphism and response to chemotherapy among patients with advanced breast cancer, a meta-analysis of the link was conducted. A total of 7 studies consist of 464 advanced …	transmembrane transport	P37198,P49790,P49792,P52948,P57740,Q99567,Q9UIA9,Q9UKX7,Q9UMR2	DDX19B,NUP107,NUP153,NUP50,NUP62,NUP88,NUP98,RANBP2,XPO7
5.4.2	OG	GO:0015031	65	9	5	0.138462			protein transport	P37198,P49790,P49792,P52948,P57740,Q99567,Q99698,Q9UKX7,Q9UMR2	DDX19B,LYST,NUP107,NUP153,NUP50,NUP62,NUP88,NUP98,RANBP2
5.4.3	OG	GO:0006886	55	7	6	0.127273			intracellular protein transport	O00410,O00505,O43592,O60684,O95149,P55060,Q9HAV4	CSE1L,IPO5,KPNA3,KPNA6,SNUPN,XPO5,XPOT
5.4.3	OG	GO:0006355	55	7	8	0.127273			regulation of transcription, DNA-dependent	O15015,P17544,P23511,P24278,Q06455,Q12873,Q99966	ATF7,CHD3,CITED1,NFYA,RUNX1T1,ZBTB25,ZNF646
5.4.3	OG	GO:0006351	55	7	8	0.127273			transcription, DNA-dependent	P17544,P19419,P24278,Q06455,Q92754,Q99966,Q99967	ATF7,CITED1,CITED2,ELK1,RUNX1T1,TFAP2C,ZBTB25
5.4.4	G	GO:0016070	38	5	6	0.131579			RNA metabolic process	P26651,P46777,Q15717,Q16637,Q92973	ELAVL1,RPL5,SMN2,TNPO1,ZNF823
5.4.5	OG	GO:0048286	33	3	7	0.0909091			lung alveolus development	P12272,Q53XY9,Q9UPT6	MAPK8IP3,PTHLH
5.4.5	OG	GO:0046328	33	3	8	0.0909091			regulation of JNK cascade	Q13387,Q7Z6J0,Q9UPT6	MAPK8IP2,MAPK8IP3,SH3RF1
5.4.5	OG	GO:0035556	33	3	5	0.0909091			intracellular signal transduction	B3KR14,O94806,P51178	PLCD1,PRKD3
5.4.5	OG	GO:0007283	33	3	6	0.0909091	11782390	Immunohistochemistry assays found TSP50 proteins located in the spermatocytes of human testes, whereas in situ hybridization and immunohistochemistry confirmed that gene activation in breast tumors took place in malignant mammary epithelial cells. These results suggested that the normal function of the TSP50 gene was involved in spermatogenesis, whereas the up-regulation of TSP50 in many breast c…	spermatogenesis	O43521,Q12772,Q8NCY3	BCL2L11,SREBF2
5.4.5	OG	GO:0006917	33	3	8	0.0909091			induction of apoptosis	O43521,O75940,Q7Z6J0	BCL2L11,SH3RF1,SMNDC1
5.4.5	OG	GO:0006915	33	3	4	0.0909091	16397018	Survivin, a member of the inhibitor of apoptosis protein family, was identified as a potential Stat3-regulated gene by microarray analysis. This was confirmed in Survivin gene promoter studies and chromatin immunoprecipitation assays showing that Stat3 directly binds to and regulates the Survivin promoter. Furthermore, direct inhibition of Stat3 signaling blocked the expression of Survivin protei…	apoptotic process	O43521,O75940,P07305	BCL2L11,H1F0,SMNDC1
5.4.5	OG	GO:0006470	33	3	6	0.0909091			protein dephosphorylation	Q13115,Q8WTR2,Q9BY84	DUSP16,DUSP19,DUSP4
5.4.5	OG	GO:0006468	33	3	6	0.0909091			protein phosphorylation	O00418,O94806,P17936	EEF2K,IGFBP3,PRKD3
5.4.6	B	GO:0006351	23	8	8	0.347826			transcription, DNA-dependent	P04637,P05412,P06400,P06454,P15336,P84022,Q00613,Q15796	ATF2,HSF1,JUN,PTMA,RB1,SMAD2,SMAD3,TP53
5.5.1	G	GO:0006355	72	20	8	0.277778			regulation of transcription, DNA-dependent	O95905,P09086,P10599,P15036,P17676,P24468,P27797,P29375,P40424,P49715,Q00653,Q13105,Q14498,Q3L8U1,Q59GV3,Q8TDD1,Q9NR55,Q9UBC0,Q9UBS8,Q9Y6X2	BATF3,CALR,CEBPA,CEBPB,CHD9,DDX54,ECD,ETS2,KDM5A,NFKB2,NR2F2,ONECUT1,PBX1,PIAS3,POU2F2,RBM39,RNF14,SMARCC2,TXN,ZBTB17
5.5.2	G	GO:0006351	52	9	8	0.173077			transcription, DNA-dependent	P08235,P14921,P26583,P42229,P51692,P53041,Q13263,Q13886,Q8IZL8	ETS1,HMGB2,KLF9,NR3C2,PELP1,PPP5C,STAT5A,STAT5B,TRIM28
5.5.3	G	GO:0030521	43	5	7	0.116279			androgen receptor signaling pathway	O43294,P48552,Q05086,Q9H2G0,Q9Y3R0	LGALS12,NRIP1,TGFB1I1,UBE3A
5.5.4	OG	GO:0007166	38	4	5	0.105263			cell surface receptor signaling pathway	P01730,P06239,P38484,Q99933	BAG1,CD4,IFNGR2,LCK
5.5.4	OG	GO:0006338	38	4	8	0.105263			chromatin remodeling	Q12824,Q17S11,Q8TAQ2,Q96GM5	SMARCB1,SMARCC2,SMARCD1
5.5.5	OG	GO:0032355	30	3	7	0.1			response to estradiol stimulus	B4DQJ2,Q6N087,Q8TD08	ETS1,MAPK15,NR2F2
5.5.5	OG	GO:0008380	30	3	8	0.1	11306511	Alternative and aberrant messenger RNA splicing of the mdm2 oncogene in invasive breast cancer.	RNA splicing	O75934,O94906,Q00839	BCAS2,HNRNPU,PRPF6
5.5.5	OG	GO:0006457	30	3	5	0.1	14534301	BRCT folding defects resulting from cancer-predisposing BRCA1 truncation mutations can be assayed for and detected at the protein level using a simple protease sensitivity assay. Using a proteolysis-based assay to probe the BRCT for non-native conformations, we show that the majority of the tested missense and truncations alter the folding state of the BRCT.	protein folding	Q02790,Q08752,Q13451	FKBP4,FKBP5,PPID
5.5.6	B	GO:0045893	18	10	9	0.555556			positive regulation of transcription, DNA-dependent	O15164,O75925,P19838,P20248,P28069,P51531,P55345,Q04206,Q05516,Q92922	CCNA2,NFKB1,PIAS1,POU1F1,PRMT2,RELA,SMARCA2,SMARCC1,TRIM24,ZBTB16
5.5.7	OB	GO:0010467	8	3	3	0.375			gene expression	P04150,P06401,P10588	NR2F6,NR3C1,PGR
5.5.7	OB	GO:0007165	8	3	4	0.375	8745151	Signal transduction pathways activated during growth of human breast cancer cells in tissue culture are reviewed.	signal transduction	P04150,P06401,P10588	NR2F6,NR3C1,PGR
5.6.1	G	GO:0007165	62	18	4	0.290323			signal transduction	A6NHG8,O15169,O43318,O43353,O95388,O95398,P36896,P36897,P46734,P52564,P55196,Q12967,Q13114,Q13972,Q5U651,Q6KH11,Q7LFL8,Q96RT1	ACVR1B,AXIN1,CXXC5,ERBB2IP,MAP2K3,MAP2K6,MAP3K7,MLLT4,RALGDS,RAPGEF3,RASGRF1,RASIP1,RIPK2,TGFBR1,TRAF3,WISP1
5.6.2	G	GO:0006355	44	11	8	0.25			regulation of transcription, DNA-dependent	O95625,P35711,Q15361,Q8NCP5,Q96IZ0,Q9NR48,Q9UII5,Q9UIS9,Q9UN79,Q9UNY4,Q9Y2K7	ASH1L,FOXE1,KDM2A,MBD1,NKX2-1,PAWR,SOX13,SOX5,ZBTB11,ZBTB44,ZNF107
5.6.3	G	GO:0007179	33	7	8	0.212121			transforming growth factor beta receptor signaling pathway	A8K6K3,O43541,Q04771,Q15750,Q5T7S2,Q9HAU4,Q9HCE7	ACVR1,SMAD6,SMURF1,SMURF2,TAB1,TGFBR1
5.6.4	G	GO:0035556	26	4	5	0.153846	19891966	Activated protein C enhances cell motility of endothelial cells and MDA-MB-231 breast cancer cells by intracellular signal transduction.	intracellular signal transduction	O14640,P10398,Q8WWW0,Q9HC29	ARAF,DVL1L1,NOD2,RASSF5
5.6.5	G	GO:0008284	22	3	5	0.136364			positive regulation of cell proliferation	O95630,P49356,P53609	FNTB,PGGT1B,STAMBP
5.6.6	B	GO:0007165	20	9	4	0.45	8745151	Signal transduction pathways activated during growth of human breast cancer cells in tissue culture are reviewed.	signal transduction	B0LPE5,B7Z7H6,P04049,P18031,P27986,P31749,P62070,Q13671,Q13905	AKT1,PIK3R1,PTPN1,RAF1,RAPGEF1,RIN1,RRAS2
5.6.7	B	GO:0007179	11	5	8	0.454545			transforming growth factor beta receptor signaling pathway	A3QNQ0,D2JYI1,O15105,P37173,Q13485	SMAD4,SMAD7,TGFBR2
5.7.1	G	GO:0006355	47	24	8	0.510638			regulation of transcription, DNA-dependent	O60869,P29083,P29084,P49848,P52655,P52657,P61968,Q12962,Q13422,Q13888,Q13889,Q15542,Q15544,Q15572,Q16594,Q5VTD9,Q6IBA2,Q6P1X5,Q6ZYL4,Q86U70,Q9GZN2,Q9NVP2,Q9Y294,Q9Y4A5	ASF1A,ASF1B,EDF1,GFI1B,GTF2A1,GTF2A2,GTF2E1,GTF2E2,GTF2H2,GTF2H3,GTF2H5,IKZF1,LDB1,LMO4,PCSK4,SUB1,TAF10,TAF11,TAF1C,TAF2,TAF5,TAF6,TAF9,TGIF2,TRRAP
5.7.2	G	GO:0006366	23	5	9	0.217391			transcription from RNA polymerase II promoter	O00268,P35269,Q15545,Q16514,Q9Y5B0	CTDP1,GTF2F1,TAF12,TAF4,TAF7
5.7.3	OG	GO:0045892	18	3	9	0.166667			negative regulation of transcription, DNA-dependent	P48059,Q13363,Q9HCU9	BRMS1,CTBP1,LIMS1
5.7.3	OG	GO:0043065	18	3	7	0.166667			positive regulation of apoptotic process	P09429,P28360,Q99728	BARD1,HMGB1,MSX1
5.7.3	OG	GO:0006915	18	3	4	0.166667	16397018	Survivin, a member of the inhibitor of apoptosis protein family, was identified as a potential Stat3-regulated gene by microarray analysis. This was confirmed in Survivin gene promoter studies and chromatin immunoprecipitation assays showing that Stat3 directly binds to and regulates the Survivin promoter. Furthermore, direct inhibition of Stat3 signaling blocked the expression of Survivin protei…	apoptotic process	O43255,P09429,Q9HCU9	BRMS1,HMGB1,SIAH2
5.7.3	OG	GO:0006357	18	3	9	0.166667			regulation of transcription from RNA polymerase II promoter	P09429,P53999,Q9UKT9	HMGB1,IKZF3,SUB1
5.7.4	B	GO:0006281	25	11	7	0.44	22683426	Defects in components of DNA repair pathways are responsible for numerous hereditary cancer syndromes and are also common in many sporadic malignancies. Inherited mutations in the breast cancer susceptibility genes BRCA1 and BRCA2 or components of the Fanconi anemia (FA) complex incite genomic instability and predispose to malignancy. The products of the BRCA and FA genes participate in a conserv…	DNA repair	P18074,P19447,P32780,P43351,P51946,P51948,Q13315,Q5DR82,Q76KU4,Q92759,Q99708	ATM,CCNH,ERCC2,ERCC3,GTF2H1,GTF2H4,MNAT1,RAD52,RBBP8
5.7.5	OB	GO:0007399	14	4	4	0.285714	20840789	Neural recognition molecule L1CAM, which is a key protein involved in early nervous system development, is known to be abnormally expressed and shed in several types of cancers where it participates in metastasis and progression. The distinction of L1CAM presence in cancerous vs. normal tissues has suggested it to be a new target for cancer treatment. Our current study focused on the potential ro…	nervous system development	P01100,P51532,Q6FG41,Q8IUQ4	FOS,SIAH1,SMARCA4
5.7.5	OB	GO:0006355	14	4	8	0.285714			regulation of transcription, DNA-dependent	B1A8Z7,P21675,P28749,Q08999	RBL1,RBL2,SMARCA4,TAF1
5.8.1	OG	GO:0007596	62	8	5	0.129032	3345487	TAMOXIFEN is an antiestrogen which is widely used in the treatment of breast carcinoma.' Further- more, it has recently been advocated for both nonmalig- nant breast disease2 and breast carcinoma pro phyla xi^.^ If these recommendations are adopted, usage of tamoxifen will increase. However, there have been several reports of venous and arterial thrombosis associated with tamoxifen therapy for br…	blood coagulation	P05067,P31323,P32418,P60709,P62937,P63261,Q13237,Q13976	ACTG1,APP,PPIA,PRKAR2B,PRKG1,PRKG2,SLC8A1
5.8.1	OG	GO:0007165	62	8	4	0.129032			signal transduction	O15399,P07900,P16157,P42262,Q01484,Q13237,Q13976,Q15942	ANK1,ANK2,GRIA2,GRIN2D,HSP90AA1,PRKG1,PRKG2,ZYX
5.8.2	OG	GO:0007268	48	5	5	0.104167			synaptic transmission	P07196,P11142,P17600,P61764,Q05586	GRIN1,HSPA8,NEFL,STXBP1,SYN1
5.8.2	OG	GO:0006915	48	5	4	0.104167			apoptotic process	P24855,P42574,P68032,Q13813,Q15149	ACTC1,CASP3,DNASE1,PLEC,SPTAN1
5.8.3	OG	GO:0007399	38	4	4	0.105263	20840789	Neural recognition molecule L1CAM, which is a key protein involved in early nervous system development, is known to be abnormally expressed and shed in several types of cancers where it participates in metastasis and progression. The distinction of L1CAM presence in cancerous vs. normal tissues has suggested it to be a new target for cancer treatment. Our current study focused on the potential ro…	nervous system development	A8K0Y4,P17677,Q9UI08,Q9Y566	EVL,GAP43,SHANK1
5.8.3	OG	GO:0006936	38	4	4	0.105263			muscle contraction	P02511,P17661,P62736,P68133	ACTA1,ACTA2,CRYAB,DES
5.8.4	B	GO:0006281	25	11	7	0.44	22683426	Defects in components of DNA repair pathways are responsible for numerous hereditary cancer syndromes and are also common in many sporadic malignancies. Inherited mutations in the breast cancer susceptibility genes BRCA1 and BRCA2 or components of the Fanconi anemia (FA) complex incite genomic instability and predispose to malignancy. The products of the BRCA and FA genes participate in a conserv…	DNA repair	P18074,P19447,P32780,P43351,P51946,P51948,Q13315,Q5DR82,Q76KU4,Q92759,Q99708	ATM,CCNH,ERCC2,ERCC3,GTF2H1,GTF2H4,MNAT1,RAD52,RBBP8
5.8.5	OB	GO:0007399	14	4	4	0.285714	20840789	Neural recognition molecule L1CAM, which is a key protein involved in early nervous system development, is known to be abnormally expressed and shed in several types of cancers where it participates in metastasis and progression. The distinction of L1CAM presence in cancerous vs. normal tissues has suggested it to be a new target for cancer treatment. Our current study focused on the potential ro…	nervous system development	P01100,P51532,Q6FG41,Q8IUQ4	FOS,SIAH1,SMARCA4
5.8.5	OB	GO:0006355	14	4	8	0.285714			regulation of transcription, DNA-dependent	B1A8Z7,P21675,P28749,Q08999	RBL1,RBL2,SMARCA4,TAF1
5.9.1	G	GO:0045892	29	11	9	0.37931			negative regulation of transcription, DNA-dependent	O75530,P45973,P51608,P83916,Q13185,Q15910,Q6IBN6,Q86YP4,Q99592,Q9BQA5,Q9UJW3	CBX1,CBX3,CBX5,DNMT3L,EED,EZH2,GATAD2A,HINFP,MECP2,ZNF238
5.9.2	G	GO:0006355	18	6	8	0.333333			regulation of transcription, DNA-dependent	O75446,O95983,Q09028,Q15047,Q16576,Q8WWY6	MBD3,MBD3L1,RBBP4,RBBP7,SAP30,SETDB1
5.9.3	B	GO:0016568	9	5	7	0.555556			chromatin modification	O43463,P05771,P26358,Q13547,Q6IT96	DNMT1,HDAC1,PRKCB,SUV39H1
5.9.4	B	GO:0045892	4	3	9	0.75			negative regulation of transcription, DNA-dependent	Q96ST3,Q9UBB5,Q9UBC3	DNMT3B,MBD2,SIN3A
5.10.1	G	GO:0008284	34	17	5	0.5			positive regulation of cell proliferation	O14786,O60258,O76093,O95750,P05230,P08620,P09038,P10767,P11487,P12034,P15692,P17948,P21781,P31371,P35968,P49763,P55075	FGF1,FGF17,FGF18,FGF19,FGF2,FGF3,FGF4,FGF5,FGF6,FGF7,FGF8,FGF9,FLT1,KDR,NELL1,PGF,VEGFA
5.10.2	OG	GO:0051781	17	3	5	0.176471	12671708	Survivin is a member of the inhibitor of apoptosis (IAP) family, and is also involved in the regulation of cell division. Survivin is widely expressed in foetal tissues and in human cancers, but generally not in normal adult tissue. This study examined the expression of surviving protein in a series of 293 cases of invasive primary breast carcinoma.	positive regulation of cell division	P49765,Q53XY6,Q7LAP4	PGF,VEGFB
5.10.2	OG	GO:0007165	17	3	4	0.176471			signal transduction	P42224,P54764,Q9UIW2	EPHA4,PLXNA1,STAT1
5.10.3	B	GO:0008543	4	3	8	0.75	15863030	The 22 members of the ﬁbroblast growth factor (FGF) family of growth factors mediate their cellular responses by binding to and activating the different isoforms encoded by the four receptor tyrosine kinases (RTKs) designated FGFR1, FGFR2, FGFR3 and FGFR4. Unlike other growth factors, FGFs act in concert with heparin or heparan sulfate proteoglycan (HSPG) to activate FGFRs and to induce the pleio…	fibroblast growth factor receptor signaling pathway	P11362,P19174,P22455	FGFR1,FGFR4,PLCG1
5.11.1	OG	GO:0044267	22	10	4	0.454545			cellular protein metabolic process	O00303,O15371,O15372,O43292,O75821,O75822,P55884,Q13347,Q99613,Q9UBQ5	EIF3B,EIF3C,EIF3CL,EIF3D,EIF3F,EIF3G,EIF3H,EIF3I,EIF3J,EIF3K,GPAA1
5.11.1	OG	GO:0006413	22	10	6	0.454545			translational initiation	O00303,O15371,O15372,O75821,O75822,P55884,Q13347,Q99613,Q9UBQ5,Q9Y262	EIF3B,EIF3C,EIF3CL,EIF3D,EIF3F,EIF3G,EIF3H,EIF3I,EIF3J,EIF3K,EIF3L
5.12.1	G	GO:0006281	17	12	7	0.705882	22683426	Defects in components of DNA repair pathways are responsible for numerous hereditary cancer syndromes and are also common in many sporadic malignancies. Inherited mutations in the breast cancer susceptibility genes BRCA1 and BRCA2 or components of the Fanconi anemia (FA) complex incite genomic instability and predispose to malignancy. The products of the BRCA and FA genes participate in a conserv…	DNA repair	P13010,P16104,P35251,P43246,P49959,P52701,Q13535,Q14676,Q8WXE1,Q92878,Q9BXW9,Q9NSU2	ANTXR1,ATRIP,FANCD2,H2AFX,MDC1,MRE11A,MSH2,MSH6,RAD50,SERPINA2,SLC19A1,TREX1,XRCC5
5.12.2	G	GO:0000723	5	3	7	0.6			telomere maintenance	Q15554,Q96SD1,Q9NYB0	DCLRE1C,TERF2,TERF2IP
5.12.3	B	GO:0006281	6	4	7	0.666667	22683426	Defects in components of DNA repair pathways are responsible for numerous hereditary cancer syndromes and are also common in many sporadic malignancies. Inherited mutations in the breast cancer susceptibility genes BRCA1 and BRCA2 or components of the Fanconi anemia (FA) complex incite genomic instability and predispose to malignancy. The products of the BRCA and FA genes participate in a conserv…	DNA repair	O60934,P38398,P78527,Q6IN79	BRCA1,NBN,PRKDC
5.13.1	OG	GO:0040008	21	3	3	0.142857			regulation of growth	O14512,O14544,O95619	SOCS4,SOCS7,YEATS4
5.13.1	OG	GO:0035556	21	3	5	0.142857	19891966	Activated protein C enhances cell motility of endothelial cells and MDA-MB-231 breast cancer cells by intracellular signal transduction.	intracellular signal transduction	O14512,O14544,P43405	SOCS4,SOCS7,SYK
5.13.1	OG	GO:0008344	21	3	4	0.142857			adult locomotory behavior	P09543,P37840,P43034	CNP,PAFAH1B1,SNCA
5.13.1	OG	GO:0007268	21	3	5	0.142857			synaptic transmission	P09543,P43034,Q14831	CNP,GRM7,PAFAH1B1
5.13.1	OG	GO:0007067	21	3	7	0.142857			mitosis	O95619,P07437,Q5SU16	TUBB,YEATS4
5.14.1	G	GO:0000278	17	15	3	0.882353	21139994	To reveal primary effects, we examined digitoxin's effect 6 h post-treatment with the highest dose, 1μg/ml, and found upregulation of the stress response genes EGR-1 and NAB2, lipid biosynthetic genes and the tumor suppressor gene p21, and downregulation of the mitotic cell cycle. gene CDC16 and the replication gene PolR3B. RT-PCR analysis validated effects on stress response, apoptotic and cell …	mitotic cell cycle	O00762,P30260,Q12834,Q13042,Q13257,Q15691,Q8NHZ8,Q9H1A4,Q9NYG5,Q9UJX2,Q9UJX3,Q9UJX4,Q9UJX5,Q9UM11,Q9UM13	ANAPC1,ANAPC10,ANAPC11,ANAPC4,ANAPC5,ANAPC7,CDC16,CDC20,CDC23,CDC26,CDC27,FZR1,MAD2L1,MAPRE1,UBE2C
5.15.1	OG	GO:0000278	8	8	3	1			mitotic cell cycle	O14777,O43264,O95229,Q8NBT2,Q8NG31,Q96IY1,Q9H081,Q9H410	CASC5,DSN1,MIS12,NDC80,NSL1,SPC24,ZW10,ZWINT
5.15.1	OG	GO:0000087	8	8	6	1			M phase of mitotic cell cycle	O14777,O43264,O95229,Q8NBT2,Q8NG31,Q96IY1,Q9H081,Q9H410	CASC5,DSN1,MIS12,NDC80,NSL1,SPC24,ZW10,ZWINT
5.16.1	OG	GO:0007165	7	5	4	0.714286	8745151	Signal transduction pathways activated during growth of human breast cancer cells in tissue culture are reviewed.	signal transduction	O00220,O00300,O14798,P50591,Q9UBN6	TNFRSF10A,TNFRSF10C,TNFRSF10D,TNFRSF11B,TNFSF10
5.16.1	OG	GO:0006915	7	5	4	0.714286			apoptotic process	O00300,O14763,O14798,P50591,Q9UBN6	TNFRSF10B,TNFRSF10C,TNFRSF10D,TNFRSF11B,TNFSF10
5.17.1	G	GO:0007268	7	5	5	0.714286			synaptic transmission	O00560,P39086,P78352,Q86YM7,Q9NRD5	GRIK1,HOMER1,LLGL1,PICK1,SDCBP
5.18.1	G	GO:0006355	4	3	8	0.75			regulation of transcription, DNA-dependent	Q8N720,Q9NPA5,Q9NTW7	ZFP64,ZNF655
5.19.1	OG	GO:0008380	5	4	8	0.8	11306511	Alternative and aberrant messenger RNA splicing of the mdm2 oncogene in invasive breast cancer.	RNA splicing	O75400,Q01130,Q07955,Q9NYV4	CDK12,PRPF40A,SRSF1,SRSF2
5.19.1	OG	GO:0006397	5	4	8	0.8			mRNA processing	O75400,Q01130,Q07955,Q9NYV4	CDK12,PRPF40A,SRSF1,SRSF2
5.21.1	OG	GO:0016567	5	3	8	0.6			protein ubiquitination	P55072,P62837,Q9UKV5	AMFR,UBE2D2,VCP
5.21.1	OG	GO:0006511	5	3	8	0.6			ubiquitin-dependent protein catabolic process	P60604,P62837,Q9UKV5	AMFR,UBE2D2,UBE2G2
5.23.1	G	GO:0045087	5	3	4	0.6	12790791	The innate immune response, which depends on so-called pattern-recognition receptors (PRRs) is an evolutionarily old immune response able to elicit a defensive response against a vast array of pathogens. The purpose of this review is to revisit the role of innate immunity in breast carcinoma from the oldest therapeutic approach using bacillus Calmette-Guerin to the recent findings on the manipula…	innate immune response	P58753,Q56UH9,Q8IUC6	TICAM1,TIRAP
6.1.1	G	GO:0006355	133	45	8	0.338346			regulation of transcription, DNA-dependent	C9JL99,O14744,O43593,O75446,O95983,P24468,P27695,P46100,P51610,P55316,Q02880,Q03181,Q06330,Q13422,Q13465,Q13761,Q14526,Q15047,Q15326,Q15329,Q15910,Q16665,Q4LE39,Q5PSV4,Q5THR3,Q86UQ8,Q8N108,Q8WWY6,Q96BD5,Q96D98,Q99471,Q99697,Q9BQG0,Q9C0K0,Q9GZN2,Q9H0E3,Q9H3M7,Q9NP62,Q9NSC2,Q9NWT6,Q9UBL3,Q9UER7,Q9UIF9,Q9Y230,Q9Y232	APEX1,ARID4B,ASH2L,ATRX,BAZ2A,BCL11B,BRMS1L,CDYL,DAXX,E2F5,EFCAB6,EID2B,EZH2,FOXG1,GCM1,HCFC1,HIC1,HIF1A,HIF1AN,HR,IKZF1,KAT5,MBD3,MBD3L1,MECOM,MIER1,MYBBP1A,NFE4,NR2F2,PFDN5,PHF21A,PITX2,PPARD,PRMT5,RBPJ,RUNX3,RUVBL2,SALL1,SAP30,SETDB1,SF3B3,TGIF2,TOP2B,TXNIP,ZMYND11
6.1.2	G	GO:0045892	88	29	9	0.329545			negative regulation of transcription, DNA-dependent	O60341,O75182,O75381,O75530,P12956,P13010,P20749,P45973,P51608,P56524,P63279,Q03112,Q53QU8,Q6W2J9,Q8N2W9,Q8N6I1,Q92993,Q96QT6,Q96T58,Q99623,Q9H7L9,Q9UBB5,Q9UBC3,Q9UBN7,Q9UBP5,Q9UJW3,Q9UKL0,Q9UKV0,Q9UQL6	BCL3,BCOR,CBX5,DNMT3B,DNMT3L,EED,EID2,HDAC4,HDAC5,HDAC6,HDAC9,HEY2,KAT5,KDM1A,KLF11,MBD2,MECOM,MECP2,PEX14,PHB2,PHF12,PIAS4,RCOR1,SIN3B,SPEN,SUDS3,UBE2I,XRCC5,XRCC6
6.1.3	G	GO:0016568	59	9	7	0.152542			chromatin modification	O14497,O14646,O75367,O75376,Q01826,Q14839,Q86YH7,Q9Y6J0,Q9Y6K1	ARID1A,CABIN1,CHD1,CHD4,DNMT3A,H2AFY,HDAC4,NCOR1,SATB1
6.1.4	OG	GO:0006457	50	5	5	0.1	14534301	BRCT folding defects resulting from cancer-predisposing BRCA1 truncation mutations can be assayed for and detected at the protein level using a simple protease sensitivity assay. Using a proteolysis-based assay to probe the BRCT for non-native conformations, we show that the majority of the tested missense and truncations alter the folding state of the BRCT.	protein folding	O75190,P25685,Q00688,Q6FHS4,Q9C083	DNAJB1,DNAJB6,FKBP3,PFDN5
6.1.4	OG	GO:0006357	50	5	9	0.1			regulation of transcription from RNA polymerase II promoter	O00422,P17542,P36508,P52630,Q9UKT9	IKZF3,SAP18,STAT2,TAL1,ZNF76
6.1.5	OG	GO:0008285	40	4	5	0.1	22143930	Furthermore, the proliferation of MDA-MB-231 cells transfected with OPN shRNA was significantly decreased when compared to the negative control (transfected with empty vector). Sensitivity of MDA-MB-231 cells to doxorubicin was enhanced after treatment with OPN shRNA. The IC50 values of doxorubicin of the OPN-transfected group, the MDA-MB-231 cells and the negativetransfected group were 0.13588, …	negative regulation of cell proliferation	A6NLU7,O14901,Q15583,Q9UK53	ING1,KLF11,TGIF1
6.1.5	OG	GO:0007165	40	4	4	0.1			signal transduction	A8KAH9,P62834,Q13330,Q9Y5X4	MTA1,NR2E3,RAP1A
6.1.5	OG	GO:0006281	40	4	7	0.1	22683426	Defects in components of DNA repair pathways are responsible for numerous hereditary cancer syndromes and are also common in many sporadic malignancies. Inherited mutations in the breast cancer susceptibility genes BRCA1 and BRCA2 or components of the Fanconi anemia (FA) complex incite genomic instability and predispose to malignancy. The products of the BRCA and FA genes participate in a conserv…	DNA repair	P16104,P52701,Q5TZP7,Q92466	APEX1,DDB2,H2AFX,MSH6
6.1.6	B	GO:0006355	50	22	8	0.44			regulation of transcription, DNA-dependent	B1A8Z7,O43463,O60381,P09874,P11388,P14373,P29374,P35232,P50750,P51531,Q01094,Q02447,Q09028,Q12873,Q13547,Q15014,Q16254,Q16576,Q6IT96,Q9P0W2,Q9Y618,Q9Y6X2	ARID4A,CDK9,CHD3,E2F1,E2F4,GPIHBP1,HDAC1,HMG20B,MORF4L2,NCOR2,PARP1,PHB,PIAS3,RBBP4,RBBP7,SMARCA2,SMARCA4,SP3,SUV39H1,TOP2A,TRIM27
6.1.7	B	GO:0045892	28	9	9	0.321429			negative regulation of transcription, DNA-dependent	P11142,P51532,Q00987,Q05516,Q13363,Q92769,Q969G3,Q96ST3,Q9HCU9	BRMS1,CTBP1,HDAC2,HSPA8,MDM2,SIN3A,SMARCA4,SMARCE1,ZBTB16
6.1.8	B	GO:0006281	19	5	7	0.263158			DNA repair	O60921,P12004,P35249,Q99638,Q9UIF7	HUS1,MUTYH,PCNA,RAD9A,RFC4
6.1.9	B	GO:0007165	14	3	4	0.214286	8745151	Signal transduction pathways activated during growth of human breast cancer cells in tissue culture are reviewed.	signal transduction	P07900,P21359,P68400	CSNK2A1,HSP90AA1,NF1
6.2.1	G	GO:0006355	101	26	8	0.257426			regulation of transcription, DNA-dependent	B1AK66,O75582,P14316,P17096,P28069,P42224,P46531,P49848,P52926,P67775,P78347,Q00403,Q00653,Q01201,Q04864,Q07869,Q15544,Q1M182,Q5T6U8,Q5VVH5,Q86X55,Q8TAD8,Q8WUF5,Q92499,Q92750,Q99576	CARM1,DDX1,GTF2B,GTF2I,HMGA1,HMGA2,IRAK1BP1,IRF2,NFKB2,NOTCH1,POU1F1,PPARA,PPP1R13L,PPP2CA,REL,RELB,RPS6KA5,SNIP1,STAT1,TAF11,TAF4B,TAF6,TSC22D3
6.2.2	G	GO:0007165	75	18	4	0.24	8745151	Signal transduction pathways activated during growth of human breast cancer cells in tissue culture are reviewed.	signal transduction	A8K9D9,O43318,O75469,P04150,P06401,P25942,P42226,P45985,P52564,Q04912,Q13576,Q13625,Q15653,Q16566,Q8IV45,Q9UHF5,Q9Y297,Q9Y4K3	BTRC,CAMK4,CD40,IL17B,IQGAP2,MAP2K4,MAP2K6,MAP3K7,MST1R,NFKB2,NFKBIB,NR1I2,NR3C1,PGR,STAT6,TP53BP2,TRAF6,UNC5CL
6.2.3	G	GO:0006366	57	7	9	0.122807			transcription from RNA polymerase II promoter	P10914,P14921,P18146,P51003,Q13873,Q14653,Q15650	BMPR2,EGR1,ETS1,IRF1,IRF3,PAPOLA,TRIP4
6.2.4	G	GO:0045892	50	6	9	0.12			negative regulation of transcription, DNA-dependent	O00255,O15226,O94992,Q4U0F0,Q96EB6,Q9UNL4	HEXIM1,ING4,MEN1,NKRF,NR1I3,SIRT1
6.2.5	OG	GO:0021983	44	4	9	0.0909091			pituitary gland development	P23769,P43699,P78337,Q6N087	ETS1,GATA2,NKX2-1,PITX1
6.2.5	OG	GO:0010467	44	4	3	0.0909091			gene expression	P19793,P23396,P35637,Q08211	DHX9,FUS,RPS3,RXRA
6.2.5	OG	GO:0007249	44	4	7	0.0909091			I-kappaB kinase/NF-kappaB cascade	Q06187,Q6FHN8,Q8NFZ5,Q9UHD2	BTK,IRF1,TBK1,TNIP2
6.2.6	G	GO:0016567	32	3	8	0.09375			protein ubiquitination	P61088,Q969H0,Q96BH1	FBXW7,RNF25,UBE2N
6.2.7	B	GO:0045087	12	9	4	0.75	12790791	The innate immune response, which depends on so-called pattern-recognition receptors (PRRs) is an evolutionarily old immune response able to elicit a defensive response against a vast array of pathogens. The purpose of this review is to revisit the role of innate immunity in breast carcinoma from the oldest therapeutic approach using bacillus Calmette-Guerin to the recent findings on the manipula…	innate immune response	O15111,P05412,P19838,P25963,Q04206,Q12933,Q13233,Q92793,Q9Y6K9	CHUK,CREBBP,IKBKG,JUN,MAP3K1,NFKB1,NFKBIA,RELA,TANK
6.3.1	G	GO:0006355	87	26	8	0.298851			regulation of transcription, DNA-dependent	A6H8Y1,O00716,O60583,P01308,P15336,P15923,P29375,P41218,P42166,P49715,Q13029,Q13950,Q14209,Q15291,Q16533,Q2TB39,Q53T66,Q5THJ1,Q66K89,Q6ZN30,Q86Y97,Q8IVW6,Q92966,Q9NYW8,Q9UBU8,Q9UGL1	ARID3B,ATF2,BNC2,CCNT2,CEBPA,E2F2,E2F3,E4F1,ID2,INS,KDM5A,KDM5B,MNDA,MORF4L1,PRDM2,PTPN18,RBAK,RBBP5,RUNX2,SNAPC1,SNAPC3,SUV420H2,TCF7L1,TMPO
6.3.2	G	GO:0045892	61	12	9	0.196721			negative regulation of transcription, DNA-dependent	O00257,P10071,P55345,Q00577,Q02363,Q02962,Q06587,Q13185,Q13573,Q9UQ80,Q9Y468,Q9Y6B2	CBX3,CBX4,EID1,GLI3,ID2,L3MBTL1,PA2G4,PAX2,PRMT2,PURA,RING1,SNW1
6.3.3	G	GO:0006915	49	5	4	0.102041			apoptotic process	O15151,O75832,P02545,P42575,Q96FV9	CASP2,LMNA,MDM4,PSMD10,THOC1
6.3.4	OG	GO:0006357	44	4	9	0.0909091			regulation of transcription from RNA polymerase II promoter	O75629,P39880,Q01892,Q99708	CREG1,CUX1,RBBP8,SPIB
6.3.4	OG	GO:0006351	44	4	8	0.0909091			transcription, DNA-dependent	P20719,P32519,Q8IZL8,Q8WUA4	ELF1,GTF3C2,HOXA5,PELP1
6.3.5	OG	GO:0035556	36	3	5	0.0833333	19891966	Activated protein C enhances cell motility of endothelial cells and MDA-MB-231 breast cancer cells by intracellular signal transduction.	intracellular signal transduction	A8MVN1,Q13574,Q6ZVG7	DGKZ
6.3.5	OG	GO:0008285	36	3	5	0.0833333			negative regulation of cell proliferation	O75569,P42685,Q96DY7	FRK,MTBP,PRKRA
6.3.5	OG	GO:0007596	36	3	5	0.0833333	3345487	TAMOXIFEN is an antiestrogen which is widely used in the treatment of breast carcinoma.' Further- more, it has recently been advocated for both nonmalig- nant breast disease2 and breast carcinoma pro phyla xi^.^ If these recommendations are adopted, usage of tamoxifen will increase. However, there have been several reports of venous and arterial thrombosis associated with tamoxifen therapy for br…	blood coagulation	P05120,Q13574,Q92569	DGKZ,PIK3R3,SERPINB2
6.3.5	OG	GO:0000278	36	3	3	0.0833333			mitotic cell cycle	P00374,P09884,Q9UM11	DHFR,FZR1,POLA1
6.3.6	B	GO:0006351	14	7	8	0.5			transcription, DNA-dependent	P01100,P01106,P06400,P09429,P17676,P35869,Q9NY61	AATF,AHR,CEBPB,FOS,HMGB1,MYC,RB1
6.3.7	OB	GO:0006915	7	3	4	0.428571	16397018	Survivin, a member of the inhibitor of apoptosis protein family, was identified as a potential Stat3-regulated gene by microarray analysis. This was confirmed in Survivin gene promoter studies and chromatin immunoprecipitation assays showing that Stat3 directly binds to and regulates the Survivin promoter. Furthermore, direct inhibition of Stat3 signaling blocked the expression of Survivin protei…	apoptotic process	P04049,Q09472,Q15672	EP300,RAF1,TWIST1
6.3.7	OB	GO:0006366	7	3	9	0.428571			transcription from RNA polymerase II promoter	P20226,P49716,Q15672	CEBPD,TBP,TWIST1
6.4.1	G	GO:0006915	82	26	4	0.317073	16397018	Survivin, a member of the inhibitor of apoptosis protein family, was identified as a potential Stat3-regulated gene by microarray analysis. This was confirmed in Survivin gene promoter studies and chromatin immunoprecipitation assays showing that Stat3 directly binds to and regulates the Survivin promoter. Furthermore, direct inhibition of Stat3 signaling blocked the expression of Survivin protei…	apoptotic process	B2CIS9,O00291,O14727,O14763,O43353,P10415,P10636,P19438,P21127,P25445,P31944,P51572,P55957,Q07817,Q13158,Q15149,Q15628,Q5T9P3,Q8N488,Q9NS56,Q9NWB7,Q9NZS9,Q9ULW0,Q9UQ88,Q9Y239,Q9Y6E0	APAF1,BCAP31,BCL2,BCL2L1,BFAR,BID,CASP14,CDK11A,CDK11B,FADD,FASN,HIP1,IFT57,MAPT,NOD1,PLEC,RIPK2,RYBP,STK24,TNFRSF10B,TNFRSF1A,TOPORS,TPX2,TRADD
6.4.2	OG	GO:0042981	56	11	6	0.196429	9846203	Progesterone inhibits the proliferation of normal breast epithelial cells in vivo, as well as breast cancer cells in vitro. But the biologic mechanism of this inhibition remains to be determined. We explored the possibility that an antiproliferative activity of progesterone in breast cancer cell lines is due to its ability to induce apoptosis. Since p53 and bcl-2 genetically control the apoptotic…	regulation of apoptotic process	B1AKZ4,C9JHD5,O60936,O75618,P78560,Q13077,Q15121,Q53XL1,Q5TE63,Q5TZN6,Q8WXF8	BCL2,BCL2L1,CRADD,DEDD,DEDD2,NOL3,PEA15,TRAF1
6.4.2	OG	GO:0006281	56	11	7	0.196429			DNA repair	O75943,P06746,P15927,P18858,P39748,P40937,P40938,P63165,Q6FHX6,Q6WBX8,Q9UGN5	FEN1,LRIG1,PARP2,POLB,RAD17,RAD9B,RFC3,RFC5,RPA2,SUMO1
6.4.3	OG	GO:0007165	34	5	4	0.147059	8745151	Signal transduction pathways activated during growth of human breast cancer cells in tissue culture are reviewed.	signal transduction	O00220,P42261,Q15311,Q96RI1,Q9UKL3	CASP8AP2,GRIA1,NR1H4,RALBP1,TNFRSF10A
6.4.3	OG	GO:0006468	34	5	6	0.147059			protein phosphorylation	O95819,P05067,P19525,P27361,Q13418	APP,EIF2AK2,ILK,MAP4K4,MAPK3
6.4.4	OG	GO:0043066	24	3	7	0.125			negative regulation of apoptotic process	O60238,P05783,P16070	BNIP3L,CD44,KRT18
6.4.4	OG	GO:0043065	24	3	7	0.125			positive regulation of apoptotic process	B2ZP79,Q6IBV1,Q9NPP4	BID,BNIP3L,NLRC4
6.4.5	OB	GO:0045087	14	5	4	0.357143	12790791	The innate immune response, which depends on so-called pattern-recognition receptors (PRRs) is an evolutionarily old immune response able to elicit a defensive response against a vast array of pathogens. The purpose of this review is to revisit the role of innate immunity in breast carcinoma from the oldest therapeutic approach using bacillus Calmette-Guerin to the recent findings on the manipula…	innate immune response	O14920,P28482,Q13546,Q14790,Q92851	CASP10,CASP8,IKBKB,MAPK1,RIPK1
6.4.5	OB	GO:0043123	14	5	8	0.357143			positive regulation of I-kappaB kinase/NF-kappaB cascade	O14920,Q13490,Q13546,Q14790,Q92851	BIRC2,CASP10,CASP8,IKBKB,RIPK1
6.4.5	OB	GO:0006915	14	5	4	0.357143	16397018	Survivin, a member of the inhibitor of apoptosis protein family, was identified as a potential Stat3-regulated gene by microarray analysis. This was confirmed in Survivin gene promoter studies and chromatin immunoprecipitation assays showing that Stat3 directly binds to and regulates the Survivin promoter. Furthermore, direct inhibition of Stat3 signaling blocked the expression of Survivin protei…	apoptotic process	P55212,Q13490,Q13546,Q14790,Q92851	BIRC2,CASP10,CASP6,CASP8,RIPK1
6.4.6	B	GO:0030155	7	3	4	0.428571	8453644	we conclude that E-cad may play an important role in the genesis of histolÃ³gica! differentiation and affect the inva sive or metastatic behavior of breast cancer cells in vivo. While further investigations are required to confirm the role of E-cad expression in cancer metastasis, our results suggest that E-cad expression may be used as a metastatic or prognostic marker for human breast cancer.	regulation of cell adhesion	P11831,Q549F0,Q9UNN5	FAF1,SRF
6.5.1	G	GO:0006281	54	10	7	0.185185			DNA repair	P23025,P49459,P62877,P62979,P63146,Q13216,Q9HCS7,Q9NS91,Q9UBZ9,Q9UNA4	ERCC8,POLI,RAD18,RBX1,REV1,RPS27A,UBE2A,UBE2B,XAB2,XPA
6.5.2	OG	GO:0008285	44	7	5	0.159091	22143930	Furthermore, the proliferation of MDA-MB-231 cells transfected with OPN shRNA was significantly decreased when compared to the negative control (transfected with empty vector). Sensitivity of MDA-MB-231 cells to doxorubicin was enhanced after treatment with OPN shRNA. The IC50 values of doxorubicin of the OPN-transfected group, the MDA-MB-231 cells and the negativetransfected group were 0.13588, …	negative regulation of cell proliferation	P42771,P42773,P55273,P98177,Q6ICV4,Q8N726,Q92574	CDKN2A,CDKN2C,CDKN2D,FOXO4,TSC1
6.5.2	OG	GO:0007050	44	7	6	0.159091			cell cycle arrest	P42771,P42773,P55273,P98177,Q13618,Q8N726,Q92574	CDKN2A,CDKN2C,CDKN2D,CUL3,FOXO4,TSC1
6.5.2	OG	GO:0000278	44	7	3	0.159091	21139994	To reveal primary effects, we examined digitoxin's effect 6 h post-treatment with the highest dose, 1μg/ml, and found upregulation of the stress response genes EGR-1 and NAB2, lipid biosynthetic genes and the tumor suppressor gene p21, and downregulation of the mitotic cell cycle. gene CDC16 and the replication gene PolR3B. RT-PCR analysis validated effects on stress response, apoptotic and cell …	mitotic cell cycle	O43929,P07437,P42771,P42773,P55273,P63167,Q7L590	CDKN2A,CDKN2C,CDKN2D,DYNLL1,MCM10,ORC4,TUBB
6.5.3	G	GO:0006351	32	5	8	0.15625			transcription, DNA-dependent	P10244,Q01196,Q13562,Q14919,Q9Y222	DMTF1,DRAP1,MYBL2,NEUROD1,RUNX1
6.5.4	G	GO:0007399	27	4	4	0.148148	20840789	Neural recognition molecule L1CAM, which is a key protein involved in early nervous system development, is known to be abnormally expressed and shed in several types of cancers where it participates in metastasis and progression. The distinction of L1CAM presence in cancerous vs. normal tissues has suggested it to be a new target for cancer treatment. Our current study focused on the potential ro…	nervous system development	P21246,P49841,P51693,Q9BZE0	APLP1,GLIS2,GSK3B,PTN
6.5.5	B	GO:0006355	36	13	8	0.361111			regulation of transcription, DNA-dependent	P03372,P04637,P08047,P10828,P21675,P24928,P28749,P35251,P40763,Q01101,Q08999,Q5T3J3,Q96RU7	DAND5,ESR1,INSM1,LRIF1,POLR2A,RBL1,RBL2,SLC19A1,STAT3,TAF1,THRB,TP53,TRIB3
6.5.6	B	GO:0042493	23	7	3	0.304348	11526484	The mechanisms by which cancer cells survive and escape the cytotoxic effects of chemotherapeutic agents are essentially unknown. In the present study, we demonstrate that in the MDA-MB-231 and MDA-MB-435 breast cancer cells, ligation of 1 integrins by their extracellular matrix ligands inhibits significantly apoptosis induced by paclitaxel and vincristine, two microtubule-directed chemotherapeut…	response to drug	O15379,P11802,P24385,P35222,P38936,Q6FI00,Q6FI05	CCND1,CDK4,CDKN1A,CTNNB1,HDAC3
6.5.7	B	GO:0006281	16	4	7	0.25			DNA repair	P38398,Q03468,Q6IN79,Q9Y253	BRCA1,ERCC6,POLQ
6.5.8	OB	GO:0050680	12	3	6	0.25			negative regulation of epithelial cell proliferation	P10275,P49815,Q00534	AR,CDK6,TSC2
6.5.8	OB	GO:0032869	12	3	7	0.25			cellular response to insulin stimulus	P30279,P31751,Q92831	AKT2,CCND2,KAT2B
6.5.8	OB	GO:0010467	12	3	3	0.25			gene expression	P10275,P10827,Q92831	AR,KAT2B,THRA
6.5.8	OB	GO:0007165	12	3	4	0.25			signal transduction	P10275,P49815,Q04724	AR,TLE1,TSC2
6.6.1	G	GO:0045892	71	7	9	0.0985915			negative regulation of transcription, DNA-dependent	O00308,O43251,O43439,Q5YLC1,Q8WYB5,Q92794,Q9H0M0	CBFA2T2,MYST3,MYST4,RBFOX2,WWP1,WWP2
6.6.2	OG	GO:0030154	64	5	3	0.078125			cell differentiation	O75093,P46379,Q8IUQ4,Q99750,Q9Y219	BAG6,JAG2,MDFI,SIAH1,SLIT1
6.6.2	OG	GO:0007165	64	5	4	0.078125	8745151	Signal transduction pathways activated during growth of human breast cancer cells in tissue culture are reviewed.	signal transduction	O00468,O43639,P28799,Q16610,Q9UQB8	AGRN,BAIAP2,ECM1,GRN,NCK2
6.6.2	OG	GO:0006915	64	5	4	0.078125			apoptotic process	O43255,P25788,P61289,Q8IUQ4,Q8WUM4	PDCD6IP,PSMA3,PSME3,SIAH1,SIAH2
6.6.2	OG	GO:0006511	64	5	8	0.078125	18927080	Ubiquitin-dependent protein degradation is involved in various biological processes, and accumulating evidence suggests that E3 ubiquitin ligases play important roles in cancer development. Smad ubiquitin regulatory factor 1 (Smurf1) and Smurf2 are E3 ubiquitin ligases, which suppress transforming growth factor-beta (TGF-beta) family signaling through degradation of Smads and receptors for TGF-be…	ubiquitin-dependent protein catabolic process	O43255,P25788,P46379,Q70EL1,Q96J02	BAG6,ITCH,PSMA3,SIAH2,USP54
6.6.2	OG	GO:0006355	64	5	8	0.078125			regulation of transcription, DNA-dependent	O95251,P61964,Q12805,Q15654,Q93062	EFEMP1,MYST2,RBPMS,TRIP6,WDR5
6.6.3	OG	GO:0030198	43	3	5	0.0697674	10903527	As we learn more about the normal mammary gland, we have begun to understand the complex signaling pathways underlying the dramatic shifts in the structure and function of breast tissue. Integrin-, growth factor-, and steroid hormone-signaling pathways all play an important part in maintaining tissue architecture; disruption of the delicate balance of signaling results in dramatic changes in the …	extracellular matrix organization	P23142,Q6IAL4,Q9UBX5	FBLN1,FBLN5
6.6.3	OG	GO:0005975	43	3	3	0.0697674			carbohydrate metabolic process	P04406,P17858,Q9NP73	ALG13,GAPDH,PFKL
6.7.1	G	GO:0007264	63	23	6	0.365079			small GTPase mediated signal transduction	A4D2P0,A4D2P1,O15068,O15085,O60890,P10911,P31150,P52566,P63000,Q07960,Q13017,Q13393,Q13972,Q6ZSZ5,Q7Z6B7,Q92974,Q99819,Q9H7P9,Q9NR80,Q9NR81,Q9NZN5,Q9P107,Q9UKW4	ARHGAP1,ARHGAP5,ARHGDIB,ARHGDIG,ARHGEF11,ARHGEF12,ARHGEF18,ARHGEF2,ARHGEF3,ARHGEF4,GDI1,GMIP,MCF2,MCF2L,OPHN1,PLD1,PLEKHG2,RAC1,RASGRF1,SRGAP1,VAV3
6.7.2	G	GO:0007165	40	13	4	0.325			signal transduction	O14974,P19174,P36897,P78357,Q13464,Q14643,Q16512,Q16513,Q5T5U3,Q8IUC4,Q8TCX5,Q9BST9,Q9Y3L3	ARHGAP21,CNTNAP1,ITPR1,PKN1,PKN2,PLCG1,PPP1R12A,RHPN1,RHPN2,ROCK1,RTKN,SH3BP1,TGFBR1
6.7.3	OG	GO:0035556	27	3	5	0.111111	19891966	Activated protein C enhances cell motility of endothelial cells and MDA-MB-231 breast cancer cells by intracellular signal transduction.	intracellular signal transduction	A2A284,O14578,P52824	CIT,DGKQ,PLCG1
6.7.3	OG	GO:0030154	27	3	3	0.111111			cell differentiation	O14578,Q96N67,Q9HCE7	CIT,DOCK7,SMURF1
6.7.3	OG	GO:0006464	27	3	5	0.111111			protein modification process	O60725,Q547Q3,Q9HCE7	ICMT,SMURF1
6.7.3	OG	GO:0001701	27	3	6	0.111111			in utero embryonic development	A2A284,O60725,Q6FHT0	ICMT,PLCG1
6.8.1	G	GO:0007165	38	10	4	0.263158	8745151	Signal transduction pathways activated during growth of human breast cancer cells in tissue culture are reviewed.	signal transduction	O43572,P00533,P07949,P24588,P31321,Q02952,Q14344,Q5JQC9,Q99996,Q9BUB1	AKAP10,AKAP12,AKAP4,AKAP5,AKAP9,EGFR,GNA13,PRKAR1B,PRKAR2A,RET
6.8.2	OG	GO:0055085	28	4	4	0.142857	22160574	The transmembrane transport of anticancer drugs is mainly regulated by P-glycoprotein encoded by the human multidrug resistance gene 1 gene (MDR1). Since there were controversies regarding the association between MDR1 C3435T polymorphism and response to chemotherapy among patients with advanced breast cancer, a meta-analysis of the link was conducted. A total of 7 studies consist of 464 advanced …	transmembrane transport	P13569,P13861,P31323,Q92736	CFTR,PRKAR2A,PRKAR2B,RYR2
6.8.2	OG	GO:0035556	28	4	5	0.142857			intracellular signal transduction	O43687,P13861,P31323,Q9Y6D5	AKAP7,ARFGEF2,PRKAR2A,PRKAR2B
6.8.2	OG	GO:0007596	28	4	5	0.142857	3345487	TAMOXIFEN is an antiestrogen which is widely used in the treatment of breast carcinoma.' Further- more, it has recently been advocated for both nonmalig- nant breast disease2 and breast carcinoma pro phyla xi^.^ If these recommendations are adopted, usage of tamoxifen will increase. However, there have been several reports of venous and arterial thrombosis associated with tamoxifen therapy for br…	blood coagulation	P13612,P13861,P31323,Q92667	AKAP1,ITGA4,PRKAR2A,PRKAR2B
6.8.2	OG	GO:0006811	28	4	4	0.142857			ion transport	O43687,P13569,Q14847,Q92736	AKAP7,CFTR,LASP1,RYR2
6.8.3	OG	GO:0010738	19	3	6	0.157895			regulation of protein kinase A signaling cascade	Q13023,Q9P0M2,Q9UKA4	AKAP11,AKAP6,AKAP7
6.8.3	OG	GO:0002474	19	3	4	0.157895			antigen processing and presentation of peptide antigen via MHC class I	B1PKY1,P01891,P04439	HLA-A
6.8.4	B	GO:0001707	24	6	7	0.25			mesoderm formation	B2R5T5,P10644,P17612,P84022,Q15796,Q53XR6	PRKAR1A,PRKCA,SMAD2,SMAD3
6.8.5	OB	GO:0030154	18	3	3	0.166667	22562546	MicroRNAs (miRNAs) play pivotal roles in stem cell biology, differentiation and oncogenesis, and are of high interest as potential breast cancer therapeutics. However, their expression and function during normal mammary differentiation and in breast cancer remain to be elucidated. In order to identify which miRNAs are involved in mammary differentiation, we thoroughly investigated miRNA expressio…	cell differentiation	B0LPF3,O75081,P62993	CBFA2T3,GRB2
6.8.5	OB	GO:0006260	18	3	7	0.166667			DNA replication	P24941,P35250,Q75MT5	CDK2,RFC2
6.8.5	OB	GO:0000278	18	3	3	0.166667	21139994	To reveal primary effects, we examined digitoxin's effect 6 h post-treatment with the highest dose, 1μg/ml, and found upregulation of the stress response genes EGR-1 and NAB2, lipid biosynthetic genes and the tumor suppressor gene p21, and downregulation of the mitotic cell cycle. gene CDC16 and the replication gene PolR3B. RT-PCR analysis validated effects on stress response, apoptotic and cell …	mitotic cell cycle	P24864,P24941,P35250	CCNE1,CDK2,RFC2
6.9.1	G	GO:0007165	34	11	4	0.323529	8745151	Signal transduction pathways activated during growth of human breast cancer cells in tissue culture are reviewed.	signal transduction	D1CS21,O60674,P01243,P24394,P29350,P35225,P42684,P63104,Q13322,Q14627,Q9BXR5	ABL2,CSH1,CSH2,GRB10,IL13,IL13RA2,IL4R,JAK2,PTPN6,TLR10,YWHAZ
6.9.2	OG	GO:0032355	23	7	7	0.304348			response to estradiol stimulus	O14508,O14543,P01236,P01241,P51692,Q5THQ0,Q6FI39	GH1,PBX1,SOCS2,SOCS3,STAT5B
6.9.2	OG	GO:0019221	23	7	6	0.304348			cytokine-mediated signaling pathway	O14543,P17706,P19320,P23458,P29597,P51692,Q06124	JAK1,PTPN11,PTPN2,SOCS3,STAT5B,TYK2,VCAM1
6.9.3	OG	GO:0035556	11	3	5	0.272727	19891966	Activated protein C enhances cell motility of endothelial cells and MDA-MB-231 breast cancer cells by intracellular signal transduction.	intracellular signal transduction	A8K3D1,P29353,Q9NSE2	CISH,SHC1,SOCS2
6.9.3	OG	GO:0006468	11	3	6	0.272727			protein phosphorylation	P42680,P43403,P51956	NEK3,NR4A3,ZAP70
6.9.4	OB	GO:0043434	11	4	5	0.363636			response to peptide hormone stimulus	O15524,P10912,P42229,Q4JHT5	GHR,SOCS1,STAT5A
6.9.4	OB	GO:0030168	11	4	6	0.363636			platelet activation	P15498,P27986,P52735,P62937	PIK3R1,PPIA,VAV1,VAV2
6.9.4	OB	GO:0007596	11	4	5	0.363636	3345487	TAMOXIFEN is an antiestrogen which is widely used in the treatment of breast carcinoma.' Further- more, it has recently been advocated for both nonmalig- nant breast disease2 and breast carcinoma pro phyla xi^.^ If these recommendations are adopted, usage of tamoxifen will increase. However, there have been several reports of venous and arterial thrombosis associated with tamoxifen therapy for br…	blood coagulation	P15498,P27986,P52735,P62937	PIK3R1,PPIA,VAV1,VAV2
6.10.1	G	GO:0006281	43	23	7	0.534884			DNA repair	B0FXP0,O15287,O15360,P18074,P19447,P32780,P43351,P50613,Q00597,Q06609,Q13888,Q13889,Q5DR82,Q6ZNA8,Q76KU4,Q7Z589,Q86YC2,Q92759,Q99728,Q9BXW9,Q9HB96,Q9NPI8,Q9P287	BARD1,BCCIP,CDK7,EMSY,ERCC2,ERCC3,FANCA,FANCC,FANCD2,FANCE,FANCF,FANCG,GTF2H1,GTF2H2,GTF2H3,GTF2H4,PALB2,RAD51,RAD52
6.10.2	OG	GO:0000910	20	5	3	0.25			cytokinesis	C7G533,P20936,P53350,Q96GD4,Q9NQS7	aurkb,AURKB,INCENP,PLK1,RASA1
6.10.2	OG	GO:0000278	20	5	3	0.25			mitotic cell cycle	P49450,P53350,Q53HL2,Q96GD4,Q9NQS7	AURKB,CDCA8,CENPA,INCENP,PLK1
6.10.2	OG	GO:0000087	20	5	6	0.25			M phase of mitotic cell cycle	P49450,P53350,Q53HL2,Q96GD4,Q9NQS7	AURKB,CDCA8,CENPA,INCENP,PLK1
6.10.3	OB	GO:0006289	10	5	8	0.5	7663514	Our findings indicate that p53 may play a direct role in modulating nucleotide excision repair pathways.	nucleotide-excision repair	P27694,P28715,P51587,P51946,P51948	BRCA2,CCNH,ERCC5,MNAT1,RPA1
6.10.3	OB	GO:0006281	10	5	7	0.5			DNA repair	P27694,P28715,P51587,P51946,P51948	BRCA2,CCNH,ERCC5,MNAT1,RPA1
6.10.3	OB	GO:0000278	10	5	3	0.5	21139994	To reveal primary effects, we examined digitoxin's effect 6 h post-treatment with the highest dose, 1μg/ml, and found upregulation of the stress response genes EGR-1 and NAB2, lipid biosynthetic genes and the tumor suppressor gene p21, and downregulation of the mitotic cell cycle. gene CDC16 and the replication gene PolR3B. RT-PCR analysis validated effects on stress response, apoptotic and cell …	mitotic cell cycle	O15392,P06493,P27694,P51946,P51948	BIRC5,CCNH,CDK1,MNAT1,RPA1
6.11.1	G	GO:0007596	32	8	5	0.25	3345487	TAMOXIFEN is an antiestrogen which is widely used in the treatment of breast carcinoma.' Further- more, it has recently been advocated for both nonmalig- nant breast disease2 and breast carcinoma pro phyla xi^.^ If these recommendations are adopted, usage of tamoxifen will increase. However, there have been several reports of venous and arterial thrombosis associated with tamoxifen therapy for br…	blood coagulation	P02452,P03956,P05106,P06239,P08123,P21926,P56945,Q08722	BCAR1,CD47,CD9,COL1A1,COL1A2,ITGB3,LCK,MMP1
6.11.2	OG	GO:0008543	24	3	8	0.125	15863030	The 22 members of the ﬁbroblast growth factor (FGF) family of growth factors mediate their cellular responses by binding to and activating the different isoforms encoded by the four receptor tyrosine kinases (RTKs) designated FGFR1, FGFR2, FGFR3 and FGFR4. Unlike other growth factors, FGFs act in concert with heparin or heparan sulfate proteoglycan (HSPG) to activate FGFRs and to induce the pleio…	fibroblast growth factor receptor signaling pathway	Q86XR8,Q8WU20,Q9Y4H2	CEP57,FRS2,IRS2
6.11.2	OG	GO:0007165	24	3	4	0.125			signal transduction	P42262,Q13136,Q9Y4H2	GRIA2,IRS2,PPFIA1
6.11.2	OG	GO:0007160	24	3	4	0.125	15735708	During a search to identify resveratrol (3,5,4'-trihydroxy-trans-stilbene, RV) target genes in the human erythroleukemic K562 cell line, we show here that the tensin gene and protein levels are remarkably induced by this dietary polyphenol. Tensin, a cell-matrix adhesion protein binding the integrins and cytoskeletal actin filaments also interacts with PI3-kinase and JNK signaling pathways. Tensi…	cell-matrix adhesion	O75334,P14543,Q13136	NID1,PPFIA1,PPFIA2
6.11.3	OB	GO:0008285	8	3	5	0.375	22143930	Furthermore, the proliferation of MDA-MB-231 cells transfected with OPN shRNA was significantly decreased when compared to the negative control (transfected with empty vector). Sensitivity of MDA-MB-231 cells to doxorubicin was enhanced after treatment with OPN shRNA. The IC50 values of doxorubicin of the OPN-transfected group, the MDA-MB-231 cells and the negativetransfected group were 0.13588, …	negative regulation of cell proliferation	P10586,Q03135,Q2TNI1	CAV1,PTPRF
6.11.3	OB	GO:0007596	8	3	5	0.375			blood coagulation	P06241,P17301,Q03135	CAV1,FYN,ITGA2
6.11.3	OB	GO:0006816	8	3	8	0.375			calcium ion transport	P06241,Q03135,Q2TNI1	CAV1,FYN
6.11.3	OB	GO:0001960	8	3	7	0.375			negative regulation of cytokine-mediated signaling pathway	P10586,Q03135,Q2TNI1	CAV1,PTPRF
6.12.1	G	GO:0000082	21	5	7	0.238095			G1/S transition of mitotic cell cycle	O96020,P14635,P61024,Q13619,Q5MJ70	CCNB1,CCNE2,CKS1B,CUL4A,SPDYA
6.12.2	G	GO:0007165	16	4	4	0.25	8745151	Signal transduction pathways activated during growth of human breast cancer cells in tissue culture are reviewed.	signal transduction	B3KQ22,P07948,P16949,P30281	CCND3,LYN,STMN1
6.12.3	OG	GO:0045892	12	3	9	0.25			negative regulation of transcription, DNA-dependent	P27348,P31946,Q00535	CDK5,YWHAB,YWHAQ
6.12.3	OG	GO:0006886	12	3	6	0.25			intracellular protein transport	O00505,Q00535,Q04917	CDK5,KPNA3,YWHAH
6.12.3	OG	GO:0006605	12	3	7	0.25			protein targeting	P27348,P31946,P62258	YWHAB,YWHAE,YWHAQ
6.12.4	B	GO:0000278	19	8	3	0.421053			mitotic cell cycle	O14980,P20248,P33993,P36873,P46527,P61981,P78396,Q13309	CCNA1,CCNA2,CDKN1B,MCM7,PPP1CC,SKP2,XPO1,YWHAG
6.12.5	OB	GO:0032880	11	3	4	0.272727			regulation of protein localization	B0LPE5,P31749,P52565	AKT1,ARHGDIA
6.12.5	OB	GO:0007596	11	3	5	0.272727	3345487	TAMOXIFEN is an antiestrogen which is widely used in the treatment of breast carcinoma.' Further- more, it has recently been advocated for both nonmalig- nant breast disease2 and breast carcinoma pro phyla xi^.^ If these recommendations are adopted, usage of tamoxifen will increase. However, there have been several reports of venous and arterial thrombosis associated with tamoxifen therapy for br…	blood coagulation	P00519,P12931,P31749	ABL1,AKT1,SRC
6.12.5	OB	GO:0007165	11	3	4	0.272727			signal transduction	B0LPE5,P12931,P31749	AKT1,SRC
6.13.1	G	GO:0007186	34	9	6	0.264706	11897506	The biological and biochemical effects of estrogen have been ascribed to its known receptors, which function as ligand-inducible transcription factors. However, estrogen also triggers rapid activation of classical second messengers (cAMP, calcium, and inositol triphosphate) and stimulation of intracellular signaling cascades mitogen-activated protein kinase (MAP K), PI3K and eNOS. These latter ev…	G-protein coupled receptor signaling pathway	B4DYA0,O14908,P04899,P16473,P22888,P25024,P63092,Q5JWF2,Q5Y7A2	CXCR1,DARC,FUZ,GIPC1,GNAI2,GNAS,LHCGR,TSHR
6.13.2	G	GO:0007165	25	7	4	0.28			signal transduction	O15259,O75369,P01215,P01229,P01233,P13236,P25025	CCL4,CGA,CGB,CGB5,CGB7,CGB8,CXCR2,FLNB,LHB,NPHP1
6.13.3	B	GO:0035556	6	4	5	0.666667	19891966	Activated protein C enhances cell motility of endothelial cells and MDA-MB-231 breast cancer cells by intracellular signal transduction.	intracellular signal transduction	A8K8D4,P10145,P49768,P49810	IL8,PSEN1,PSEN2
6.14.1	OG	GO:0010467	36	17	3	0.472222			gene expression	O43513,O60244,O75448,O75586,O95402,P24863,Q15648,Q71SY5,Q92585,Q93074,Q96G25,Q9H944,Q9NPJ6,Q9NVC6,Q9UHV7,Q9Y2X0,Q9Y3C7	CCNC,MAML1,MBD4,MED12,MED13,MED14,MED16,MED17,MED20,MED24,MED26,MED31,MED4,MED6,MED7,MED8,MED9
6.14.1	OG	GO:0006357	36	17	9	0.472222			regulation of transcription from RNA polymerase II promoter	A0JLT2,O43513,O60244,O75586,O95402,Q13503,Q15528,Q6IAZ5,Q8TAQ2,Q96G25,Q96GM5,Q9H944,Q9NPJ6,Q9NVC6,Q9NWA0,Q9P086,Q9Y2X0	MED11,MED14,MED16,MED17,MED19,MED20,MED21,MED22,MED26,MED4,MED6,MED7,MED8,MED9,SMARCC2,SMARCD1
6.14.2	G	GO:0006355	11	6	8	0.545455			regulation of transcription, DNA-dependent	B4DPZ1,Q59GV3,Q68CP9,Q7Z4L3,Q8NFD5,Q9H204	ARID1B,ARID2,CCNC,MED28,SMARCC2
6.14.3	B	GO:0006338	6	5	8	0.833333			chromatin remodeling	O96019,Q12824,Q17S11,Q86U86,Q92922	ACTL6A,PBRM1,SMARCB1,SMARCC1
6.15.1	G	GO:0007165	23	5	4	0.217391	8745151	Signal transduction pathways activated during growth of human breast cancer cells in tissue culture are reviewed.	signal transduction	P08581,P50570,P98174,Q68EM7,Q9UQB3	ARHGAP17,CTNND2,DNM2,FGD1,SLTM
6.15.2	OG	GO:0035556	18	3	5	0.166667	19891966	Activated protein C enhances cell motility of endothelial cells and MDA-MB-231 breast cancer cells by intracellular signal transduction.	intracellular signal transduction	P16591,P43405,Q9UPX8	FER,SHANK2,SYK
6.15.2	OG	GO:0006468	18	3	6	0.166667			protein phosphorylation	P16591,P43405,Q15746	FER,MYLK,SYK
6.15.2	OG	GO:0006461	18	3	5	0.166667			protein complex assembly	O00401,O43516,P43405	SYK,WASL,WIPF1
6.16.1	G	GO:0006412	17	8	5	0.470588			translation	O43432,P06730,P11940,P23588,P78344,Q04637,Q13541,Q13542	EIF4B,EIF4E,EIF4EBP1,EIF4EBP2,EIF4G1,EIF4G2,EIF4G3,PABPC1
6.16.2	G	GO:0006468	9	3	6	0.333333			protein phosphorylation	P05129,Q9BUB5,Q9HBH9	MKNK1,MKNK2,PRKCG
6.17.1	G	GO:0000278	16	6	3	0.375			mitotic cell cycle	P49454,P63208,Q02224,Q13042,Q13257,Q9UJX6	ANAPC2,CDC16,CENPE,CENPF,MAD2L1,SKP1
6.17.2	G	GO:0006508	10	3	4	0.3	18392133	Aberrant proteolysis is another important characteristic of breast cancer progression and invasion. DN-PAK1 or knock-down of PAK1 reduced pericellular proteolysis of DQ-collagen IV in the 3D cultures. Treatment of cells with an inhibitor of Rac1 also reduced pericellular proteolysis, and this reduction was reversed by the expression of activated PAK1. Our conclusion is that overexpressed and acti…	proteolysis	B2RNB2,O15205,P78536	ADAM17,UBD
6.17.3	B	GO:0000278	7	6	3	0.857143			mitotic cell cycle	O14777,O43684,O60566,P30260,Q12834,Q9Y6D9	BUB1B,BUB3,CDC20,CDC27,MAD1L1,NDC80
6.18.1	G	GO:0008284	8	7	5	0.875	19171042	Autocrine regulation of cell proliferation by estrogen receptor-alpha in estrogen receptor-alpha-positive breast cancer cell lines.	positive regulation of cell proliferation	O14786,P08620,P11362,P21802,P22455,P22607,Q8IXC7	FGF4,FGFR1,FGFR2,FGFR3,FGFR4,NELL1
6.19.1	OG	GO:0043123	8	3	8	0.375	18316610	Altered TAB1:I kappaB kinase interaction promotes transforming growth factor beta-mediated nuclear factor-kappaB activation during breast cancer progression.	positive regulation of I-kappaB kinase/NF-kappaB cascade	P01583,Q53QF9,Q99584	IL1A,S100A13
6.19.1	OG	GO:0006954	8	3	4	0.375			inflammatory response	P01583,Q53QF9,Q9NPH3	IL1A,IL1RAP
6.20.1	OG	GO:0050434	7	3	9	0.428571			positive regulation of viral transcription	O00267,P07737,Q53Y44	PFN1,SUPT5H
6.20.1	OG	GO:0010033	7	3	3	0.428571			response to organic substance	O00267,P07737,Q53Y44	PFN1,SUPT5H
6.21.1	OG	GO:0006310	4	4	7	1	11239456	Here, we show that BRCA2 plays a dual role in regulating the actions of RAD51, a protein essential for homologousrecombination and DNA repair. First, interactions between RAD51 and the BRC3 or BRC4 regions of BRCA2 block nucleoprotein filament formation by RAD51. Alterations to the BRC3 region that mimic cancer-associated BRCA2 mutations fail to exhibit this effect. Second, transport of RAD51 to …	DNA recombination	Q8IY92,Q96AY2,Q96NY9,Q9BQ83	EME1,MUS81,SLX1A,SLX4
6.21.1	OG	GO:0006281	4	4	7	1			DNA repair	Q8IY92,Q96AY2,Q96NY9,Q9BQ83	EME1,MUS81,SLX1A,SLX4
6.25.1	OG	GO:0007093	4	3	8	0.75			mitotic cell cycle checkpoint	O43264,P50748,Q9H900	KNTC1,ZW10,ZWILCH
6.25.1	OG	GO:0000278	4	3	3	0.75	21139994	To reveal primary effects, we examined digitoxin's effect 6 h post-treatment with the highest dose, 1μg/ml, and found upregulation of the stress response genes EGR-1 and NAB2, lipid biosynthetic genes and the tumor suppressor gene p21, and downregulation of the mitotic cell cycle. gene CDC16 and the replication gene PolR3B. RT-PCR analysis validated effects on stress response, apoptotic and cell …	mitotic cell cycle	O43264,P50748,Q9H900	KNTC1,ZW10,ZWILCH
6.25.1	OG	GO:0000087	4	3	6	0.75			M phase of mitotic cell cycle	O43264,P50748,Q9H900	KNTC1,ZW10,ZWILCH
7.1.1	G	GO:0006355	146	41	8	0.280822			regulation of transcription, DNA-dependent	O60563,P04626,P14859,P17676,P17861,P27540,P29375,P35869,P36956,P49116,P51531,P51946,P78317,P98177,Q00403,Q02447,Q12962,Q13029,Q13045,Q13105,Q13352,Q14151,Q15424,Q15596,Q33E94,Q5QJE6,Q5THJ1,Q6PL18,Q6PML9,Q86U70,Q86YN6,Q8NI08,Q8TD17,Q8TDD1,Q99966,Q9GZR2,Q9NPJ4,Q9UBS8,Q9UGU0,Q9Y4A5,Q9Y6X2	AHR,ARNT,ATAD2,CCNH,CCNT1,CEBPB,CITED1,DDX54,DNTTIP2,ERBB2,FLII,FOXO4,GTF2B,ITGB3BP,KDM5A,LDB1,NCOA2,NCOA7,NR2C2,PIAS3,PNRC2,POU2F1,PPARGC1B,PRDM2,REXO4,RFX4,RNF14,RNF4,SAFB,SAFB2,SLC30A9,SMARCA2,SP3,SREBF1,TAF10,TCF20,TRRAP,XBP1,ZBTB17,ZNF398
7.1.2	G	GO:0045893	105	18	9	0.171429			positive regulation of transcription, DNA-dependent	O15164,O43524,O75925,P05412,P19838,P20226,P24864,P35222,P50613,P62195,Q04917,Q12778,Q14192,Q15650,Q96L73,Q96T76,Q9Y3R0,Q9Y6Q9	CCNE1,CDK7,CTNNB1,FHL2,FOXO1,FOXO3,JUN,LGALS12,MMS19,NCOA3,NFKB1,NSD1,PIAS1,PSMC5,TBP,TRIM24,TRIP4,YWHAH
7.1.3	G	GO:0007165	87	13	4	0.149425			signal transduction	P06401,P10588,P10589,P12931,P18031,P29350,P49815,P51812,P56945,Q07889,Q13330,Q15185,Q15418	BCAR1,MTA1,NR2F1,NR2F6,PGR,PTGES3,PTPN1,PTPN6,RPS6KA1,RPS6KA3,SOS1,SRC,TSC2
7.1.4	G	GO:0042493	74	11	3	0.148649	11526484	The mechanisms by which cancer cells survive and escape the cytotoxic effects of chemotherapeutic agents are essentially unknown. In the present study, we demonstrate that in the MDA-MB-231 and MDA-MB-435 breast cancer cells, ligation of 1 integrins by their extracellular matrix ligands inhibits significantly apoptosis induced by paclitaxel and vincristine, two microtubule-directed chemotherapeut…	response to drug	P06239,P17275,P23560,P24385,P38936,Q03135,Q14764,Q2TNI1,Q5U079,Q6FI00,Q6FI05	BDNF,CAV1,CCND1,CDKN1A,JUNB,LCK,MVP
7.1.5	G	GO:0045892	63	10	9	0.15873			negative regulation of transcription, DNA-dependent	O43251,O94992,P51843,P63279,Q00987,Q8WX92,Q969G3,Q99623,Q99873,Q9NVW2	COBRA1,HEXIM1,MDM2,NR0B1,PHB2,PRMT1,RBFOX2,RLIM,SMARCE1,UBE2I
7.1.6	G	GO:0010467	53	7	3	0.132075			gene expression	O15514,O94906,P11474,P13056,P51948,Q13347,Q15466	EIF3I,ESRRA,MNAT1,NR0B2,NR2C1,POLR2D,PRPF6
7.1.7	OG	GO:0031295	46	4	9	0.0869565			T cell costimulation	P62993,Q13153,Q92569,Q92956	GRB2,PIK3R3,PKN1,TNFRSF14
7.1.7	OG	GO:0008286	46	4	8	0.0869565			insulin receptor signaling pathway	P29353,P31751,P62993,Q92569	AKT2,GRB2,PIK3R3,SHC1
7.1.7	OG	GO:0007596	46	4	5	0.0869565	3345487	TAMOXIFEN is an antiestrogen which is widely used in the treatment of breast carcinoma.' Further- more, it has recently been advocated for both nonmalig- nant breast disease2 and breast carcinoma pro phyla xi^.^ If these recommendations are adopted, usage of tamoxifen will increase. However, there have been several reports of venous and arterial thrombosis associated with tamoxifen therapy for br…	blood coagulation	P29353,P62158,P62993,Q92569	CALM1,CALM2,CALM3,GRB2,PIK3R3,SHC1
7.1.7	OG	GO:0006357	46	4	9	0.0869565			regulation of transcription from RNA polymerase II promoter	P17535,P22415,P42229,Q6I9R8	FHL2,JUND,STAT5A,USF1
7.1.7	OG	GO:0006284	46	4	8	0.0869565			base-excision repair	P29372,Q13569,Q1W6H1,Q5J9I4	MPG,TDG
7.1.7	OG	GO:0006281	46	4	7	0.0869565			DNA repair	P29372,Q13569,Q13620,Q9UNE7	CUL4B,MPG,STUB1,TDG
7.2.1	G	GO:0006915	79	32	4	0.405063	16397018	Survivin, a member of the inhibitor of apoptosis protein family, was identified as a potential Stat3-regulated gene by microarray analysis. This was confirmed in Survivin gene promoter studies and chromatin immunoprecipitation assays showing that Stat3 directly binds to and regulates the Survivin promoter. Furthermore, direct inhibition of Stat3 signaling blocked the expression of Survivin protei…	apoptotic process	O43521,O95429,O95817,P01112,P04049,P10415,P20700,P42574,P45983,P49768,P51572,P55957,P99999,Q05397,Q07812,Q07817,Q12981,Q12982,Q12983,Q13625,Q13794,Q14318,Q14790,Q16611,Q7Z465,Q92934,Q96LC9,Q9BXH1,Q9BZR8,Q9HCN2,Q9NQC3,Q9NZS9	BAD,BAG3,BAG4,BAK1,BAX,BBC3,BCAP31,BCL2,BCL2L1,BCL2L11,BCL2L14,BFAR,BID,BMF,BNIP1,BNIP2,BNIP3,BNIPL,CASP3,CASP8,CYCS,FKBP8,HRAS,LMNB1,MAPK8,PMAIP1,PSEN1,PTK2,RAF1,RTN4,TP53AIP1,TP53BP2
7.2.2	G	GO:0007165	47	9	4	0.191489	8745151	Signal transduction pathways activated during growth of human breast cancer cells in tissue culture are reviewed.	signal transduction	P01111,P01116,P10301,P22736,P49023,Q14643,Q15172,Q15759,Q5U091	ITPR1,KRAS,MAPK11,NR4A1,NRAS,PPP2R5A,PXN,RRAS
7.2.3	G	GO:0006917	38	7	8	0.184211			induction of apoptosis	O00198,O60238,P67775,Q13323,Q53Y00,Q9C000,Q9NYF8	BCLAF1,BIK,BNIP3L,HRK,NLRP1,NR4A1,PPP2CA
7.2.4	OG	GO:0043065	31	4	7	0.129032			positive regulation of apoptotic process	B2ZP79,P00441,Q6IBV1,Q99638	BID,BNIP3L,RAD9A,SOD1
7.2.4	OG	GO:0006470	31	4	6	0.129032			protein dephosphorylation	B3KUN1,P62136,Q07161,Q08209	PPP1CA,PPP2CA,PPP3CA
7.2.5	G	GO:0042981	23	3	6	0.130435	9846203	Progesterone inhibits the proliferation of normal breast epithelial cells in vivo, as well as breast cancer cells in vitro. But the biologic mechanism of this inhibition remains to be determined. We explored the possibility that an antiproliferative activity of progesterone in breast cancer cell lines is due to its ability to induce apoptosis. Since p53 and bcl-2 genetically control the apoptotic…	regulation of apoptotic process	C9JHD5,Q5TE63,Q9HD36	BCL2,BCL2L1,BCL2L10
7.2.6	B	GO:0007596	13	7	5	0.538462			blood coagulation	P04637,P17252,P17612,P24941,P27361,P28482,Q16539	CDK2,MAPK1,MAPK14,MAPK3,PRKCA,TP53
7.3.1	G	GO:0006355	66	21	8	0.318182			regulation of transcription, DNA-dependent	O75446,P10244,P15036,P18615,P25800,P28749,P35232,P50750,Q03181,Q06330,Q06455,Q09028,Q13547,Q14995,Q15326,Q16576,Q59GV3,Q6IT96,Q86T24,Q9BQG0,Q9UI36	CDK9,DACH1,ETS2,HDAC1,LMO1,MYBBP1A,MYBL2,NR1D2,PHB,PPARD,RBBP4,RBBP7,RBL1,RBPJ,RDBP,RUNX1T1,SAP30,SMARCC2,ZBTB33,ZMYND11
7.3.2	G	GO:0045892	45	12	9	0.266667			negative regulation of transcription, DNA-dependent	O15379,O43439,P41182,P51608,Q13901,Q8TAQ2,Q8WW38,Q96ST3,Q96T58,Q9UBP5,Q9UKV0,Q9UQL6	BCL6,C1D,CBFA2T2,HDAC3,HDAC5,HDAC9,HEY2,MECP2,SIN3A,SMARCC2,SPEN,ZFPM2
7.3.3	G	GO:0010467	33	5	3	0.151515			gene expression	P20393,Q15393,Q15406,Q15459,Q9Y5X4	NR1D1,NR2E3,NR6A1,SF3A1,SF3B3
7.3.4	OG	GO:0045893	28	4	9	0.142857			positive regulation of transcription, DNA-dependent	O60907,P14921,P17542,Q9BZK7	ETS1,TAL1,TBL1X,TBL1XR1
7.3.4	OG	GO:0006357	28	4	9	0.142857			regulation of transcription from RNA polymerase II promoter	O14646,O60264,P17542,Q12824	CHD1,SMARCA5,SMARCB1,TAL1
7.3.4	OG	GO:0006351	28	4	8	0.142857			transcription, DNA-dependent	P06454,P12755,P14921,P17542	ETS1,PTMA,SKI,TAL1
7.3.5	B	GO:0010467	13	8	3	0.615385			gene expression	P04150,P10276,P10827,P10828,P37231,P55055,Q13263,Q92731	ESR2,NR1H2,NR3C1,PPARG,RARA,THRA,THRB,TRIM28
7.3.6	B	GO:0045893	5	3	9	0.6			positive regulation of transcription, DNA-dependent	P08047,P23771,Q05516	DAND5,GATA3,ZBTB16
7.4.1	G	GO:0006355	32	12	8	0.375			regulation of transcription, DNA-dependent	P15336,P49715,Q01094,Q6ZW49,Q8NEZ4,Q92753,Q96F24,Q96PK6,Q96RS0,Q9BYK8,Q9H4Z2,Q9ULK4	ATF2,CEBPA,E2F1,MED23,MLL3,NRBF2,PAXIP1,PRIC285,RBM14,RORB,TGS1,ZNF335
7.4.2	OG	GO:0050892	20	3	4	0.15			intestinal absorption	P07148,P11473,Q6FGL7	FABP1,VDR
7.4.2	OG	GO:0010467	20	3	3	0.15			gene expression	P11473,P48443,P51449	RORC,RXRG,VDR
7.4.2	OG	GO:0007165	20	3	4	0.15			signal transduction	O00170,P11473,Q05655	AURKAIP1,PRKCD,VDR
7.4.2	OG	GO:0006468	20	3	6	0.15			protein phosphorylation	P51449,Q05655,Q6I9R9	PRKCD,RORC
7.4.2	OG	GO:0000086	20	3	7	0.15			G2/M transition of mitotic cell cycle	P24522,P68366,Q5TCA8	GADD45A,TUBA4A
7.4.3	B	GO:0006355	29	12	8	0.413793			regulation of transcription, DNA-dependent	O14686,O75448,P61964,Q07869,Q09472,Q14498,Q15291,Q3L8U1,Q4LE28,Q92793,Q9UBL3,Q9Y618	ASH2L,CHD9,CREBBP,EP300,MED24,NCOR2,PPARA,RBBP5,RBM39,WBP7,WDR5
7.4.4	B	GO:0045893	17	8	9	0.470588			positive regulation of transcription, DNA-dependent	P41235,P48552,P55345,Q04206,Q13133,Q14686,Q15648,Q9UBK2	HNF4A,MBD4,NCOA6,NR1H3,NRIP1,PPARGC1A,PRMT2,RELA
7.4.5	B	GO:0006915	9	3	4	0.333333			apoptotic process	O75293,O95257,Q12802	AKAP13,GADD45B,GADD45G
7.5.1	G	GO:0005975	54	6	3	0.111111			carbohydrate metabolic process	P00558,P04075,P07738,P11166,P14618,P14672	ALDOA,BPGM,PGK1,PKM2,SLC2A1,SLC2A4
7.5.2	OG	GO:0007165	48	5	4	0.104167	8745151	Signal transduction pathways activated during growth of human breast cancer cells in tissue culture are reviewed.	signal transduction	B0YIY3,P06703,Q13554,Q14012,Q16566	CAMK1,CAMK2B,CAMK4,S100A6
7.5.2	OG	GO:0006468	48	5	6	0.104167			protein phosphorylation	P05067,P41743,Q13554,Q14012,Q16566	APP,CAMK1,CAMK2B,CAMK4,PRKCI
7.5.2	OG	GO:0006457	48	5	5	0.104167	14534301	BRCT folding defects resulting from cancer-predisposing BRCA1 truncation mutations can be assayed for and detected at the protein level using a simple protease sensitivity assay. Using a proteolysis-based assay to probe the BRCT for non-native conformations, we show that the majority of the tested missense and truncations alter the folding state of the BRCT.	protein folding	B4DXT7,O75344,P17987,P60709,Q13087	ACTG1,FKBP6,PDIA2,TCP1
7.5.3	OG	GO:0007264	36	4	6	0.111111			small GTPase mediated signal transduction	O14939,P61019,Q99653,Q9NXU5	ARL15,CHP,PLD2,RAB2A
7.5.3	OG	GO:0000278	36	4	3	0.111111			mitotic cell cycle	O00231,O14980,P15927,P63167	DYNLL1,PSMD11,RPA2,XPO1
7.5.4	G	GO:0007399	28	3	4	0.107143	20840789	Neural recognition molecule L1CAM, which is a key protein involved in early nervous system development, is known to be abnormally expressed and shed in several types of cancers where it participates in metastasis and progression. The distinction of L1CAM presence in cancerous vs. normal tissues has suggested it to be a new target for cancer treatment. Our current study focused on the potential ro…	nervous system development	Q15102,Q8IUQ4,Q9UN74	PAFAH1B3,PCDHA4,SIAH1
7.5.5	B	GO:0007165	13	3	4	0.230769			signal transduction	P00533,P10275,Q96RI1	AR,EGFR,NR1H4
7.6.1	G	GO:0006281	46	19	7	0.413043	22683426	Defects in components of DNA repair pathways are responsible for numerous hereditary cancer syndromes and are also common in many sporadic malignancies. Inherited mutations in the breast cancer susceptibility genes BRCA1 and BRCA2 or components of the Fanconi anemia (FA) complex incite genomic instability and predispose to malignancy. The products of the BRCA and FA genes participate in a conserv…	DNA repair	O15287,O60934,P07992,P12004,P43351,P49959,P54132,Q00597,Q0VG06,Q5DR82,Q8IY92,Q8IYD8,Q8NB91,Q92878,Q92889,Q96S40,Q9HB96,Q9NPI8,Q9NW38
7.6.2	G	GO:0000278	27	8	3	0.296296			mitotic cell cycle	O75496,P06493,P20248,Q13309,Q13415,Q13416,Q14566,Q99741	BLM,ERCC1,ERCC4,FAAP100,FANCB,FANCC,FANCE,FANCF,FANCG,FANCL,FANCM,MRE11A,NBN,PCNA,RAD50,RAD52,SLX4
7.6.3	G	GO:0000723	19	7	7	0.368421	19734843	This is the first direct observation of this mechanism of telomere maintenance in breast carcinoma unrelated to Li-Fraumeni syndrome. The correlation of the ALT phenotype with HER-2 positivity, both of which involve abnormal DNA amplification, suggests a possible common underlying mechanism.	telomere maintenance	P54274,Q14191,Q15554,Q96AP0,Q9BSI4,Q9NUX5,Q9NYB0	CCNA2,CDC6,CDK1,GMNN,MCM6,ORC1,ORC2,SKP2
7.6.4	B	GO:0006281	14	6	7	0.428571	22683426	Defects in components of DNA repair pathways are responsible for numerous hereditary cancer syndromes and are also common in many sporadic malignancies. Inherited mutations in the breast cancer susceptibility genes BRCA1 and BRCA2 or components of the Fanconi anemia (FA) complex incite genomic instability and predispose to malignancy. The products of the BRCA and FA genes participate in a conserv…	DNA repair	O15360,P12956,P13010,P32780,P38398,Q6IN79	ACD,POT1,TERF1,TERF2,TERF2IP,TINF2,WRN
7.6.5	B	GO:0007399	8	4	4	0.5	20840789	Neural recognition molecule L1CAM, which is a key protein involved in early nervous system development, is known to be abnormally expressed and shed in several types of cancers where it participates in metastasis and progression. The distinction of L1CAM presence in cancerous vs. normal tissues has suggested it to be a new target for cancer treatment. Our current study focused on the potential ro…	nervous system development	P31749,P51532,Q6STE5,Q92922	BRCA1,FANCA,GTF2H1,XRCC5,XRCC6
7.7.1	G	GO:0007186	35	15	6	0.428571			G-protein coupled receptor signaling pathway	B3KXS2,P08754,P16473,P22888,P29992,P32241,P34998,P50148,P63092,P63211,Q03113,Q13258,Q14344,Q5JWF2,Q5TZX1	AKT1,SMARCA4,SMARCC1,SMARCD3
7.7.2	G	GO:0006112	20	5	5	0.25			energy reserve metabolic process	O43306,O95622,P13945,P47871,Q08462	CRHR1,GNA11,GNA12,GNA13,GNAI3,GNAQ,GNAS,GNGT1,LHCGR,PTGDR,TSHR,VIPR1
7.7.3	OG	GO:0035814	15	3	8	0.2			negative regulation of renal sodium excretion	C5HF20,P30518,P30542	ADCY2,ADCY5,ADCY6,ADRB3,GCGR
7.7.3	OG	GO:0034097	15	3	4	0.2			response to cytokine stimulus	C5HF20,P09471,P30518	ADORA1,AVPR2
7.7.3	OG	GO:0007267	15	3	3	0.2			cell-cell signaling	P01229,P30542,P43119	AVPR2,GNAO1
7.7.4	B	GO:0007186	3	3	6	1			G-protein coupled receptor signaling pathway	B4DYA0,P04899,P63096	ADORA1,LHB,PTGIR
7.8.1	G	GO:0006508	31	6	4	0.193548	18392133	Aberrant proteolysis is another important characteristic of breast cancer progression and invasion. DN-PAK1 or knock-down of PAK1 reduced pericellular proteolysis of DQ-collagen IV in the 3D cultures. Treatment of cells with an inhibitor of Rac1 also reduced pericellular proteolysis, and this reduction was reversed by the expression of activated PAK1. Our conclusion is that overexpressed and acti…	proteolysis	P07339,P07711,P07858,P14091,P14735,P16870	GNAI1,GNAI2
7.8.2	OG	GO:0008543	25	5	8	0.2	15863030	The 22 members of the ﬁbroblast growth factor (FGF) family of growth factors mediate their cellular responses by binding to and activating the different isoforms encoded by the four receptor tyrosine kinases (RTKs) designated FGFR1, FGFR2, FGFR3 and FGFR4. Unlike other growth factors, FGFs act in concert with heparin or heparan sulfate proteoglycan (HSPG) to activate FGFRs and to induce the pleio…	fibroblast growth factor receptor signaling pathway	P01308,P06213,P11362,Q9GZV9,Q9UEF7	CPE,CTSB,CTSD,CTSE,CTSL1,IDE
7.8.2	OG	GO:0008286	25	5	8	0.2			insulin receptor signaling pathway	P01308,P06213,P11362,Q9GZV9,Q9UEF7	FGF23,FGFR1,INS,INSR,KL
7.8.2	OG	GO:0005975	25	5	3	0.2			carbohydrate metabolic process	P01308,P06213,P35557,Q53Y25,Q9UEF7	FGF23,FGFR1,INS,INSR,KL
7.8.3	G	GO:0002504	18	3	3	0.166667			antigen processing and presentation of peptide or polysaccharide antigen via MHC class II	P01906,P01920,Q5Y7D6	INS,INSR,KL,MAP4K2
7.8.4	B	GO:0000278	21	6	3	0.285714	21139994	To reveal primary effects, we examined digitoxin's effect 6 h post-treatment with the highest dose, 1μg/ml, and found upregulation of the stress response genes EGR-1 and NAB2, lipid biosynthetic genes and the tumor suppressor gene p21, and downregulation of the mitotic cell cycle. gene CDC16 and the replication gene PolR3B. RT-PCR analysis validated effects on stress response, apoptotic and cell …	mitotic cell cycle	O60216,P61163,Q14683,Q8N3U4,Q8WVM7,Q9UQE7	ACTR1A,PMEPA1,RAD21,SMC1A,SMC3,STAG2
7.8.5	G	GO:0030866	15	3	7	0.2			cortical actin cytoskeleton organization	O43491,P11171,Q9H4G0	EPB41,EPB41L1,EPB41L2
7.10.1	G	GO:0007596	23	9	5	0.391304			blood coagulation	P05106,P05556,P08648,P08962,P13987,P16671,P17301,P23229,P26006	CD36,CD59,CD63,ITGA2,ITGA3,ITGA5,ITGA6,ITGB1,ITGB3
7.10.2	G	GO:0007165	14	4	4	0.285714	8745151	Signal transduction pathways activated during growth of human breast cancer cells in tissue culture are reviewed.	signal transduction	P10721,P19397,P28907,Q99075	CD38,CD53,HBEGF,KIT
7.11.1	G	GO:0055085	17	7	4	0.411765	22160574	The transmembrane transport of anticancer drugs is mainly regulated by P-glycoprotein encoded by the human multidrug resistance gene 1 gene (MDR1). Since there were controversies regarding the association between MDR1 C3435T polymorphism and response to chemotherapy among patients with advanced breast cancer, a meta-analysis of the link was conducted. A total of 7 studies consist of 464 advanced …	transmembrane transport	P10644,P13861,P18505,P28472,P31323,P47870,P51790	CLCN3,GABRB1,GABRB2,GABRB3,PRKAR1A,PRKAR2A,PRKAR2B
7.11.2	OG	GO:0007165	10	3	4	0.3			signal transduction	B2R5T5,O43572,Q9BUB1	AKAP10,PRKAR1A,PRKAR2A
7.11.2	OG	GO:0006887	10	3	6	0.3			exocytosis	Q9UPT5,Q9Y6D5,Q9Y6D6	ARFGEF1,ARFGEF2,EXOC7
7.12.1	B	GO:0007179	5	5	8	1			transforming growth factor beta receptor signaling pathway	B7Z4Z5,P84022,Q13485,Q15796,Q53XR6	SMAD2,SMAD3,SMAD4
7.13.1	G	GO:0045087	11	8	4	0.727273	12790791	The innate immune response, which depends on so-called pattern-recognition receptors (PRRs) is an evolutionarily old immune response able to elicit a defensive response against a vast array of pathogens. The purpose of this review is to revisit the role of innate immunity in breast carcinoma from the oldest therapeutic approach using bacillus Calmette-Guerin to the recent findings on the manipula…	innate immune response	O15455,O43318,P08571,Q86XR7,Q8IUC6,Q99836,Q9NYJ8,Q9Y4K3	CD14,MAP3K7,MYD88,TAB2,TICAM1,TICAM2,TLR3,TRAF6
7.14.1	G	GO:0007186	9	4	6	0.444444			G-protein coupled receptor signaling pathway	P01270,P30968,P49190,Q03431	GNRHR,PTH,PTH1R,PTH2R
8.1.1	G	GO:0044267	78	14	4	0.179487			cellular protein metabolic process	O43292,P05388,P15291,P17987,P36578,P60709,P61247,P62424,Q15813,Q92643,Q969N2,Q96S52,Q99426,Q9NQP4	ACTG1,B4GALT1,GPAA1,PFDN4,PIGK,PIGS,PIGT,RPL4,RPL7A,RPLP0,RPS3A,TBCB,TBCE,TCP1
8.1.2	G	GO:0006915	64	9	4	0.140625			apoptotic process	P10636,P15498,P21796,P25054,P38398,P63000,Q9NQC3,Q9UL54,Q9Y5V3	APC,BRCA1,MAGED1,MAPT,RAC1,RTN4,TAOK2,VAV1,VDAC1
8.1.3	G	GO:0007165	55	8	4	0.145455	8745151	Signal transduction pathways activated during growth of human breast cancer cells in tissue culture are reviewed.	signal transduction	B2R789,P01374,P04899,P43080,P63104,P78357,Q07960,Q9Y3M8	ARHGAP1,CNTNAP1,GNAI2,GUCA1A,LTA,STARD13,YWHAZ
8.1.4	OG	GO:0016568	47	5	7	0.106383			chromatin modification	O14686,Q15291,Q8NEZ4,Q9UBL3,Q9UBN7	ASH2L,HDAC6,MLL3,RBBP5,WBP7
8.1.4	OG	GO:0007067	47	5	7	0.106383			mitosis	P07437,P53350,Q14203,Q5SU16,Q8IXJ6	DCTN1,PLK1,SIRT2,TUBB
8.1.4	OG	GO:0006468	47	5	6	0.106383			protein phosphorylation	P06241,P43403,P43405,P53350,Q96L34	FYN,MARK4,PLK1,SYK,ZAP70
8.1.4	OG	GO:0006355	47	5	8	0.106383			regulation of transcription, DNA-dependent	O14686,Q15291,Q8NEZ4,Q92499,Q9UBL3	ASH2L,DDX1,MLL3,RBBP5,WBP7
8.1.5	OG	GO:0042493	32	4	3	0.125	11526484	The mechanisms by which cancer cells survive and escape the cytotoxic effects of chemotherapeutic agents are essentially unknown. In the present study, we demonstrate that in the MDA-MB-231 and MDA-MB-435 breast cancer cells, ligation of 1 integrins by their extracellular matrix ligands inhibits significantly apoptosis induced by paclitaxel and vincristine, two microtubule-directed chemotherapeut…	response to drug	D0PNI1,P01106,Q5STV3,Q6FHV6	ENO2,LTA,MYC,YWHAZ
8.1.5	OG	GO:0007268	32	4	5	0.125			synaptic transmission	P16389,P61601,Q14722,Q14831	GRM7,KCNA2,KCNAB1,NCALD
8.1.5	OG	GO:0007264	32	4	6	0.125			small GTPase mediated signal transduction	A4D2P0,A4D2P1,Q92930,Q9H0H5	RAB8B,RAC1,RACGAP1
8.1.5	OG	GO:0006811	32	4	4	0.125			ion transport	P16389,Q14722,Q9H0H5,Q9Y696	CLIC4,KCNA2,KCNAB1,RACGAP1
8.2.1	G	GO:0006355	55	10	8	0.181818			regulation of transcription, DNA-dependent	C9JL99,O95251,P04637,P17482,P17509,Q12873,Q15047,Q6PI98,Q9Y3C7,Q9Y3Q8	CHD3,HOXB6,HOXB9,INO80C,KAT5,MED31,MYST2,SETDB1,TP53,TSC22D4
8.2.2	G	GO:0035556	45	4	5	0.0888889	19891966	Activated protein C enhances cell motility of endothelial cells and MDA-MB-231 breast cancer cells by intracellular signal transduction.	intracellular signal transduction	A8MVN1,Q05513,Q13574,Q6ZVG7	DGKZ,PRKCZ
8.2.3	OG	GO:0045892	41	3	9	0.0731707			negative regulation of transcription, DNA-dependent	Q04724,Q92993,Q9UKY1	KAT5,TLE1,ZHX1
8.2.3	OG	GO:0044267	41	3	4	0.0731707			cellular protein metabolic process	O60512,P05386,P26641	B4GALT3,EEF1G,RPLP1
8.2.3	OG	GO:0030308	41	3	5	0.0731707	16450001	Expression of a dominant negative mutant form of MKK7, a kinase upstream of JNK, or mutant FADD (S194A) in MCF-7 cells suppressed the cytotoxicity of long-term tamoxifen treatment. Of great interest, similar signallings could be evoked by paclitaxel, even in an ER-negative cell line, MDA-MB-231. In addition, immunohistochemical analysis using human breast cancerspecimens showed a close correlatio…	negative regulation of cell growth	B0ZBE2,O60383,P01019	AGT,GDF9
8.2.3	OG	GO:0007399	41	3	4	0.0731707			nervous system development	P21246,P51693,Q14194	APLP1,CRMP1,PTN
8.2.3	OG	GO:0006915	41	3	4	0.0731707	16397018	Survivin, a member of the inhibitor of apoptosis protein family, was identified as a potential Stat3-regulated gene by microarray analysis. This was confirmed in Survivin gene promoter studies and chromatin immunoprecipitation assays showing that Stat3 directly binds to and regulates the Survivin promoter. Furthermore, direct inhibition of Stat3 signaling blocked the expression of Survivin protei…	apoptotic process	P51693,P61077,Q9H8M9	APLP1,FAM176A,UBE2D3
8.2.3	OG	GO:0006414	41	3	6	0.0731707			translational elongation	A6NIB2,P05386,P26641	EEF1G,RPLP1
8.2.3	OG	GO:0006351	41	3	8	0.0731707			transcription, DNA-dependent	B3KPJ1,Q9BQ70,Q9UKY1	HOXB9,TCF25,ZHX1
8.3.1	G	GO:0045893	52	17	9	0.326923			positive regulation of transcription, DNA-dependent	O14497,O15164,P05412,P29375,P48552,P50613,P51532,P62195,P84022,Q04771,Q05516,Q15648,Q15796,Q53XR6,Q8TAQ2,Q92922,Q9Y6Q9	ACVR1,ARID1A,CDK7,JUN,KDM5A,MBD4,NCOA3,NRIP1,PSMC5,SMAD2,SMAD3,SMARCA4,SMARCC1,SMARCC2,TRIM24,ZBTB16
8.3.2	G	GO:0006355	35	12	8	0.342857			regulation of transcription, DNA-dependent	B1A8Z7,O43593,P28702,P42224,P67775,Q00403,Q12796,Q13111,Q59GV3,Q9UIG0,Q9Y5B9,Q9Y618	BAZ1B,CHAF1A,GTF2B,HR,NCOR2,PNRC1,PPP2CA,RXRB,SMARCA4,SMARCC2,STAT1,SUPT16H
8.3.3	G	GO:0010467	23	6	3	0.26087			gene expression	P10826,P19793,P48443,P55055,Q13573,Q15466	NR0B2,NR1H2,RARB,RXRA,RXRG,SNW1
8.3.4	OG	GO:0007399	17	3	4	0.176471			nervous system development	Q12824,Q969G3,Q96GM5	SMARCB1,SMARCD1,SMARCE1
8.3.4	OG	GO:0006470	17	3	6	0.176471	9837921	Telomerase, a specialized RNA-directed DNA polymerase that extends telomeres of eukaryotic chromosomes, is repressed in human somatic tissues and becomes activated during tumor progression in most human cancers. To date, little is known about how telomerase is activated and controlled in cancer, although activation is thought to be involved in cancer cell immortalization.	protein dephosphorylation	B3KUN1,P62136,Q07161	PPP1CA,PPP2CA
8.3.4	OG	GO:0006357	17	3	9	0.176471			regulation of transcription from RNA polymerase II promoter	Q12824,Q969G3,Q96GM5	SMARCB1,SMARCD1,SMARCE1
8.3.4	OG	GO:0006338	17	3	8	0.176471			chromatin remodeling	Q12824,Q17S11,Q96GM5	SMARCB1,SMARCD1
8.4.1	G	GO:0007596	29	10	5	0.344828	3345487	TAMOXIFEN is an antiestrogen which is widely used in the treatment of breast carcinoma.' Further- more, it has recently been advocated for both nonmalig- nant breast disease2 and breast carcinoma pro phyla xi^.^ If these recommendations are adopted, usage of tamoxifen will increase. However, there have been several reports of venous and arterial thrombosis associated with tamoxifen therapy for br…	blood coagulation	O00459,P01133,P21333,P27986,P29353,P62158,P62993,Q00535,Q07889,Q14451	CALM1,CALM2,CALM3,CDK5,EGF,FLNA,GRB2,GRB7,PIK3R1,PIK3R2,SHC1,SOS1
8.4.2	OG	GO:0008277	19	4	5	0.210526			regulation of G-protein coupled receptor protein signaling pathway	A4D2L1,O60894,O60896,P49798	RAMP1,RAMP3,RGS4
8.4.2	OG	GO:0007165	19	4	4	0.210526			signal transduction	O14511,P04626,Q15303,Q53YD3	ERBB2,ERBB4,GRB7,NRG2
8.5.1	G	GO:0042493	34	7	3	0.205882	11526484	The mechanisms by which cancer cells survive and escape the cytotoxic effects of chemotherapeutic agents are essentially unknown. In the present study, we demonstrate that in the MDA-MB-231 and MDA-MB-435 breast cancer cells, ligation of 1 integrins by their extracellular matrix ligands inhibits significantly apoptosis induced by paclitaxel and vincristine, two microtubule-directed chemotherapeut…	response to drug	A0N0X8,P04798,P05093,P16435,P23443,Q04206,Q1HB44	CYP17A1,CYP1A1,POR,RELA,RPS6KB1
8.5.2	G	GO:0006281	27	5	7	0.185185			DNA repair	P12956,P13010,Q96EZ8,Q9Y230,Q9Y265	MCRS1,RUVBL1,RUVBL2,XRCC5,XRCC6
8.5.3	OG	GO:0017144	22	4	3	0.181818			drug metabolic process	P05177,P05181,P11712,P33261	CYP1A2,CYP2C19,CYP2C9,CYP2E1
8.5.3	OG	GO:0016098	22	4	7	0.181818			monoterpenoid metabolic process	P05177,P05181,P11712,P33261	CYP1A2,CYP2C19,CYP2C9,CYP2E1
8.5.3	OG	GO:0016071	22	4	7	0.181818			mRNA metabolic process	O14980,P17252,Q86US8,Q9UPR3	PRKCA,SMG5,SMG6,XPO1
8.5.3	OG	GO:0016070	22	4	6	0.181818			RNA metabolic process	O14980,P17252,Q86US8,Q9UPR3	PRKCA,SMG5,SMG6,XPO1
8.5.3	OG	GO:0006805	22	4	5	0.181818			xenobiotic metabolic process	P05177,P05181,P11712,P33261	CYP1A2,CYP2C19,CYP2C9,CYP2E1
8.5.4	OG	GO:0007264	14	3	6	0.214286			small GTPase mediated signal transduction	P09601,P27348,Q6FH11	HMOX1,YWHAQ
8.5.4	OG	GO:0007165	14	3	4	0.214286			signal transduction	P07900,P09601,P42345	HMOX1,HSP90AA1,MTOR
8.6.1	G	GO:0006915	28	8	4	0.285714	16397018	Survivin, a member of the inhibitor of apoptosis protein family, was identified as a potential Stat3-regulated gene by microarray analysis. This was confirmed in Survivin gene promoter studies and chromatin immunoprecipitation assays showing that Stat3 directly binds to and regulates the Survivin promoter. Furthermore, direct inhibition of Stat3 signaling blocked the expression of Survivin protei…	apoptotic process	O43255,O60566,O95631,P42574,P45983,P55211,Q09472,Q9UKG1	APPL1,BUB1B,CASP3,CASP9,EP300,MAPK8,NTN1,SIAH2
8.6.2	OG	GO:0008284	20	4	5	0.2	19171042	Autocrine regulation of cell proliferation by estrogen receptor-alpha in estrogen receptor-alpha-positive breast cancer cell lines.	positive regulation of cell proliferation	P15407,P28482,P29275,Q1HBJ4	ADORA2B,FOSL1,MAPK1
8.6.2	OG	GO:0006974	20	4	4	0.2			response to DNA damage stimulus	P27361,P28482,Q1HBJ4,Q7Z2E3	APTX,MAPK1,MAPK3
8.7.1	G	GO:0000278	27	6	3	0.222222	21139994	To reveal primary effects, we examined digitoxin's effect 6 h post-treatment with the highest dose, 1μg/ml, and found upregulation of the stress response genes EGR-1 and NAB2, lipid biosynthetic genes and the tumor suppressor gene p21, and downregulation of the mitotic cell cycle. gene CDC16 and the replication gene PolR3B. RT-PCR analysis validated effects on stress response, apoptotic and cell …	mitotic cell cycle	P11802,P12004,P38936,P46527,Q00534,Q7L590	CDK4,CDK6,CDKN1A,CDKN1B,MCM10,PCNA
8.7.2	G	GO:0006355	21	5	8	0.238095			regulation of transcription, DNA-dependent	P21127,P29373,Q08999,Q9H063,Q9Y222	CDK11B,CRABP2,DMTF1,MAF1,RBL2
8.8.1	G	GO:0007160	23	10	4	0.434783	15735708	During a search to identify resveratrol (3,5,4'-trihydroxy-trans-stilbene, RV) target genes in the human erythroleukemic K562 cell line, we show here that the tensin gene and protein levels are remarkably induced by this dietary polyphenol. Tensin, a cell-matrix adhesion protein binding the integrins and cytoskeletal actin filaments also interacts with PI3-kinase and JNK signaling pathways. Tensi…	cell-matrix adhesion	P05106,P05107,P05556,P08514,P18084,P18206,P26010,P49023,P56199,P98161	ITGA1,ITGA2B,ITGB1,ITGB2,ITGB3,ITGB5,ITGB7,PRKD1,PXN,VCL
8.8.2	OG	GO:0042359	13	3	5	0.230769			vitamin D metabolic process	O60494,P02774,P98164	CUBN,GBA,GGCX,LRP2
8.8.2	OG	GO:0008202	13	3	4	0.230769			steroid metabolic process	O60494,P02774,P98164	CUBN,GBA,GGCX,LRP2
8.8.2	OG	GO:0006936	13	3	4	0.230769			muscle contraction	P62736,P68133,Q9Y490	ACTA1,ACTA2,TLN1
8.8.2	OG	GO:0006766	13	3	3	0.230769			vitamin metabolic process	O60494,P02774,P98164	CUBN,GBA,GGCX,LRP2
8.9.1	G	GO:0007219	24	9	6	0.375	20971825	The oncogenic role of Notch in breast cancer may be mediated in part through its cross talk with other signalling pathways, such as the estrogen pathway. Approximately 80% of breast cancers express the estrogen receptor and are treated with anti-estrogens, but resistance to antiestrogens often develops. One mechanism of resistance may be via the Notch pathway. In the absence of estrogens, Notch s…	Notch signaling pathway	O00548,P49768,P49810,P78504,Q04721,Q8IZL2,Q92585,Q96JK9,Q9Y219	DLL1,JAG1,JAG2,MAML1,MAML2,MAML3,NOTCH2,PSEN1,PSEN2
8.9.2	OG	GO:0007389	15	3	3	0.2			pattern specification process	B4DLT6,O00587,Q8NES3	LFNG,MFNG
8.9.2	OG	GO:0006351	15	3	8	0.2			transcription, DNA-dependent	Q06330,Q15797,Q86Y01	DTX1,RBPJ,SMAD1
8.10.1	G	GO:0006355	25	13	8	0.52			regulation of transcription, DNA-dependent	O14770,P09016,P14653,P15173,P15923,P17096,P17481,P26367,P40424,P52945,P55347,Q2TB39,Q5T6U8	HMGA1,HOXB1,HOXB8,HOXD4,MEIS2,MYOG,PAX6,PBX1,PDHX,PKNOX1,TCF7L1
8.10.2	G	GO:0006351	12	3	8	0.25			transcription, DNA-dependent	P04150,P20719,Q6STE5	HOXA5,NR3C1,SMARCD3
8.11.1	G	GO:0006351	11	7	8	0.636364			transcription, DNA-dependent	P06400,P08047,P25490,Q14186,Q14188,Q14209,Q99856	ARID3A,DAND5,E2F2,RB1,TFDP1,TFDP2,YY1
8.12.1	G	GO:0008284	10	4	5	0.4	19171042	Autocrine regulation of cell proliferation by estrogen receptor-alpha in estrogen receptor-alpha-positive breast cancer cell lines.	positive regulation of cell proliferation	P05231,P12272,P24941,Q53XY9	CDK2,IL6,PTHLH
8.13.1	G	GO:0006112	11	6	5	0.545455			energy reserve metabolic process	O60262,P16520,P50150,P63215,P63218,Q9P2W3	GNB3,GNG13,GNG3,GNG4,GNG5,GNG7
8.15.1	OG	GO:0042493	9	4	3	0.444444	11526484	The mechanisms by which cancer cells survive and escape the cytotoxic effects of chemotherapeutic agents are essentially unknown. In the present study, we demonstrate that in the MDA-MB-231 and MDA-MB-435 breast cancer cells, ligation of 1 integrins by their extracellular matrix ligands inhibits significantly apoptosis induced by paclitaxel and vincristine, two microtubule-directed chemotherapeut…	response to drug	A2RUN4,P14416,P37840,Q01959	DRD2,SLC6A3,SNCA
8.15.1	OG	GO:0007268	9	4	5	0.444444			synaptic transmission	Q01959,Q16623,Q75ME0,Q9NRD5	PICK1,SLC6A3,STX1A
9.1.1	G	GO:0007596	46	27	5	0.586957	3345487	TAMOXIFEN is an antiestrogen which is widely used in the treatment of breast carcinoma.' Further- more, it has recently been advocated for both nonmalig- nant breast disease2 and breast carcinoma pro phyla xi^.^ If these recommendations are adopted, usage of tamoxifen will increase. However, there have been several reports of venous and arterial thrombosis associated with tamoxifen therapy for br…	blood coagulation	O00254,P00451,P00488,P00740,P00749,P01008,P01042,P02671,P03951,P04070,P05106,P05121,P05155,P05546,P07204,P07225,P07359,P07996,P08514,P08648,P12259,P22891,P25116,P38435,P40197,Q96IY4,Q96RI0	CPB2,F11,F13A1,F2R,F2RL2,F2RL3,F5,F8,F9,FGA,GGCX,GP1BA,GP5,ITGA2B,ITGA5,ITGB3,KNG1,PLAU,PROC,PROS1,PROZ,SERPINC1,SERPIND1,SERPINE1,SERPING1,THBD,THBS1
9.1.2	G	GO:0010951	19	5	8	0.263158			negative regulation of endopeptidase activity	P04004,P05154,P07093,P35237,P50452	SERPINA5,SERPINB6,SERPINB8,SERPINE2,VTN
9.1.3	G	GO:0001649	14	3	4	0.214286			osteoblast differentiation	P10451,P24593,Q4W597	IGFBP5,SPP1
9.2.1	G	GO:0045892	35	8	9	0.228571			negative regulation of transcription, DNA-dependent	P37275,P48059,P56545,Q06587,Q13185,Q13363,Q9BT49,Q9H9B1	CBX3,CTBP1,CTBP2,EHMT1,LIMS1,RING1,THAP7,ZEB1
9.2.2	G	GO:0006355	27	7	8	0.259259			regulation of transcription, DNA-dependent	P61244,Q66K89,Q92766,Q96CY8,Q99612,Q9P2K3,Q9Y232	CDYL,E4F1,KLF6,MAX,RCOR3,RREB1
9.2.3	G	GO:0006357	20	3	9	0.15			regulation of transcription from RNA polymerase II promoter	P39880,Q14186,Q9Y4X4	CUX1,KLF12,TFDP1
9.3.1	G	GO:0006281	20	7	7	0.35			DNA repair	O15527,P18887,P29372,P54727,P55036,Q01831,Q13569	MPG,OGG1,PSMD4,RAD23B,TDG,XPC,XRCC1
9.4.1	G	GO:0007165	20	4	4	0.2	8745151	Signal transduction pathways activated during growth of human breast cancer cells in tissue culture are reviewed.	signal transduction	P01266,P01730,P11717,P22692	CD4,IGF2R,IGFBP4,TG
9.4.2	OG	GO:0045471	16	3	4	0.1875	12917629	Both epidemiological and experimental studies indicate that ethanol is a tumor promoter and may promote metastasis of breast cancer. However, the molecular mechanisms underlying ethanol-mediated tumor promotion remain unknown. Overexpression of ErbB proteins in breast cancer patients is generally associated with poor prognosis.	response to ethanol	P02818,P07858,P14672	BGLAP,CTSB,SLC2A4
9.4.2	OG	GO:0042981	16	3	6	0.1875			regulation of apoptotic process	P04080,P07858,Q76LA1	CSTB,CTSB
9.4.2	OG	GO:0030168	16	3	6	0.1875	22035541	The PDGF (platelet-derived growth factor) family members are potent mitogens for cells of mesenchymal origin and serve as important regulators of cell migration, survival, apoptosis and transformation. In the present study we show that the breast carcinoma cell line MCF7, engineered to overexpress PDGF-C, produces proteases capable of cleaving PDGF-C to its active form. Increased PDGF-C expressio…	platelet activation	P02751,P05067,P07602	APP,FN1,MTCH1,SFTPA1,SFTPA2
9.4.2	OG	GO:0008344	16	3	4	0.1875			adult locomotory behavior	P04080,P05067,Q76LA1	APP,CSTB
9.4.2	OG	GO:0007596	16	3	5	0.1875	3345487	TAMOXIFEN is an antiestrogen which is widely used in the treatment of breast carcinoma.' Further- more, it has recently been advocated for both nonmalig- nant breast disease2 and breast carcinoma pro phyla xi^.^ If these recommendations are adopted, usage of tamoxifen will increase. However, there have been several reports of venous and arterial thrombosis associated with tamoxifen therapy for br…	blood coagulation	P02751,P05067,P07602	APP,FN1,MTCH1,SFTPA1,SFTPA2
9.4.2	OG	GO:0002576	16	3	7	0.1875			platelet degranulation	P02751,P05067,P07602	APP,FN1,MTCH1,SFTPA1,SFTPA2
9.5.1	OG	GO:0045087	14	3	4	0.214286	12790791	The innate immune response, which depends on so-called pattern-recognition receptors (PRRs) is an evolutionarily old immune response able to elicit a defensive response against a vast array of pathogens. The purpose of this review is to revisit the role of innate immunity in breast carcinoma from the oldest therapeutic approach using bacillus Calmette-Guerin to the recent findings on the manipula…	innate immune response	P10599,P19838,Q9H3M7	NFKB1,TXN,TXNIP
9.5.1	OG	GO:0007283	14	3	6	0.214286			spermatogenesis	P31689,P55789,Q5T7Q0	DNAJA1,GFER
9.5.1	OG	GO:0007165	14	3	4	0.214286	8745151	Signal transduction pathways activated during growth of human breast cancer cells in tissue culture are reviewed.	signal transduction	P04150,P10599,P19838	NFKB1,NR3C1,TXN
9.5.1	OG	GO:0006366	14	3	9	0.214286			transcription from RNA polymerase II promoter	P04150,P19838,Q92905	COPS5,NFKB1,NR3C1
9.5.1	OG	GO:0006355	14	3	8	0.214286			regulation of transcription, DNA-dependent	P10599,P27695,Q9H3M7	APEX1,TXN,TXNIP
9.8.1	OG	GO:0035556	7	3	5	0.428571	19891966	Activated protein C enhances cell motility of endothelial cells and MDA-MB-231 breast cancer cells by intracellular signal transduction.	intracellular signal transduction	A8K8D4,P49768,P49810	PSEN1,PSEN2
9.8.1	OG	GO:0006915	7	3	4	0.428571			apoptotic process	P05107,P49768,P49810	ITGB2,PSEN1,PSEN2
