# Supplementary material for: Two-layer modular analysis of gene and protein networks in breast cancer
Source: BMC Syst Biol. 2014 Jul 5;8:81. doi: 10.1186/1752-0509-8-81 (PMC4105126; doi:10.1186/1752-0509-8-81)
Supplement: Additional file 10: Table S10 — Cellular component analysis of modular network of Set 2. [file 1752-0509-8-81-S10.xls]

## Sheet: Sheet1
Group ID	Group Category	GO ID	#Proteins	#Proteins (in GO Term)	Level in GO hierarchy	GO-Homogeneity Score	PMID	Reference sentence	GO Description	Proteins	Genes
1.1.1	G	GO:0005634	350	268	7	0.765714	23776823	In the tumor cells, nuclear enlargement, nuclear shrinkage, necrosis, vacuolation of nucleus, cytoplasm, pyknotic nuclei, and degenerative changes have been described in the literature.[1, 5-9].	nucleus	A4D0U1,A8K4I2,A8K8F5,B2R4P9,B4DQG3,B4DY22,C9JU95,O00268,O00287,O00422,O00458,O14497,O14746,O14757,O15160,O15198,O15360,O15514,O43463,O43683,O60264,O60566,O60671,O60684,O60921,O60934,O75182,O75367,O75410,O75446,O75461,O75478,O75486,O75528,O75529,O75530,O94776,O94864,O95359,O95983,O95997,O96019,P04053,P05204,P06454,P06748,P09017,P09086,P09884,P0C0S5,P11831,P12544,P12757,P14373,P15036,P15172,P16083,…	ACD,ACTL6A,ANP32A,ANTXR1,APLF,APTX,ARID1A,ARID1B,ARID2,ARID4A,ARID4B,ATF1,ATM,ATN1,BAZ1B,BCL11B,BLM,BRCC3,BRMS1,BRMS1L,BRWD1,BUB1,BUB1B,CABIN1,CBX1,CBX5,CDCA5,CDYL,CHAF1A,CHD3,CHD4,CHEK1,CHMP5,CIITA,CIR1,CLSPN,COBRA1,CRAMP1L,CRTC2,CSTF1,CSTF2,CTDP1,CTDSP1,DACH2,DCLRE1C,DDB1,DDX20,DDX56,DEK,DMAP1,DNMT3A,DNMT3B,DNTT,E2F4,E2F5,E2F6,EED,EID2,EIF6,ETS2,ETV1,EZH2,FAM175A,FANCA,FEN1,FKBP3,GATAD2A,GATAD2…
1.1.2	G	GO:0005737	82	34	5	0.414634	7481765	The BRCA1 gene product was identified as a 220-kilodalton nuclear phosphoprotein in normal cells, including breast ductal epithelial cells, and in 18 of 20 tumor cell lines derived from tissues other than breast and ovary. In 16 of 17 breast and ovarian cancer lines and 17 of 17 samples of cells obtained from malignant effusions, however, BRCA1 localized mainly in cytoplasm. Absence of BRCA1 or a…	cytoplasm	A8K4F9,O43399,O75822,O95466,P04632,P05386,P09455,P14174,P14866,P15559,P23258,P35080,P36543,P49758,P50148,P51693,P52565,P55327,Q15080,Q15102,Q15181,Q15691,Q53Y06,Q86X76,Q8IVT5,Q8IXJ6,Q969L2,Q96P48,Q99689,Q99963,Q9NPQ8,Q9UBT7,Q9UKT5,Q9Y2K2	AMH,APLP1,ARAP1,ARHGDIA,ARID4A,ATP6V1E1,BZRAP1,CAPNS1,CTNNAL1,EIF3J,FBXO4,FMNL1,GNAQ,HNRNPL,KSR1,LZTS1,MAL2,MAPRE1,NCF4,NIT1,NQO1,PAFAH1B3,PFN2,PPA1,RGS6,RIC8A,RPLP1,SH3GL3,SIK3,SIRT2,TPD52,TPD52L2,TUBG1
1.1.3	G	GO:0016020	48	13	3	0.270833	11571639	Membrane-associated binding sites for estrogen may mediate rapid effects of estradiol-17beta that contribute to proliferation of human breast cancers. After controlled homogenization and fractionation of MCF-7 breast cancer cells, the bulk of specific estradiol binding is found in nuclear fractions.	membrane	A1L0T0,B7Z7H6,O00217,O14678,O75306,O75489,P16435,P29122,Q96AX1,Q96RP7,Q9H8Y8,Q9HBL7,Q9NZW5	ABCD4,C9orf46,GAL3ST4,GORASP2,ILVBL,MPHOSPH6,NDUFS2,NDUFS3,NDUFS8,PCSK6,POR,RRAS2,VPS33A
1.1.4	G	GO:0005886	35	8	4	0.228571			plasma membrane	P01732,P27448,P55042,P62070,Q00610,Q8IZ08,Q9H6X2,Q9UIQ6	ANTXR1,CD8A,CLTC,GPR135,LNPEP,MARK3,RRAD,RRAS2
1.1.5	G	GO:0005622	27	5	3	0.185185			intracellular	A2RUM7,A6NIB2,B2RTS2,P26641,Q6JV85	APTX,ARAP1,EEF1G,RPL5,RPLP1
1.1.6	OG	GO:0005829	22	3	7	0.136364	23672670	Caspase-2 is required, at least partially, for apoptosis induction by taxanes in tested breast cancer cells. We suggest that caspase-2 plays the role of an apical caspase in these cells. Caspase-2 seems to be activated via other mechanism than PIDDosome formation. It follows the release of caspase-2 from the nucleus to the cytosol.	cytosol	P18669,P31321,Q13009	PGAM1,PRKAR1B,TIAM1
1.1.6	OG	GO:0005794	22	3	7	0.136364			Golgi apparatus	A4D2F2,P07602,Q53Y86	HUS1,MTCH1,SFTPA1,SFTPA2
1.1.6	OG	GO:0005739	22	3	7	0.136364			mitochondrion	O00746,P07602,Q53Y86	MTCH1,NME4,SFTPA1,SFTPA2
1.1.7	B	GO:0005634	154	130	7	0.844156			nucleus	A8C4L5,A8MZ91,B1A8Z7,B1AHC8,B5BUA4,B7Z4Z5,B7Z7E3,D0PNI1,D0VY79,O14744,O14965,O15297,O15379,O43684,O75376,O95243,O95271,O96017,P00519,P04637,P06400,P06401,P06493,P06746,P08047,P08107,P09629,P09651,P09874,P10599,P10827,P10828,P11388,P12004,P12956,P13010,P14859,P15531,P15884,P17275,P17676,P18887,P19388,P19784,P21675,P23458,P24928,P24941,P25490,P25685,P26358,P27348,P27695,P28340,P28702,P29083,P29084,…	AATF,ABL1,AKAP13,APEX1,AURKA,BARD1,BRCA1,BUB3,C20orf20,CCNA1,CDK1,CDK2,CDK7,CEBPA,CEBPB,CHEK2,CREB1,CSNK2A1,CSNK2A2,CTBP1,CTCF,DAND5,DNAJB1,DNMT1,E2F1,EP300,GTF2A1,GTF2B,GTF2E1,GTF2E2,GTF2F1,GTF2H4,HDAC1,HDAC2,HDAC3,HIF1A,HNRNPA1,HOXB7,HSF1,HSPA1A,HSPA1B,IFI16,ING1,JAK1,JUNB,KAT2B,KPNA2,MBD4,MED17,MED21,MRGBP,NCOR1,NCOR2,NME1,NOTCH1,PARP1,PCNA,PGR,PHB,POLB,POLD1,POLR2A,POLR2E,POU2F1,PPARA,PPM1D,P…
1.1.8	B	GO:0005737	24	13	5	0.541667	7481765	The BRCA1 gene product was identified as a 220-kilodalton nuclear phosphoprotein in normal cells, including breast ductal epithelial cells, and in 18 of 20 tumor cell lines derived from tissues other than breast and ovary. In 16 of 17 breast and ovarian cancer lines and 17 of 17 samples of cells obtained from malignant effusions, however, BRCA1 localized mainly in cytoplasm. Absence of BRCA1 or a…	cytoplasm	A6NE14,A8MYJ1,P07355,P13861,P20226,P49368,P61981,P62258,Q03013,Q13085,Q13424,Q16890,Q9BTW9	ACACA,AKAP13,ANXA2,CCT3,GSTM4,PRKAR2A,SNTA1,TBCD,TBP,TPD52L1,YWHAE,YWHAG
1.1.9	B	GO:0005886	11	5	4	0.454545	10976921	We report novel and rapid mechanisms by which E2 prevents chemotherapy or radiation-induced apoptosis of breast cancer, probably mediated through the plasma membrane estrogen receptor.	plasma membrane	P15498,P16284,P25942,P61077,Q03113	CD40,GNA12,PECAM1,UBE2D3,VAV1
1.2.1	G	GO:0005737	381	175	5	0.459318			cytoplasm	A7KAX9,A8K9S7,B3KNZ9,B3KUN1,C9JT33,O00204,O00401,O00443,O00463,O00560,O00750,O14512,O14640,O14727,O14907,O15357,O15492,O15524,O43251,O43639,O43707,O43815,O60749,O60941,O75312,O75340,O75828,O75886,O95376,O95996,P03971,P04083,P05230,P05549,P05783,P06239,P06702,P07947,P07948,P08729,P11487,P13639,P14324,P14923,P15056,P16333,P16591,P18054,P18085,P19174,P20936,P21580,P22681,P24666,P25098,P28827,P29350,…	ACP1,ACTA1,ACTN4,ACTR2,ACTR3,ADRBK1,ALOX12,AMH,ANAPC2,ANK3,ANXA1,APAF1,APOC2,ARF4,ARHGAP32,ARHGEF2,ARHGEF4,ARIH2,BNIP2,BPTF,BRAF,BTK,CASP8AP2,CAV2,CAV3,CBL,CBLB,CBR3,CCDC50,CDH11,CRMP1,CTNNA1,CTNNA3,CTNNBIP1,CTNND2,CYFIP1,DGKZ,DMTF1,DTNA,DTNB,DVL1L1,DVL3,EEF2,EIF6,EPHB1,EPPK1,ERBB2IP,ERBB4,ERRFI1,ETF1,FAF1,FASN,FDPS,FEM1B,FER,FGF1,FGF3,FGF9,FOXO4,FRS2,FSCN1,GNAI1,GPSM2,GRB10,HOMER1,HSF2,IGF2BP1,I…
1.2.2	G	GO:0005886	206	73	4	0.354369	10976921	We report novel and rapid mechanisms by which E2 prevents chemotherapy or radiation-induced apoptosis of breast cancer, probably mediated through the plasma membrane estrogen receptor.	plasma membrane	A2A284,A3KLL5,A8K7I4,O00254,O14763,O14944,O15162,O15399,O43559,O43561,O75309,O95837,P01133,P01135,P04439,P05023,P05026,P05362,P06213,P08195,P08253,P09496,P13591,P15309,P16150,P19022,P19438,P22223,P23975,P24394,P29317,P29320,P30556,P31785,P33151,P33681,P35070,P35968,P40238,P42081,P55286,P55291,P62491,P78352,Q08722,Q12913,Q13002,Q14574,Q15262,Q15286,Q16790,Q4KMG0,Q86UP0,Q8IUC6,Q8TC92,Q92729,Q96QZ7,…	ACPP,AGTR1,AJAP1,ATP1A1,ATP1B1,BOC,BTC,CA9,CD47,CD80,CD86,CDH15,CDH16,CDH2,CDH24,CDH5,CDH7,CDH8,CDH9,CDON,CLCA1,CLCA2,CLTA,CNKSR3,COL17A1,DEAF1,DSC2,EGF,ENOX1,EPHA2,EPHA3,EREG,F2RL2,FAIM2,FRS3,GNA14,GRIK5,GRIN2D,HLA-A,ICAM1,IL2RG,IL4R,INSR,KDR,KL,LAT,LLGL1,MMP2,MPL,MUC4,NCAM1,PKP2,PLCG1,PLSCR1,PTPRJ,PTPRK,PTPRU,RAB11A,RAB18,RAB35,RAPGEF2,RHBDL2,SLC27A6,SLC38A3,SLC3A2,SLC6A2,TGFA,TICAM1,TNFRSF10B,…
1.2.3	G	GO:0016020	133	38	3	0.285714	11571639	Membrane-associated binding sites for estrogen may mediate rapid effects of estradiol-17beta that contribute to proliferation of human breast cancers. After controlled homogenization and fractionation of MCF-7 breast cancer cells, the bulk of specific estradiol binding is found in nuclear fractions.	membrane	A0N0P2,B1PKY1,B3KY17,B7WPI0,O00220,O14828,O14983,O15121,O15126,O15197,O75888,O95197,P00403,P01891,P15514,P16615,P23471,P29323,P36542,P47736,P49069,P50591,P53675,P54760,P54764,P55735,P98161,Q13332,Q13740,Q541E1,Q6IBA9,Q7GXZ8,Q8IZV2,Q96L35,Q9BXS5,Q9NZU0,Q9UBN6,Q9UKR5	ALCAM,AP1M1,AREG,AREGB,ATP2A1,ATP2A2,ATP5C1,C14orf1,CAMLG,CD80,CLTCL1,CMTM8,DEGS1,EPHA4,EPHB2,EPHB4,EPHB6,FLRT3,HLA-A,LAT,MT-CO2,PRKD1,PTGS2,PTPRS,PTPRZ1,RAP1GAP,RTN3,SCAMP1,SCAMP3,SEC13,TNFRSF10A,TNFRSF10D,TNFSF10,TNFSF13
1.2.4	G	GO:0005634	95	35	7	0.368421			nucleus	O00512,O00570,O60907,P11474,P23760,P26368,P33316,P35813,P40425,P42694,P46087,P62316,Q10570,Q14526,Q494Z3,Q53XI4,Q562F6,Q569H8,Q5T170,Q6P1J9,Q86UU0,Q86YN6,Q8WVC0,Q99697,Q9BRQ0,Q9H6I2,Q9HCK8,Q9HCS4,Q9HCS7,Q9NQB0,Q9NYD6,Q9ULV8,Q9Y3M2,Q9Y3Y4,Q9Y5P8	BCL9,BCL9L,CBLC,CBY1,CDC73,CHD8,CPSF1,DUT,ESRRA,HELZ,HIC1,HOXC10,LEO1,NOP2,PAX3,PBX2,PITX2,PPARGC1B,PPM1A,PPP2R3B,PYGO1,PYGO2,SGOL2,SNRPD2,SOX1,SOX17,TBL1X,TCF7L1,TCF7L2,U2AF2,XAB2
1.2.5	G	GO:0005622	60	16	3	0.266667			intracellular	A4D196,B0QYK1,B9A6J3,O00635,O43147,O94989,P05090,P78560,Q07890,Q13905,Q53XL1,Q86VP1,Q8IV73,Q92529,Q96MX4,Q9BRG2	APOD,ARHGEF15,CRADD,EWSR1,RAPGEF1,SGSM2,SH2D3A,SHC3,SOS2,TAX1BP1,TRIM38
1.2.6	G	GO:0005615	44	14	3	0.318182			extracellular space	A4D0Y8,B2RC66,O15230,O60258,O76093,P08603,P10767,P12034,P21781,P24821,P41159,P55075,Q6FGV5,Q9GZV9	CFH,EREG,FGF17,FGF18,FGF23,FGF5,FGF6,FGF7,FGF8,LAMA5,LEP,TNC
1.2.7	G	GO:0005829	30	9	7	0.3	23672670	Caspase-2 is required, at least partially, for apoptosis induction by taxanes in tested breast cancer cells. We suggest that caspase-2 plays the role of an apical caspase in these cells. Caspase-2 seems to be activated via other mechanism than PIDDosome formation. It follows the release of caspase-2 from the nucleus to the cytosol.	cytosol	O60496,P07332,P10644,P14625,P41226,Q13480,Q14451,Q15418,Q4JHT5	DOK2,FES,GAB1,GRB7,HSP90B1,PRKAR1A,RPS6KA1,SOCS1,UBA7
1.2.8	G	GO:0016021	21	5	6	0.238095			integral to membrane	B3KUN4,B7Z3U6,Q53YY0,Q6FII3,Q8NC95	AGTR1,ATP1A1,C14orf1,FLRT3,RHBDL2
1.2.9	B	GO:0005737	99	61	5	0.616162			cytoplasm	A8K1U7,B0LPF3,O14543,O14745,O15519,O60674,O60716,O95219,O95405,P00533,P04626,P07900,P09619,P10809,P12830,P15923,P15941,P16070,P17252,P20823,P25205,P29353,P30153,P30874,P35222,P42229,P46108,P49888,P60510,P60953,P62158,P62993,P63165,P68104,Q05397,Q05586,Q05655,Q13158,Q13546,Q13873,Q14449,Q14790,Q14974,Q15047,Q15149,Q15796,Q53X91,Q53XR6,Q6FI39,Q6IPS9,Q7L5N1,Q8IYN9,Q8TDM6,Q93008,Q99558,Q9BQG0,Q9H422,…	BMPR2,CALM1,CALM2,CALM3,CASP8,CD44,CDC42,CFLAR,COPS6,CRK,CTNNB1,CTNND1,DAXX,DLG5,EEF1A1,EGFR,ERBB2,FADD,FZR1,GRB14,GRB2,GRIN1,HIPK3,HNF1A,HSP90AA1,HSPD1,IRS2,JAK2,KPNB1,MAGEC2,MAP3K14,MCM3,MUC1,MYBBP1A,PDGFRB,PLEC,PPP2R1A,PPP4C,PRKCA,PRKCD,PTK2,RIPK1,SETDB1,SHC1,SLC9A3R1,SMAD2,SNX4,SNX6,SOCS3,SSTR2,STAT5A,SULT1E1,SUMO1,TCF7L1,USP9X,ZFYVE9
1.2.10	B	GO:0005886	38	17	4	0.447368	10976921	We report novel and rapid mechanisms by which E2 prevents chemotherapy or radiation-induced apoptosis of breast cancer, probably mediated through the plasma membrane estrogen receptor.	plasma membrane	O14798,P08581,P08648,P10586,P11362,P16144,P16410,P25445,P27701,P48023,P48357,P52799,P62834,Q0VAP5,Q5JXC7,Q92851,Q96CW1	AP2M1,CASP10,CD82,CTLA4,EFNB2,FASLG,FASN,FGFR1,ITGA5,ITGB4,LEPROT,MAGEC2,MUC1,PTPRF,RAP1A,SLTM,TNFRSF10C
1.2.11	B	GO:0005829	21	9	7	0.428571			cytosol	A8K3M3,A8K7B7,A8KAH9,O00459,P18031,P27986,P63151,Q07889,Q13432	PIK3R1,PIK3R2,PPP2R1A,PPP2R2A,PTPN1,RAP1A,SOS1,UNC119
1.2.12	B	GO:0005634	12	6	7	0.5	23776823	In the tumor cells, nuclear enlargement, nuclear shrinkage, necrosis, vacuolation of nucleus, cytoplasm, pyknotic nuclei, and degenerative changes have been described in the literature.[1, 5-9].	nucleus	P53803,P62508,Q2TB39,Q59GY7,Q5T3J3,Q9UKY1	ESRRG,LRIF1,POLR2K,STAT5A,TCF7L1,ZHX1
1.2.13	B	GO:0016020	6	5	3	0.833333	11571639	Membrane-associated binding sites for estrogen may mediate rapid effects of estradiol-17beta that contribute to proliferation of human breast cancers. After controlled homogenization and fractionation of MCF-7 breast cancer cells, the bulk of specific estradiol binding is found in nuclear fractions.	membrane	A1L467,O95653,Q53ZZ1,Q5T9P3,Q9UNK0	CTLA4,FASLG,FASN,SLTM,STX8
1.3.1	G	GO:0005737	161	85	5	0.52795			cytoplasm	A4D173,A5YM40,A8W6Z7,B2R6D8,O00444,O00743,O14618,O14682,O15205,O43307,O43353,O43541,O75563,O75995,P07384,P08567,P10144,P10600,P32019,P41212,P42575,P49354,P49703,P51153,P57735,P62879,P62942,P62979,P98170,P98171,Q00532,Q04323,Q08209,Q13705,Q15046,Q15052,Q15669,Q16548,Q53GL0,Q53QZ3,Q5T6F0,Q6B8I1,Q6ICP4,Q6N069,Q6ZNA4,Q7LDG7,Q7Z784,Q86SG6,Q86UY3,Q86XS8,Q8IUC4,Q8NEV4,Q8TAI7,Q8TDR2,Q8WUH2,Q8WWW0,Q93034,…	ACVR2B,ARHGAP15,ARHGAP4,ARHGEF6,ARHGEF9,ARL4D,BCL2A1,BTBD2,CAPN1,CASP2,CCS,CDC42EP4,CDKL1,CUL5,DAPK2,DCAF12,DNAJC7,DUSP13,ECSIT,ELP3,ENC1,ETV6,FANCL,FBXL12,FKBP1A,FNTA,GNB2,GZMB,HDGFRP3,INPP5B,KARS,KATNB1,KLHL1,MYO3A,NAA16,NDFIP2,NEK9,NKIRAS1,PARD6A,PLCE1,PLEK,PLEKHB1,PLEKHO1,PLK4,PPP3CA,PPP6C,RAB13,RAB25,RAB34,RACGAP1,RASGRP2,RASSF5,RHEBL1,RHOH,RHPN2,RIPK2,RNF111,RNF130,RNF146,RNF19A,RPS27A,SASH…
1.3.2	G	GO:0016020	76	23	3	0.302632	11571639	Membrane-associated binding sites for estrogen may mediate rapid effects of estradiol-17beta that contribute to proliferation of human breast cancers. After controlled homogenization and fractionation of MCF-7 breast cancer cells, the bulk of specific estradiol binding is found in nuclear fractions.	membrane	O14718,P10114,P17813,P20700,P36896,P37023,P52757,Q04771,Q16611,Q16671,Q53Y01,Q6ICQ8,Q8NER5,Q92843,Q96LT4,Q99942,Q9H082,Q9H5K3,Q9HCU5,Q9NQS1,Q9NRW1,Q9NYN1,Q9UHE5	ACVR1,ACVR1B,ACVR1C,ACVRL1,AMHR2,AVEN,BAK1,BCL2L2,CHN2,ENG,GNG11,LMNB1,NAT8,PREB,RAB33B,RAB6B,RAP2A,RASL12,RHOG,RNF5,RRH,SAMD8,SGK196
1.3.3	G	GO:0005886	53	18	4	0.339623			plasma membrane	O00212,O00238,O43187,P16520,P48059,P57729,P61952,P63010,P84095,Q08881,Q14D04,Q16625,Q5VY90,Q7Z418,Q92963,Q96D21,Q9H4E5,Q9NWT1	AP2B1,BCL11B,BMPR1B,GNB3,GNG11,IRAK2,ITK,KCNK18,LIMS1,OCLN,PAK1IP1,RAB38,RASD2,RHOD,RHOG,RHOJ,VEPH1
1.3.4	G	GO:0005634	35	14	7	0.4	23776823	In the tumor cells, nuclear enlargement, nuclear shrinkage, necrosis, vacuolation of nucleus, cytoplasm, pyknotic nuclei, and degenerative changes have been described in the literature.[1, 5-9].	nucleus	O43172,O43818,O60508,O94782,P14652,Q13243,Q13610,Q8NAP8,Q8NFH4,Q8TAX0,Q9H160,Q9NQ69,Q9P0U4,Q9UJX4	ANAPC5,CDC40,CXXC1,HOXB2,ING2,LHX9,NUP37,OXSR1,PRPF4,PWP1,RRP9,SRSF5,USP1,ZBTB8B
1.3.5	G	GO:0005622	21	8	3	0.380952			intracellular	B2RDW1,Q2M1Z3,Q8N4G2,Q96DE7,Q9BST9,Q9BTX7,Q9P2K8,Q9Y6J8	ARHGAP31,ARL14,EIF2AK4,RPS27A,RTKN,SMURF2,STYXL1,TTPAL
1.3.6	B	GO:0005634	54	35	7	0.648148	23776823	In the tumor cells, nuclear enlargement, nuclear shrinkage, necrosis, vacuolation of nucleus, cytoplasm, pyknotic nuclei, and degenerative changes have been described in the literature.[1, 5-9].	nucleus	B1AJV5,B3KVE1,O14641,O15105,O15169,P00441,P01137,P10415,P10909,P17480,P29590,P30291,P48729,P49674,P61586,P62826,P98082,Q07812,Q07817,Q07820,Q08170,Q13485,Q13501,Q13761,Q15459,Q15797,Q58WW2,Q96GD4,Q9BXW9,Q9C0J8,Q9HC98,Q9NYL2,Q9UBL3,Q9Y2U5,Q9Y4K3	ASH2L,AURKB,AXIN1,BAX,BCL2,BCL2L1,CLU,CSNK1A1,CSNK1E,DAB2,DCAF6,DVL2,FANCD2,MAP3K2,MCL1,MLTK,NEK6,PML,RAN,RHOA,RUNX3,SF3A1,SMAD1,SMAD4,SMAD7,SOD1,SQSTM1,SRSF4,TGFB1,TRAF6,UBTF,WDR33,WEE1
1.3.7	B	GO:0005886	19	8	4	0.421053	10976921	We report novel and rapid mechanisms by which E2 prevents chemotherapy or radiation-induced apoptosis of breast cancer, probably mediated through the plasma membrane estrogen receptor.	plasma membrane	P01111,P36897,P37173,P49795,Q14344,Q2TNI1,Q5U091,Q9HCE7	CAV1,GNA13,NRAS,RGS19,SMURF1,TGFBR1,TGFBR2
1.3.8	OB	GO:0016020	11	4	3	0.363636	11571639	Membrane-associated binding sites for estrogen may mediate rapid effects of estradiol-17beta that contribute to proliferation of human breast cancers. After controlled homogenization and fractionation of MCF-7 breast cancer cells, the bulk of specific estradiol binding is found in nuclear fractions.	membrane	A3QNQ0,D2JYI1,P55957,Q5T7S2	BID,TGFBR1,TGFBR2
1.3.8	OB	GO:0005829	11	4	7	0.363636			cytosol	B2ZP79,P29466,P42336,P55957	BID,CASP1,PIK3CA
1.3.8	OB	GO:0005737	11	4	5	0.363636	7481765	The BRCA1 gene product was identified as a 220-kilodalton nuclear phosphoprotein in normal cells, including breast ductal epithelial cells, and in 18 of 20 tumor cell lines derived from tissues other than breast and ovary. In 16 of 17 breast and ovarian cancer lines and 17 of 17 samples of cells obtained from malignant effusions, however, BRCA1 localized mainly in cytoplasm. Absence of BRCA1 or a…	cytoplasm	B2ZP79,O14544,P29466,P55957	BID,CASP1,SOCS7
1.4.1	G	GO:0005737	160	91	5	0.56875			cytoplasm	A3F769,A4F1W8,A6H8U5,A8K9D9,A8MU64,O00141,O00221,O00255,O00418,O00429,O00571,O14576,O14733,O14788,O15226,O15294,O43521,O60239,O60271,O75952,O76070,O94811,O95163,O95863,P01112,P05771,P09211,P13807,P16989,P23396,P25963,P32519,P35568,P35606,P35900,P42226,P46821,P49815,P53396,P53778,P53805,P58546,P61086,P61088,P61201,P78347,Q00597,Q00653,Q01892,Q05513,Q12852,Q13057,Q13144,Q13233,Q13387,Q13418,Q13561,…	ACLY,AKAP11,BAD,BCL2L11,BICD2,BMF,CABYR,COASY,COMMD1,COPB2,COPS2,CSDA,DCTN2,DDX3X,DNM1L,DUSP10,DUSP16,DUSP22,DUSP7,DYNC1I1,EEF2K,EIF2B5,ELF1,FANCC,FBXW11,FBXW2,FLNC,FRAT1,FREP1,G3BP2,GSTP1,GTF2I,GYS1,HEY1,HNRNPD,HRAS,IKBKAP,ILK,IRS1,KRT20,MAP1B,MAP2K7,MAP3K1,MAP3K12,MAP3K4,MAPK12,MAPK8IP1,MAPK8IP2,MAPK8IP3,MEN1,MTPN,MYD88,NFKB2,NFKBIA,NFKBIB,NFKBIE,NIN,NKRF,OGT,PRKCB,PRKCZ,RCAN1,RPS3,SGK1,SH3BP5,…
1.4.2	G	GO:0005634	69	36	7	0.521739	23776823	In the tumor cells, nuclear enlargement, nuclear shrinkage, necrosis, vacuolation of nucleus, cytoplasm, pyknotic nuclei, and degenerative changes have been described in the literature.[1, 5-9].	nucleus	A8MPQ2,P01100,P10242,P12980,P14921,P17096,P17947,P18847,P28562,P31751,P41970,P52926,Q02962,Q03060,Q04721,Q04864,Q13115,Q13887,Q14690,Q149N8,Q1M182,Q5T6U8,Q6FG41,Q6ICQ9,Q6N087,Q6P4R8,Q6ZRQ5,Q8IZQ8,Q8WYM6,Q96T23,Q99466,Q99626,Q9BYH8,Q9NRX1,Q9ULV5,Q9Y2K7	AKT2,ATF3,CDX2,CREM,DUSP1,DUSP4,ELK3,ETS1,FOS,HMGA1,HMGA2,HSF4,KDM2A,KLF5,LYL1,MMS22L,MYB,MYOCD,NFKBIZ,NFRKB,NOTCH2,NOTCH4,PAX2,PDCD11,PNO1,REL,RSF1,SHPRH,SPI1
1.4.3	G	GO:0016020	33	14	3	0.424242	11571639	Membrane-associated binding sites for estrogen may mediate rapid effects of estradiol-17beta that contribute to proliferation of human breast cancers. After controlled homogenization and fractionation of MCF-7 breast cancer cells, the bulk of specific estradiol binding is found in nuclear fractions.	membrane	B7Z8Y4,O15027,P07949,Q15041,Q24JP5,Q54A98,Q5T9Y4,Q6UWB1,Q7KZI7,Q86Y07,Q92896,Q96G01,Q9BTX6,Q9P055	ARL6IP1,BICD1,GLG1,IL27RA,JKAMP,MARK2,RET,SEC16A,TMEM132A,TNFSF11,VRK2
1.4.4	G	GO:0005886	19	4	4	0.210526			plasma membrane	O75581,P01589,P52798,Q96FE5	EFNA4,IL2RA,LINGO1,LRP6
1.4.5	OG	GO:0019005	15	3	7	0.2			SCF ubiquitin ligase complex	B3KTW0,Q13616,Q8N3Y1	CUL1,FBXW8
1.4.5	OG	GO:0005829	15	3	7	0.2			cytosol	P45984,Q13616,Q15750	CUL1,MAPK9,TAB1
1.4.6	B	GO:0005634	54	41	7	0.759259	23776823	In the tumor cells, nuclear enlargement, nuclear shrinkage, necrosis, vacuolation of nucleus, cytoplasm, pyknotic nuclei, and degenerative changes have been described in the literature.[1, 5-9].	nucleus	B0LPE5,O00505,O15111,O15350,O75030,P01106,P10914,P14316,P15336,P16220,P17535,P17612,P19419,P19838,P20749,P23443,P25054,P27361,P31749,P45983,P49841,P67809,P78545,Q12778,Q13489,Q15139,Q16539,Q4W5M7,Q5U079,Q6FHN8,Q6FI27,Q6IAS7,Q8TAR1,Q8WYK2,Q969H0,Q9H2X6,Q9NZC7,Q9UBK2,Q9Y297,Q9Y2T1,Q9Y6K9	AKT1,APC,ATF2,AXIN2,BCL3,BIRC3,BTRC,CHUK,CREB1,ELF3,ELK1,FBXW7,FOXO1,GSK3B,HIPK2,IKBKG,IRF1,IRF2,JDP2,JUNB,JUND,KPNA3,MAPK14,MAPK3,MAPK8,MITF,MYC,NFKB1,PPARGC1A,PPARGC1B,PRKCA,PRKD1,RPS6KB1,TP73,WWOX,YBX1
1.4.7	B	GO:0005829	13	9	7	0.692308	23672670	Caspase-2 is required, at least partially, for apoptosis induction by taxanes in tested breast cancer cells. We suggest that caspase-2 plays the role of an apical caspase in these cells. Caspase-2 seems to be activated via other mechanism than PIDDosome formation. It follows the release of caspase-2 from the nucleus to the cytosol.	cytosol	O14920,O43318,P14598,P41279,P45985,P63208,Q12933,Q13490,Q92569	BIRC2,IKBKB,MAP2K4,MAP3K7,MAP3K8,NCF1,PIK3R3,SKP1,TANK
1.4.8	B	GO:0005886	4	3	4	0.75	10976921	We report novel and rapid mechanisms by which E2 prevents chemotherapy or radiation-induced apoptosis of breast cancer, probably mediated through the plasma membrane estrogen receptor.	plasma membrane	P16581,P21980,P49023	PXN,SELE,TGM2
1.5.1	G	GO:0005634	110	55	7	0.5			nucleus	B3KQ22,B3KVQ9,B4DFQ7,B4DRQ8,O00311,O75419,O94875,O95067,O95343,O96020,P11309,P24522,P25788,P28358,P30279,P30281,P31260,P31268,P31270,P31273,P31274,P42773,P46527,P50570,P51959,P55273,P78364,Q00577,Q02078,Q02535,Q13536,Q14566,Q504T1,Q6EMB2,Q6I9V6,Q7L590,Q8TDN4,Q8WVJ9,Q96DB2,Q96GD3,Q96PY6,Q99459,Q99700,Q99741,Q9BTV5,Q9BX66,Q9H211,Q9NP98,Q9NR46,Q9P287,Q9UD71,Q9UIV1,Q9ULV3,Q9Y222,Q9Y6I3	ATXN2,BCCIP,C1orf61,CABLES1,CCNB2,CCND2,CCND3,CCNE2,CCNG1,CDC45,CDC5L,CDC6,CDC7,CDKN1B,CDKN2C,CDKN2D,CDT1,CIZ1,CNOT7,DMTF1,DNM2,EPN1,FSD1,GADD45A,HDAC11,HOXA10,HOXA11,HOXA7,HOXC8,HOXC9,HOXD10,ID3,MCM10,MCM6,MEF2A,MYOZ1,NEK1,PHC1,PIM1,PPP1R1B,PSMA3,PURA,SCMH1,SH3GLB2,SIX3,SORBS1,SORBS2,TTLL5,TWIST2
1.5.2	G	GO:0005737	55	22	5	0.4	7481765	The BRCA1 gene product was identified as a 220-kilodalton nuclear phosphoprotein in normal cells, including breast ductal epithelial cells, and in 18 of 20 tumor cell lines derived from tissues other than breast and ovary. In 16 of 17 breast and ovarian cancer lines and 17 of 17 samples of cells obtained from malignant effusions, however, BRCA1 localized mainly in cytoplasm. Absence of BRCA1 or a…	cytoplasm	O14793,O15273,O43150,O43426,O43602,P04183,P05089,P24723,P48681,P49418,P61764,Q05193,Q53S46,Q68EM7,Q7L5D6,Q7Z419,Q8TB24,Q8TDC0,Q8WYP3,Q92558,Q96SZ6,Q9GZM8	AMPH,ARG1,ARHGAP17,ASAP2,CDK5RAP1,DCX,DNM1,GET4,MSTN,MYOZ3,NDEL1,NES,PRKCH,RIN2,RIN3,RNF144B,STXBP1,SYNJ1,TCAP,TK1,WASF1
1.5.3	G	GO:0005886	33	12	4	0.363636	10976921	We report novel and rapid mechanisms by which E2 prevents chemotherapy or radiation-induced apoptosis of breast cancer, probably mediated through the plasma membrane estrogen receptor.	plasma membrane	O60331,O60641,O75955,O94973,O95782,Q14254,Q16623,Q17RZ6,Q75ME0,Q8NC96,Q8TEH3,Q9NVZ3	AP2A1,AP2A2,DENND1A,FLOT2,GRIN2A,NECAP1,NECAP2,PIP5K1C,SLC19A1,SNAP91,STX1A
1.5.4	OG	GO:0016020	21	4	3	0.190476	11571639	Membrane-associated binding sites for estrogen may mediate rapid effects of estradiol-17beta that contribute to proliferation of human breast cancers. After controlled homogenization and fractionation of MCF-7 breast cancer cells, the bulk of specific estradiol binding is found in nuclear fractions.	membrane	Q02978,Q6IBH0,Q8NBJ4,Q9Y2H0	DLGAP4,GOLM1,SLC25A11
1.5.4	OG	GO:0005794	21	4	7	0.190476			Golgi apparatus	B3KNK9,P17600,P62820,Q8NBJ4	GOLM1,RAB1A,SYN1
1.5.5	G	GO:0008287	14	3	3	0.214286			protein serine/threonine phosphatase complex	O75688,Q4J6C1,Q4J6C2	PPM1B
1.5.6	B	GO:0005737	73	52	5	0.712329			cytoplasm	A4QPA9,A6NG28,O00499,O14976,O43293,O75496,O94921,O95425,P03372,P05067,P10636,P11802,P12814,P14635,P15311,P17706,P20248,P24385,P24864,P27694,P28482,P30260,P38936,P39880,P42566,P42574,P42771,P48730,P53779,P54253,P63244,P67870,Q00534,Q00535,Q00987,Q02750,Q08211,Q13153,Q13330,Q15078,Q15834,Q16543,Q1HBJ4,Q6FI00,Q6FI05,Q8N726,Q8WZ42,Q96SN8,Q99816,Q99962,Q9Y371,Q9Y3C5	ACTN1,APP,ATXN1,BIN1,CASP3,CCDC85B,CCNA2,CCNB1,CCND1,CCNE1,CDC27,CDC37,CDK14,CDK4,CDK5,CDK5R1,CDK5RAP2,CDK6,CDKN1A,CDKN2A,CSNK1D,CSNK2B,CUX1,DAPK3,DHX9,EPS15,ESR1,EZR,GAK,GMNN,GNB2L1,MAP2K1,MAPK1,MAPK10,MAPT,MDM2,MTA1,PKN1,PTPN2,RNF11,RPA1,SH3GL2,SH3GLB1,SVIL,TSG101,TTN
1.5.7	B	GO:0005634	21	13	7	0.619048	23776823	In the tumor cells, nuclear enlargement, nuclear shrinkage, necrosis, vacuolation of nucleus, cytoplasm, pyknotic nuclei, and degenerative changes have been described in the literature.[1, 5-9].	nucleus	A7UKX8,O14939,P11387,P21860,P22736,P36956,P49005,P49736,P49768,Q01196,Q1HE25,Q53Y00,Q9GZX5	ACTN1,ERBB3,MCM7,MDM2,NR4A1,PLD2,POLD2,PSEN1,RUNX1,SREBF1,TOP1,ZNF350
1.5.8	B	GO:0005829	8	5	7	0.625	23672670	Caspase-2 is required, at least partially, for apoptosis induction by taxanes in tested breast cancer cells. We suggest that caspase-2 plays the role of an apical caspase in these cells. Caspase-2 seems to be activated via other mechanism than PIDDosome formation. It follows the release of caspase-2 from the nucleus to the cytosol.	cytosol	P06241,P15882,Q12834,Q13309,Q9UQM7	CAMK2A,CDC20,CHN1,FYN,SKP2
1.6.1	G	GO:0005634	141	110	7	0.780142			nucleus	A0JLT2,A2I2N6,A6NE42,A6NLU7,A7WPU8,A8MQ44,B0ZBF6,B7ZAU2,D2IYK3,D2IYK4,O00258,O00327,O00482,O14595,O15164,O43294,O43390,O43513,O60244,O60341,O60563,O75448,O75525,O75586,O75925,O75928,O94818,O94906,O95238,O95402,P08235,P13056,P14735,P15976,P23771,P24863,P25440,P35637,P38432,P41161,P41252,P43694,P49116,P49336,P49750,P51398,P51946,P55055,P55317,P56545,P61978,P62324,P78317,Q01860,Q05066,Q05086,Q07666,…	AES,APPBP2,ARNTL,BRD2,BTG1,CCNC,CCNH,CCNT1,CDK8,CIRBP,COIL,CTBP2,CTDSP2,CUL4B,DLGAP3,EFCAB6,ETV5,FLII,FOXA1,FUS,GATA1,GATA3,GATA4,GATA6,HABP4,HDAC5,HNRNPK,HNRNPR,IARS,IDE,ILF3,IPO9,JMJD1C,KDM1A,KHDRBS1,KHDRBS2,KHDRBS3,KIF1A,MED11,MED12,MED13,MED13L,MED14,MED15,MED16,MED19,MED22,MED23,MED24,MED26,MED27,MED28,MED4,MED6,MED7,MED8,MED9,NOL4,NR1H2,NR1H3,NR1I3,NR2C1,NR2C2,NR3C2,NR5A2,NSD1,PELP1,PIAS1,P…
1.6.2	G	GO:0005737	31	15	5	0.483871	7481765	The BRCA1 gene product was identified as a 220-kilodalton nuclear phosphoprotein in normal cells, including breast ductal epithelial cells, and in 18 of 20 tumor cell lines derived from tissues other than breast and ovary. In 16 of 17 breast and ovarian cancer lines and 17 of 17 samples of cells obtained from malignant effusions, however, BRCA1 localized mainly in cytoplasm. Absence of BRCA1 or a…	cytoplasm	A8MTW5,O15144,O15145,P05109,P06396,P20711,P55210,P60763,Q05823,Q53R19,Q53XX5,Q5MNZ9,Q8NHQ1,Q9BQE5,Q9Y2I1	APOL2,ARPC2,ARPC3,CASP7,CEP70,CIRBP,DDC,GSN,NCOA3,NISCH,RNASEL,RNF14,S100A8,WIPI1
1.6.3	G	GO:0005739	16	4	7	0.25			mitochondrion	O43837,P10606,P12235,Q9UKU7	ACAD8,COX5B,IDH3B,SLC25A4
1.6.4	G	GO:0005886	12	3	4	0.25	10976921	We report novel and rapid mechanisms by which E2 prevents chemotherapy or radiation-induced apoptosis of breast cancer, probably mediated through the plasma membrane estrogen receptor.	plasma membrane	P02686,P17181,Q92956	IFNAR1,PRG2,TNFRSF14
1.6.5	B	GO:0005634	59	51	7	0.864407			nucleus	A2I2P5,B2R4R0,B7Z3W1,B8Y636,D2KUA6,O14980,O60885,O75934,O95251,O95751,P04150,P04406,P05412,P09038,P10275,P10276,P11473,P13984,P19793,P30304,P30305,P35398,P35869,P37231,P41235,P48552,P50750,P51843,P62805,Q03181,Q12796,Q13285,Q13772,Q15466,Q15596,Q15648,Q15650,Q16695,Q4LE28,Q58EY0,Q7LCB3,Q92731,Q92753,Q92793,Q99743,Q99873,Q99933,Q9NPJ4,Q9UQ80,Q9Y3C7,Q9Y6Q9	AHR,AR,BAG1,BCAS2,BRD4,CDC25A,CDC25B,CDK9,CREBBP,ESR2,FGF2,GAPDH,GTF2F2,HIST1H4L,HIST3H3,HNF4A,JUN,LDOC1,MBD4,MED31,MYST2,NCOA2,NCOA3,NCOA4,NPAS2,NR0B1,NR0B2,NR3C1,NR5A1,NRIP1,PA2G4,PNRC1,PNRC2,PPARD,PPARG,PRMT1,RARA,RORA,RORB,RXRA,TRIP4,VDR,XPO1
1.6.6	OB	GO:0005886	8	5	4	0.625	10976921	We report novel and rapid mechanisms by which E2 prevents chemotherapy or radiation-induced apoptosis of breast cancer, probably mediated through the plasma membrane estrogen receptor.	plasma membrane	P04049,P11142,P40189,Q99075,Q9Y3R0	HBEGF,HSPA8,IL6ST,LGALS12,RAF1
1.6.6	OB	GO:0005737	8	5	5	0.625			cytoplasm	P04049,P11142,P35609,Q04917,Q9UNE7	ACTN2,HSPA8,RAF1,STUB1,YWHAH
1.7.1	G	GO:0005737	105	47	5	0.447619	7481765	The BRCA1 gene product was identified as a 220-kilodalton nuclear phosphoprotein in normal cells, including breast ductal epithelial cells, and in 18 of 20 tumor cell lines derived from tissues other than breast and ovary. In 16 of 17 breast and ovarian cancer lines and 17 of 17 samples of cells obtained from malignant effusions, however, BRCA1 localized mainly in cytoplasm. Absence of BRCA1 or a…	cytoplasm	A4D2P0,A6NCD2,A8MWI8,B2ZZ83,B7Z4Z7,O15259,O75369,O75962,O95793,P04350,P08133,P13726,P17858,P17987,P20591,P27816,P40227,P40337,P43403,P48643,P49407,P50991,P56524,P63146,P68363,P78371,P78559,Q15366,Q15813,Q15814,Q5TCY1,Q8IY22,Q8N264,Q8WUP2,Q969N2,Q96CS2,Q96JE9,Q99717,Q99832,Q9BQE3,Q9H4B7,Q9P021,Q9UBF9,Q9UBN7,Q9UI95,Q9UL54,Q9Y253	ANXA6,ARHGAP24,ARRB1,CCT2,CCT4,CCT5,CCT6A,CCT7,CMIP,CRIPT,F3,FBLIM1,FLNB,HAUS1,HDAC4,HDAC6,MAD2L2,MAP1A,MAP4,MAP6,MX1,MYOT,NPHP1,PCBP2,PFKL,PIGT,POLQ,RAC1,SMAD5,STAU1,TAOK2,TBCC,TBCE,TCP1,TRIO,TTBK1,TUBA1B,TUBA1C,TUBB1,TUBB3,UBE2B,VHL,ZAP70
1.7.2	G	GO:0005886	58	24	4	0.413793	10976921	We report novel and rapid mechanisms by which E2 prevents chemotherapy or radiation-induced apoptosis of breast cancer, probably mediated through the plasma membrane estrogen receptor.	plasma membrane	A1L4F9,A4D1G6,A9Z1Z8,O00222,P04264,P07359,P11233,P15291,P21728,P26010,P30988,P35372,P39086,P41180,P48039,P49286,P63000,P63252,Q13003,Q14831,Q14833,Q92930,Q96LC7,Q9BXR5	B4GALT1,CALCR,CASR,DRD1,GP1BA,GRIK1,GRIK3,GRM4,GRM7,GRM8,ITGB7,KCNJ2,KRT1,MTNR1A,MTNR1B,OPRM1,RAB8B,RAC1,RALA,SIGLEC10,TLR10
1.7.3	G	GO:0005634	34	12	7	0.352941			nucleus	O14686,O60673,O95071,P11021,P23246,P43243,Q15291,Q8NEZ4,Q9NS91,Q9UBT6,Q9UGP5,Q9UNA4	HSPA5,MATR3,MLL3,POLI,POLK,POLL,RAD18,RBBP5,REV3L,SFPQ,UBR5,WBP7
1.7.4	OG	GO:0016021	22	6	6	0.272727			integral to membrane	B8Q1L8,D1CS21,O75056,Q86SS6,Q92643,Q96S52	OPRM1,PIGK,PIGS,SDC3,SYT9,TLR10
1.7.4	OG	GO:0016020	22	6	3	0.272727			membrane	A4D2P1,D1CS21,O75056,Q86SS6,Q92643,Q96S52	PIGK,PIGS,RAC1,SDC3,SYT9,TLR10
1.7.5	G	GO:0005829	15	5	7	0.333333	23672670	Caspase-2 is required, at least partially, for apoptosis induction by taxanes in tested breast cancer cells. We suggest that caspase-2 plays the role of an apical caspase in these cells. Caspase-2 seems to be activated via other mechanism than PIDDosome formation. It follows the release of caspase-2 from the nucleus to the cytosol.	cytosol	P04075,P49459,P61601,Q9NQP4,Q9UQQ2	ALDOA,NCALD,PFDN4,SH2B3,UBE2A
1.7.6	B	GO:0005737	38	25	5	0.657895			cytoplasm	O60260,P02545,P05787,P07437,P21333,P32121,P41594,P42858,P51587,P53350,P60709,P63167,P68366,Q00839,Q02779,Q07021,Q14203,Q16555,Q1KLZ0,Q5SU16,Q71U36,Q8NFZ5,Q9BZE0,Q9NS23,Q9NVJ2	ACTG1,ARL8B,ARRB2,BRCA2,C1QBP,DCTN1,DPYSL2,DYNLL1,FLNA,GLIS2,GRM5,HNRNPU,KRT8,LMNA,MAP3K10,PARK2,PLK1,PS1TP5BP1,RASSF1,SLC6A4,TNIP2,TUBA1A,TUBA4A,TUBB
1.7.7	B	GO:0005634	13	5	7	0.384615	23776823	In the tumor cells, nuclear enlargement, nuclear shrinkage, necrosis, vacuolation of nucleus, cytoplasm, pyknotic nuclei, and degenerative changes have been described in the literature.[1, 5-9].	nucleus	P22087,Q13255,Q13573,Q14686,Q9UBZ9	FBL,GRM1,NCOA6,REV1,SNW1
1.7.8	OG	GO:0016021	8	3	6	0.375			integral to membrane	A8K8D4,O43292,P13688	CEACAM1,GPAA1,PSEN2
1.7.8	OG	GO:0005886	8	3	4	0.375			plasma membrane	P13688,P49810,Q13555	CAMK2G,CEACAM1,PSEN2
1.8.1	G	GO:0005615	104	44	3	0.423077	12142076	Angiogenesis is important in tumor growth, progression and metastatic dissemination. Vascular endothelial growth factor (VEGF) is one key factor in promotion of breastcancer angiogenesis. VEGFs are bioactive in the extracellularspace where they become available to the endothelial cells.	extracellular space	O00214,P00734,P00747,P00748,P00749,P01008,P01009,P01023,P01024,P01042,P02671,P02743,P02751,P03952,P04004,P04070,P04141,P04279,P05019,P05121,P05155,P05452,P07996,P08311,P08697,P09486,P10451,P10721,P12272,P14210,P17936,P18065,P20742,P21583,P22303,P29622,P49771,P98160,Q02383,Q04756,Q14118,Q16819,Q4W597,Q5U743	A2M,ACHE,APCS,C3,CLEC3B,CSF2,CTSG,DAG1,F12,F2,FGA,FLT3LG,FN1,HGF,HGFAC,HSPG2,IGF1,IGFBP2,IGFBP3,KIT,KITLG,KLKB1,KNG1,LGALS8,MEP1A,PLAU,PLG,PROC,PTHLH,PZP,SEMG1,SEMG2,SERPINA1,SERPINA4,SERPINC1,SERPINE1,SERPINF2,SERPING1,SPARC,SPP1,THBS1,VTN
1.8.2	G	GO:0005886	60	15	4	0.25	10976921	We report novel and rapid mechanisms by which E2 prevents chemotherapy or radiation-induced apoptosis of breast cancer, probably mediated through the plasma membrane estrogen receptor.	plasma membrane	O14817,P00742,P06756,P08962,P17301,P21589,P35613,P41231,P49757,P56945,P60033,Q03405,Q14773,Q8IU80,Q9Y490	BCAR1,BSG,CD63,CD81,FAM110A,ICAM4,ITGA2,ITGAV,NT5E,NUMB,P2RY2,PLAUR,TLN1,TMPRSS6,TSPAN4
1.8.3	G	GO:0005737	45	10	5	0.222222			cytoplasm	P08246,P08758,P14543,P35237,Q13404,Q14185,Q8WX93,Q99704,Q9UPZ3,Q9Y240	ANXA5,ART4,CLEC11A,DOCK1,ELANE,HPS5,NID1,PALLD,SERPINB6,UBE2V1
1.8.4	G	GO:0016020	35	8	3	0.228571	11571639	Membrane-associated binding sites for estrogen may mediate rapid effects of estradiol-17beta that contribute to proliferation of human breast cancers. After controlled homogenization and fractionation of MCF-7 breast cancer cells, the bulk of specific estradiol binding is found in nuclear fractions.	membrane	A6NJW1,A8MVV6,C9JV86,P05154,P41732,Q07065,Q54A51,Q9NZR2	BSG,CD63,CKAP4,LRP1B,SERPINA5,TSPAN4,TSPAN7
1.8.5	G	GO:0005604	27	6	5	0.222222			basement membrane	B0YJ33,P16035,Q02388,Q16363,Q16787,Q6VU67	COL7A1,LAMA3,LAMA4,TIMP2
1.8.6	OG	GO:0031012	21	4	3	0.190476	17719831	During breast development and cancer progression, the extracellular matrix is dynamically altered such that its composition, turnover, processing and orientation change dramatically. These modifications influence mammary epithelial cell shape, and modulate growth factor and hormonal responses to regulate processes including branching morphogenesis and alveolar differentiation. Malignant transform…	extracellular matrix	O00339,P03973,P23946,Q14766	CMA1,LTBP1,MATN2,SLPI
1.8.6	OG	GO:0005578	21	4	4	0.190476			proteinaceous extracellular matrix	O00339,P48307,P98095,Q14766	FBLN2,LTBP1,MATN2,TFPI2
1.8.7	B	GO:0005886	25	12	4	0.48	10976921	We report novel and rapid mechanisms by which E2 prevents chemotherapy or radiation-induced apoptosis of breast cancer, probably mediated through the plasma membrane estrogen receptor.	plasma membrane	O00329,P02647,P05556,P12259,P18084,P19235,P21926,P26006,P48509,P56199,Q13443,Q63HR2	ADAM9,APOA1,CD151,CD9,EPOR,F5,ITGA1,ITGA3,ITGB1,ITGB5,PIK3CD,TENC1
1.8.8	B	GO:0005615	13	8	3	0.615385			extracellular space	P00750,P02768,P07942,P09429,P11047,P25391,P27169,P27797	CALR,FBF1,HMGB1,LAMA1,LAMB1,LAMC1,PLAT,PON1
1.8.9	B	GO:0005634	5	4	7	0.8	23776823	In the tumor cells, nuclear enlargement, nuclear shrinkage, necrosis, vacuolation of nucleus, cytoplasm, pyknotic nuclei, and degenerative changes have been described in the literature.[1, 5-9].	nucleus	P01011,Q13352,Q14192,Q6I9R8	FHL2,ITGB3BP,SERPINA3
1.9.1	G	GO:0005886	89	54	4	0.606742	10976921	We report novel and rapid mechanisms by which E2 prevents chemotherapy or radiation-induced apoptosis of breast cancer, probably mediated through the plasma membrane estrogen receptor.	plasma membrane	A2RUN4,B0YJ88,O43572,O60462,O76082,O95477,O95716,O95754,P08588,P08754,P11166,P19086,P20336,P22888,P29274,P30872,P31391,P32745,P35241,P35346,P42261,P42262,P46721,P48051,P48764,P61006,P62166,P98164,Q01959,Q03167,Q08116,Q13698,Q14916,Q16348,Q541E0,Q5TZX1,Q86UT5,Q8WTV0,Q8WZA2,Q92806,Q96E17,Q96J84,Q96NY7,Q96S37,Q96SB3,Q9BXS9,Q9C0C4,Q9H015,Q9H4G0,Q9NPG1,Q9NSA0,Q9UI14,Q9UM54,Q9Y6R1	ABCA1,ADORA2A,ADRB1,AKAP10,CACNA1S,CLIC6,EPB41L1,FZD9,GNAI3,GNAZ,GRIA1,GRIA2,KCNJ6,KCNJ9,KIRREL,LHCGR,LRP2,MYO6,NCS1,NELL2,PDZD3,PPP1R9B,RAB3A,RAB3C,RAB3D,RAB8A,RABAC1,RAPGEF4,RDX,RGS1,SCARB1,SEMA4C,SEMA4F,SLC15A2,SLC17A1,SLC22A11,SLC22A12,SLC22A4,SLC22A5,SLC26A6,SLC2A1,SLC4A4,SLC6A3,SLC9A3,SLCO1A2,SSTR1,SSTR3,SSTR4,SSTR5,TGFBR3
1.9.2	G	GO:0016020	35	25	3	0.714286	11571639	Membrane-associated binding sites for estrogen may mediate rapid effects of estradiol-17beta that contribute to proliferation of human breast cancers. After controlled homogenization and fractionation of MCF-7 breast cancer cells, the bulk of specific estradiol binding is found in nuclear fractions.	membrane	A5JJ20,B4E2A7,P13569,P15692,P17643,P27824,P31431,P49763,P50542,P51159,P51790,Q13113,Q13214,Q13275,Q13641,Q16620,Q53XY6,Q548C2,Q6FGN3,Q86UW7,Q99985,Q9NPR2,Q9NQU1,Q9ULU8,Q9UNE2	CADPS,CADPS2,CANX,CFTR,CLCN3,NTRK2,PDZK1IP1,PEX5,PGF,RAB27A,RPH3AL,SDC4,SEMA3B,SEMA3C,SEMA3F,SEMA4B,SLC15A2,SLC26A6,SLC4A4,TPBG,TYRP1,VEGFA
1.9.3	G	GO:0005737	10	4	5	0.4			cytoplasm	A8K555,O60333,P14136,P46459	GFAP,KIF1B,NSF,TPBG
1.9.4	B	GO:0005886	20	13	4	0.65	10976921	We report novel and rapid mechanisms by which E2 prevents chemotherapy or radiation-induced apoptosis of breast cancer, probably mediated through the plasma membrane estrogen receptor.	plasma membrane	O14786,P04629,P04899,P08069,P11171,P14416,P17948,P20337,P23229,P35462,Q07954,Q9UQ26,Q9Y6M7	DRD2,DRD3,EPB41,FLT1,GNAI2,IGF1R,ITGA6,LRP1,NELL1,NTRK1,RAB3B,RIMS2,SLC4A7
1.9.5	OB	GO:0016020	7	4	3	0.571429	11571639	Membrane-associated binding sites for estrogen may mediate rapid effects of estradiol-17beta that contribute to proliferation of human breast cancers. After controlled homogenization and fractionation of MCF-7 breast cancer cells, the bulk of specific estradiol binding is found in nuclear fractions.	membrane	A6NF12,O14908,Q5T2W1,Q92887	ABCC2,GIPC1,NTRK1,PDZK1
1.9.5	OB	GO:0005887	7	4	7	0.571429			integral to plasma membrane	A6NF12,B3FR89,B5A923,Q92887	ABCC2,FLT1,NTRK1
1.10.1	G	GO:0005634	46	27	7	0.586957	23776823	In the tumor cells, nuclear enlargement, nuclear shrinkage, necrosis, vacuolation of nucleus, cytoplasm, pyknotic nuclei, and degenerative changes have been described in the literature.[1, 5-9].	nucleus	B5B2N8,B5B2N9,O00213,O14776,O60828,O75400,O75554,P07910,P30307,Q13469,Q66K74,Q7LBC6,Q7Z5J4,Q86YD1,Q8IYB3,Q8NF64,Q8WXA9,Q93062,Q96Q89,Q99750,Q9NRR5,Q9NYF8,Q9UMX0,Q9UPV0,Q9UQ35,Q9Y2M5,Q9Y3Q8	APBB1,BCLAF1,CDC25C,CEP164,HNRNPC,KDM3B,KIF20B,KLHL20,MAP1S,MDFI,NFATC2,PQBP1,PRPF40A,PTOV1,RAI1,RBPMS,SREK1,SRRM1,SRRM2,TCERG1,TSC22D4,UBQLN1,UBQLN4,WBP4,ZMIZ2
1.10.2	G	GO:0005737	19	8	5	0.421053	7481765	The BRCA1 gene product was identified as a 220-kilodalton nuclear phosphoprotein in normal cells, including breast ductal epithelial cells, and in 18 of 20 tumor cell lines derived from tissues other than breast and ovary. In 16 of 17 breast and ovarian cancer lines and 17 of 17 samples of cells obtained from malignant effusions, however, BRCA1 localized mainly in cytoplasm. Absence of BRCA1 or a…	cytoplasm	O60861,P20338,P30533,Q15468,Q92932,Q9GZR7,Q9H254,Q9NQX3	DDX24,GAS7,GPHN,LRPAP1,PTPRN2,RAB4A,SPTBN5,STIL
1.10.3	G	GO:0016020	11	5	3	0.454545	11571639	Membrane-associated binding sites for estrogen may mediate rapid effects of estradiol-17beta that contribute to proliferation of human breast cancers. After controlled homogenization and fractionation of MCF-7 breast cancer cells, the bulk of specific estradiol binding is found in nuclear fractions.	membrane	Q8IZ52,Q92673,Q99640,Q9UJY4,Q9UJY5	CHPF,GGA1,GGA2,PKMYT1,SORL1
1.10.4	B	GO:0005634	6	5	7	0.833333			nucleus	O00267,Q13526,Q15233,Q96J02,Q9Y2W1	ITCH,NONO,PIN1,SUPT5H,THRAP3
1.11.1	G	GO:0005634	44	17	7	0.386364	23776823	In the tumor cells, nuclear enlargement, nuclear shrinkage, necrosis, vacuolation of nucleus, cytoplasm, pyknotic nuclei, and degenerative changes have been described in the literature.[1, 5-9].	nucleus	P17024,P17028,P46783,P60228,Q06732,Q13190,Q13562,Q5UIP0,Q5VV52,Q8N8D1,Q8WYH8,Q96NT1,Q9H0U9,Q9HC52,Q9NPI1,Q9NQZ2,Q9NZM5	BRD7,CBX8,EIF3E,GLTSCR2,ING5,INSL6,LRIF1,NAP1L5,NEUROD1,PDCD7,RPS10,STX5,TSPYL1,UTP3,ZNF121,ZNF24,ZNF33B,ZNF691
1.11.2	G	GO:0016020	27	9	3	0.333333	11571639	Membrane-associated binding sites for estrogen may mediate rapid effects of estradiol-17beta that contribute to proliferation of human breast cancers. After controlled homogenization and fractionation of MCF-7 breast cancer cells, the bulk of specific estradiol binding is found in nuclear fractions.	membrane	O15258,O95295,P50336,P56134,Q15388,Q16891,Q99595,Q9BQD7,Q9Y6M9	ATP5J2,FAM173A,HCRT,IMMT,NDUFB9,RER1,SNAPIN,TIMM17A,TOMM20
1.11.3	G	GO:0005737	18	6	5	0.333333			cytoplasm	P50238,P62851,Q08752,Q13310,Q15154,Q9UFN0	CRIP1,MBD1,NIPSNAP3A,PABPC4,PPID,RPS25
1.11.4	B	GO:0005737	8	5	5	0.625	7481765	The BRCA1 gene product was identified as a 220-kilodalton nuclear phosphoprotein in normal cells, including breast ductal epithelial cells, and in 18 of 20 tumor cell lines derived from tissues other than breast and ovary. In 16 of 17 breast and ovarian cancer lines and 17 of 17 samples of cells obtained from malignant effusions, however, BRCA1 localized mainly in cytoplasm. Absence of BRCA1 or a…	cytoplasm	B4DGU9,O14964,P08670,Q92993,Q9Y2X7	GIT1,HGS,KAT5,VIM
1.12.1	G	GO:0005634	22	18	7	0.818182			nucleus	P03950,P07992,P15927,P18074,P19447,P41208,P54725,P54727,P62310,Q12959,Q13569,Q14764,Q15599,Q5TCQ9,Q7KZU6,Q7Z7F5,Q92889,Q96S40	ANG,CETN2,DLG1,ERCC1,ERCC2,ERCC3,ERCC4,LSM3,MAGI3,MVP,RAD23A,RAD23B,RPA2,SLC9A3R2,TDG
1.12.2	B	GO:0005634	12	10	7	0.833333	23776823	In the tumor cells, nuclear enlargement, nuclear shrinkage, necrosis, vacuolation of nucleus, cytoplasm, pyknotic nuclei, and degenerative changes have been described in the literature.[1, 5-9].	nucleus	O15527,P32780,P43351,P60484,P63279,Q01831,Q06609,Q6ZNA8,Q92466,Q9BVJ6	DDB2,GTF2H1,OGG1,PTEN,RAD51,RAD52,UBE2I,UTP14A,XPC
1.13.1	G	GO:0005737	18	11	5	0.611111	7481765	The BRCA1 gene product was identified as a 220-kilodalton nuclear phosphoprotein in normal cells, including breast ductal epithelial cells, and in 18 of 20 tumor cell lines derived from tissues other than breast and ovary. In 16 of 17 breast and ovarian cancer lines and 17 of 17 samples of cells obtained from malignant effusions, however, BRCA1 localized mainly in cytoplasm. Absence of BRCA1 or a…	cytoplasm	O00299,O43303,O95613,P08631,P31323,Q16512,Q53EZ4,Q96CW5,Q99598,Q9ULD2,Q9Y6A5	CCP110,CEP55,CLIC1,HCK,MTUS1,PCNT,PKN1,PRKAR2B,TACC3,TSNAX,TUBGCP3
1.13.2	G	GO:0005886	7	3	4	0.428571	10976921	We report novel and rapid mechanisms by which E2 prevents chemotherapy or radiation-induced apoptosis of breast cancer, probably mediated through the plasma membrane estrogen receptor.	plasma membrane	P08473,P50052,P51787	AGTR2,KCNQ1,MME
1.13.3	OB	GO:0005829	5	4	7	0.8			cytosol	P42338,Q02156,Q15642,Q99996	AKAP9,PIK3CB,PRKCE,TRIP10
1.13.3	OB	GO:0005737	5	4	5	0.8	7481765	The BRCA1 gene product was identified as a 220-kilodalton nuclear phosphoprotein in normal cells, including breast ductal epithelial cells, and in 18 of 20 tumor cell lines derived from tissues other than breast and ovary. In 16 of 17 breast and ovarian cancer lines and 17 of 17 samples of cells obtained from malignant effusions, however, BRCA1 localized mainly in cytoplasm. Absence of BRCA1 or a…	cytoplasm	Q02156,Q15642,Q96RU3,Q99996	AKAP9,FNBP1,PRKCE,TRIP10
1.14.1	G	GO:0005886	5	3	4	0.6	10976921	We report novel and rapid mechanisms by which E2 prevents chemotherapy or radiation-induced apoptosis of breast cancer, probably mediated through the plasma membrane estrogen receptor.	plasma membrane	O43193,Q02643,Q92847	GHRHR,GHSR,MLNR
1.15.1	G	GO:0005634	4	4	7	1			nucleus	Q07955,Q12988,Q9H1D9,Q9H307	HSPB3,PNN,POLR3F,SRSF1
1.16.1	G	GO:0005886	6	5	4	0.833333	10976921	We report novel and rapid mechanisms by which E2 prevents chemotherapy or radiation-induced apoptosis of breast cancer, probably mediated through the plasma membrane estrogen receptor.	plasma membrane	A8KAG8,P07550,P13945,P63092,Q5JWF2	ADRB2,ADRB3,GNAS
1.17.1	G	GO:0005737	4	3	5	0.75			cytoplasm	P09488,P21266,P28161	GSTM1,GSTM2,GSTM3
1.18.1	G	GO:0005739	5	5	7	1			mitochondrion	P05108,P10109,P15538,P19099,Q4VAQ9	CYP11A1,CYP11B1,CYP11B2,FDX1
1.22.1	G	GO:0005737	3	3	5	1			cytoplasm	A2A322,P00390,Q8NG27	GSR,PJA1
2.1.1	G	GO:0005737	262	137	5	0.522901	7481765	The BRCA1 gene product was identified as a 220-kilodalton nuclear phosphoprotein in normal cells, including breast ductal epithelial cells, and in 18 of 20 tumor cell lines derived from tissues other than breast and ovary. In 16 of 17 breast and ovarian cancer lines and 17 of 17 samples of cells obtained from malignant effusions, however, BRCA1 localized mainly in cytoplasm. Absence of BRCA1 or a…	cytoplasm	A8MU64,B2R5D9,B2ZZ83,B7Z6V1,O00186,O00418,O14746,O15527,O43566,O43665,O60260,O60825,O75369,O75689,O95295,O95644,O95810,O96004,P05114,P05204,P06730,P06753,P07101,P07951,P08133,P08670,P11168,P11217,P13569,P13796,P13807,P13861,P14136,P15056,P16949,P17661,P18206,P19429,P20941,P21333,P21817,P23297,P25815,P27635,P27708,P28329,P29966,P30086,P35236,P35579,P35580,P35611,P35612,P36871,P41220,P41594,P46379,…	AANAT,ACLY,ADAP1,ADD1,ADD2,ADD3,AFAP1,AGER,AKAP14,AKAP8L,ANXA6,ARHGEF1,ATP2B4,BAD,BAG6,BRAF,C21orf33,CACNA1C,CACYBP,CALD1,CAPZA1,CETN1,CFTR,CHAT,CORO1B,CUL5,DES,DFFB,DGKD,DGKZ,EEF2K,EIF4E,EPB49,EXOC4,EXOC7,FLNA,FLNB,FLNC,FSCN1,GFAP,GFPT1,GNMT,GRM5,GYS1,HAND1,HDAC8,HMGN1,HMGN2,HSPB8,IQGAP1,KCNAB1,LCP1,LIPE,MARCKS,METAP2,MLX,MLXIPL,MYH10,MYH2,MYH4,MYH9,NDRG1,NFATC1,NIF3L1,NOLC1,NUP85,OGG1,PA2G4,PAR…
2.1.2	G	GO:0005886	125	62	4	0.496	10976921	We report novel and rapid mechanisms by which E2 prevents chemotherapy or radiation-induced apoptosis of breast cancer, probably mediated through the plasma membrane estrogen receptor.	plasma membrane	A8K287,B2ZZ89,O00161,O00168,O15551,O43526,O94856,O95477,O95622,P03951,P08034,P08100,P13224,P13612,P14410,P14770,P15382,P16109,P16389,P17181,P18507,P20020,P20073,P24046,P28476,P30301,P32245,P36382,P37288,P40197,P41180,P42261,P42262,P43005,P43119,P46020,P47872,P48058,P48067,P55042,P62834,P78348,Q03113,Q12809,Q13224,Q13255,Q13507,Q13976,Q14344,Q14500,Q16625,Q16820,Q17RZ6,Q75L79,Q86VB7,Q86W92,Q92736,…	ABCA1,ACCN2,ADCY5,ANXA7,ATP2B1,AVPR1A,CACNG2,CASR,CD163,CLDN3,CNTN6,DNAJC5,F11,FXYD1,GABRG2,GABRR1,GABRR2,GJA5,GJB1,GNA12,GNA13,GP1BB,GP5,GP9,GRIA1,GRIA2,GRIA4,GRIN2A,GRIN2B,GRM1,IFNAR1,ITGA4,KCNA2,KCNE1,KCNH2,KCNJ12,KCNQ2,MAFIP,MC4R,MEP1B,MIPEP,NFASC,OCLN,PHKA1,PPFIBP1,PRKG1,PTGIR,RAP1A,RHO,RRAD,RYR2,SCTR,SEPP1,SI,SLC1A1,SLC4A4,SLC6A9,SNAP23,SPTBN1,TRPC3,TRPV6
2.1.3	G	GO:0016020	63	24	3	0.380952	11571639	Membrane-associated binding sites for estrogen may mediate rapid effects of estradiol-17beta that contribute to proliferation of human breast cancers. After controlled homogenization and fractionation of MCF-7 breast cancer cells, the bulk of specific estradiol binding is found in nuclear fractions.	membrane	A5H1P5,A5JJ20,A8KAH9,C7S316,O60507,P04035,P16615,P19021,P23467,P26678,P31431,P47736,P51674,P51811,Q13370,Q14571,Q14643,Q15311,Q53Y30,Q5G1L5,Q5R349,Q5R352,Q6FGN3,Q8WWG9	ATP2A2,GPM6A,HMGCR,ITPR1,ITPR2,KCNE1,KCNE4,KCNQ2,MYCBP2,PDE3B,PLN,PTPRB,RALBP1,RAP1A,RAP1GAP,SDC4,SEPP1,SLC4A4,TPST1,TRPC3,XK
2.1.4	G	GO:0005634	39	15	7	0.384615			nucleus	A6NLN1,B3KVQ9,B5B2M8,B6ECG9,O60479,P26599,P33076,P50549,P61296,Q13351,Q5TEJ4,Q5VWQ0,Q6ICT4,Q9BUQ0,Q9NQ31	AKIP1,CIITA,DLX3,ETV1,HAND2,KLF1,NFATC1,PPP1R1B,PPP1R8,PTBP1,RSBN1
2.1.5	G	GO:0005829	24	5	7	0.208333	23672670	Caspase-2 is required, at least partially, for apoptosis induction by taxanes in tested breast cancer cells. We suggest that caspase-2 plays the role of an apical caspase in these cells. Caspase-2 seems to be activated via other mechanism than PIDDosome formation. It follows the release of caspase-2 from the nucleus to the cytosol.	cytosol	P17752,P29692,P45379,P49840,Q15746	EEF1D,GSK3A,MYLK,TNNT2,TPH1
2.1.6	G	GO:0005783	19	4	7	0.210526			endoplasmic reticulum	O75356,P04275,Q7L7Q5,Q7L7Q6	ENTPD5,RTN4,VWF
2.1.7	B	GO:0005737	38	24	5	0.631579	7481765	The BRCA1 gene product was identified as a 220-kilodalton nuclear phosphoprotein in normal cells, including breast ductal epithelial cells, and in 18 of 20 tumor cell lines derived from tissues other than breast and ovary. In 16 of 17 breast and ovarian cancer lines and 17 of 17 samples of cells obtained from malignant effusions, however, BRCA1 localized mainly in cytoplasm. Absence of BRCA1 or a…	cytoplasm	O14965,O15530,O43236,P04049,P04271,P05783,P10415,P15924,P17252,P17302,P17612,P24588,P29475,P41143,P63104,P68133,Q02952,Q07021,Q14103,Q14134,Q15599,Q8N4C6,Q99418,Q9NR12	ACTA1,AKAP12,AKAP5,AURKA,BCL2,C1QBP,CYTH2,DSP,GJA1,HNRNPD,KRT18,NANOS1,NIN,OPRD1,PDLIM7,PDPK1,PRKCA,RAF1,S100B,SEPT4,SLC9A3R2,TRIM29,YWHAZ
2.1.8	B	GO:0005886	14	6	4	0.428571	10976921	We report novel and rapid mechanisms by which E2 prevents chemotherapy or radiation-induced apoptosis of breast cancer, probably mediated through the plasma membrane estrogen receptor.	plasma membrane	P00734,P02686,P07359,P16885,P30679,Q12860	CNTN1,F2,GNA15,GP1BA,PLCG2,PRG2
2.1.9	B	GO:0005634	8	3	7	0.375			nucleus	D0PNI1,P01100,P26447	FOS,S100A4,YWHAZ
2.2.1	G	GO:0005634	219	195	7	0.890411	23776823	In the tumor cells, nuclear enlargement, nuclear shrinkage, necrosis, vacuolation of nucleus, cytoplasm, pyknotic nuclei, and degenerative changes have been described in the literature.[1, 5-9].	nucleus	A2I2N6,A2I2P5,A8IE48,A8K3E0,A8MQ44,B1AT47,B2R4P9,B2R4R0,B3KPJ1,B5B2N8,B5B2N9,D0FY35,D0FY36,O00257,O00258,O00327,O15015,O15525,O43186,O43918,O75030,O75175,O75177,O75376,O75444,O75448,O75928,O94829,O94916,O95359,O96006,P07148,P07910,P08651,P09016,P09936,P10071,P10243,P10827,P12757,P14651,P14652,P14653,P14921,P15036,P15336,P15976,P17096,P17480,P17482,P17483,P17509,P17947,P19419,P19793,P20823,P23497,…	AIRE,ALX1,ARNT,ARNTL,ATF2,BLMH,BRD8,CALCOCO1,CAMK4,CARM1,CBX4,CCT4,CDX2,CEBPD,CEBPE,CHMP1A,CITED1,CITED2,CITED4,CNOT3,COIL,CRX,CTBP1,CUL3,CUX1,DACH1,DNMT3B,E2F4,E2F5,EBF1,EID2B,ELK1,ETS1,ETS2,ETV6,FABP1,FMR1,FOXM1,FOXO1,FOXO4,FOXP3,GABPA,GATA1,GCM1,GLI3,GMEB1,GMEB2,GTF2B,H3F3A,H3F3B,HIST1H4L,HLF,HMGA1,HNF1A,HNF1B,HNRNPC,HOXA10,HOXA11,HOXB1,HOXB2,HOXB3,HOXB4,HOXB6,HOXB9,HOXD10,HOXD4,HSF2,IKZF1,IKZ…
2.2.2	G	GO:0005737	24	16	5	0.666667	7481765	The BRCA1 gene product was identified as a 220-kilodalton nuclear phosphoprotein in normal cells, including breast ductal epithelial cells, and in 18 of 20 tumor cell lines derived from tissues other than breast and ovary. In 16 of 17 breast and ovarian cancer lines and 17 of 17 samples of cells obtained from malignant effusions, however, BRCA1 localized mainly in cytoplasm. Absence of BRCA1 or a…	cytoplasm	A5YKK6,D2JYH4,O00180,P11166,P14672,P21579,P22061,P55854,P62158,P62736,Q15642,Q6AI31,Q86UW6,Q9H444,Q9HC77,Q9UII4	ACTA2,CALM1,CALM2,CALM3,CENPJ,CHMP4B,CNOT1,HERC5,KCNK1,N4BP2,PCMT1,SLC2A1,SLC2A4,SUMO3,SYT1,TRIP10
2.2.3	OG	GO:0016021	8	4	6	0.5			integral to membrane	B4E2Q5,O60706,P37088,Q13948	ABCC9,CUX1,SCNN1A
2.2.3	OG	GO:0016020	8	4	3	0.5			membrane	B4E2Q5,O60706,Q04771,Q13948	ABCC9,ACVR1,CUX1,SCNN1A
2.2.4	B	GO:0005634	104	94	7	0.903846	23776823	In the tumor cells, nuclear enlargement, nuclear shrinkage, necrosis, vacuolation of nucleus, cytoplasm, pyknotic nuclei, and degenerative changes have been described in the literature.[1, 5-9].	nucleus	A8MPQ2,B1A8Z7,B1AK66,B3KSA5,B4DEE8,B8Y636,C9JL99,D0VY79,D2KUA6,O14813,O15111,O15379,O43463,O43474,O60869,O75582,O75925,P03372,P04150,P06454,P09629,P10242,P10244,P10275,P10276,P10828,P11473,P11831,P15172,P15923,P16220,P16455,P17676,P17844,P18146,P18846,P19544,P19784,P20749,P24864,P24928,P28360,P29590,P30305,P31269,P35222,P37231,P40763,P41235,P42226,P42858,P43246,P49715,P51532,P51812,P52292,P52630,…	AR,ATF1,BCL3,CCNE1,CDC25B,CEBPA,CEBPB,CHUK,COPS5,CREB1,CREBBP,CREM,CSNK2A2,CTNNB1,DDX5,DNTTIP2,EDF1,EGR1,ELF3,EP300,ESR1,FHL2,HDAC1,HDAC3,HIF1A,HIPK2,HNF4A,HOXA9,HOXB7,HSF1,IPO9,KAT2A,KAT2B,KAT5,KLF4,KPNA2,MAML1,MAML2,MBD4,MDC1,MGMT,MSH2,MSH6,MSX1,MYB,MYBL2,MYOD1,NAP1L1,NCOA2,NCOA6,NCOR2,NLK,NR3C1,PHOX2A,PIAS1,PML,POLR2A,PPARA,PPARG,PTMA,RARA,RPS6KA3,RPS6KA5,RUNX1,SERTAD1,SLC6A4,SMAD4,SMARCA4,SNI…
2.2.5	B	GO:0005737	10	5	5	0.5	7481765	The BRCA1 gene product was identified as a 220-kilodalton nuclear phosphoprotein in normal cells, including breast ductal epithelial cells, and in 18 of 20 tumor cell lines derived from tissues other than breast and ovary. In 16 of 17 breast and ovarian cancer lines and 17 of 17 samples of cells obtained from malignant effusions, however, BRCA1 localized mainly in cytoplasm. Absence of BRCA1 or a…	cytoplasm	O14976,Q04917,Q14232,Q6FGM0,Q99961	EIF2B1,GAK,SH3GL1,YWHAH
2.3.1	G	GO:0005737	147	82	5	0.557823			cytoplasm	B3KVE1,C9JLK5,O00213,O00562,O14733,O14818,O43324,O43663,O75340,O75618,O75832,O94762,O94763,P07203,P07437,P11532,P12644,P13693,P20618,P25788,P25789,P27348,P28070,P28072,P28074,P30291,P31944,P31947,P42575,P42684,P46821,P46937,P49720,P49721,P50542,P51668,P54274,P55212,P60900,P84077,Q02241,Q12933,Q13077,Q13415,Q13541,Q13546,Q14118,Q14683,Q14790,Q16531,Q53EZ4,Q53XC5,Q5SU16,Q5T1R4,Q66K74,Q6FIF1,Q6IAT9,…	ABL2,APBB1,ARF1,ASPM,BMP4,CASP14,CASP2,CASP6,CASP8,CCAR1,CEP55,CNKSR1,DAG1,DDB1,DEDD,DMD,DNAJB9,ECT2,EEF1E1,EIF4EBP1,EXOSC8,FBXW2,FNBP1,GET4,GPX1,HECW2,HIPK3,HIVEP3,KIF23,MAGED1,MAP1B,MAP1S,MAP2K7,MOAP1,NINL,NUDC,NUDT9,ORC1,PACSIN2,PDCD6,PEX5,PITPNM1,PPP1R13B,PRC1,PSMA3,PSMA4,PSMA6,PSMA7,PSMB1,PSMB2,PSMB3,PSMB4,PSMB5,PSMB6,PSMB7,PSMD10,RASSF5,RECQL5,REXO2,RIPK1,RMP,RUVBL2,RYBP,SMC1A,SMURF2,TANK,T…
2.3.2	G	GO:0005615	65	15	3	0.230769	12142076	Angiogenesis is important in tumor growth, progression and metastatic dissemination. Vascular endothelial growth factor (VEGF) is one key factor in promotion of breastcancer angiogenesis. VEGFs are bioactive in the extracellularspace where they become available to the endothelial cells.	extracellular space	P01009,P01374,P01375,P04054,P04114,P05019,P07911,P50591,Q06643,Q5STB2,Q5STB3,Q5STV3,Q5U743,Q6IBA9,Q99075	APOB,HBEGF,IGF1,LTA,LTB,PLA2G1B,SERPINA1,TNF,TNFSF10,UMOD
2.3.3	G	GO:0005634	50	13	7	0.26	23776823	In the tumor cells, nuclear enlargement, nuclear shrinkage, necrosis, vacuolation of nucleus, cytoplasm, pyknotic nuclei, and degenerative changes have been described in the literature.[1, 5-9].	nucleus	B2CIS9,O43683,O75943,P16104,P17542,P28562,Q01538,Q6ZW49,Q8N165,Q8WXF8,Q92878,Q99607,Q9Y2K7	BUB1,CASP14,DEDD2,DUSP1,ELF4,H2AFX,KDM2A,PAXIP1,PDIK1L,PKMYT1,RAD17,RAD50,TAL1
2.3.4	G	GO:0005886	37	9	4	0.243243	10976921	We report novel and rapid mechanisms by which E2 prevents chemotherapy or radiation-induced apoptosis of breast cancer, probably mediated through the plasma membrane estrogen receptor.	plasma membrane	O14763,P23634,P38484,P63010,Q15382,Q6UVK1,Q92956,Q9NPY3,Q9ULZ9	AP2B1,ATP2B4,CD93,CSPG4,IFNGR2,MMP17,RHEB,TNFRSF10B,TNFRSF14
2.3.5	G	GO:0016020	28	7	3	0.25	11571639	Membrane-associated binding sites for estrogen may mediate rapid effects of estradiol-17beta that contribute to proliferation of human breast cancers. After controlled homogenization and fractionation of MCF-7 breast cancer cells, the bulk of specific estradiol binding is found in nuclear fractions.	membrane	B1APW5,P36941,Q13367,Q52LU8,Q99640,Q9NZS9,Q9UBN6	AP3B2,ATP2B4,BFAR,LTB,LTBR,PKMYT1,TNFRSF10D
2.3.6	OG	GO:0005829	21	3	7	0.142857			cytosol	B4DZ45,P45985,Q12834	CDC20,MAP2K4,PEX5
2.3.6	OG	GO:0005578	21	3	4	0.142857	20338664	In order to identify "consensus" pathways consistently deregulated by RBM5 loss irrespective of genetic background, the experiments were repeated in three different lung cancer cell lines of varying RBM5 expression levels, a normal lung epithelial cell line, and a normalbreast epithelial cell line. Both Gene Set Enrichment Analysis (GSEA) and individual gene analysis identified consistent, statis…	proteinaceous extracellular matrix	P03956,P15502,P55001	ELN,MFAP2,MMP1
2.3.7	B	GO:0005737	75	40	5	0.533333	7481765	The BRCA1 gene product was identified as a 220-kilodalton nuclear phosphoprotein in normal cells, including breast ductal epithelial cells, and in 18 of 20 tumor cell lines derived from tissues other than breast and ovary. In 16 of 17 breast and ovarian cancer lines and 17 of 17 samples of cells obtained from malignant effusions, however, BRCA1 localized mainly in cytoplasm. Absence of BRCA1 or a…	cytoplasm	A4D1C5,B2RNB2,O15519,O43586,O75791,P00519,P01112,P02458,P14598,P15311,P16333,P23258,P24941,P31946,P42574,P45983,P46934,P48729,P53350,P55210,P63165,P68366,P78536,P84022,Q00987,Q01094,Q05209,Q12923,Q13043,Q13158,Q13315,Q13443,Q13588,Q66K89,Q93009,Q969H0,Q9NS23,Q9UER7,Q9ULZ2,Q9Y297	ABL1,ADAM17,ADAM9,ATM,BTRC,CASP3,CASP7,CDK2,CFLAR,COL2A1,CSNK1A1,DAXX,E2F1,E4F1,EZR,FADD,FBXW7,GRAP,GRAP2,HRAS,MAPK8,MDM2,NCF1,NCK1,NEDD4,PLK1,PSTPIP1,PTPN12,PTPN13,RASSF1,SMAD3,STAP1,STK4,SUMO1,TUBA4A,TUBG1,USP7,YWHAB
2.3.8	B	GO:0005634	35	14	7	0.4			nucleus	A7UKX8,B7Z4Z5,O15151,O15350,O75400,O95551,O96017,P06400,P19438,P23025,P49959,Q03164,Q13526,Q9BXW9	CHEK2,FANCD2,MDM2,MDM4,MLL,MRE11A,PIN1,PRPF40A,RB1,SMAD3,TDP2,TNFRSF1A,TP73,XPA
2.3.9	B	GO:0005615	21	9	3	0.428571	12142076	Angiogenesis is important in tumor growth, progression and metastatic dissemination. Vascular endothelial growth factor (VEGF) is one key factor in promotion of breastcancer angiogenesis. VEGFs are bioactive in the extracellularspace where they become available to the endothelial cells.	extracellular space	P01579,P02743,P02751,P07585,P09237,P09603,P35858,P48023,Q53ZZ1	APCS,CSF1,DCN,FASLG,FN1,IFNG,IGFALS,MMP7
2.3.10	OB	GO:0005886	12	4	4	0.333333	10976921	We report novel and rapid mechanisms by which E2 prevents chemotherapy or radiation-induced apoptosis of breast cancer, probably mediated through the plasma membrane estrogen receptor.	plasma membrane	P15260,P20333,P25445,Q92851	CASP10,FASN,IFNGR1,TNFRSF1B
2.3.10	OB	GO:0005829	12	4	7	0.333333			cytosol	P25445,P63208,Q13309,Q92851	CASP10,FASN,SKP1,SKP2
2.4.1	G	GO:0005886	148	81	4	0.547297	10976921	We report novel and rapid mechanisms by which E2 prevents chemotherapy or radiation-induced apoptosis of breast cancer, probably mediated through the plasma membrane estrogen receptor.	plasma membrane	A2A284,A7KAX9,A8KAG8,B7Z1T5,O00206,O14745,O14931,O15357,O15492,O43187,O60602,O75970,O76036,O95185,O95837,P04629,P07947,P08069,P08138,P08581,P09769,P13945,P15153,P15509,P17931,P19174,P19235,P20783,P20936,P21583,P26045,P28223,P29992,P31146,P33151,P34947,P40259,P43403,P46108,P48051,P51617,P58753,Q04912,Q13283,Q13322,Q13639,Q15399,Q16553,Q16623,Q6GTX8,Q6PIZ9,Q6ZN44,Q75ME0,Q7L591,Q7Z698,Q7Z699,Q86XR7,…	ADRB3,ARHGAP32,CD244,CD79B,CDH5,CORO1A,CRK,CSF2RA,DOK3,EPOR,FGR,FRS2,G3BP1,GAB2,GNA11,GNA14,GP6,GRB10,GRK5,HTR2A,HTR4,IGF1R,INPP5D,INPPL1,IRAK1,IRAK2,KCNJ6,KCNJ9,KITLG,LAIR1,LGALS3,LY6E,LY96,MAPK8IP3,MIB1,MPDZ,MST1R,MYD88,NCR1,NCR3,NGFR,NOX4,NTF3,NTRK1,PAG1,PLCE1,PLCG1,PTPN3,PTPRU,RAC2,RASA1,RGS16,SLA2,SLC6A20,SLC7A8,SLC9A3R1,SLTM,SORBS1,SPRED1,SPRED2,STX1A,SYTL1,TICAM1,TICAM2,TIRAP,TLR1,TLR10,TL…
2.4.2	G	GO:0005737	67	33	5	0.492537			cytoplasm	A8K9S7,B3KNZ9,D1CS53,O14544,O15455,O15524,O95999,P08631,P10599,P13498,P30041,P36575,P42679,P52333,P60510,Q00994,Q13191,Q13239,Q13489,Q13490,Q13501,Q15654,Q5JY77,Q5U0Q1,Q5VUF1,Q8TCG2,Q92608,Q99952,Q9H0E2,Q9NST8,Q9NWF9,Q9NWX5,Q9Y2R2	ARR3,ASB6,BCL10,BIRC2,BIRC3,CBLB,CYBA,DOCK2,G3BP1,GPRASP1,HCK,JAK3,MATK,NGFRAP1,PI4K2B,PPP4C,PRDX6,PTPN18,PTPN22,RNF216,SLA,SOCS1,SOCS7,SQSTM1,TLR3,TLR4,TOLLIP,TRIP6,TXN
2.4.3	G	GO:0016020	34	17	3	0.5	11571639	Membrane-associated binding sites for estrogen may mediate rapid effects of estradiol-17beta that contribute to proliferation of human breast cancers. After controlled homogenization and fractionation of MCF-7 breast cancer cells, the bulk of specific estradiol binding is found in nuclear fractions.	membrane	A1L467,A6NF12,A7J003,B4DW68,D1CS21,O75056,P04839,P07949,P18627,P43250,Q16620,Q16827,Q32MK4,Q548C2,Q6IA17,Q9BTX6,Q9ULH0	CSF2RA,CYBB,GRK6,KIDINS220,LAG3,NTRK1,NTRK2,PTPRU,RET,SDC3,SIGIRR,SLTM,TLR1,TLR10
2.4.4	G	GO:0005829	17	7	7	0.411765			cytosol	O43318,P46109,P98077,Q07889,Q14451,Q4JHT5,Q9UQQ2	CRKL,GRB7,MAP3K7,SH2B3,SHC2,SOCS1,SOS1
2.4.5	G	GO:0016021	10	3	6	0.3			integral to membrane	Q546Q1,Q712M9,Q9UBT5	HTR4,PTPRU
2.4.6	B	GO:0005737	72	42	5	0.583333			cytoplasm	A4D2P0,A8K4F9,B0LPF3,B2R6Q4,O14492,O43353,O60603,P06239,P07550,P07948,P12956,P16070,P19878,P20963,P22681,P26038,P27361,P28482,P29350,P29353,P41240,P42229,P43405,P49407,P51692,P53355,P61088,P61978,P62993,P63167,P98082,Q03135,Q05655,Q06124,Q06187,Q15080,Q16288,Q1HBJ4,Q2TNI1,Q53XS4,Q99704,Q9Y6K9	ADRB2,ARRB1,ART4,BTK,CAV1,CBL,CD247,CD44,CSK,DAB2,DAPK1,DYNLL1,GRB2,HNRNPK,IKBKG,LCK,LYN,MAPK1,MAPK3,MSN,NCF2,NCF4,NTRK3,PRKCD,PTPN11,PTPN6,RAC1,RIPK2,SH2B2,SHC1,STAT5A,STAT5B,SYK,TLR2,UBE2N,XRCC6
2.4.7	B	GO:0005829	30	13	7	0.433333	23672670	Caspase-2 is required, at least partially, for apoptosis induction by taxanes in tested breast cancer cells. We suggest that caspase-2 plays the role of an apical caspase in these cells. Caspase-2 seems to be activated via other mechanism than PIDDosome formation. It follows the release of caspase-2 from the nucleus to the cytosol.	cytosol	A8K3M3,P05412,P06213,P06241,P12931,P14625,P18031,P27986,P48736,P63000,Q13480,Q13972,Q5T0I2	FYN,GAB1,GSN,HSP90B1,INSR,JUN,PIK3CG,PIK3R1,PTPN1,RAC1,RASGRF1,SRC
2.4.8	B	GO:0005886	17	6	4	0.352941	10976921	We report novel and rapid mechanisms by which E2 prevents chemotherapy or radiation-induced apoptosis of breast cancer, probably mediated through the plasma membrane estrogen receptor.	plasma membrane	O14939,P07766,P08571,P12318,P16284,P31994	CD14,CD3E,FCGR2A,FCGR2B,PECAM1,PLD2
2.4.9	B	GO:0005634	11	4	7	0.363636			nucleus	B1AHC8,P09429,Q59GY7,Q6IBN1	HMGB1,HNRNPK,STAT5A,XRCC6
2.4.10	B	GO:0016020	7	3	3	0.428571	11571639	Membrane-associated binding sites for estrogen may mediate rapid effects of estradiol-17beta that contribute to proliferation of human breast cancers. After controlled homogenization and fractionation of MCF-7 breast cancer cells, the bulk of specific estradiol binding is found in nuclear fractions.	membrane	A4D2P1,D1CS45,P10721	KIT,RAC1,TLR2
2.5.1	G	GO:0005634	180	123	7	0.683333			nucleus	A1L491,A8K9A6,O00311,O15297,O43929,O60729,O75419,O75496,O75528,O94776,O95376,O95997,P05549,P17028,P17980,P18847,P19447,P22736,P23511,P32780,P35232,P35354,P36405,P36873,P40855,P41218,P42773,P46777,P48730,P49888,P50613,P51946,P51948,P51959,P52655,P52657,P55199,P60174,P61201,P61289,P62081,P63162,Q03468,Q05086,Q09666,Q13190,Q13227,Q13330,Q13625,Q14186,Q14974,Q15013,Q15392,Q15572,Q15573,Q15843,Q16594,…	AHNAK,ALS2CR8,ANKRD12,ARID3A,ARIH2,ARL3,ATF3,BANP,BARD1,CCDC106,CCNG1,CCNH,CDC14A,CDC14B,CDC45,CDC7,CDK7,CDKN2AIP,CDKN2C,COPS2,COPS4,COPS7A,CSNK1D,DHCR24,ELL,ERCC3,ERCC6,FBXO11,GMNN,GNL3,GPS2,GTF2A1,GTF2A2,GTF2H1,HDAC2,HIPK1,HNRNPUL1,HUWE1,IFI16,ING2,ING4,ING5,KLF6,KPNB1,MAD2L1BP,MAPKAPK5,MCM10,MED17,MNAT1,MNDA,MPHOSPH6,MTA1,MTA2,NDN,NEDD8,NFYA,NR4A1,ORC4,PALB2,PEX19,PHB,PIAS4,PLAGL1,PPM1D,PPP1CC…
2.5.2	G	GO:0005737	57	25	5	0.438596	7481765	The BRCA1 gene product was identified as a 220-kilodalton nuclear phosphoprotein in normal cells, including breast ductal epithelial cells, and in 18 of 20 tumor cell lines derived from tissues other than breast and ovary. In 16 of 17 breast and ovarian cancer lines and 17 of 17 samples of cells obtained from malignant effusions, however, BRCA1 localized mainly in cytoplasm. Absence of BRCA1 or a…	cytoplasm	A6NG28,B7Z6I5,O43715,O60551,O75569,P00491,P04183,P12429,P13639,P14174,P15559,P20338,P21673,P30419,P31350,P38646,P48643,P53779,P61086,Q00005,Q03013,Q14061,Q15102,Q8IWT3,Q9BX70	AMH,ANXA3,BTBD2,CCT5,COX17,CUL9,EEF2,GSTM4,HSPA9,MAPK10,NMT1,NMT2,NQO1,PAFAH1B3,PEX19,PPP2R2B,PPY,PRKRA,RAB4A,RRM2,SLC26A1,SLC38A1,TK1,TRIAP1,UBE2K
2.5.3	G	GO:0005886	32	8	4	0.25	10976921	We report novel and rapid mechanisms by which E2 prevents chemotherapy or radiation-induced apoptosis of breast cancer, probably mediated through the plasma membrane estrogen receptor.	plasma membrane	P00751,P02730,P11274,P20023,P29320,P29965,Q9H0Q3,Q9UN74	BCR,CD40LG,CFB,CR2,EPHA3,FXYD6,PCDHA4,SLC4A1
2.5.4	G	GO:0016020	24	6	3	0.25	11571639	Membrane-associated binding sites for estrogen may mediate rapid effects of estradiol-17beta that contribute to proliferation of human breast cancers. After controlled homogenization and fractionation of MCF-7 breast cancer cells, the bulk of specific estradiol binding is found in nuclear fractions.	membrane	A8K401,O15126,O95967,Q16611,Q9BQD7,Q9H4B4	BAK1,EFEMP2,FAM173A,PHB,PLK3,SCAMP1
2.5.5	OG	GO:0005829	18	4	7	0.222222			cytosol	O00231,P45984,P49459,Q9BXH1	BBC3,MAPK9,PSMD11,UBE2A
2.5.5	OG	GO:0005615	18	4	3	0.222222	12142076	Angiogenesis is important in tumor growth, progression and metastatic dissemination. Vascular endothelial growth factor (VEGF) is one key factor in promotion of breastcancer angiogenesis. VEGFs are bioactive in the extracellularspace where they become available to the endothelial cells.	extracellular space	P01024,P08603,P27918,P55774	C3,CCL18,CFH,CFP
2.5.6	G	GO:0005622	10	3	3	0.3			intracellular	A2RUM7,P15170,Q57Z92	GSPT1,RPL5,RPS7
2.5.7	B	GO:0005634	41	34	7	0.829268	23776823	In the tumor cells, nuclear enlargement, nuclear shrinkage, necrosis, vacuolation of nucleus, cytoplasm, pyknotic nuclei, and degenerative changes have been described in the literature.[1, 5-9].	nucleus	A8MT69,B1AHB0,P04637,P19338,P19838,P20248,P33992,P42771,P49736,P50750,P51587,P60484,Q00534,Q02447,Q03701,Q07817,Q12873,Q12888,Q13098,Q14191,Q14690,Q15831,Q5JVS0,Q8N726,Q8TDN4,Q92754,Q92922,Q96SB3,Q99459,Q99741,Q99973,Q9H3D4,Q9NS56,Q9NZC7	BCL2L1,BHLHE40,BRCA2,CABLES1,CCNA2,CDC5L,CDC6,CDK6,CDK9,CDKN2A,CEBPZ,CHD3,GPS1,HABP4,MCM5,MCM7,NCL,NFKB1,PDCD11,PPP1R9B,PTEN,SMARCC1,SP3,STK11,TFAP2C,TOPORS,TP53,TP53BP1,TP63,WRN,WWOX
2.5.8	B	GO:0005737	7	5	5	0.714286	7481765	The BRCA1 gene product was identified as a 220-kilodalton nuclear phosphoprotein in normal cells, including breast ductal epithelial cells, and in 18 of 20 tumor cell lines derived from tissues other than breast and ovary. In 16 of 17 breast and ovarian cancer lines and 17 of 17 samples of cells obtained from malignant effusions, however, BRCA1 localized mainly in cytoplasm. Absence of BRCA1 or a…	cytoplasm	P05109,P08238,P42680,P60953,Q8WZ73	CDC42,HSP90AB1,NR4A3,RFFL,S100A8
2.6.1	G	GO:0005615	137	46	3	0.335766			extracellular space	A5YM40,C8C060,O00602,O15230,O75487,P02655,P02671,P02768,P07478,P07858,P07942,P09238,P09341,P10145,P10600,P11047,P11597,P12111,P12643,P12645,P15514,P17813,P20742,P22105,P22894,P26441,P29279,P35052,P35070,P39060,P42830,P49765,P61812,P80188,P98155,P98164,Q03167,Q06828,Q07507,Q13275,Q16270,Q53XY6,Q5VYV5,Q8N2S1,Q92824,Q9Y5C1	ANGPTL3,APOC2,AREG,AREGB,BMP2,BMP3,BTC,CETP,CNTF,COL18A1,COL6A3,CTGF,CTSB,CXCL1,CXCL5,DPT,ENG,FBF1,FCN1,FGA,FMOD,GPC1,GPC4,IGFBP7,IL8,LAMA5,LAMB1,LAMC1,LCN2,LRP2,LTBP4,MMP10,MMP8,PCSK5,PGF,PRSS2,PZP,SEMA3F,TGFB2,TGFB3,TGFBR3,TNXB,VEGFB,VLDLR
2.6.2	G	GO:0005886	91	35	4	0.384615	10976921	We report novel and rapid mechanisms by which E2 prevents chemotherapy or radiation-induced apoptosis of breast cancer, probably mediated through the plasma membrane estrogen receptor.	plasma membrane	A4D1B1,B0YJA4,O14495,O14786,O14817,O60462,O75077,O95980,P01130,P04216,P08514,P08648,P08865,P10636,P16671,P17301,P18084,P18564,P26006,P26012,P29074,P32004,P35613,P37173,P41231,P51512,Q03405,Q08722,Q14114,Q15149,Q63HR2,Q8WTV0,Q969F8,Q9UMD9,Q9Y5R2	ADAM28,BSG,CD36,CD47,COL17A1,ITGA2,ITGA2B,ITGA3,ITGA5,ITGB5,ITGB6,ITGB8,KISS1R,LDLR,LRP8,MAPT,MMP16,MMP24,NELL1,NELL2,P2RY2,PLAUR,PLEC,PPAP2B,PTPN4,RECK,RPSA,SCARB1,TENC1,TGFBR2,THY1,TSPAN4,VCAM1
2.6.3	G	GO:0016020	56	17	3	0.303571	11571639	Membrane-associated binding sites for estrogen may mediate rapid effects of estradiol-17beta that contribute to proliferation of human breast cancers. After controlled homogenization and fractionation of MCF-7 breast cancer cells, the bulk of specific estradiol binding is found in nuclear fractions.	membrane	A3QNQ0,A6NJW1,A8MVV6,D2JYI1,O14908,P25311,P29323,P37023,P49763,P50281,P60201,Q13444,Q54A51,Q5VVF5,Q6EMK4,Q7LAP4,Q9Y679	ACVRL1,ADAM15,AUP1,AZGP1,BSG,EPHB2,GIPC1,MMP14,PGF,PLP1,TGFBR2,TSPAN4,VASN,VEGFB,VLDLR
2.6.4	OG	GO:0005737	39	8	5	0.205128			cytoplasm	P14543,P16989,P35625,P49354,Q13347,Q13352,Q9H832,Q9UMX0	CSDA,EIF3I,FNTA,ITGB3BP,NID1,TIMP3,UBE2Z,UBQLN1
2.6.4	OG	GO:0005604	39	8	5	0.205128	19148525	The expression of the estrogen receptor beta (ERbeta) has been shown to play an important role in breast cancer. There is emerging hope that ERbeta and its isoforms will be used as prognostic markers or as therapeutic targets in the clinical management of breast cancer. Many studies indicate that ERbeta is down regulated during carcinogenesis. However, it is still unknown which signals can regula…	basement membrane	P01033,P16035,P35442,P35625,P55268,Q01955,Q6FGX5,Q9UHI8	ADAMTS1,COL4A3,LAMC1,THBS2,TIMP1,TIMP2,TIMP3
2.6.5	G	GO:0005581	24	5	5	0.208333			collagen	A8MT30,P02462,P29400,P53420,Q14031	COL4A1,COL4A4,COL4A5,COL4A6,COL6A3
2.6.6	G	GO:0005578	19	4	4	0.210526	20338664	In order to identify "consensus" pathways consistently deregulated by RBM5 loss irrespective of genetic background, the experiments were repeated in three different lung cancer cell lines of varying RBM5 expression levels, a normal lung epithelial cell line, and a normalbreast epithelial cell line. Both Gene Set Enrichment Analysis (GSEA) and individual gene analysis identified consistent, statis…	proteinaceous extracellular matrix	P39900,P98095,Q9NRE1,Q9UNA0	ADAMTS5,FBLN2,MMP12,MMP26
2.6.7	B	GO:0005886	48	26	4	0.541667	10976921	We report novel and rapid mechanisms by which E2 prevents chemotherapy or radiation-induced apoptosis of breast cancer, probably mediated through the plasma membrane estrogen receptor.	plasma membrane	B0LPE5,P00748,P02452,P02649,P05067,P05106,P05556,P06734,P06756,P06858,P08123,P08253,P08311,P10646,P16144,P16234,P21926,P23229,P31749,P35968,P36897,P48509,P49023,Q05397,Q07954,Q9Y624	AKT1,APOE,APP,CD151,CD9,COL1A1,COL1A2,CTSG,F11R,F12,FCER2,ITGA6,ITGAV,ITGB1,ITGB3,ITGB4,KDR,LPL,LRP1,MMP2,PDGFRA,PTK2,PXN,TFPI,TGFBR1
2.6.8	B	GO:0005615	22	12	3	0.545455			extracellular space	A2A418,P01137,P04004,P06396,P07996,P09486,P10451,P14780,P15692,P45452,Q4W597,Q96GW7	BCAN,GSN,MMP13,MMP9,SPARC,SPP1,TGFB1,THBS1,VEGFA,VTN
2.6.9	OB	GO:0031012	10	3	3	0.3	17719831	During breast development and cancer progression, the extracellular matrix is dynamically altered such that its composition, turnover, processing and orientation change dramatically. These modifications influence mammary epithelial cell shape, and modulate growth factor and hormonal responses to regulate processes including branching morphogenesis and alveolar differentiation. Malignant transform…	extracellular matrix	P08572,P10915,P48745	COL4A2,HAPLN1,PLXNA1
2.6.9	OB	GO:0005737	10	3	5	0.3			cytoplasm	P62258,Q7L5N1,Q8IYN9	COPS6,PTK2,YWHAE
2.7.1	G	GO:0005634	88	58	7	0.659091	23776823	In the tumor cells, nuclear enlargement, nuclear shrinkage, necrosis, vacuolation of nucleus, cytoplasm, pyknotic nuclei, and degenerative changes have been described in the literature.[1, 5-9].	nucleus	A4FUP2,O15287,O15360,O60684,O75486,O75592,O75971,O96019,P04198,P09211,P10914,P14316,P21802,P25685,P25791,P28347,P29597,P35269,P35713,P43694,P50539,P50553,P52294,P55060,P56524,P61244,P80217,Q00978,Q06830,Q13164,Q13557,Q13952,Q14135,Q14814,Q15465,Q53GL7,Q53XS5,Q5T6K9,Q6FHN8,Q6IA86,Q6IAS7,Q6IB29,Q7Z7K2,Q8IUF8,Q8N8G2,Q8N9N8,Q8WVJ9,Q96CY8,Q96E53,Q96L91,Q99417,Q99848,Q9HB96,Q9NPI8,Q9UQL6,Q9Y2Y4,Q9Y4A5,…	ACTL6A,ASCL1,CAMK2D,CSE1L,DNAJB1,EBNA1BP2,EIF1AD,ELP2,EP400,FANCA,FANCE,FANCF,FANCG,FGFR2,GATA4,GSTP1,GTF2F1,HDAC4,HDAC5,IFI35,IRF1,IRF2,IRF9,KPNA1,KPNA6,LMO2,LSM4,MAPK7,MAX,MEF2D,MINA,MXI1,MYCBP,MYCBP2,MYCN,NFYC,PARP10,PRDX1,SHH,SNAPC5,SOX18,SUPT3H,TEAD1,TRRAP,TWIST2,TYK2,VGLL2,VGLL4,ZBTB32,ZNF467
2.7.2	OG	GO:0005886	30	11	4	0.366667	10976921	We report novel and rapid mechanisms by which E2 prevents chemotherapy or radiation-induced apoptosis of breast cancer, probably mediated through the plasma membrane estrogen receptor.	plasma membrane	A4D1K5,O43323,P14784,P22455,P22607,P32246,P48551,Q13555,Q14623,Q99835,Q9NVZ3	CAMK2G,CCR1,DHH,FGFR3,FGFR4,IFNAR2,IHH,IL2RB,NECAP2,SMOX
2.7.2	OG	GO:0005737	30	11	5	0.366667			cytoplasm	A4D1K5,P02549,P11487,P17706,Q13748,Q1ZYQ1,Q71U36,Q8TCG1,Q99835,Q9NY65,Q9UQ07	AGER,FGF3,KIAA1524,PTPN2,SMOX,SPTA1,TUBA1A,TUBA3C,TUBA3D,TUBA8
2.7.3	G	GO:0016020	10	3	3	0.3	11571639	Membrane-associated binding sites for estrogen may mediate rapid effects of estradiol-17beta that contribute to proliferation of human breast cancers. After controlled homogenization and fractionation of MCF-7 breast cancer cells, the bulk of specific estradiol binding is found in nuclear fractions.	membrane	Q5U003,Q6UWB1,Q8IXC7	CCR1,IL27RA
2.7.4	B	GO:0005634	49	35	7	0.714286			nucleus	C9JMZ0,O00499,O60563,P01106,P06493,P08047,P09619,P14635,P17948,P25205,P25208,P25786,P28749,P38398,P40692,P42224,P56693,P68400,P78347,Q00597,Q04206,Q06413,Q12824,Q13287,Q15796,Q16539,Q17S11,Q53T94,Q53XR6,Q6FG41,Q6IN79,Q92481,Q99471,Q99873,Q9Y6K1	BIN1,BRCA1,CCNB1,CCNT1,CDK1,CSNK2A1,DAND5,DNMT3A,FANCC,FLT1,FOS,GTF2I,MAPK14,MCM3,MEF2C,MLH1,MYC,NFYB,NMI,PDGFRB,PFDN5,PRMT1,PSMA1,RBL1,RELA,SMAD2,SMARCB1,SOX10,STAT1,TAF1B,TFAP2B
2.7.5	OB	GO:0005887	14	6	7	0.428571			integral to plasma membrane	B3FR89,B5A923,P11362,P32927,P35368,Q13635	ADRA1B,CSF2RB,FGFR1,FLT1,PTCH1
2.7.5	OB	GO:0005886	14	6	4	0.428571			plasma membrane	A4QPA9,P11362,P32927,P35368,Q02750,Q13635	ADRA1B,CSF2RB,FGFR1,MAP2K1,PTCH1
2.7.5	OB	GO:0005737	14	6	5	0.428571	7481765	The BRCA1 gene product was identified as a 220-kilodalton nuclear phosphoprotein in normal cells, including breast ductal epithelial cells, and in 18 of 20 tumor cell lines derived from tissues other than breast and ovary. In 16 of 17 breast and ovarian cancer lines and 17 of 17 samples of cells obtained from malignant effusions, however, BRCA1 localized mainly in cytoplasm. Absence of BRCA1 or a…	cytoplasm	A4QPA9,O14964,P20226,P51813,Q02750,Q15628	BMX,HGS,MAP2K1,TBP,TRADD
2.8.1	G	GO:0005634	65	38	7	0.584615			nucleus	A8K4I2,B5BUA4,O00273,O95155,P04406,P05198,P09012,P09017,P14618,P15927,P16403,P17987,P21359,P22087,P22415,P23246,P30153,P35637,P38159,P49917,Q00341,Q00839,Q01130,Q02156,Q07157,Q07955,Q12905,Q12906,Q13115,Q13426,Q13901,Q15233,Q53XC0,Q5FBB7,Q6IBQ5,Q7Z5Y1,Q92522,Q9H2G9	BLZF1,C1D,DFFA,DUSP4,EIF2S1,FBL,FUS,GAPDH,H1FX,HDLBP,HIST1H1C,HNRNPU,HOXC4,ILF2,ILF3,LIG4,NF1,NONO,PKM2,PPP2R1A,PRKCE,RBMX,RPA2,SFPQ,SGOL1,SNRPA,SRSF1,SRSF2,TCP1,TJP1,UBE4B,USF1,usf1-bd,XRCC4
2.8.2	G	GO:0005737	27	12	5	0.444444	7481765	The BRCA1 gene product was identified as a 220-kilodalton nuclear phosphoprotein in normal cells, including breast ductal epithelial cells, and in 18 of 20 tumor cell lines derived from tissues other than breast and ovary. In 16 of 17 breast and ovarian cancer lines and 17 of 17 samples of cells obtained from malignant effusions, however, BRCA1 localized mainly in cytoplasm. Absence of BRCA1 or a…	cytoplasm	O14578,P00558,P11717,P62851,Q05586,Q14139,Q15700,Q5T6G6,Q8NI35,Q8WY41,Q92598,Q96PV0	CIT,DFFA,GRIN1,HSPH1,IGF2R,INADL,MPP2,NANOS1,PGK1,RPS25,SYNGAP1,UBE4A
2.8.3	G	GO:0005829	15	6	7	0.4	23672670	Caspase-2 is required, at least partially, for apoptosis induction by taxanes in tested breast cancer cells. We suggest that caspase-2 plays the role of an apical caspase in these cells. Caspase-2 seems to be activated via other mechanism than PIDDosome formation. It follows the release of caspase-2 from the nucleus to the cytosol.	cytosol	A8K7B7,P05129,P10114,P30050,P36507,P63151	MAP2K2,PPP2R1A,PPP2R2A,PRKCG,RAP2A,RPL12
2.8.4	OG	GO:0005886	9	3	4	0.333333	10976921	We report novel and rapid mechanisms by which E2 prevents chemotherapy or radiation-induced apoptosis of breast cancer, probably mediated through the plasma membrane estrogen receptor.	plasma membrane	P14222,P20309,P42263	CHRM3,GRIA3,PRF1
2.8.4	OG	GO:0005794	9	3	7	0.333333			Golgi apparatus	A2RU94,P10124,P51159	RAB27A,SRGN
2.8.5	B	GO:0005737	37	23	5	0.621622	7481765	The BRCA1 gene product was identified as a 220-kilodalton nuclear phosphoprotein in normal cells, including breast ductal epithelial cells, and in 18 of 20 tumor cell lines derived from tissues other than breast and ovary. In 16 of 17 breast and ovarian cancer lines and 17 of 17 samples of cells obtained from malignant effusions, however, BRCA1 localized mainly in cytoplasm. Absence of BRCA1 or a…	cytoplasm	B2ZP79,O14980,P05771,P06748,P07900,P08107,P10144,P11137,P11388,P13010,P26583,P27694,P50453,P55957,P61981,Q02880,Q05193,Q13114,Q13813,Q14005,Q15181,Q99828,Q9BYG9	BID,CIB1,DNM1,GZMB,HMGB2,HSP90AA1,HSPA1A,HSPA1B,IL16,MAP2,NPM1,PPA1,PRKCB,RPA1,SERPINB9,SPTAN1,TOP2A,TOP2B,TRAF3,XPO1,XRCC5,YWHAG
2.8.6	B	GO:0005634	14	8	7	0.571429			nucleus	O60934,P09874,P11387,P20700,P78527,Q8WXE1,Q96SD1,Q9NSU2	ATRIP,DCLRE1C,LMNB1,NBN,PARP1,PRKDC,TOP1,TREX1
2.8.7	OB	GO:0005886	6	3	4	0.5	10976921	We report novel and rapid mechanisms by which E2 prevents chemotherapy or radiation-induced apoptosis of breast cancer, probably mediated through the plasma membrane estrogen receptor.	plasma membrane	O15399,P78352,Q00610	CLTC,GRIN2D,LLGL1
2.8.7	OB	GO:0005829	6	3	7	0.5			cytosol	P20042,P55211,Q00610	CASP9,CLTC,EIF2S2
2.9.1	G	GO:0005737	66	38	5	0.575758	7481765	The BRCA1 gene product was identified as a 220-kilodalton nuclear phosphoprotein in normal cells, including breast ductal epithelial cells, and in 18 of 20 tumor cell lines derived from tissues other than breast and ovary. In 16 of 17 breast and ovarian cancer lines and 17 of 17 samples of cells obtained from malignant effusions, however, BRCA1 localized mainly in cytoplasm. Absence of BRCA1 or a…	cytoplasm	A4F1W8,A8K9D9,O00221,O00505,O00560,O00571,O14672,O15125,O15145,O95163,P08246,P09651,P17655,P23396,P35606,P41222,P41279,P41743,P42772,P43364,P55072,Q00653,Q13424,Q14164,Q15025,Q15047,Q15303,Q15653,Q8N668,Q8NFZ5,Q969F2,Q969T4,Q9NYR9,Q9NYS0,Q9UHD2,Q9UKB1,Q9UN86,Q9Y2U5	ADAM10,ARPC3,CAPN2,CDKN2B,COMMD1,COPB2,DDX3X,ELANE,ERBB4,FBXW11,G3BP2,HNRNPA1,IKBKAP,IKBKE,KPNA3,MAGEA11,MAP3K2,MAP3K8,NFKB2,NFKBIB,NFKBIE,NKD2,NKIRAS1,NKIRAS2,PRKCI,PTGDS,RPS3,SDCBP,SETDB1,SNTA1,TBK1,TNIP1,TNIP2,UBE2E3,VCP
2.9.2	G	GO:0016020	28	14	3	0.5	11571639	Membrane-associated binding sites for estrogen may mediate rapid effects of estradiol-17beta that contribute to proliferation of human breast cancers. After controlled homogenization and fractionation of MCF-7 breast cancer cells, the bulk of specific estradiol binding is found in nuclear fractions.	membrane	B4DNM3,B7Z8Y4,P05141,P12235,P49755,P52789,P52790,Q5TCQ9,Q8N131,Q92896,Q96CC6,Q96HA1,Q9GZT6,Q9H8Y8	CCDC90B,GLG1,GORASP2,HK2,HK3,MAGI3,NKIRAS2,POM121,RHBDF1,SLC25A4,SLC25A5,TMED10,TMEM123
2.9.3	G	GO:0005886	14	5	4	0.357143			plasma membrane	P34995,P43088,P43116,P61077,Q86UL8	MAGI2,PTGER1,PTGER4,PTGFR,UBE2D3
2.9.4	G	GO:0005737	31	18	5	0.580645	7481765	The BRCA1 gene product was identified as a 220-kilodalton nuclear phosphoprotein in normal cells, including breast ductal epithelial cells, and in 18 of 20 tumor cell lines derived from tissues other than breast and ovary. In 16 of 17 breast and ovarian cancer lines and 17 of 17 samples of cells obtained from malignant effusions, however, BRCA1 localized mainly in cytoplasm. Absence of BRCA1 or a…	cytoplasm	A6H8U5,O14788,O14920,O60271,P04792,P07384,P11802,P21980,P25963,P32121,P49427,P54253,P68363,P78417,Q92993,Q99627,Q9NZD8,Q9Y3V2	ARRB2,ATXN1,CAPN1,CDC34,CDK4,COPS8,GSTO1,HSPB1,IKBKB,KAT5,NFKBIA,RWDD3,SPAG9,SPG21,TGM2,TNFSF11,TUBA1B
2.9.5	G	GO:0005634	13	6	7	0.461538			nucleus	A4D2A2,A8K1H6,P01135,P33993,Q13105,Q53QS9	COPS8,MCM7,TGFA,ZBTB17
2.9.6	G	GO:0005829	7	4	7	0.571429	23672670	Caspase-2 is required, at least partially, for apoptosis induction by taxanes in tested breast cancer cells. We suggest that caspase-2 plays the role of an apical caspase in these cells. Caspase-2 seems to be activated via other mechanism than PIDDosome formation. It follows the release of caspase-2 from the nucleus to the cytosol.	cytosol	P19525,Q13616,Q99759,Q9BQQ3	CUL1,EIF2AK2,GORASP1,MAP3K3
2.10.1	G	GO:0005634	62	55	7	0.887097			nucleus	B3KQ22,B3KR15,B4DX87,C9JU95,O43823,O60921,P04053,P13051,P18858,P18887,P22674,P24522,P26358,P28340,P28715,P30281,P35227,P35249,P35250,P39748,P40937,P40938,P49005,P53999,P55273,P63146,Q07820,Q07864,Q08211,Q13111,Q13428,Q14527,Q15054,Q15819,Q6FHX6,Q6IBA2,Q8WVB6,Q8WZ19,Q9BQG0,Q9BVB1,Q9BVC3,Q9HAW4,Q9HCU8,Q9NP87,Q9NS91,Q9UBZ4,Q9UGP5,Q9UIF7,Q9UIG0,Q9UKI8,Q9UNA4,Q9UNS1,Q9Y222,Q9Y253,Q9Y2S7	AKAP8,APEX2,BAZ1B,CCND3,CCNO,CDKN2D,CHAF1A,CHTF18,CLSPN,DHX9,DMTF1,DNMT1,DNTT,DSCC1,ERCC5,FEN1,GADD45A,HLTF,HUS1,KCTD13,LRIG1,MCL1,MUTYH,MYBBP1A,PCGF2,PCSK4,POLD1,POLD2,POLD3,POLDIP2,POLE,POLI,POLL,POLM,POLQ,RAD18,RFC2,RFC3,RFC4,RFC5,SUB1,TCOF1,TIMELESS,TLK1,UBE2B,UBE2V2,UNG,XRCC1
2.11.1	G	GO:0005886	46	33	4	0.717391	10976921	We report novel and rapid mechanisms by which E2 prevents chemotherapy or radiation-induced apoptosis of breast cancer, probably mediated through the plasma membrane estrogen receptor.	plasma membrane	B0YJ88,B3KQ79,O95498,P01732,P10321,P10966,P11836,P13598,P20702,P32942,P35241,P43355,P43626,P43627,P43628,P43629,P43630,P43631,P43632,P51572,Q03518,Q03519,Q13241,Q13349,Q14943,Q14954,Q15438,Q15762,Q6FHE2,Q8N423,Q8NHL6,Q96CW1,Q9UMF0	AP2M1,BCAP31,CD226,CD8A,CD8B,CYTH1,HLA-C,ICAM2,ICAM3,ICAM5,ITGAD,ITGAX,KIR2DL1,KIR2DL2,KIR2DL3,KIR2DS1,KIR2DS2,KIR2DS4,KIR3DL1,KIR3DL2,KIR3DS1,KLRD1,LILRB1,LILRB2,MAGEA1,MS4A1,RDX,SEC14L3,TAP1,VNN2
2.11.2	OG	GO:0016021	13	7	6	0.538462			integral to membrane	O15533,P22083,Q15011,Q59H14,Q5HY71,Q9BUN8,Q9UP03	DERL1,FUT4,HERPUD1,ITGAD,SEC14L3,TAPBP
2.11.2	OG	GO:0016020	13	7	3	0.538462			membrane	O15533,P22083,Q15011,Q59H14,Q5HY71,Q9BUN8,Q9UP03	DERL1,FUT4,HERPUD1,ITGAD,SEC14L3,TAPBP
2.11.3	B	GO:0005886	30	17	4	0.566667	10976921	We report novel and rapid mechanisms by which E2 prevents chemotherapy or radiation-induced apoptosis of breast cancer, probably mediated through the plasma membrane estrogen receptor.	plasma membrane	P01889,P04234,P04439,P04626,P05107,P08962,P09693,P19397,P24723,P27701,P60033,P61769,P63244,Q06481,Q13418,Q14773,Q9Y490	APLP2,B2M,CD3D,CD3G,CD53,CD63,CD81,CD82,ERBB2,GNB2L1,HLA-A,HLA-B,ICAM4,ILK,ITGB2,PRKCH,TLN1
2.11.4	B	GO:0016020	13	7	3	0.538462	11571639	Membrane-associated binding sites for estrogen may mediate rapid effects of estradiol-17beta that contribute to proliferation of human breast cancers. After controlled homogenization and fractionation of MCF-7 breast cancer cells, the bulk of specific estradiol binding is found in nuclear fractions.	membrane	A8MVP6,B0YIY4,B0YIY5,B1PKY1,C9JV86,P01891,P27824	CANX,CD3D,CD3G,CD63,HLA-A
2.11.5	OB	GO:0005788	6	3	9	0.5			endoplasmic reticulum lumen	P11021,P27797,P30101	CALR,HSPA5,PDIA3
2.11.5	OB	GO:0005783	6	3	7	0.5	17440086	A recent report reveals that estrogen starvation–induced apoptosis of breast cancer cells requires BIK, an apoptotic BH3-only protein located primarily at the endoplasmic reticulum (ER).	endoplasmic reticulum	P11021,P27797,P30101	CALR,HSPA5,PDIA3
2.11.5	OB	GO:0005634	6	3	7	0.5			nucleus	P11021,P27797,Q9UNS2	CALR,COPS3,HSPA5
2.12.1	G	GO:0005886	44	20	4	0.454545	10976921	We report novel and rapid mechanisms by which E2 prevents chemotherapy or radiation-induced apoptosis of breast cancer, probably mediated through the plasma membrane estrogen receptor.	plasma membrane	P01906,P01909,P01920,P04233,P04440,P13987,P14151,P19256,P20036,P27487,P28907,P51693,Q13303,Q15836,Q6FGG2,Q6ICW0,Q99962,Q9UJ43,Q9UP52,Q9Y5K6	APLP1,CD2AP,CD38,CD58,CD59,CD74,CXCL12,DPP4,HLA-DPA1,HLA-DPB1,HLA-DQA1,HLA-DQA2,HLA-DQB1,KCNAB2,SELL,SH3GL2,TFR2,VAMP3
2.12.2	G	GO:0005634	24	10	7	0.416667			nucleus	O95400,P08621,P09234,P09382,P62304,P62306,P62314,Q04724,Q5T3J3,Q5TAL4	CD2BP2,LGALS1,LRIF1,SNRNP70,SNRPC,SNRPD2,SNRPE,SNRPF,TLE1
2.12.3	G	GO:0016020	14	5	3	0.357143	11571639	Membrane-associated binding sites for estrogen may mediate rapid effects of estradiol-17beta that contribute to proliferation of human breast cancers. After controlled homogenization and fractionation of MCF-7 breast cancer cells, the bulk of specific estradiol binding is found in nuclear fractions.	membrane	Q07108,Q08AS3,Q5STP1,Q5Y7D6,Q9P2E8	CD69,HLA-DPA1,HLA-DQA1,HLA-DQB1,MARCH4
2.12.4	OG	GO:0030141	9	3	9	0.333333			secretory granule	O43612,P01308,P02787	HCRT,INS,TF
2.12.4	OG	GO:0005615	9	3	3	0.333333			extracellular space	P01308,P07339,P48061	CTSD,CXCL12,INS
2.12.5	B	GO:0005886	20	11	4	0.55	10976921	We report novel and rapid mechanisms by which E2 prevents chemotherapy or radiation-induced apoptosis of breast cancer, probably mediated through the plasma membrane estrogen receptor.	plasma membrane	O43561,P01730,P02786,P06127,P06729,P08575,P08637,P09326,P10747,Q30201,Q96B97	CD2,CD28,CD4,CD48,CD5,FCGR3A,HFE,LAT,PTPRC,SH3KBP1,TFRC
2.12.6	B	GO:0005634	9	6	7	0.666667			nucleus	P62316,P62318,Q05195,Q16637,Q5JPT5,Q5JPT6	MXD1,SH3KBP1,SMN2,SNRPD2,SNRPD3
2.13.1	G	GO:0005737	37	25	5	0.675676	7481765	The BRCA1 gene product was identified as a 220-kilodalton nuclear phosphoprotein in normal cells, including breast ductal epithelial cells, and in 18 of 20 tumor cell lines derived from tissues other than breast and ovary. In 16 of 17 breast and ovarian cancer lines and 17 of 17 samples of cells obtained from malignant effusions, however, BRCA1 localized mainly in cytoplasm. Absence of BRCA1 or a…	cytoplasm	A8K1U7,O14640,O15105,O15344,O43541,P12830,P14923,P39687,P49674,P56537,P61604,P68104,P78318,Q14194,Q15173,Q155Q3,Q6IPS9,Q6ZNA4,Q92997,Q9BZE0,Q9HC62,Q9NPA3,Q9UJV3,Q9Y2T1,Q9Y6R4	ANP32A,AXIN2,CRMP1,CSNK1E,DIXDC1,DVL1L1,DVL3,EEF1A1,EIF6,FZR1,GLIS2,HSPE1,IGBP1,JUP,MAP3K4,MID1IP1,MID2,MPG,PPP2R5B,RNF111,SENP2,SMAD6,SMAD7
2.13.2	OG	GO:0016021	12	4	6	0.333333			integral to membrane	O75197,O75581,Q8N357,Q9UES7	C2orf18,LRP5,LRP6
2.13.2	OG	GO:0005634	12	4	7	0.333333			nucleus	P40926,Q13362,Q13950,Q9BVJ6	MDH2,PPP2R5C,RUNX2,UTP14A
2.13.3	B	GO:0005737	16	12	5	0.75	7481765	The BRCA1 gene product was identified as a 220-kilodalton nuclear phosphoprotein in normal cells, including breast ductal epithelial cells, and in 18 of 20 tumor cell lines derived from tissues other than breast and ovary. In 16 of 17 breast and ovarian cancer lines and 17 of 17 samples of cells obtained from malignant effusions, however, BRCA1 localized mainly in cytoplasm. Absence of BRCA1 or a…	cytoplasm	B3KUN1,O14641,O15169,O43639,P10809,P25054,P49789,P49815,P62714,P67775,Q45QG9,Q92574	APC,AXIN1,DVL2,FHIT,HSPD1,NCK2,PPP2CA,PPP2CB,TSC1,TSC2
2.14.1	G	GO:0005615	38	17	3	0.447368			extracellular space	P00450,P00749,P00750,P01008,P01344,P02749,P05121,P05155,P05452,P08254,P08697,P13726,P19875,P25391,Q15113,Q16819,Q96IY4	APOH,CLEC3B,CP,CPB2,CXCL2,F3,IGF2,LAMA1,MEP1A,MMP3,PCOLCE,PLAT,PLAU,SERPINC1,SERPINE1,SERPINF2,SERPING1
2.14.2	OG	GO:0005886	21	5	4	0.238095	10976921	We report novel and rapid mechanisms by which E2 prevents chemotherapy or radiation-induced apoptosis of breast cancer, probably mediated through the plasma membrane estrogen receptor.	plasma membrane	P00742,P06576,P06733,P55085,Q9H5V8	ATP5B,CDCP1,ENO1,F2RL1,FAM110A
2.14.2	OG	GO:0005737	21	5	5	0.238095			cytoplasm	P06733,P35237,Q13219,Q4VCS5,Q9UIV8	AMOT,ENO1,PAPPA,SERPINB13,SERPINB6
2.14.3	G	GO:0005604	12	3	5	0.25	19148525	The expression of the estrogen receptor beta (ERbeta) has been shown to play an important role in breast cancer. There is emerging hope that ERbeta and its isoforms will be used as prognostic markers or as therapeutic targets in the clinical management of breast cancer. Many studies indicate that ERbeta is down regulated during carcinogenesis. However, it is still unknown which signals can regula…	basement membrane	B0YJ33,Q16787,Q6VU67	LAMA3
2.15.1	G	GO:0005615	28	15	3	0.535714	12142076	Angiogenesis is important in tumor growth, progression and metastatic dissemination. Vascular endothelial growth factor (VEGF) is one key factor in promotion of breastcancer angiogenesis. VEGFs are bioactive in the extracellularspace where they become available to the endothelial cells.	extracellular space	D0EI67,O15467,P02763,P02771,P13236,P13500,P13501,P16619,P29460,P51671,P61278,P80075,Q16627,Q6I9T4,Q99616	AFP,CCL11,CCL13,CCL14,CCL16,CCL2,CCL3L1,CCL3L3,CCL4,CCL5,CCL8,IL12B,ORM1,SST
2.15.2	G	GO:0005737	13	8	5	0.615385	7481765	The BRCA1 gene product was identified as a 220-kilodalton nuclear phosphoprotein in normal cells, including breast ductal epithelial cells, and in 18 of 20 tumor cell lines derived from tissues other than breast and ovary. In 16 of 17 breast and ovarian cancer lines and 17 of 17 samples of cells obtained from malignant effusions, however, BRCA1 localized mainly in cytoplasm. Absence of BRCA1 or a…	cytoplasm	O75915,P08754,P41597,P42681,P50148,P50570,P63096,Q5TZX1	ARL6IP5,CCR2,DNM2,GNAI1,GNAI3,GNAQ,TXK
2.15.3	G	GO:0016020	5	3	3	0.6	11571639	Membrane-associated binding sites for estrogen may mediate rapid effects of estradiol-17beta that contribute to proliferation of human breast cancers. After controlled homogenization and fractionation of MCF-7 breast cancer cells, the bulk of specific estradiol binding is found in nuclear fractions.	membrane	O60831,P42701,Q99665	IL12RB1,IL12RB2,PRAF2
2.15.4	B	GO:0005737	14	10	5	0.714286			cytoplasm	O60674,P04899,P23458,P25098,P28066,P32745,P51681,P61073,Q14289,Q14765	ADRBK1,CCR5,CXCR4,GNAI2,JAK1,JAK2,PSMA5,PTK2B,SSTR3,STAT4
2.15.5	B	GO:0005615	4	3	3	0.75	12142076	Angiogenesis is important in tumor growth, progression and metastatic dissemination. Vascular endothelial growth factor (VEGF) is one key factor in promotion of breastcancer angiogenesis. VEGFs are bioactive in the extracellularspace where they become available to the endothelial cells.	extracellular space	A0N0R1,P10147,P80098	CCL3,MCP-3
2.16.1	G	GO:0005634	22	9	7	0.409091	23776823	In the tumor cells, nuclear enlargement, nuclear shrinkage, necrosis, vacuolation of nucleus, cytoplasm, pyknotic nuclei, and degenerative changes have been described in the literature.[1, 5-9].	nucleus	B4DY22,Q06330,Q13573,Q53T99,Q5VTD9,Q86UW9,Q86Y01,Q96JK9,Q9GZL7	DTX1,DTX2,GFI1B,MAML3,RBPJ,SNW1,WDR12
2.16.2	OG	GO:0016020	13	6	3	0.461538	11571639	Membrane-associated binding sites for estrogen may mediate rapid effects of estradiol-17beta that contribute to proliferation of human breast cancers. After controlled homogenization and fractionation of MCF-7 breast cancer cells, the bulk of specific estradiol binding is found in nuclear fractions.	membrane	B4DLT6,B5MCR5,O00587,P78504,Q8NES3,Q9H488	JAG1,LFNG,MFNG,POFUT1
2.16.2	OG	GO:0005886	13	6	4	0.461538			plasma membrane	O00548,P09958,P78504,Q02410,Q9NR61,Q9Y219	APBA1,DLL1,DLL4,FURIN,JAG1,JAG2
2.16.3	B	GO:0005634	12	8	7	0.666667	23776823	In the tumor cells, nuclear enlargement, nuclear shrinkage, necrosis, vacuolation of nucleus, cytoplasm, pyknotic nuclei, and degenerative changes have been described in the literature.[1, 5-9].	nucleus	P25490,P46531,P49757,P49768,P49841,Q04864,Q6FI27,Q96J02	GSK3B,ITCH,NOTCH1,NUMB,PSEN1,REL,YY1
2.18.1	G	GO:0005886	14	7	4	0.5	10976921	We report novel and rapid mechanisms by which E2 prevents chemotherapy or radiation-induced apoptosis of breast cancer, probably mediated through the plasma membrane estrogen receptor.	plasma membrane	P14778,P18510,P27930,Q08334,Q13478,Q13651,Q9NPH3	IL10RA,IL10RB,IL18R1,IL1R1,IL1R2,IL1RAP,IL1RN
2.18.2	G	GO:0005615	7	4	3	0.571429			extracellular space	O95998,P22301,Q53SC2,Q6FGW4	IL10,IL18BP,IL1RN
2.18.3	OB	GO:0005829	5	3	7	0.6	23672670	Caspase-2 is required, at least partially, for apoptosis induction by taxanes in tested breast cancer cells. We suggest that caspase-2 plays the role of an apical caspase in these cells. Caspase-2 seems to be activated via other mechanism than PIDDosome formation. It follows the release of caspase-2 from the nucleus to the cytosol.	cytosol	P01023,P01584,Q14116	A2M,IL18,IL1B
2.18.3	OB	GO:0005615	5	3	3	0.6			extracellular space	P01023,P01584,Q14116	A2M,IL18,IL1B
2.20.1	OG	GO:0016020	10	8	3	0.8	11571639	Membrane-associated binding sites for estrogen may mediate rapid effects of estradiol-17beta that contribute to proliferation of human breast cancers. After controlled homogenization and fractionation of MCF-7 breast cancer cells, the bulk of specific estradiol binding is found in nuclear fractions.	membrane	P00395,P00403,P00414,P13073,P20674,Q7GIM7,Q7GXY8,Q7GXZ8	COX4I1,COX5A,MT-CO1,MT-CO2,MT-CO3,PTGS1,PTGS2
2.20.1	OG	GO:0005739	10	8	7	0.8			mitochondrion	P00395,P00403,P00414,P13073,P20674,Q7GIM7,Q7GXY8,Q7GXZ8	COX4I1,COX5A,MT-CO1,MT-CO2,MT-CO3,PTGS1,PTGS2
2.29.1	OG	GO:0016021	4	3	6	0.75			integral to membrane	O43908,P26718,Q9UBK5	HCST,KLRC4,KLRK1
2.29.1	OG	GO:0005886	4	3	4	0.75			plasma membrane	P26718,P30460,Q9UBK5	HCST,HLA-B,KLRK1
3.1.1	G	GO:0005886	309	152	4	0.491909	10976921	We report novel and rapid mechanisms by which E2 prevents chemotherapy or radiation-induced apoptosis of breast cancer, probably mediated through the plasma membrane estrogen receptor.	plasma membrane	A2A284,A4D1B1,A7KAX9,A8K0X1,A8KAG8,O00141,O00329,O14495,O14807,O15162,O15357,O15492,O43157,O43184,O43561,O60500,O60716,P00533,P01889,P04439,P04629,P06213,P07333,P07550,P07766,P07947,P07948,P08034,P08069,P08138,P08473,P08575,P08637,P08887,P09619,P09769,P10912,P12318,P13688,P13945,P13987,P14784,P15529,P16144,P16284,P16671,P16885,P17302,P17655,P17948,P18206,P18433,P18505,P19022,P19174,P19235,P19397,…	ADAM12,ADRB2,ADRB3,ADRBK1,AQP3,ARHGAP32,ARRB2,ATP2B4,BCAR1,CALD1,CAPN2,CAV1,CAV2,CBL,CCR5,CD22,CD2AP,CD33,CD36,CD3E,CD46,CD53,CD59,CD81,CDCP1,CDH2,CDH5,CEACAM1,CNR1,CSF1R,CSF2RB,CSF3R,CSK,CTNND1,CXCL12,DAG1,DAPP1,DDR1,DGKA,DGKZ,DPP4,EFNB2,EGFR,EPHA2,EPOR,ERBB3,ERBB4,FASLG,FASN,FCGR2A,FCGR3A,FGR,FHIT,FLT1,FLT4,FRS2,GABRB1,GHR,GJA1,GJB1,GNA13,GNAI1,GNAQ,GNB2L1,GP2,GRIN2A,HLA-A,HLA-B,IGF1R,IL2RB,IL2…
3.1.2	G	GO:0005737	157	75	5	0.477707			cytoplasm	A4D1C5,A8K9S7,B2R6Q4,B3KNZ9,O15117,O15524,O43293,O60674,O60749,O75791,O94887,O95295,P04083,P06401,P08246,P09327,P09972,P12270,P17706,P17900,P19544,P23458,P29350,P35228,P35754,P36575,P42679,P42680,P42681,P42768,P49759,P51813,P52333,P78347,P98172,Q05209,Q06124,Q13077,Q13094,Q13114,Q13137,Q13191,Q13588,Q13769,Q14247,Q15654,Q16555,Q16825,Q5JPT5,Q5JPT6,Q5TCZ1,Q5TZZ9,Q68EM7,Q6I9Y2,Q6VN20,Q8IYN9,Q8N122,…	AFAP1,AFAP1L2,ALDOC,ANXA1,ARHGAP17,ARHGAP35,ARR3,ART4,ASAP1,BAG1,BMX,CALCOCO2,CBLB,CLK1,CSK,CTTN,DAPK3,DPYSL2,EFNB1,ELANE,EVL,FARP2,FYB,GLRX,GM2A,GRAP,GRAP2,GTF2I,JAK1,JAK2,JAK3,LCP2,MATK,MED28,NANOS2,NR4A3,PDCD6IP,PGR,PTK2,PTPN11,PTPN12,PTPN18,PTPN2,PTPN21,PTPN6,RANBP10,RPTOR,SH2D3C,SH3BGRL3,SH3BP1,SH3KBP1,SH3PXD2A,SNAPIN,SNX2,SOCS1,SPSB1,STAP2,THOC5,THOC7,TPR,TRAF1,TRAF3,TRIP6,TXK,VIL1,WAS,WBP1…
3.1.3	G	GO:0016020	82	42	3	0.512195	11571639	Membrane-associated binding sites for estrogen may mediate rapid effects of estradiol-17beta that contribute to proliferation of human breast cancers. After controlled homogenization and fractionation of MCF-7 breast cancer cells, the bulk of specific estradiol binding is found in nuclear fractions.	membrane	A0N0L5,A6NF12,A6PVT6,A8K5D4,A8KAH9,B1APW5,B1PKY1,B7WPI0,O95297,P01891,P03891,P07949,P10721,P23467,P25092,P29323,P30530,P31431,P40198,P47736,P78357,P98161,Q0EAF5,Q10471,Q10472,Q13444,Q14627,Q16620,Q16832,Q32M46,Q53ZZ1,Q548C2,Q5T9P3,Q6FGN3,Q6FGP0,Q6NSJ8,Q86SR1,Q8IXK2,Q8N3T1,Q9BTX6,Q9UM73,Q9Y6Q6	ADAM15,ALK,ATP2B4,AXL,CD22,CEACAM3,CNTNAP1,CSF2RB,DDR2,EPHB2,FASLG,FASN,GALNT1,GALNT10,GALNT12,GALNT2,GALNTL2,GUCY2C,HLA-A,IL13RA2,IL6R,KCNQ5,KIT,LAT,MPZL1,MRAS,MT-ND2,NTRK1,NTRK2,PRKD1,PTPRB,RAP1A,RAP1GAP,RET,SDC4,TNFRSF11A
3.1.4	G	GO:0005829	40	14	7	0.35			cytosol	O00459,O60496,P04075,P18545,P46109,Q07889,Q07890,Q13009,Q13480,Q13905,Q14451,Q15746,Q4JHT5,Q92569	ALDOA,CRKL,DOK2,GAB1,GRB7,MYLK,PDE6G,PIK3R2,PIK3R3,RAPGEF1,SOCS1,SOS1,SOS2,TIAM1
3.1.5	G	GO:0005634	26	10	7	0.384615	23776823	In the tumor cells, nuclear enlargement, nuclear shrinkage, necrosis, vacuolation of nucleus, cytoplasm, pyknotic nuclei, and degenerative changes have been described in the literature.[1, 5-9].	nucleus	B3KSA5,O43482,P49760,Q01543,Q8TD08,Q96MU7,Q9H0N5,Q9ULV8,Q9Y468,Q9Y5P8	CBLC,CLK2,FLI1,L3MBTL1,MAPK15,OIP5,PCBD2,PPP2R3B,WT1,YTHDC1
3.1.6	G	GO:0005615	16	6	3	0.375			extracellular space	P05112,P08700,P14210,P48061,P60568,Q0GK43	CXCL12,HGF,IL2,IL3,IL4
3.1.7	OG	GO:0005887	10	3	7	0.3			integral to plasma membrane	B3FR89,B5A923,Q8WXJ5	FLT1,NTRK2
3.1.7	OG	GO:0005622	10	3	3	0.3			intracellular	Q547Q3,Q8IV73,Q92990	GLMN,RAPGEF1,SMURF1
3.1.8	B	GO:0005829	64	42	7	0.65625	23672670	Caspase-2 is required, at least partially, for apoptosis induction by taxanes in tested breast cancer cells. We suggest that caspase-2 plays the role of an apical caspase in these cells. Caspase-2 seems to be activated via other mechanism than PIDDosome formation. It follows the release of caspase-2 from the nucleus to the cytosol.	cytosol	A8K3M3,B0LPF3,O14964,P00519,P01112,P04049,P06239,P06241,P11274,P12814,P12931,P14923,P15056,P15498,P17252,P17612,P18031,P19784,P20936,P25963,P27986,P28482,P29353,P29597,P35222,P35568,P40763,P42224,P42229,P42336,P43405,P46108,P49841,P51692,P62158,P62993,Q05655,Q16539,Q1HBJ4,Q96S59,Q99558,Q9UQC2	ABL1,ACTN1,BCR,BRAF,CALM1,CALM2,CALM3,CRK,CSNK2A2,CTNNB1,FYN,GAB2,GRB2,GSK3B,HGS,HRAS,IPO9,IRS1,JUP,LCK,MAP3K14,MAPK1,MAPK14,NFKBIA,PIK3CA,PIK3R1,PRKCA,PRKCD,PTPN1,RAF1,RASA1,SHC1,SRC,STAT1,STAT3,STAT5A,STAT5B,SYK,TYK2,VAV1
3.1.9	B	GO:0005886	22	13	4	0.590909	10976921	We report novel and rapid mechanisms by which E2 prevents chemotherapy or radiation-induced apoptosis of breast cancer, probably mediated through the plasma membrane estrogen receptor.	plasma membrane	O14939,P04626,P05106,P08581,P15941,P35968,P49023,P61073,P62070,Q04912,Q0VAP5,Q13224,Q16288	CXCR4,ERBB2,GRIN2B,ITGB3,KDR,MST1R,MUC1,NTRK3,PLD2,PXN,RRAS2,SLTM
3.1.10	B	GO:0005634	9	6	7	0.666667			nucleus	P41212,Q13526,Q1HE25,Q53XS4,Q59GY7,Q6FI27	ACTN1,ETV6,GSK3B,PIN1,PTPN6,STAT5A
3.2.1	G	GO:0005634	271	221	7	0.815498	23776823	In the tumor cells, nuclear enlargement, nuclear shrinkage, necrosis, vacuolation of nucleus, cytoplasm, pyknotic nuclei, and degenerative changes have been described in the literature.[1, 5-9].	nucleus	A6NE42,A6NLU7,A8IE48,A8K3H3,B1AQ17,B3KPJ1,B4DEE8,B4DQJ2,B4DY22,B5B2M8,B5B2N8,B5B2N9,B6ECG9,B6ZGS9,D2KUA6,O00470,O15350,O43186,O43251,O43439,O43463,O43763,O60260,O60356,O60907,O75177,O75376,O75444,O75448,O75528,O75934,O75971,O95644,P05114,P05204,P09016,P10242,P10589,P10826,P10828,P10914,P12755,P13631,P14316,P14651,P14652,P14653,P15336,P15407,P15923,P16455,P17096,P17482,P17483,P17509,P17542,P18146,…	AKAP13,ALX1,APEX1,ARID1B,ARNT,ASCL1,ATF1,ATF2,ATF3,ATF4,BATF,BCAS2,C1D,CALCOCO1,CARM1,CBFA2T2,CCND1,CDX2,CEBPD,CIR1,CITED1,CITED2,CITED4,CLK3,COBRA1,COPS5,COPS6,CREB5,CRX,CTBP2,DBP,DDB2,DDIT3,DDX54,DNTTIP2,DTX1,E2F5,EBF1,EGR1,EID1,EID2,ELF3,ELK1,ELOF1,EN1,EPAS1,ETV4,FBXW7,FLJ00380,FOSL1,FOSL2,GABPA,GATA4,GATA5,GATA6,GPBP1,HAND2,HDAC10,HDAC6,HDAC9,HELZ,HHEX,HIF1AN,HMGA1,HMGN1,HMGN2,HNF1B,HNRNPU,HO…
3.2.2	G	GO:0005737	50	23	5	0.46	7481765	The BRCA1 gene product was identified as a 220-kilodalton nuclear phosphoprotein in normal cells, including breast ductal epithelial cells, and in 18 of 20 tumor cell lines derived from tissues other than breast and ovary. In 16 of 17 breast and ovarian cancer lines and 17 of 17 samples of cells obtained from malignant effusions, however, BRCA1 localized mainly in cytoplasm. Absence of BRCA1 or a…	cytoplasm	A6NG28,A8MYJ1,B4DHI8,B4E145,D2JYH4,O43491,P01178,P07951,P09493,P30533,P53779,P60763,P62736,Q15751,Q5MNZ9,Q6P597,Q86UW6,Q8NHV4,Q8TEW0,Q9BYG5,Q9NUG6,Q9Y2J2,Q9Y427	ACTA2,AKAP13,EPB41L2,EPB41L3,HERC1,KLC3,LRPAP1,MAPK10,N4BP2,NCOA3,NEDD1,OXT,PARD3,PARD6B,PDRG1,TPM1,TPM2,WIPI1
3.2.3	OG	GO:0016020	27	7	3	0.259259	11571639	Membrane-associated binding sites for estrogen may mediate rapid effects of estradiol-17beta that contribute to proliferation of human breast cancers. After controlled homogenization and fractionation of MCF-7 breast cancer cells, the bulk of specific estradiol binding is found in nuclear fractions.	membrane	O60706,O75628,O75674,Q6PCB8,Q8IWR1,Q9H427,Q9Y2J0	ABCC9,EMB,KCNK15,REM1,RPH3A,TOM1L1,TRIM59
3.2.3	OG	GO:0005886	27	7	4	0.259259			plasma membrane	O14649,P43681,Q12809,Q86UR5,Q9NPC2,Q9UQ26,Q9Y3R0	CHRNA4,KCNH2,KCNK3,KCNK9,LGALS12,RIMS1,RIMS2
3.2.4	G	GO:0005739	13	5	7	0.384615			mitochondrion	O00330,P45984,Q02218,Q8IVS2,Q96DD3	MAPK9,MCAT,OGDH,PDHX
3.2.5	G	GO:0005829	8	3	7	0.375	23672670	Caspase-2 is required, at least partially, for apoptosis induction by taxanes in tested breast cancer cells. We suggest that caspase-2 plays the role of an apical caspase in these cells. Caspase-2 seems to be activated via other mechanism than PIDDosome formation. It follows the release of caspase-2 from the nucleus to the cytosol.	cytosol	P17752,Q02543,Q15759	MAPK11,RPL18A,TPH1
3.3.1	G	GO:0005634	208	167	7	0.802885			nucleus	A2A390,A4D2A2,A6NLN1,A8K4I2,A8MZ91,B2R4R0,O00267,O00505,O14744,O15287,O15315,O15457,O43502,O43542,O43543,O43809,O60506,O75367,O75586,O75771,O75832,O76075,O94776,O94941,O95163,O95243,O95251,O95347,O95997,P02545,P05198,P05771,P07199,P07992,P09012,P09017,P09884,P0C0S5,P10415,P16104,P16403,P18074,P18887,P19338,P22415,P23025,P23246,P24864,P25786,P25787,P26368,P26599,P28340,P28715,P33240,P33993,P35251,…	AATF,ANTXR1,APLF,ASF1A,ATM,ATRIP,ATRX,BCCIP,BCL2,BLZF1,BRD7,C17orf28,CCNE1,CDK20,CDK8,CENPB,CHAF1A,CPSF6,CSTF1,CSTF2,CTCF,DBF4,DCLRE1A,DCLRE1B,DCLRE1C,DFFB,DYNLL1,E2F1,EGLN2,EGLN3,EIF2S1,ERCC1,ERCC2,ERCC4,ERCC5,ERCC6,EXO1,FANCD2,FANCG,FANCI,FUBP1,GTF2H2,GTF2H3,GTF2H5,H1FX,H2AFX,H2AFY,H2AFZ,HIST1H1A,HIST1H1C,HIST1H4L,HIST2H2AA3,HIST2H2AA4,HOXC4,IFI16,IKBKAP,ITGB3BP,IVNS1ABP,KPNA3,LMNA,LRIG3,MAGI1,…
3.3.2	G	GO:0005737	41	15	5	0.365854	7481765	The BRCA1 gene product was identified as a 220-kilodalton nuclear phosphoprotein in normal cells, including breast ductal epithelial cells, and in 18 of 20 tumor cell lines derived from tissues other than breast and ovary. In 16 of 17 breast and ovarian cancer lines and 17 of 17 samples of cells obtained from malignant effusions, however, BRCA1 localized mainly in cytoplasm. Absence of BRCA1 or a…	cytoplasm	O75363,P20591,P35080,P62851,P62942,Q00005,Q13639,Q14134,Q14444,Q14847,Q6NUQ1,Q8IZK9,Q96NE9,Q99689,Q99707	BCAS1,CAPRIN1,FKBP1A,FRMD6,HTR4,LASP1,LZTS1,MTR,MX1,PFN2,PPP2R2B,PSMD10,RINT1,RPS25,TRIM29
3.3.3	OG	GO:0016021	26	5	6	0.192308			integral to membrane	Q15388,Q546Q1,Q5IJ48,Q712M9,Q8IV36	C17orf28,CRB2,HTR4,TOMM20
3.3.3	OG	GO:0005886	26	5	4	0.192308			plasma membrane	P22897,P25942,P32249,Q5IJ48,Q8IV36	C17orf28,CD40,CRB2,GPR183,MRC1
3.3.3	OG	GO:0005829	26	5	7	0.192308	23672670	Caspase-2 is required, at least partially, for apoptosis induction by taxanes in tested breast cancer cells. We suggest that caspase-2 plays the role of an apical caspase in these cells. Caspase-2 seems to be activated via other mechanism than PIDDosome formation. It follows the release of caspase-2 from the nucleus to the cytosol.	cytosol	P05129,P20042,P30050,P63151,Q9GZT9	EGLN1,EIF2S2,PPP2R2A,PRKCG,RPL12
3.3.4	B	GO:0005634	86	72	7	0.837209			nucleus	A7UKX8,A8MU64,B1AHC8,B8Y636,O00499,O14757,O15151,O60934,O75943,O96017,P04637,P06493,P06748,P09629,P09874,P10144,P10276,P11387,P11388,P12004,P12956,P13010,P17844,P19447,P19838,P24928,P24941,P27694,P32780,P38398,P40692,P42574,P43246,P49917,P49959,P50613,P51587,P51946,P52701,P54132,P61247,P63165,P63279,Q00987,Q01105,Q05513,Q06609,Q12873,Q12888,Q13330,Q13426,Q14676,Q14683,Q53G26,Q5VXV3,Q6IN79,Q6P2Q9,…	APTX,BARD1,BIN1,BLM,BRCA1,BRCA2,CASP3,CCNH,CDK1,CDK2,CDK7,CHD3,CHEK1,CHEK2,DDX5,DDX56,DNAJA3,ERCC3,GTF2H1,GTF2H4,GZMB,HDAC2,HOXB7,KAT2A,LIG4,MDC1,MDM2,MDM4,MLH1,MRE11A,MSH2,MSH6,MTA1,NBN,NEK1,NFKB1,NPM1,PARP1,PCNA,POLR2A,PRKCZ,PRPF8,RAD17,RAD50,RAD51,RAD9A,RARA,RBM14,RPA1,RPS3A,SET,SMC1A,SUMO1,TOP1,TOP2A,TP53,TP53BP1,TRRAP,UBE2I,XRCC4,XRCC5,XRCC6
3.3.5	B	GO:0005737	14	6	5	0.428571	7481765	The BRCA1 gene product was identified as a 220-kilodalton nuclear phosphoprotein in normal cells, including breast ductal epithelial cells, and in 18 of 20 tumor cell lines derived from tissues other than breast and ovary. In 16 of 17 breast and ovarian cancer lines and 17 of 17 samples of cells obtained from malignant effusions, however, BRCA1 localized mainly in cytoplasm. Absence of BRCA1 or a…	cytoplasm	B4DGU9,P07355,P08670,P10809,P55210,Q9Y2X7	ANXA2,CASP7,GIT1,HSPD1,VIM
3.3.6	B	GO:0005622	8	3	3	0.375			intracellular	B0QYK1,Q6JV85,Q96MX4	APTX,EWSR1
3.4.1	G	GO:0005737	141	86	5	0.609929	7481765	The BRCA1 gene product was identified as a 220-kilodalton nuclear phosphoprotein in normal cells, including breast ductal epithelial cells, and in 18 of 20 tumor cell lines derived from tissues other than breast and ovary. In 16 of 17 breast and ovarian cancer lines and 17 of 17 samples of cells obtained from malignant effusions, however, BRCA1 localized mainly in cytoplasm. Absence of BRCA1 or a…	cytoplasm	A8JZZ0,B0ZBF6,C9JB40,O00170,O00257,O00401,O15116,O43741,O60237,O95433,O95983,P00558,P04156,P04899,P07814,P08235,P09936,P11309,P14618,P14672,P14868,P15531,P17987,P25685,P29475,P34932,P35226,P36873,P40222,P42771,P46459,P50502,P52732,P54136,P56192,P61088,P61221,P62136,P62917,P62937,Q02108,Q02153,Q05823,Q06587,Q07161,Q0VDF9,Q13033,Q13155,Q13409,Q13451,Q13546,Q14164,Q15185,Q15653,Q15785,Q53YK7,Q676U5,…	ABCE1,AHSA1,AHSA2,AIMP2,ATG16L1,AURKAIP1,AZI2,BMI1,CAMKK2,CBX4,CCAR1,CDC37L1,CDKN2A,CEP250,CRNKL1,DARS,DNAJB1,DYNC1I2,EIF2AK1,EIF2AK3,EPRS,FKBP5,GNAI2,GUCY1A3,GUCY1B3,HSPA14,HSPA4,HSPH1,IKBKE,KIAA1967,KIF11,KSR1,LARS,LSM1,MAD1L1,MARS,MBD3,MT-RNR2,NANOS1,NFKBIB,NIN,NME1,NOD1,NR3C2,NSF,PGK1,PIM1,PKM2,PPIA,PPP1CA,PPP1CC,PPP1R12B,PRKAB2,PRNP,PTGES3,RARS,RING1,RIPK1,RNASEL,RPL8,RYBP,SLC2A4,SMYD3,ST13,…
3.4.2	G	GO:0005634	55	24	7	0.436364			nucleus	B4DRQ8,O60264,P08253,P19438,P35227,P49116,P51398,P51965,P62277,P78364,Q03164,Q12800,Q13131,Q13356,Q16777,Q643R0,Q8IXK0,Q8NDX5,Q8NG66,Q96EP1,Q96GD3,Q9H7Z6,Q9NWT8,Q9Y478	AURKAIP1,CHFR,DLGAP3,HIST2H2AC,MLL,MMP2,MYST1,NEK11,NR2C2,PCGF2,PHC1,PHC2,PHC3,PPIL2,PRKAA1,PRKAB1,RPS13,SCMH1,SMARCA5,TFCP2,TNFRSF1A,TPX2,UBE2E1
3.4.3	G	GO:0005829	31	11	7	0.354839	23672670	Caspase-2 is required, at least partially, for apoptosis induction by taxanes in tested breast cancer cells. We suggest that caspase-2 plays the role of an apical caspase in these cells. Caspase-2 seems to be activated via other mechanism than PIDDosome formation. It follows the release of caspase-2 from the nucleus to the cytosol.	cytosol	O43318,P14625,P19525,P54619,P61077,P62280,Q02878,Q14008,Q15750,Q2TU77,Q8N5C8	CKAP5,EIF2AK2,HSP90B1,MAP3K7,PRKAG1,RPL6,RPS11,ST13,TAB1,TAB3,UBE2D3
3.4.4	G	GO:0016020	20	8	3	0.4	11571639	Membrane-associated binding sites for estrogen may mediate rapid effects of estradiol-17beta that contribute to proliferation of human breast cancers. After controlled homogenization and fractionation of MCF-7 breast cancer cells, the bulk of specific estradiol binding is found in nuclear fractions.	membrane	B4DPE3,O75344,O75460,O94826,P05141,P08183,Q86UP2,Q96A26	ABCB1,ERN1,FAM162A,FKBP6,KTN1,SLC25A5,SLC34A1,TOMM70A
3.4.5	G	GO:0005886	12	5	4	0.416667			plasma membrane	O14494,P04114,P07307,Q03113,Q06495	APOB,ASGR2,GNA12,PPAP2A,SLC34A1
3.4.6	B	GO:0005737	52	33	5	0.634615	7481765	The BRCA1 gene product was identified as a 220-kilodalton nuclear phosphoprotein in normal cells, including breast ductal epithelial cells, and in 18 of 20 tumor cell lines derived from tissues other than breast and ovary. In 16 of 17 breast and ovarian cancer lines and 17 of 17 samples of cells obtained from malignant effusions, however, BRCA1 localized mainly in cytoplasm. Absence of BRCA1 or a…	cytoplasm	A4QPA9,O14920,O14965,O15111,O43707,P02768,P04406,P07900,P08107,P08238,P10275,P14136,P30305,P31946,P31948,P51610,P51955,P60709,P61764,Q00613,Q02750,Q02790,Q07960,Q08752,Q12933,Q13813,Q16543,Q16566,Q1KLZ0,Q92597,Q9GZR7,Q9UJF2,Q9Y6K9	ACTG1,ACTN4,AR,ARHGAP1,AURKA,CAMK4,CDC25B,CDC37,CHUK,DDX24,FBF1,FKBP4,GAPDH,GFAP,HCFC1,HSF1,HSP90AA1,HSP90AB1,HSPA1A,HSPA1B,IKBKB,IKBKG,MAP2K1,NDRG1,NEK2,PPID,PS1TP5BP1,RASAL2,SPTAN1,STIP1,STXBP1,TANK,YWHAB
3.4.7	B	GO:0005634	19	14	7	0.736842			nucleus	A2I2P5,O14777,O75446,P19388,P22087,P38159,P78527,Q06455,Q16576,Q6FHQ0,Q7Z4J5,Q99496,Q99743,Q9BYE7	FBL,NDC80,NPAS2,PCGF6,POLR2E,PRKDC,RBBP7,RBMX,RNF2,RUNX1T1,SAP30
3.5.1	G	GO:0005634	101	82	7	0.811881	23776823	In the tumor cells, nuclear enlargement, nuclear shrinkage, necrosis, vacuolation of nucleus, cytoplasm, pyknotic nuclei, and degenerative changes have been described in the literature.[1, 5-9].	nucleus	A4FUP2,A8MPQ2,A8MUS2,O00268,O14893,O14981,O43379,O43592,O60502,O60869,O75155,P08579,P09086,P09429,P14678,P17480,P17535,P23193,P28347,P28360,P29375,P35269,P41002,P49736,P49757,P49848,P52655,P52657,P55265,P57678,P63162,P78317,Q01658,Q02548,Q03060,Q04726,Q04864,Q08117,Q12947,Q12962,Q13427,Q13487,Q13503,Q14919,Q14CJ1,Q15414,Q15542,Q15543,Q15544,Q15545,Q15572,Q15573,Q16514,Q16533,Q16594,Q16637,Q53T94,…	ABT1,ADAR,AES,AKAP8L,BTAF1,CAND2,CCNB1IP1,CCNF,CREM,CTDP1,CXXC1,DR1,DRAP1,EDF1,FOXF2,FZR1,GEMIN4,GTF2A1,GTF2A2,GTF2F1,GTF3C2,GTF3C3,GTF3C5,HMGB1,JUND,KDM5A,MBD2,MCM7,MED21,MGEA5,MSX1,NUMB,NXF1,PAX5,POU2F2,PPIG,PRMT1,RBMY1A1,RBMY1C,REL,RNF4,RRN3,RUVBL1,SCAF11,SMN2,SNAPC1,SNAPC2,SNAPC4,SND1,SNRPB,SNRPB2,SNRPN,TAF10,TAF11,TAF12,TAF13,TAF1A,TAF1B,TAF1C,TAF1D,TAF1L,TAF2,TAF3,TAF4,TAF5,TAF6,TAF7,TAF7L,…
3.5.2	G	GO:0016020	19	9	3	0.473684	11571639	Membrane-associated binding sites for estrogen may mediate rapid effects of estradiol-17beta that contribute to proliferation of human breast cancers. After controlled homogenization and fractionation of MCF-7 breast cancer cells, the bulk of specific estradiol binding is found in nuclear fractions.	membrane	A3QNQ0,D2JYI1,Q14643,Q15035,Q15311,Q969F0,Q96MW5,Q99640,Q9BQQ3	COG8,FATE1,GORASP1,ITPR1,PKMYT1,RALBP1,TGFBR2,TRAM2
3.5.3	G	GO:0005737	10	4	5	0.4			cytoplasm	O95793,P27816,Q8NFH8,Q9UII4	HERC5,MAP4,REPS2,STAU1
3.5.4	B	GO:0005634	46	42	7	0.913043	23776823	In the tumor cells, nuclear enlargement, nuclear shrinkage, necrosis, vacuolation of nucleus, cytoplasm, pyknotic nuclei, and degenerative changes have been described in the literature.[1, 5-9].	nucleus	B1A8Z7,B3KTH8,C9JL99,O95067,P01106,P06454,P07910,P13984,P14635,P17947,P19793,P20265,P20749,P21675,P25208,P26367,P29083,P29084,P30304,P30307,P35998,P36508,P38936,P51532,P53999,P61978,Q00341,Q00403,Q01892,Q04724,Q07666,Q08211,Q08945,Q12906,Q13765,Q66SS1,Q6FI05,Q6IBA2,Q6IBN1,Q92993,Q96SB4,Q9BQ39	BCL3,CCNB1,CCNB2,CDC25A,CDC25C,CDKN1A,DDX50,DHX9,GTF2B,GTF2E1,GTF2E2,GTF2F2,HDLBP,HNRNPC,HNRNPK,ILF3,KAT5,KHDRBS1,MYC,NACA,NFYB,PAX6,PCSK4,POU3F2,PSMC2,PTMA,RXRA,SMARCA4,SPI1,SPIB,SRPK1,SSRP1,SUB1,TAF1,TLE1,ZNF76
3.6.1	G	GO:0005737	82	49	5	0.597561	7481765	The BRCA1 gene product was identified as a 220-kilodalton nuclear phosphoprotein in normal cells, including breast ductal epithelial cells, and in 18 of 20 tumor cell lines derived from tissues other than breast and ovary. In 16 of 17 breast and ovarian cancer lines and 17 of 17 samples of cells obtained from malignant effusions, however, BRCA1 localized mainly in cytoplasm. Absence of BRCA1 or a…	cytoplasm	A4D2P0,O00560,O14745,O15360,O43521,O60437,O60825,O94875,O95999,P12268,P14598,P15311,P15692,P16070,P40939,P41279,P46937,P56279,P60484,P67809,P98170,P98177,Q01082,Q04759,Q0VG06,Q13418,Q14185,Q14469,Q15119,Q15633,Q16513,Q16584,Q3V6T2,Q5T1C6,Q5VUF1,Q86UU5,Q8TAI7,Q8TAS1,Q92556,Q96B36,Q96HU1,Q96QB1,Q99623,Q9H4A3,Q9H8T0,Q9NRR5,Q9P0W5,Q9UQF2,Q9Y4B6	AKT1S1,AKTIP,BCL10,BCL2L11,C21orf33,CCDC88A,CD44,DLEC1,DOCK1,DYNLL1,ELMO1,EZR,FAAP100,FANCA,FOXO4,GGN,HADHA,ILK,IMPDH2,MAP3K11,MAP3K8,MAPK8IP1,NCF1,PDK2,PFKFB2,PHB2,PKN2,PPL,PRKCQ,PTEN,RAC1,RHEBL1,SCHIP1,SDCBP,SGSM3,SLC9A3R1,SORBS2,SPTBN1,TARBP2,TCL1A,THEM4,UBQLN4,UHMK1,VEGFA,VPRBP,WNK1,XIAP,YAP1,YBX1
3.6.2	OG	GO:0005829	33	9	7	0.272727	23672670	Caspase-2 is required, at least partially, for apoptosis induction by taxanes in tested breast cancer cells. We suggest that caspase-2 plays the role of an apical caspase in these cells. Caspase-2 seems to be activated via other mechanism than PIDDosome formation. It follows the release of caspase-2 from the nucleus to the cytosol.	cytosol	P09601,P35813,P45985,P49840,P55211,P63000,Q12967,Q13370,Q6FH11	CASP9,GSK3A,HMOX1,MAP2K4,PDE3B,PPM1A,RAC1,RALGDS
3.6.2	OG	GO:0005634	33	9	7	0.272727			nucleus	B2ZZ89,P09601,P15976,P35813,Q16778,Q6FH11,Q86YN6,Q8IYD8,Q8NB91	FANCB,FANCM,GATA1,HIST2H2BE,HMOX1,PPARGC1B,PPM1A,SPTBN1
3.6.3	G	GO:0005886	18	6	4	0.333333	10976921	We report novel and rapid mechanisms by which E2 prevents chemotherapy or radiation-induced apoptosis of breast cancer, probably mediated through the plasma membrane estrogen receptor.	plasma membrane	O00238,O95716,P02686,P21453,Q96A54,Q9UIW2	ADIPOR1,BMPR1B,PLXNA1,PRG2,RAB3D,S1PR1
3.6.4	OG	GO:0016020	12	3	3	0.25	11571639	Membrane-associated binding sites for estrogen may mediate rapid effects of estradiol-17beta that contribute to proliferation of human breast cancers. After controlled homogenization and fractionation of MCF-7 breast cancer cells, the bulk of specific estradiol binding is found in nuclear fractions.	membrane	A4D2P1,Q04771,Q8NBZ7	ACVR1,RAC1,UXS1
3.6.4	OG	GO:0005622	12	3	3	0.25			intracellular	A4D2P1,B9A6J5,Q6KH11	RAC1,RALGDS,SGSM3
3.6.5	B	GO:0005737	45	31	5	0.688889	7481765	The BRCA1 gene product was identified as a 220-kilodalton nuclear phosphoprotein in normal cells, including breast ductal epithelial cells, and in 18 of 20 tumor cell lines derived from tissues other than breast and ovary. In 16 of 17 breast and ovarian cancer lines and 17 of 17 samples of cells obtained from malignant effusions, however, BRCA1 localized mainly in cytoplasm. Absence of BRCA1 or a…	cytoplasm	B0LPE5,B3KUN1,O14492,O14746,O14788,O14980,O15530,O43524,P11142,P16949,P23443,P29474,P31749,P35240,P42345,P42858,P46527,P49815,P67775,Q12778,Q13153,Q13322,Q15121,Q6FH21,Q6I9V6,Q8N5S9,Q92574,Q92934,Q9NW38,Q9UBP6,Q9UKG1	AKT1,APPL1,BAD,CAMKK1,CDKN1B,FANCL,FOXO1,FOXO3,GRB10,HSPA8,METTL1,MTOR,NANOS3,NF2,PDPK1,PEA15,PKN1,PPP2CA,RPS6KB1,SH2B2,SLC6A4,STMN1,TERT,TNFSF11,TSC1,TSC2,XPO1
3.6.6	B	GO:0005634	14	10	7	0.714286			nucleus	O95218,P11021,P16220,P31751,Q06481,Q09666,Q15910,Q53X93,Q5U0J5,Q96RU7	AHNAK,AKT2,APLP2,CREB1,EZH2,HSPA5,TRIB3,ZRANB2
3.6.7	B	GO:0016020	4	3	3	0.75	11571639	Membrane-associated binding sites for estrogen may mediate rapid effects of estradiol-17beta that contribute to proliferation of human breast cancers. After controlled homogenization and fractionation of MCF-7 breast cancer cells, the bulk of specific estradiol binding is found in nuclear fractions.	membrane	Q01362,Q54A98,Q5T9Y4	MS4A2,TNFSF11
3.7.1	G	GO:0005737	60	43	5	0.716667			cytoplasm	A8K1U7,B2RE76,B2ZP79,O14640,O15055,O15169,O15534,O76070,O95376,P06746,P12830,P29074,P30260,P46940,P49354,P49454,P49674,P49790,P55957,P56645,P56715,P60880,P68366,P78406,Q02224,Q12923,Q13042,Q15058,Q15691,Q16526,Q49AN0,Q6FHG5,Q8IUQ4,Q92997,Q96A00,Q99996,Q9BZE0,Q9NR80,Q9NSA3,Q9UQN3,Q9Y2T1,Q9Y496,Q9Y6R4	AKAP9,ARHGEF4,ARIH2,AXIN1,AXIN2,BID,CDC16,CDC27,CENPE,CENPF,CHMP2B,CRY1,CRY2,CSNK1E,CTNNBIP1,DVL1L1,DVL3,FNTA,FZR1,GLIS2,IQGAP1,KIF14,KIF3A,MAP3K4,MAPRE1,MAPRE2,NUP153,PER1,PER2,PER3,POLB,PPP1R14A,PTPN13,PTPN4,RAE1,SIAH1,SNAP25,SNCG,STK19,TUBA4A
3.7.2	G	GO:0005634	17	11	7	0.647059	23776823	In the tumor cells, nuclear enlargement, nuclear shrinkage, necrosis, vacuolation of nucleus, cytoplasm, pyknotic nuclei, and degenerative changes have been described in the literature.[1, 5-9].	nucleus	A2I2P0,B4DZD6,O95985,P15927,P57740,Q12769,Q8WUM0,Q9H2S9,Q9H5V7,Q9UJX3,Q9UNS1	ANAPC7,CRY1,CRY2,IKZF4,IKZF5,NUP107,NUP133,NUP160,RPA2,TIMELESS,TOP3B
3.7.3	B	GO:0005634	49	38	7	0.77551			nucleus	A2I2N6,C9JU95,O00327,O14641,O43683,O43684,O60566,O60671,O60921,O75182,O95425,P05549,P18858,P25054,P35249,P35250,P39748,P40937,P40938,P41235,P46100,P52948,P53041,P53350,Q13363,Q13422,Q13541,Q13547,Q5TAV5,Q6FHX6,Q6IT96,Q7Z2Q5,Q7Z784,Q8N1C6,Q99615,Q99708,Q9UKT9,Q9Y620	APC,ARNTL,ATRX,BUB1,BUB1B,BUB3,CTBP1,DNAJC7,DVL2,EIF4EBP1,FEN1,HDAC1,HNF4A,HUS1,IKZF1,IKZF3,LRIG1,NUP98,PLK1,PPP5C,RAD1,RAD54B,RBBP8,RFC2,RFC3,RFC4,RFC5,SIN3B,SVIL,TFAP2A
3.7.4	B	GO:0005829	11	4	7	0.363636	23672670	Caspase-2 is required, at least partially, for apoptosis induction by taxanes in tested breast cancer cells. We suggest that caspase-2 plays the role of an apical caspase in these cells. Caspase-2 seems to be activated via other mechanism than PIDDosome formation. It follows the release of caspase-2 from the nucleus to the cytosol.	cytosol	O14543,P63010,Q10567,Q92845	AP1B1,AP2B1,KIFAP3,SOCS3
3.8.1	G	GO:0005634	73	42	7	0.575342			nucleus	O14503,O14717,O60341,O94985,O95831,P17028,P49888,P50453,P51784,P60174,Q12972,Q12988,Q13148,Q13263,Q14181,Q15013,Q15714,Q16082,Q16695,Q2QKE4,Q4VC44,Q53X91,Q5TEJ4,Q5U623,Q5UIP0,Q6IB83,Q6ICT4,Q8N5U6,Q8TDN6,Q8WUB8,Q9BQ95,Q9BWC9,Q9BXR0,Q9H5F2,Q9HAZ1,Q9HC52,Q9NPA5,Q9NTW7,Q9UBC3,Q9UIS9,Q9UMX1,Q9Y6K1	AIFM1,ATF7IP2,BHLHE40,BRIX1,C11orf1,CBX8,CCDC106,CLK4,CLSTN1,DNMT3A,DNMT3B,ECSIT,FLYWCH1,HIST3H3,HSPB2,HSPB3,INSL6,KDM1A,LRIF1,MAD2L1BP,MBD1,PHF10,POLA2,PPP1R8,QTRT1,RNF10,SERPINB9,SUFU,SULT1E1,TARDBP,TPI1,TRDMT1,TRIM28,TSC22D1,USP11,ZFP64,ZNF24
3.8.2	G	GO:0005737	31	14	5	0.451613	7481765	The BRCA1 gene product was identified as a 220-kilodalton nuclear phosphoprotein in normal cells, including breast ductal epithelial cells, and in 18 of 20 tumor cell lines derived from tissues other than breast and ovary. In 16 of 17 breast and ovarian cancer lines and 17 of 17 samples of cells obtained from malignant effusions, however, BRCA1 localized mainly in cytoplasm. Absence of BRCA1 or a…	cytoplasm	O75569,O95361,P02766,P04183,P21673,P78417,Q13310,Q15102,Q8TF65,Q9BX70,Q9H0E2,Q9H4M7,Q9UFN0,Q9Y3A3	BTBD2,GIPC2,GSTO1,MOBKL3,NIPSNAP3A,PABPC4,PAFAH1B3,PLEKHA4,PRKRA,SLC26A1,SLC38A1,TK1,TOLLIP,TRIM16,TTR
3.8.3	G	GO:0016020	17	4	3	0.235294	11571639	Membrane-associated binding sites for estrogen may mediate rapid effects of estradiol-17beta that contribute to proliferation of human breast cancers. After controlled homogenization and fractionation of MCF-7 breast cancer cells, the bulk of specific estradiol binding is found in nuclear fractions.	membrane	Q13332,Q96HD1,Q96HS1,Q96SN7	CRELD1,ORAI2,PGAM5,PTPRS
3.8.4	G	GO:0005886	13	3	4	0.230769			plasma membrane	P30519,Q99624,Q9UN74	HMOX2,PCDHA4,SLC38A3
3.9.1	G	GO:0005737	58	23	5	0.396552	7481765	The BRCA1 gene product was identified as a 220-kilodalton nuclear phosphoprotein in normal cells, including breast ductal epithelial cells, and in 18 of 20 tumor cell lines derived from tissues other than breast and ovary. In 16 of 17 breast and ovarian cancer lines and 17 of 17 samples of cells obtained from malignant effusions, however, BRCA1 localized mainly in cytoplasm. Absence of BRCA1 or a…	cytoplasm	O14544,O43541,O60664,P51153,P57735,P61224,P62979,Q13017,Q15276,Q6ULP2,Q6ZNA4,Q7Z3G6,Q8N0X7,Q96MT3,Q99717,Q9BUZ4,Q9H3M7,Q9NYS0,Q9UJ41,Q9UMZ2,Q9Y3C5,Q9Y3E1,Q9Y5L0	AFTPH,ARHGAP5,HDGFRP3,NKIRAS1,PLIN3,PRICKLE1,PRICKLE2,RAB13,RAB25,RABEP1,RABGEF1,RAP1B,RNF11,RNF111,RPS27A,SMAD5,SMAD6,SOCS7,SPG20,SYNRG,TNPO3,TRAF4,TXNIP
3.9.2	G	GO:0016020	35	13	3	0.371429	11571639	Membrane-associated binding sites for estrogen may mediate rapid effects of estradiol-17beta that contribute to proliferation of human breast cancers. After controlled homogenization and fractionation of MCF-7 breast cancer cells, the bulk of specific estradiol binding is found in nuclear fractions.	membrane	O75074,P20645,P21709,P27824,P98153,Q13571,Q7Z6B0,Q8IV31,Q92673,Q9H3P7,Q9NYN1,Q9NZ52,Q9UJY4	ACBD3,CANX,CCDC91,DGCR2,EPHA1,GGA2,GGA3,LAPTM5,LRP3,M6PR,RASL12,SORL1,TMEM139
3.9.3	G	GO:0005886	22	8	4	0.363636			plasma membrane	O00212,P00749,P20333,P61106,Q8IYB5,Q99523,Q9H0T7,Q9UL26	PLAU,RAB14,RAB17,RAB22A,RHOD,SORT1,TNFRSF1B,UNC45A
3.9.4	G	GO:0005634	14	6	7	0.428571	23776823	In the tumor cells, nuclear enlargement, nuclear shrinkage, necrosis, vacuolation of nucleus, cytoplasm, pyknotic nuclei, and degenerative changes have been described in the literature.[1, 5-9].	nucleus	P08621,Q02556,Q08170,Q15428,Q8NCP5,Q9UJX4	ANAPC5,IRF8,SF3A2,SNRNP70,SRSF4,ZBTB44
3.9.5	OB	GO:0005737	28	14	5	0.5	7481765	The BRCA1 gene product was identified as a 220-kilodalton nuclear phosphoprotein in normal cells, including breast ductal epithelial cells, and in 18 of 20 tumor cell lines derived from tissues other than breast and ovary. In 16 of 17 breast and ovarian cancer lines and 17 of 17 samples of cells obtained from malignant effusions, however, BRCA1 localized mainly in cytoplasm. Absence of BRCA1 or a…	cytoplasm	B2ZZ83,O15105,O75369,P11717,P12757,P62826,P84077,P98082,Q14653,Q15797,Q99816,Q9HAU4,Q9HC98,Q9NPB6	ARF1,DAB2,FLNB,IGF2R,IRF3,NEK6,PARD6A,RAN,SKIL,SMAD1,SMAD7,SMURF2,TSG101
3.9.5	OB	GO:0005634	28	14	7	0.5			nucleus	B2ZZ83,O15105,O75369,P12757,P62826,P98082,Q14653,Q15797,Q99816,Q9H160,Q9HAU4,Q9HC98,Q9NPB6,Q9UBL3	ASH2L,DAB2,FLNB,ING2,IRF3,NEK6,PARD6A,RAN,SKIL,SMAD1,SMAD7,SMURF2,TSG101
3.9.6	B	GO:0005886	12	5	4	0.416667	10976921	We report novel and rapid mechanisms by which E2 prevents chemotherapy or radiation-induced apoptosis of breast cancer, probably mediated through the plasma membrane estrogen receptor.	plasma membrane	P01111,P36897,Q00610,Q5U091,Q96D21	CLTC,NRAS,RASD2,TGFBR1
3.10.1	G	GO:0005634	26	17	7	0.653846			nucleus	A8K9D9,O14593,O60673,P13056,P33076,P43354,P49792,Q00653,Q03112,Q14106,Q66K74,Q6W2J9,Q92570,Q96RE7,Q9H9E1,Q9NP62,Q9Y230	ANKRA2,BCOR,CIITA,GCM1,MAP1S,MECOM,NACC1,NFKB2,NR2C1,NR4A2,NR4A3,RANBP2,REV3L,RFXANK,RUVBL2,TOB2
3.10.2	G	GO:0005886	9	5	4	0.555556	10976921	We report novel and rapid mechanisms by which E2 prevents chemotherapy or radiation-induced apoptosis of breast cancer, probably mediated through the plasma membrane estrogen receptor.	plasma membrane	P32004,P62873,Q92956,Q96KG7,Q96QZ7	CNKSR3,GNB1,MEGF10,TNFRSF14,VCAM1
3.10.3	B	GO:0005634	30	24	7	0.8			nucleus	B1AJV5,B4DFQ7,C9JMZ0,D0PNI1,O75030,P11831,P17676,P27361,P45973,P50549,P56524,P61956,P63104,Q02078,Q05516,Q06413,Q09028,Q13761,Q13950,Q14814,Q6UB99,Q9HCU9,Q9UKV0,Q9UQL6	ANKRD11,BRMS1,CBX5,CEBPB,ETV1,HDAC4,HDAC5,HDAC9,MAPK3,MEF2A,MEF2C,MEF2D,MITF,RBBP4,RUNX2,RUNX3,SRF,SUMO2,YWHAZ,ZBTB16
3.10.4	B	GO:0005829	6	3	7	0.5	23672670	Caspase-2 is required, at least partially, for apoptosis induction by taxanes in tested breast cancer cells. We suggest that caspase-2 plays the role of an apical caspase in these cells. Caspase-2 seems to be activated via other mechanism than PIDDosome formation. It follows the release of caspase-2 from the nucleus to the cytosol.	cytosol	P61981,P62258,Q15418	RPS6KA1,YWHAE,YWHAG
3.11.1	G	GO:0005886	22	13	4	0.590909	10976921	We report novel and rapid mechanisms by which E2 prevents chemotherapy or radiation-induced apoptosis of breast cancer, probably mediated through the plasma membrane estrogen receptor.	plasma membrane	O60641,O95166,P08648,P42566,P61020,Q15078,Q30201,Q6IAW1,Q8NC96,Q8TEH3,Q96CW1,Q99962,Q9NVZ3	AP2M1,CDK5R1,DENND1A,EPS15,GABARAP,HFE,ITGA5,NECAP1,NECAP2,RAB5B,SH3GL2,SNAP91
3.11.2	G	GO:0005615	9	4	3	0.444444			extracellular space	P04004,P05019,P17936,Q5U743	IGF1,IGFBP3,VTN
3.11.3	OB	GO:0005886	13	7	4	0.538462	10976921	We report novel and rapid mechanisms by which E2 prevents chemotherapy or radiation-induced apoptosis of breast cancer, probably mediated through the plasma membrane estrogen receptor.	plasma membrane	O94973,P01730,P02786,P05556,P20963,P50570,Q9Y6I3	AP2A2,CD247,CD4,DNM2,EPN1,ITGB1,TFRC
3.11.3	OB	GO:0005737	13	7	5	0.538462			cytoplasm	P20963,P49418,P50570,Q00535,Q05193,Q9Y371,Q9Y6I3	AMPH,CD247,CDK5,DNM1,DNM2,EPN1,SH3GLB1
3.12.1	G	GO:0005634	22	13	7	0.590909	23776823	In the tumor cells, nuclear enlargement, nuclear shrinkage, necrosis, vacuolation of nucleus, cytoplasm, pyknotic nuclei, and degenerative changes have been described in the literature.[1, 5-9].	nucleus	O43679,O43680,Q02241,Q02575,Q08J23,Q12788,Q53HL2,Q5T203,Q6PI77,Q86U70,Q8WW01,Q9H0H5,Q9NQS7	BHLHB9,CDCA8,INCENP,KIF23,LDB1,LDB2,NHLH1,NSUN2,RACGAP1,TBL3,TCF21,TSEN15
3.12.2	G	GO:0005737	9	5	5	0.555556	7481765	The BRCA1 gene product was identified as a 220-kilodalton nuclear phosphoprotein in normal cells, including breast ductal epithelial cells, and in 18 of 20 tumor cell lines derived from tissues other than breast and ovary. In 16 of 17 breast and ovarian cancer lines and 17 of 17 samples of cells obtained from malignant effusions, however, BRCA1 localized mainly in cytoplasm. Absence of BRCA1 or a…	cytoplasm	O94855,P17661,P48739,Q8WYJ6,Q9GZM7	DES,PITPNB,SEC24D,SEPT1,TINAGL1
3.12.3	B	GO:0005634	20	15	7	0.75			nucleus	B5BUA4,O15198,O15392,O75410,P49450,P52294,P68431,Q13362,Q14738,Q15172,Q15257,Q16531,Q5FBB7,Q96GD4,Q9BZD4	AURKB,BIRC5,CENPA,DDB1,HIST1H3A,HIST1H3B,HIST1H3C,HIST1H3D,HIST1H3E,HIST1H3F,HIST1H3G,HIST1H3H,HIST1H3I,HIST1H3J,KPNA1,NUF2,PPP2R4,PPP2R5A,PPP2R5C,PPP2R5D,SGOL1,SMAD9,TACC1
3.12.4	B	GO:0005737	5	3	5	0.6	7481765	The BRCA1 gene product was identified as a 220-kilodalton nuclear phosphoprotein in normal cells, including breast ductal epithelial cells, and in 18 of 20 tumor cell lines derived from tissues other than breast and ovary. In 16 of 17 breast and ovarian cancer lines and 17 of 17 samples of cells obtained from malignant effusions, however, BRCA1 localized mainly in cytoplasm. Absence of BRCA1 or a…	cytoplasm	O15066,Q15173,Q16537	KIF3B,PPP2R5B,PPP2R5E
3.13.1	G	GO:0005886	27	14	4	0.518519	10976921	We report novel and rapid mechanisms by which E2 prevents chemotherapy or radiation-induced apoptosis of breast cancer, probably mediated through the plasma membrane estrogen receptor.	plasma membrane	P07384,P30626,P62491,Q04721,Q5T208,Q8WW43,Q92542,Q96BI3,Q99466,Q99828,Q9NZ42,Q9UM47,Q9UMF0,Q9Y2W7	APH1A,APH1B,CAPN1,CIB1,ICAM5,KCNIP3,NCSTN,NOTCH2,NOTCH3,NOTCH4,PSENEN,RAB11A,SRI
3.13.2	G	GO:0005737	13	8	5	0.615385			cytoplasm	O15519,P48729,P48730,P55212,Q14790,Q8IZD9,Q9UMX0,Q9UQB3	CASP6,CASP8,CFLAR,CSNK1A1,CSNK1D,CTNND2,DOCK3,UBQLN1
3.14.1	G	GO:0005634	27	14	7	0.518519	23776823	In the tumor cells, nuclear enlargement, nuclear shrinkage, necrosis, vacuolation of nucleus, cytoplasm, pyknotic nuclei, and degenerative changes have been described in the literature.[1, 5-9].	nucleus	P09651,P25788,P60228,Q06547,Q07021,Q10570,Q2L6J2,Q8IYM9,Q96RK0,Q9BYW2,Q9NWB1,Q9P1U0,Q9P2R6,Q9UI95	C1QBP,CIC,CPSF1,EIF3E,GABPB1,HNRNPA1,MAD2L2,PSMA3,RBFOX1,RERE,SETD2,TRIM22,ZNRD1
3.14.2	OG	GO:0005783	13	4	7	0.307692	17440086	A recent report reveals that estrogen starvation–induced apoptosis of breast cancer cells requires BIK, an apoptotic BH3-only protein located primarily at the endoplasmic reticulum (ER).	endoplasmic reticulum	O15460,Q14697,Q99442,Q9UNL2	GANAB,P4HA2,SEC62,SSR3
3.14.2	OG	GO:0005737	13	4	5	0.307692			cytoplasm	Q13099,Q96C36,Q9HC77,Q9NRD5	CENPJ,IFT88,PICK1,PYCR2
3.14.3	OB	GO:0005737	6	5	5	0.833333	7481765	The BRCA1 gene product was identified as a 220-kilodalton nuclear phosphoprotein in normal cells, including breast ductal epithelial cells, and in 18 of 20 tumor cell lines derived from tissues other than breast and ovary. In 16 of 17 breast and ovarian cancer lines and 17 of 17 samples of cells obtained from malignant effusions, however, BRCA1 localized mainly in cytoplasm. Absence of BRCA1 or a…	cytoplasm	P47897,P48634,P54253,P54259,Q9UHI6	ATN1,ATXN1,DDX20,EPRS,PRRC2A
3.14.3	OB	GO:0005634	6	5	7	0.833333			nucleus	P48634,P52272,P54253,P54259,Q9UHI6	ATN1,ATXN1,DDX20,HNRNPM,PRRC2A
3.15.1	G	GO:0005634	13	8	7	0.615385	23776823	In the tumor cells, nuclear enlargement, nuclear shrinkage, necrosis, vacuolation of nucleus, cytoplasm, pyknotic nuclei, and degenerative changes have been described in the literature.[1, 5-9].	nucleus	O75817,P02489,P07315,P99999,Q16644,Q5T3J3,Q9UJY1,Q9Y3C7	CRYAA,CRYGC,CYCS,HSPB8,LRIF1,MAPKAPK3,MED31,POP7
3.15.2	G	GO:0005737	5	3	5	0.6	7481765	The BRCA1 gene product was identified as a 220-kilodalton nuclear phosphoprotein in normal cells, including breast ductal epithelial cells, and in 18 of 20 tumor cell lines derived from tissues other than breast and ovary. In 16 of 17 breast and ovarian cancer lines and 17 of 17 samples of cells obtained from malignant effusions, however, BRCA1 localized mainly in cytoplasm. Absence of BRCA1 or a…	cytoplasm	P68032,Q04637,Q53X53	ACTC1,CRYAA,EIF4G1
3.16.1	OG	GO:0005829	14	5	7	0.357143	23672670	Caspase-2 is required, at least partially, for apoptosis induction by taxanes in tested breast cancer cells. We suggest that caspase-2 plays the role of an apical caspase in these cells. Caspase-2 seems to be activated via other mechanism than PIDDosome formation. It follows the release of caspase-2 from the nucleus to the cytosol.	cytosol	O00255,P24844,P35580,Q14896,Q8WZ42	MEN1,MYBPC3,MYH10,MYL9,TTN
3.16.1	OG	GO:0005737	14	5	5	0.357143			cytoplasm	O00255,P35580,Q05586,Q8WZ42,Q9GZQ5	GRIN1,MEN1,MYH10,TTN
3.24.1	OG	GO:0005792	4	4	7	1			microsome	P00167,P05093,P16435,Q1HB44	CYB5A,CYP17A1,POR
3.24.1	OG	GO:0005783	4	4	7	1			endoplasmic reticulum	P00167,P05093,P16435,Q1HB44	CYB5A,CYP17A1,POR
3.24.1	OG	GO:0005739	4	4	7	1			mitochondrion	P00167,P05093,P16435,Q1HB44	CYB5A,CYP17A1,POR
4.1.1	G	GO:0005615	278	102	3	0.366906			extracellular space	B7ZAU2,O14788,O14791,O15230,O95633,P00734,P00747,P00748,P00749,P00750,P01009,P01024,P01042,P01133,P01135,P01584,P02458,P02647,P02649,P02743,P02763,P03951,P03952,P04004,P05120,P05452,P06744,P06858,P07204,P07585,P07858,P07996,P08254,P08311,P08697,P08833,P09038,P09237,P09486,P10124,P10451,P10646,P11150,P11226,P12110,P12111,P13497,P13500,P13611,P14555,P14735,P14780,P16150,P16284,P16581,P18065,P20366,…	APCS,APOA1,APOE,APOL1,BCAN,BMP1,C3,CALR,CCL13,CCL2,CCL8,CLEC3B,COL14A1,COL2A1,COL6A2,COL6A3,COMP,CTSB,CTSG,CXCL12,DCN,DEAF1,DPT,EFEMP1,EGF,F11,F12,F2,FASLG,FBLN1,FBN1,FGF2,FSTL3,GPI,HBEGF,HGFAC,HSPG2,HTRA1,IDE,IGFALS,IGFBP1,IGFBP2,IGFBP4,IGFBP6,IL1B,KLKB1,KNG1,LAMA1,LAMA5,LAMC2,LCN2,LGALS3BP,LIPC,LPL,LRP2,LUM,MBL2,MCP-3,MEP1A,MEP1B,MIA,MMP13,MMP3,MMP7,MMP9,ORM1,PECAM1,PLA2G2A,PLAT,PLAU,PLG,PZP,RE…
4.1.2	G	GO:0005737	176	54	5	0.306818	7481765	The BRCA1 gene product was identified as a 220-kilodalton nuclear phosphoprotein in normal cells, including breast ductal epithelial cells, and in 18 of 20 tumor cell lines derived from tissues other than breast and ovary. In 16 of 17 breast and ovarian cancer lines and 17 of 17 samples of cells obtained from malignant effusions, however, BRCA1 localized mainly in cytoplasm. Absence of BRCA1 or a…	cytoplasm	B0YJ88,O00213,O14713,O60494,O75330,O76076,P00488,P02788,P05388,P05981,P06239,P08246,P10599,P11684,P11717,P14543,P16157,P17931,P19338,P19883,P26038,P26045,P30533,P35237,P35241,P35609,P36578,P41250,P43487,P46531,P52735,P61073,P61247,Q12959,Q13316,Q14192,Q14974,Q15036,Q15303,Q53QZ3,Q5HYK7,Q7Z2X4,Q7Z333,Q8IVG9,Q92499,Q92888,Q92900,Q96KG9,Q9UBP9,Q9UGM3,Q9UKC9,Q9UKS6,Q9UQF2,Q9Y237	ACTN2,ANK1,APBB1,ARHGAP15,ARHGEF1,CUBN,CXCR4,DDX1,DLG1,DMBT1,DMTF1,ELANE,ERBB4,F13A1,FBXL2,FHL2,FST,GARS,GULP1,HMMR,HPN,IGF2R,ITGB1BP1,KPNB1,LCK,LGALS3,LRPAP1,LTF,MAPK8IP1,MSN,MT-RNR2,NCL,NID1,NOTCH1,PACSIN3,PID1,PIN4,PTPN3,RANBP1,RDX,RPL4,RPLP0,RPS3A,SCGB1A1,SCYL1,SERPINB6,SETX,SH3D19,SNX17,TXN,UPF1,VAV2,WISP2
4.1.3	G	GO:0005886	122	34	4	0.278689	10976921	We report novel and rapid mechanisms by which E2 prevents chemotherapy or radiation-induced apoptosis of breast cancer, probably mediated through the plasma membrane estrogen receptor.	plasma membrane	A4D1B1,A5JSJ9,O95832,P00740,P01730,P02760,P04233,P08581,P11362,P13598,P13612,P16671,P17301,P18564,P20916,P26006,P27487,P27701,P43627,P51512,P53708,P78352,Q03405,Q13477,Q13797,Q5TAT6,Q6FHE2,Q6ICW0,Q8IU80,Q99767,Q9NPA2,Q9NPY3,Q9ULZ9,Q9UQM7	AMBP,APBA2,CAMK2A,CD36,CD4,CD74,CD82,CD93,CLDN1,COL13A1,CXCL12,DPP4,F9,FGFR1,ICAM2,ITGA2,ITGA3,ITGA4,ITGA8,ITGA9,ITGB6,KIR2DL2,LLGL1,MADCAM1,MAG,MMP16,MMP17,MMP28,PLAUR,SLTM,TMPRSS6
4.1.4	G	GO:0016020	88	23	3	0.261364	11571639	Membrane-associated binding sites for estrogen may mediate rapid effects of estradiol-17beta that contribute to proliferation of human breast cancers. After controlled homogenization and fractionation of MCF-7 breast cancer cells, the bulk of specific estradiol binding is found in nuclear fractions.	membrane	A1L467,A9Z1Y8,B2RPL9,O00522,P02750,P05154,P27824,P29323,P34741,P51511,Q16832,Q54A98,Q567S4,Q5T9Y4,Q5UGI7,Q5VVF5,Q6PIS6,Q8N6C5,Q8NCL4,Q8TBC3,Q9BXP8,Q9NY46,Q9NZR2	CANX,DDR2,EPHB2,GALNT6,IGSF1,KRIT1,LRG1,LRP1B,MADCAM1,MAG,MMP15,PAPPA2,SCN3A,SDC2,SERPINA5,SHKBP1,SLTM,TNFSF11,VLDLR
4.1.5	G	GO:0005578	65	16	4	0.246154			proteinaceous extracellular matrix	O00300,O00339,P10915,P15502,P16112,P21810,P24347,P35556,P51888,P55001,P98095,Q08629,Q13361,Q14766,Q6FH10,Q9BQ16	ACAN,BGN,DCN,ELN,FBLN2,FBN2,HAPLN1,LTBP1,MATN2,MFAP2,MFAP5,MMP11,PRELP,SPOCK1,SPOCK3,TNFRSF11B
4.1.6	OG	GO:0005634	49	11	7	0.22449	23776823	In the tumor cells, nuclear enlargement, nuclear shrinkage, necrosis, vacuolation of nucleus, cytoplasm, pyknotic nuclei, and degenerative changes have been described in the literature.[1, 5-9].	nucleus	O75400,P01011,P07711,P17844,P62995,Q12789,Q14181,Q6I9R8,Q6PD62,Q8IWR0,Q9NRX1	CTR9,CTSL1,DDX5,FHL2,GTF3C1,PNO1,POLA2,PRPF40A,SERPINA3,TRA2B,ZC3H7A
4.1.6	OG	GO:0005581	49	11	5	0.22449			collagen	A8MT30,P02462,P02745,P08572,P12109,P20908,P29400,P53420,Q01955,Q14031,Q6FGX5	C1QA,COL4A1,COL4A2,COL4A3,COL4A4,COL4A5,COL4A6,COL5A1,COL6A1,COL6A3,TIMP1
4.1.7	G	GO:0005604	27	5	5	0.185185	19148525	The expression of the estrogen receptor beta (ERbeta) has been shown to play an important role in breast cancer. There is emerging hope that ERbeta and its isoforms will be used as prognostic markers or as therapeutic targets in the clinical management of breast cancer. Many studies indicate that ERbeta is down regulated during carcinogenesis. However, it is still unknown which signals can regula…	basement membrane	A8K9B1,P01033,P16035,P35442,Q13751	DEAF1,LAMB3,THBS2,TIMP1,TIMP2
4.1.8	G	GO:0005829	22	3	7	0.136364	23672670	Caspase-2 is required, at least partially, for apoptosis induction by taxanes in tested breast cancer cells. We suggest that caspase-2 plays the role of an apical caspase in these cells. Caspase-2 seems to be activated via other mechanism than PIDDosome formation. It follows the release of caspase-2 from the nucleus to the cytosol.	cytosol	O00178,P62424,Q9UM13	ANAPC10,GTPBP1,RPL7A
4.1.9	B	GO:0005886	44	22	4	0.5	10976921	We report novel and rapid mechanisms by which E2 prevents chemotherapy or radiation-induced apoptosis of breast cancer, probably mediated through the plasma membrane estrogen receptor.	plasma membrane	B2RNB2,O00401,O43184,P00533,P01375,P02452,P04626,P05121,P05556,P06241,P06756,P08123,P08253,P08648,P11171,P16070,P21333,P35240,P78536,Q07954,Q16512,Q5STB3	ADAM12,ADAM17,CD44,COL1A1,COL1A2,EGFR,EPB41,ERBB2,FLNA,FYN,ITGA5,ITGAV,ITGB1,LRP1,MMP2,NF2,PKN1,SERPINE1,TNF,WASL
4.1.10	B	GO:0005615	22	10	3	0.454545			extracellular space	P01137,P01344,P02751,P02765,P05019,P07339,P14210,P17936,Q5U743,Q99972	AHSG,CTSD,FN1,HGF,IGF1,IGF2,IGFBP3,MYOC,TGFB1
4.1.11	B	GO:0005737	12	7	5	0.583333	7481765	The BRCA1 gene product was identified as a 220-kilodalton nuclear phosphoprotein in normal cells, including breast ductal epithelial cells, and in 18 of 20 tumor cell lines derived from tissues other than breast and ovary. In 16 of 17 breast and ovarian cancer lines and 17 of 17 samples of cells obtained from malignant effusions, however, BRCA1 localized mainly in cytoplasm. Absence of BRCA1 or a…	cytoplasm	P01127,P12757,P35625,P50281,P61160,Q13257,Q9NZN5	ACTR2,ARHGEF12,MAD2L1,MMP14,PDGFB,SKIL,TIMP3
4.2.1	G	GO:0005634	160	113	7	0.70625			nucleus	A2A390,A5YM40,B3KQ22,B4DY22,B7Z7E3,O00311,O00716,O14519,O15105,O15125,O15131,O15287,O15360,O15392,O43294,O43663,O75419,O94763,O95067,O96006,O96020,P06454,P07910,P09884,P10244,P10600,P15172,P16401,P20248,P23511,P24385,P24864,P25963,P27694,P28340,P28749,P30279,P30281,P33991,P35249,P35251,P38432,P39687,P39748,P41218,P42772,P42773,P49005,P49736,P50613,P50750,P51587,P51946,P53350,P54198,P55273,P62714,…	ANP32A,ATF5,BCCIP,BIRC5,BRCA2,BRMS1,BRSK1,BTRC,C21orf33,CABLES1,CCNA1,CCNA2,CCNB2,CCNB3,CCND1,CCND2,CCND3,CCNE1,CCNE2,CCNH,CDC45,CDC5L,CDC6,CDC7,CDK20,CDK2AP1,CDK6,CDK7,CDK9,CDKN2B,CDKN2C,CDKN2D,CDT1,CDX2,CHAF1A,CHAF1B,CNOT7,COIL,DAB2,DHX9,E2F3,FANCA,FANCC,FANCE,FANCF,FANCG,FBXW11,FBXW7,FEN1,FOXM1,HIRA,HIST1H1B,HNRNPC,ID2,ID3,INCA1,KDM2A,KPNA5,MAML1,MAML2,MAML3,MCM4,MCM7,MNDA,MYBL2,MYOD1,NFKBIA,N…
4.2.2	G	GO:0005737	47	16	5	0.340426	7481765	The BRCA1 gene product was identified as a 220-kilodalton nuclear phosphoprotein in normal cells, including breast ductal epithelial cells, and in 18 of 20 tumor cell lines derived from tissues other than breast and ovary. In 16 of 17 breast and ovarian cancer lines and 17 of 17 samples of cells obtained from malignant effusions, however, BRCA1 localized mainly in cytoplasm. Absence of BRCA1 or a…	cytoplasm	O43303,P04632,P11511,P16452,P24723,Q13347,Q15052,Q16667,Q7LDG7,Q8WUH2,Q96HJ5,Q99618,Q9HCE7,Q9NP79,Q9UKT8,Q9ULZ2	ARHGEF6,CAPNS1,CCP110,CDCA3,CDKN3,CYP19A1,EIF3I,EPB42,FBXW2,MS4A3,PRKCH,RASGRP2,SMURF1,STAP1,TGFBRAP1,VTA1
4.2.3	G	GO:0016021	31	7	6	0.225806			integral to membrane	A8MTP8,P17813,P40305,Q658P3,Q7Z418,Q9NQX5,Q9NR61	DLL4,ENG,IFI27,KCNK18,MS4A3,NPDC1,STEAP3
4.2.4	OG	GO:0019005	24	4	7	0.166667			SCF ubiquitin ligase complex	B3KTW0,P63208,Q13616,Q8N3Y1	CUL1,FBXW8,SKP1
4.2.4	OG	GO:0005829	24	4	7	0.166667			cytosol	P63010,P63208,Q13616,Q14155	AP2B1,ARHGEF7,CUL1,SKP1
4.2.5	OG	GO:0043025	18	3	4	0.166667			neuronal cell body	P37023,P61812,Q547Q3	ACVRL1,SMURF1,TGFB2
4.2.5	OG	GO:0016020	18	3	3	0.166667			membrane	P19099,P37023,Q99640	ACVRL1,CYP11B2,PKMYT1
4.2.5	OG	GO:0008287	18	3	3	0.166667			protein serine/threonine phosphatase complex	O75688,Q4J6C1,Q4J6C2	PPM1B
4.2.5	OG	GO:0005887	18	3	7	0.166667			integral to plasma membrane	O00238,P37023,Q03167	ACVRL1,BMPR1B,TGFBR3
4.2.6	B	GO:0005634	50	32	7	0.64	23776823	In the tumor cells, nuclear enlargement, nuclear shrinkage, necrosis, vacuolation of nucleus, cytoplasm, pyknotic nuclei, and degenerative changes have been described in the literature.[1, 5-9].	nucleus	B3KVE1,B7Z4Z5,D0PNI1,O15198,O43542,P06493,P10415,P11802,P14635,P24941,P29590,P30291,P31946,P35222,P38936,P46108,P46379,P46527,P49427,P49715,P63104,P84022,Q06547,Q13485,Q15796,Q53XR6,Q6FI05,Q6I9V6,Q99466,Q9H0E9,Q9UER7,Q9UNH7	BAG6,BCL2,BRD8,CCNB1,CDC34,CDK1,CDK2,CDK4,CDKN1A,CDKN1B,CEBPA,CRK,CTNNB1,DAXX,GABPB1,NOTCH4,PML,SMAD2,SMAD3,SMAD4,SMAD9,SNX6,WEE1,XRCC3,YWHAB,YWHAZ
4.2.7	B	GO:0005829	18	8	7	0.444444	23672670	Caspase-2 is required, at least partially, for apoptosis induction by taxanes in tested breast cancer cells. We suggest that caspase-2 plays the role of an apical caspase in these cells. Caspase-2 seems to be activated via other mechanism than PIDDosome formation. It follows the release of caspase-2 from the nucleus to the cytosol.	cytosol	O00459,P10644,P14625,P27986,P61981,Q13153,Q13309,Q16543	CDC37,HSP90B1,PIK3R1,PIK3R2,PKN1,PRKAR1A,SKP2,YWHAG
4.2.8	B	GO:0016020	10	5	3	0.5	11571639	Membrane-associated binding sites for estrogen may mediate rapid effects of estradiol-17beta that contribute to proliferation of human breast cancers. After controlled homogenization and fractionation of MCF-7 breast cancer cells, the bulk of specific estradiol binding is found in nuclear fractions.	membrane	A3QNQ0,D2JYI1,O95405,P05108,Q5T7S2	CYP11A1,TGFBR1,TGFBR2,ZFYVE9
4.2.9	B	GO:0005886	5	3	4	0.6			plasma membrane	P01116,P36897,P37173	KRAS,TGFBR1,TGFBR2
4.3.1	G	GO:0005737	152	82	5	0.539474	7481765	The BRCA1 gene product was identified as a 220-kilodalton nuclear phosphoprotein in normal cells, including breast ductal epithelial cells, and in 18 of 20 tumor cell lines derived from tissues other than breast and ovary. In 16 of 17 breast and ovarian cancer lines and 17 of 17 samples of cells obtained from malignant effusions, however, BRCA1 localized mainly in cytoplasm. Absence of BRCA1 or a…	cytoplasm	A6NCD2,A6NE14,A8MWI8,B7Z4Z7,D2JYH4,O00159,O00303,O15143,O15523,O75116,O75935,P02545,P02768,P04406,P04733,P06753,P07737,P07951,P09493,P09917,P0C869,P10636,P11137,P13798,P14618,P15153,P17661,P17987,P20338,P20591,P29536,P30626,P31146,P31949,P40227,P41222,P46821,P48643,P49368,P49585,P50990,P50991,P52907,P54105,P61163,P61758,P62736,P63267,P68032,P68363,P78371,Q08495,Q12846,Q13045,Q13561,Q13813,Q14847,…	ABRA,ACTA2,ACTC1,ACTG2,ACTR1A,ALOX5,APEH,ARPC1B,C9orf24,CAPZA1,CCT2,CCT3,CCT4,CCT5,CCT6A,CCT7,CCT8,CLIC4,CLNS1A,CORO1A,CYFIP1,DCTN2,DCTN3,DDX3Y,DES,EIF3F,ENAH,EPB49,FBF1,FLII,GAPDH,HNRNPAB,LASP1,LMNA,LMOD1,MAP1B,MAP2,MAPT,MT1F,MX1,MYO18B,MYO1E,P2RX7,PCYT1A,PDLIM5,PFDN5,PFN1,PKM2,PLA2G4B,PSTPIP2,PTGDS,RAB4A,RAC2,ROCK2,RUVBL2,S100A11,SPTAN1,SRI,SSH1,SSH2,SSH3,STX4,TCP1,TPM1,TPM2,TPM3,TUBA1B,TUBA1C,…
4.3.2	G	GO:0005634	70	23	7	0.328571			nucleus	A8C4L5,B1AHB0,O60264,O95619,P19388,P33992,P48788,P50402,Q05086,Q13643,Q14582,Q15014,Q52LR7,Q86U86,Q96L91,Q96QD9,Q9H2F5,Q9H2G0,Q9HAF1,Q9NV56,Q9NXR8,Q9UBU8,Q9Y4A5	C20orf20,EMD,EP400,EPC1,EPC2,FHL3,FYTTD1,ING3,MCM5,MEAF6,MORF4L1,MORF4L2,MRGBP,MXD4,PBRM1,POLR2E,SMARCA5,TNNI2,TRRAP,UBE3A,YEATS4
4.3.3	G	GO:0005886	47	11	4	0.234043	10976921	We report novel and rapid mechanisms by which E2 prevents chemotherapy or radiation-induced apoptosis of breast cancer, probably mediated through the plasma membrane estrogen receptor.	plasma membrane	O14493,O75955,O95782,P15309,P25705,Q04941,Q75L80,Q8N6Q3,Q9C0D5,Q9Y2A7,Q9Y5Y9	ACPP,AP2A1,ATP5A1,CD177,CLDN4,NCKAP1,PLP2,SCN10A,SLC19A1,TANC1
4.3.4	G	GO:0016020	36	8	3	0.222222	11571639	Membrane-associated binding sites for estrogen may mediate rapid effects of estradiol-17beta that contribute to proliferation of human breast cancers. After controlled homogenization and fractionation of MCF-7 breast cancer cells, the bulk of specific estradiol binding is found in nuclear fractions.	membrane	O75352,P57057,P69849,Q00796,Q10567,Q13275,Q15155,Q15436	AP1B1,MPDU1,NOMO1,NOMO3,SEC23A,SEMA3F,SLC37A1,SORD
4.3.5	OG	GO:0005856	28	3	7	0.107143			cytoskeleton	A4D275,Q53SB5,Q99439	ARPC1B,CNN2,RELL1
4.3.5	OG	GO:0005829	28	3	7	0.107143	23672670	Caspase-2 is required, at least partially, for apoptosis induction by taxanes in tested breast cancer cells. We suggest that caspase-2 plays the role of an apical caspase in these cells. Caspase-2 seems to be activated via other mechanism than PIDDosome formation. It follows the release of caspase-2 from the nucleus to the cytosol.	cytosol	P02795,P61601,Q9NQP4	MT2A,NCALD,PFDN4
4.3.5	OG	GO:0005739	28	3	7	0.107143			mitochondrion	P51659,P54819,Q9BXW7	AK2,CECR5,HSD17B4
4.3.6	B	GO:0005737	34	18	5	0.529412	7481765	The BRCA1 gene product was identified as a 220-kilodalton nuclear phosphoprotein in normal cells, including breast ductal epithelial cells, and in 18 of 20 tumor cell lines derived from tissues other than breast and ovary. In 16 of 17 breast and ovarian cancer lines and 17 of 17 samples of cells obtained from malignant effusions, however, BRCA1 localized mainly in cytoplasm. Absence of BRCA1 or a…	cytoplasm	A2VCK8,B4DYA6,P08133,P08631,P14598,P21589,P21980,P23528,P35080,P60709,P60981,P62328,P68104,P68366,Q01518,Q6IPS9,Q92558,Q9Y281	ACTG1,ANXA6,CFL1,CFL2,DSTN,EEF1A1,HCK,NCF1,NT5E,PFN2,TGM2,TMSB4X,TRAF3,TUBA4A,WASF1
4.3.7	B	GO:0005634	16	12	7	0.75			nucleus	O96019,P24855,Q12824,Q17S11,Q59GV3,Q8NFD5,Q8TAQ2,Q92922,Q969G3,Q96GM5,Q9NPF5,Q9UIG0	ACTL6A,ARID1B,BAZ1B,DMAP1,DNASE1,SMARCB1,SMARCC1,SMARCC2,SMARCD1,SMARCE1
4.4.1	G	GO:0005737	132	66	5	0.5	7481765	The BRCA1 gene product was identified as a 220-kilodalton nuclear phosphoprotein in normal cells, including breast ductal epithelial cells, and in 18 of 20 tumor cell lines derived from tissues other than breast and ovary. In 16 of 17 breast and ovarian cancer lines and 17 of 17 samples of cells obtained from malignant effusions, however, BRCA1 localized mainly in cytoplasm. Absence of BRCA1 or a…	cytoplasm	A4D1C5,D0EI67,O14492,O14508,O14543,O14544,O15259,O15357,O15524,O60506,O60749,O75093,O94813,O95219,O95721,P05230,P10912,P11487,P13501,P15692,P16333,P16591,P17252,P19174,P24666,P29597,P29992,P31371,P42229,P46934,P50148,P50570,P50607,P51692,P52333,P56539,P63096,P84077,Q04759,Q05209,Q13322,Q13326,Q13596,Q14449,Q15075,Q15464,Q5T0V1,Q6FI39,Q86SQ0,Q8N122,Q8NBH2,Q8TDC0,Q8WU20,Q92629,Q96PV0,Q99704,Q9BX66,…	ACP1,ARF1,ARHGAP26,ART4,CAV3,CCL5,DNM2,EEA1,FER,FGF1,FGF3,FGF9,FRS2,GHR,GNA11,GNAI1,GNAQ,GRB10,GRB14,HIPK3,INPPL1,IRS2,JAK3,KY,MYOT,MYOZ2,MYOZ3,NCK1,NEDD4,NPHP1,PHLDB2,PLCG1,PRKCA,PRKCQ,PTPN12,RPTOR,SGCD,SGCG,SH2B1,SH2B2,SH2D2A,SHB,SLIT1,SLIT2,SNAP29,SNX1,SNX2,SNX4,SOCS1,SOCS2,SOCS3,SOCS7,SORBS1,STAT5A,STAT5B,SYNCRIP,SYNGAP1,TUB,TYK2,VAV3,VEGFA,VPS24
4.4.2	G	GO:0005886	66	22	4	0.333333	10976921	We report novel and rapid mechanisms by which E2 prevents chemotherapy or radiation-induced apoptosis of breast cancer, probably mediated through the plasma membrane estrogen receptor.	plasma membrane	A2A284,A4D0V9,B0ZBD3,B0ZBE0,B2R5U3,O14654,O14786,O15520,P08575,P13688,P16885,P22413,P25100,P32927,P35348,P35368,P35916,P41231,Q01668,Q9H4M9,Q9NZV8,Q9UEF7	ADRA1B,ADRA1D,CACNA1D,CEACAM1,CSF2RB,EHD1,ENPP1,FGF10,FLT4,IRS4,KCND2,KL,NELL1,P2RY2,PLCG1,PLCG2,PTPRC
4.4.3	OG	GO:0016020	44	13	3	0.295455	11571639	Membrane-associated binding sites for estrogen may mediate rapid effects of estradiol-17beta that contribute to proliferation of human breast cancers. After controlled homogenization and fractionation of MCF-7 breast cancer cells, the bulk of specific estradiol binding is found in nuclear fractions.	membrane	B0FYA3,B3KY17,O14983,O43915,P14616,P16615,P49767,P54764,Q59GD8,Q6NSJ8,Q92572,Q93084,Q9UM73	ALK,AP3S1,ATP2A1,ATP2A2,ATP2A3,CACNA1D,CSF2RB,EPHA4,FIGF,INSRR,VEGFC
4.4.3	OG	GO:0005615	44	13	3	0.295455			extracellular space	C7FDY0,O00585,O43915,O60258,O76093,P01308,P02778,P10767,P12034,P49767,P55075,Q6ICR7,Q9GZV9	CCL21,CXCL10,FGF10,FGF17,FGF18,FGF23,FGF5,FGF6,FGF8,FIGF,INS,VEGFC
4.4.4	G	GO:0005829	20	9	7	0.45	23672670	Caspase-2 is required, at least partially, for apoptosis induction by taxanes in tested breast cancer cells. We suggest that caspase-2 plays the role of an apical caspase in these cells. Caspase-2 seems to be activated via other mechanism than PIDDosome formation. It follows the release of caspase-2 from the nucleus to the cytosol.	cytosol	P05129,P07332,P45984,P45985,P46109,P98077,Q13480,Q4JHT5,Q92569	CRKL,FES,GAB1,MAP2K4,MAPK9,PIK3R3,PRKCG,SHC2,SOCS1
4.4.5	G	GO:0005634	11	6	7	0.545455			nucleus	O15315,O43543,O75771,Q59GY7,Q8WWQ0,Q9NP98	MYOZ1,PHIP,RAD51L1,RAD51L3,STAT5A,XRCC2
4.4.6	B	GO:0005737	44	26	5	0.590909	7481765	The BRCA1 gene product was identified as a 220-kilodalton nuclear phosphoprotein in normal cells, including breast ductal epithelial cells, and in 18 of 20 tumor cell lines derived from tissues other than breast and ovary. In 16 of 17 breast and ovarian cancer lines and 17 of 17 samples of cells obtained from malignant effusions, however, BRCA1 localized mainly in cytoplasm. Absence of BRCA1 or a…	cytoplasm	B0LPF3,O14908,O43502,O60674,P07948,P17706,P17948,P18827,P20936,P21802,P22681,P23458,P29353,P35568,P62158,P62258,P62993,P63244,P67870,Q05397,Q05655,Q06124,Q06609,Q14315,Q8IYN9,Q9BQC8	CALM1,CALM2,CALM3,CAPN3,CBL,CSNK2B,FGFR2,FLNC,FLT1,GIPC1,GNB2L1,GRB2,IRS1,JAK1,JAK2,LYN,PRKCD,PTK2,PTPN11,PTPN2,RAD51,RAD51C,RASA1,SDC1,SHC1,YWHAE
4.4.7	B	GO:0005886	18	7	4	0.388889	10976921	We report novel and rapid mechanisms by which E2 prevents chemotherapy or radiation-induced apoptosis of breast cancer, probably mediated through the plasma membrane estrogen receptor.	plasma membrane	P06213,P08069,P09958,P12931,P33151,P35052,P35968	CDH5,FURIN,GPC1,IGF1R,INSR,KDR,SRC
4.4.8	B	GO:0005615	11	4	3	0.363636			extracellular space	P21781,P39060,Q16270,Q6FGV5	COL18A1,FGF7,IGFBP7
4.5.1	G	GO:0005634	149	100	7	0.671141	23776823	In the tumor cells, nuclear enlargement, nuclear shrinkage, necrosis, vacuolation of nucleus, cytoplasm, pyknotic nuclei, and degenerative changes have been described in the literature.[1, 5-9].	nucleus	A2I2P0,A8IE48,A8K4I2,B1AHC8,B4DZD6,C9JLK5,O00267,O00422,O14497,O14757,O14901,O14965,O15379,O43324,O43809,O60671,O60869,O60921,O60934,O75367,O75446,O75582,O75676,O75943,O94776,O94805,O94906,O95409,O95429,O95639,P08151,P09874,P12956,P16403,P17947,P18858,P23025,P23443,P24863,P33240,P35232,P35680,P43246,P45973,P49336,P49959,P51608,P51812,P52594,P54132,P54253,P57059,P63279,P82094,Q02539,Q05048,Q06546,…	ACTL6B,AGFG1,ARID1A,ATRIP,ATXN1,AURKA,BAG4,BARD1,BIRC3,BLM,CAMK1,CBX5,CCNC,CDK8,CHD4,CHEK1,CLSPN,CPSF1,CPSF2,CPSF3,CPSF4,CPSF6,CRY1,CRY2,CSTF1,CSTF2,CSTF3,DYRK1A,E2F5,EDF1,EEF1E1,EIF6,FANCD2,GABPA,GATAD2A,GATAD2B,GLI1,H2AFY,HDAC3,HIST1H1A,HIST1H1C,HNF1B,HUS1,KLF11,KRR1,LRIG1,MBD2,MBD3L1,MDC1,MECP2,MED21,MRE11A,MSH2,MTA2,MTA3,NBN,NUDT21,PARP1,PHB,PRPF6,RAD1,RAD17,RAD9A,RBBP4,RBBP7,RPS6KA3,RPS6KA4,…
4.5.2	G	GO:0005737	49	20	5	0.408163	7481765	The BRCA1 gene product was identified as a 220-kilodalton nuclear phosphoprotein in normal cells, including breast ductal epithelial cells, and in 18 of 20 tumor cell lines derived from tissues other than breast and ovary. In 16 of 17 breast and ovarian cancer lines and 17 of 17 samples of cells obtained from malignant effusions, however, BRCA1 localized mainly in cytoplasm. Absence of BRCA1 or a…	cytoplasm	O43353,P43405,P53355,Q13077,Q13158,Q13490,Q13509,Q13546,Q15628,Q8N1F8,Q8NFZ5,Q8TEW0,Q8WXG6,Q92636,Q96BY2,Q9P0L2,Q9Y2K2,Q9Y376,Q9Y3A3,Q9Y572	BIRC2,CAB39,DAPK1,FADD,MADD,MARK1,MOAP1,MOBKL3,NSMAF,PARD3,RIPK1,RIPK2,RIPK3,SIK3,STK11IP,SYK,TNIP2,TRADD,TRAF1,TUBB3
4.5.3	G	GO:0016020	29	12	3	0.413793	11571639	Membrane-associated binding sites for estrogen may mediate rapid effects of estradiol-17beta that contribute to proliferation of human breast cancers. After controlled homogenization and fractionation of MCF-7 breast cancer cells, the bulk of specific estradiol binding is found in nuclear fractions.	membrane	A8K401,O75888,P01374,Q06643,Q15382,Q52LU8,Q541E1,Q5STB2,Q5STV3,Q7KZI7,Q9H6U8,Q9NZ08	ALG9,ERAP1,LTA,LTB,MARK2,PHB,RHEB,TNFSF13
4.5.4	G	GO:0005886	17	7	4	0.411765			plasma membrane	O75581,P01732,P78356,Q13555,Q92851,Q93038,Q9H6X2	ANTXR1,CAMK2G,CASP10,CD8A,LRP6,PIP4K2B,TNFRSF25
4.6.1	G	GO:0005634	116	75	7	0.646552	23776823	In the tumor cells, nuclear enlargement, nuclear shrinkage, necrosis, vacuolation of nucleus, cytoplasm, pyknotic nuclei, and degenerative changes have been described in the literature.[1, 5-9].	nucleus	A2I2N6,O00170,O00268,O00327,O14818,O14980,O15297,O60224,O60563,O75604,O75925,P08047,P09601,P10589,P13984,P14921,P17676,P17980,P19838,P21675,P22736,P23769,P27540,P27695,P29084,P32121,P41227,P46777,P48552,P49757,P49792,P51398,P51959,P52630,P56545,P61244,P62913,Q07864,Q13287,Q13330,Q13620,Q15306,Q15545,Q15648,Q53Y00,Q5TZP7,Q6FH11,Q6N087,Q6RSH7,Q71DI3,Q7KZF4,Q7Z3A3,Q86VN1,Q8N9B5,Q8NEZ2,Q8NI08,Q92831,…	APEX1,ARNT,ARNT2,ARNTL,ARRB2,AURKAIP1,CCNG1,CCNT1,CEBPB,CTBP2,CUL4B,DAND5,DLGAP3,EGLN2,EGLN3,EID1,ETS1,GATA2,GMCL1,GTF2E2,GTF2F2,HIF1AN,HIF3A,HIPK2,HIST2H3A,HIST2H3C,HIST2H3D,HMOX1,IRF4,JMY,KAT2B,MAX,MBD4,MTA1,NAA10,NAA11,NCOA7,NCOR2,NDN,NFKB1,NMI,NR2F1,NR4A1,NRIP1,NUMB,PIAS1,POLE,PPM1D,PSMA7,PSMC3,RANBP2,RNF34,RPL11,RPL5,RWDD3,SND1,SNF8,SSX4,SSX4B,STAT2,TAF1,TAF4,TAF7,TSGA10,UFD1L,USP2,USP7,VHLL…
4.6.2	OG	GO:0005737	41	18	5	0.439024	7481765	The BRCA1 gene product was identified as a 220-kilodalton nuclear phosphoprotein in normal cells, including breast ductal epithelial cells, and in 18 of 20 tumor cell lines derived from tissues other than breast and ovary. In 16 of 17 breast and ovarian cancer lines and 17 of 17 samples of cells obtained from malignant effusions, however, BRCA1 localized mainly in cytoplasm. Absence of BRCA1 or a…	cytoplasm	A2A322,O14964,O15273,P00558,P18440,P20226,P29475,P30043,P62829,Q02818,Q13219,Q15185,Q53EZ4,Q6UWE0,Q8NG27,Q8WUM4,Q9UHD8,Q9UK41	BLVRB,CEP55,HGS,LRSAM1,NANOS1,NUCB1,PAPPA,PDCD6IP,PGK1,PJA1,PTGES3,RPL23,SEPT9,SLC38A3,SLC38A6,SLC6A2,TBP,TCAP,VPS28
4.6.2	OG	GO:0016020	23	8	3	0.347826	11571639	Membrane-associated binding sites for estrogen may mediate rapid effects of estradiol-17beta that contribute to proliferation of human breast cancers. After controlled homogenization and fractionation of MCF-7 breast cancer cells, the bulk of specific estradiol binding is found in nuclear fractions.	membrane	O14964,Q02818,Q13219	HGS,NUCB1,PAPPA
4.6.3	G	GO:0005622	15	4	3	0.266667			intracellular	A5D8V6,O14828,O95870,P16435,Q86XT2,Q9H9H4,Q9NZ52,Q9UJY5	ABHD16A,GGA1,GGA3,POR,SCAMP3,VPS37B,VPS37C,VPS37D
4.6.4	G	GO:0005615	11	3	3	0.272727	12142076	Angiogenesis is important in tumor growth, progression and metastatic dissemination. Vascular endothelial growth factor (VEGF) is one key factor in promotion of breastcancer angiogenesis. VEGFs are bioactive in the extracellularspace where they become available to the endothelial cells.	extracellular space	A2RUM7,A8MYD4,Q5VVD0,Q8ND30	PPFIBP2,RPL11,RPL5,SSX4B
4.6.5	B	GO:0005634	53	43	7	0.811321	23776823	In the tumor cells, nuclear enlargement, nuclear shrinkage, necrosis, vacuolation of nucleus, cytoplasm, pyknotic nuclei, and degenerative changes have been described in the literature.[1, 5-9].	nucleus	A7UKX8,A8MU64,B0LPE5,C9JL99,D0VY79,O15151,O15350,O15534,O75832,O96017,P00519,P03372,P04150,P04637,P05412,P07550,P10275,P27361,P31749,P35354,P35869,P40763,P42226,P42771,P61289,P62877,P63165,Q00987,Q04206,Q05513,Q09472,Q13315,Q15596,Q15843,Q16665,Q4LE28,Q8N726,Q92793,Q92905,Q92993,Q99816,Q9NRR5,Q9NS23	ABL1,ADRB2,AHR,AKT1,AR,ATM,CDKN2A,CHEK2,COPS5,CREBBP,EP300,ESR1,HIF1A,JUN,KAT5,MAPK3,MDM2,MDM4,NCOA2,NEDD8,NR3C1,PER1,PRKCZ,PSMD10,PSME3,PTGS2,RASSF1,RBX1,RELA,STAT3,STAT6,SUMO1,TP53,TP73,TSG101,UBQLN4
4.6.6	B	GO:0005737	10	5	5	0.5	7481765	The BRCA1 gene product was identified as a 220-kilodalton nuclear phosphoprotein in normal cells, including breast ductal epithelial cells, and in 18 of 20 tumor cell lines derived from tissues other than breast and ovary. In 16 of 17 breast and ovarian cancer lines and 17 of 17 samples of cells obtained from malignant effusions, however, BRCA1 localized mainly in cytoplasm. Absence of BRCA1 or a…	cytoplasm	P07900,P25098,Q8IX12,Q8IZK9,Q8WZ73	ADRBK1,CCAR1,HSP90AA1,PSMD10,RFFL
4.7.1	G	GO:0005737	91	51	5	0.56044			cytoplasm	A7KAX9,B0ZBF6,O00192,O00560,O14604,O15169,O60237,O60716,O95996,P08235,P09327,P12814,P13861,P14923,P18206,P28827,P30260,P31350,P35221,P36873,P41235,P49023,P49789,P49841,P50552,P53671,P55060,P56537,P68133,P78559,Q07157,Q13042,Q13402,Q14511,Q15678,Q45QG9,Q5TF47,Q7L3H5,Q96KX2,Q99962,Q9BZE0,Q9BZL4,Q9NZA1,Q9UBC5,Q9UKE5,Q9UKT4,Q9ULJ8,Q9UNH5,Q9UQB3,Q9Y613,Q9Y6U3	ACTA1,ACTN1,ANAPC2,APOC2,ARHGAP32,ARVCF,AXIN1,CAPZA3,CDC14A,CDC16,CDC27,CLIC5,CSE1L,CTNNA1,CTNND1,CTNND2,EIF6,FBXO5,FHIT,FHOD1,GLIS2,GSK3B,HNF4A,JUP,LIMK2,MAP1A,MYO1A,MYO7A,NEDD9,NR3C2,PPP1CC,PPP1R12B,PPP1R12C,PPP1R9A,PRKAR2A,PTPN14,PTPRM,PXN,RRM2,SCIN,SDCBP,SH3GL2,SLC25A23,TJP1,TMSB4Y,TNIK,VASP,VCL,VIL1
4.7.2	G	GO:0005886	40	13	4	0.325	10976921	We report novel and rapid mechanisms by which E2 prevents chemotherapy or radiation-induced apoptosis of breast cancer, probably mediated through the plasma membrane estrogen receptor.	plasma membrane	B3KQ79,P08887,P21462,P21796,P33241,P38570,P40123,P40189,P51572,Q14344,Q16790,Q9HBM0,Q9UKB5	AJAP1,BCAP31,CA9,CAP2,FPR1,GNA13,IL6R,IL6ST,ITGAE,LSP1,VDAC1,VEZT
4.7.3	G	GO:0005634	27	10	7	0.37037			nucleus	O95084,P31314,Q05516,Q1HE25,Q6FI27,Q9H1A4,Q9UJX3,Q9UJX4,Q9UJX5,Q9UJX6	ACTN1,ANAPC1,ANAPC2,ANAPC4,ANAPC5,ANAPC7,GSK3B,PRSS23,TLX1,ZBTB16
4.7.4	G	GO:0016020	17	6	3	0.352941	11571639	Membrane-associated binding sites for estrogen may mediate rapid effects of estradiol-17beta that contribute to proliferation of human breast cancers. After controlled homogenization and fractionation of MCF-7 breast cancer cells, the bulk of specific estradiol binding is found in nuclear fractions.	membrane	A0N0L5,P04839,P31689,Q11203,Q16827,Q53G01	CLIC5,CYBB,DNAJA1,IL6R,PTPRU,ST3GAL3
4.7.5	G	GO:0005622	11	3	3	0.272727			intracellular	B4DDV7,Q75N03,Q9UJX2	CBLL1,CDC23
4.7.6	B	GO:0005737	41	26	5	0.634146	7481765	The BRCA1 gene product was identified as a 220-kilodalton nuclear phosphoprotein in normal cells, including breast ductal epithelial cells, and in 18 of 20 tumor cell lines derived from tissues other than breast and ovary. In 16 of 17 breast and ovarian cancer lines and 17 of 17 samples of cells obtained from malignant effusions, however, BRCA1 localized mainly in cytoplasm. Absence of BRCA1 or a…	cytoplasm	A8K1U7,B2R6Q4,O43707,P05067,P06396,P12272,P12830,P15311,P25054,P41240,P42574,P46940,P56945,P61158,P62136,P62140,P63261,Q07161,Q14289,Q14790,Q1KLZ0,Q53QM2,Q92597,Q96RT1,Q9UI95,Q9UM11	ACTG1,ACTN4,ACTR3,APC,APP,BCAR1,CASP3,CASP8,CSK,ERBB2IP,EZR,FZR1,GSN,IQGAP1,MAD2L2,NDRG1,PPP1CA,PPP1CB,PS1TP5BP1,PTHLH,PTK2B
4.7.7	B	GO:0005886	15	7	4	0.466667	10976921	We report novel and rapid mechanisms by which E2 prevents chemotherapy or radiation-induced apoptosis of breast cancer, probably mediated through the plasma membrane estrogen receptor.	plasma membrane	P05106,P10586,P26010,P49768,Q03113,Q92930,Q9Y345	GNA12,ITGB3,ITGB7,PSEN1,PTPRF,RAB8B,SLC6A2
4.7.8	B	GO:0005829	8	4	7	0.5			cytosol	O75674,P31321,P48736,Q5T0I2	GSN,PIK3CG,PRKAR1B,TOM1L1
4.8.1	G	GO:0005737	82	44	5	0.536585	7481765	The BRCA1 gene product was identified as a 220-kilodalton nuclear phosphoprotein in normal cells, including breast ductal epithelial cells, and in 18 of 20 tumor cell lines derived from tissues other than breast and ovary. In 16 of 17 breast and ovarian cancer lines and 17 of 17 samples of cells obtained from malignant effusions, however, BRCA1 localized mainly in cytoplasm. Absence of BRCA1 or a…	cytoplasm	O00151,O00255,O00429,O60437,O95045,P02766,P12429,P14136,P15822,P15924,P22392,P23490,P25786,P30153,P35900,P47712,P54259,P55854,Q06323,Q12934,Q13177,Q13557,Q14134,Q14194,Q16831,Q5JVS0,Q7L5N1,Q8NC51,Q8NEY8,Q8TDZ2,Q92979,Q93015,Q96C92,Q96GX9,Q99436,Q99963,Q9BT92,Q9BW27,Q9BXP5,Q9GZQ5,Q9H2D6,Q9NS87,Q9UGJ1,Q9Y6Y0	ANXA3,APIP,ATN1,BFSP1,CAMK2D,COPS6,CRMP1,DNM1L,DSP,EMG1,GFAP,HABP4,HIVEP1,IVNS1ABP,KIF15,KRT20,LOR,MEN1,MICAL1,NAT6,NME2,NUP85,PAK2,PDLIM1,PLA2G4A,PPHLN1,PPL,PPP2R1A,PSMA1,PSMB7,PSME1,SDCCAG3,SERBP1,SH3GL3,SRRT,SUMO3,TCHP,TRIM29,TRIOBP,TTR,TUBGCP4,UPP1,UPP2
4.8.2	G	GO:0005634	38	20	7	0.526316			nucleus	O14503,O15525,O95251,O95696,O95990,P61956,Q13426,Q13835,Q5T3J3,Q6IB83,Q7L190,Q8N6T7,Q8TF68,Q8WYH8,Q96AE4,Q9BVI4,Q9BVJ6,Q9P0W2,Q9UHX1,Q9UKY1	BHLHE40,BRD1,DPPA4,FAM107A,FUBP1,HMG20B,ING5,LRIF1,MAFG,MYST2,NOC4L,PKP1,PUF60,SIRT6,SUMO2,UTP14A,XRCC4,ZHX1,ZNF384
4.8.3	OG	GO:0016021	18	6	6	0.333333			integral to membrane	P12236,P49641,Q6I9V5,Q7L311,Q96DW6,Q9Y2P4	ARMCX2,MAN2A2,SLC25A38,SLC25A6,SLC27A6
4.8.3	OG	GO:0016020	18	6	3	0.333333			membrane	P12236,P49641,Q6I9V5,Q7L311,Q969R2,Q96DW6	ARMCX2,MAN2A2,OSBP2,SLC25A38,SLC25A6
4.8.4	G	GO:0005829	11	4	7	0.363636	23672670	Caspase-2 is required, at least partially, for apoptosis induction by taxanes in tested breast cancer cells. We suggest that caspase-2 plays the role of an apical caspase in these cells. Caspase-2 seems to be activated via other mechanism than PIDDosome formation. It follows the release of caspase-2 from the nucleus to the cytosol.	cytosol	A8K7B7,P07196,P51665,P55211	CASP9,NEFL,PPP2R1A,PSMD7
4.8.5	OB	GO:0005737	24	12	5	0.5			cytoplasm	O14639,P07384,P08670,P15090,P63167,Q12873,Q13464,Q13469,Q14203,Q15149,Q9GZT8,Q9Y2W2	ABLIM1,CAPN1,CHD3,DCTN1,DYNLL1,FABP4,NFATC2,NIF3L1,PLEC,ROCK1,VIM,WBP11
4.8.5	OB	GO:0005634	24	12	7	0.5	23776823	In the tumor cells, nuclear enlargement, nuclear shrinkage, necrosis, vacuolation of nucleus, cytoplasm, pyknotic nuclei, and degenerative changes have been described in the literature.[1, 5-9].	nucleus	B5B2N8,B5B2N9,P15090,P16220,P63167,Q07666,Q12873,Q13263,Q13469,Q53X93,Q5U0J5,Q9Y2W2	CHD3,CREB1,DYNLL1,FABP4,KHDRBS1,NFATC2,TRIM28,WBP11
4.8.6	B	GO:0005886	5	3	4	0.6	10976921	We report novel and rapid mechanisms by which E2 prevents chemotherapy or radiation-induced apoptosis of breast cancer, probably mediated through the plasma membrane estrogen receptor.	plasma membrane	B5B2N8,B5B2N9,O14639,P07384,P08670,P15090,P16220,P63167,Q07666,Q12873,Q13263,Q13464,Q13469,Q14203,Q15149,Q53X93,Q5U0J5,Q9GZT8,Q9Y2W2	ABLIM1,CAPN1,CHD3,CREB1,DCTN1,DYNLL1,FABP4,KHDRBS1,NFATC2,NIF3L1,PLEC,ROCK1,TRIM28,VIM,WBP11
4.9.1	G	GO:0005737	85	50	5	0.588235			cytoplasm	A8MZ91,C8C060,O00165,O00444,O14744,O14746,O60825,O94921,P05198,P12270,P12643,P21127,P26651,P30305,P33176,P35346,P38919,P40818,P46937,P49796,P49802,P49815,P50542,P61326,Q04917,Q07812,Q13748,Q14103,Q14258,Q14934,Q1ZYQ1,Q53XC0,Q541E0,Q5T2W1,Q6FH21,Q6P597,Q8WUI4,Q92574,Q92934,Q96HA8,Q96PN6,Q99698,Q9BQA1,Q9H0B6,Q9H4G0,Q9NUG6,Q9P0K7,Q9UBF8,Q9UQL6,Q9Y2J2	ADCY10,BAD,BAX,BMP2,CDC25B,CDK11B,CDK14,EIF2S1,EIF4A3,EPB41L1,EPB41L3,HAX1,HDAC5,HDAC9,HNRNPD,KIF5B,KLC3,LYST,MAGOH,NFATC4,PDRG1,PDZK1,PEX5,PFKFB2,PI4KB,PLK4,PRMT5,RAI14,RGS3,RGS7,SSTR5,TERT,TPR,TRIM25,TSC1,TSC2,TUBA3C,TUBA3D,USP8,WDR77,WDYHV1,YAP1,YWHAH,ZNF823
4.9.2	G	GO:0016021	35	11	6	0.314286			integral to membrane	O43916,P23945,P55851,P55916,P57103,Q15884,Q5K3P6,Q96QG2,Q9H427,Q9NPC2,Q9UPR5	CHST1,FAM189A2,FSHR,KCNK15,KCNK9,SLC8A2,SLC8A3,UCP2,UCP3
4.9.3	OG	GO:0005886	24	6	4	0.25			plasma membrane	O14649,P09769,P14416,P30872,P32418,Q04912	DRD2,FGR,KCNK3,MST1R,SLC8A1,SSTR1
4.9.3	OG	GO:0005829	24	6	7	0.25	23672670	Caspase-2 is required, at least partially, for apoptosis induction by taxanes in tested breast cancer cells. We suggest that caspase-2 plays the role of an apical caspase in these cells. Caspase-2 seems to be activated via other mechanism than PIDDosome formation. It follows the release of caspase-2 from the nucleus to the cytosol.	cytosol	B4DZ45,P09769,P23588,P42338,P47736,Q99759	EIF4B,FGR,MAP3K3,PEX5,PIK3CB,RAP1GAP
4.9.4	G	GO:0005634	13	4	7	0.307692			nucleus	P84103,Q14814,Q9UK53,Q9Y6J0	CABIN1,ING1,MEF2D,SRSF3
4.9.5	G	GO:0005615	9	3	3	0.333333	12142076	Angiogenesis is important in tumor growth, progression and metastatic dissemination. Vascular endothelial growth factor (VEGF) is one key factor in promotion of breastcancer angiogenesis. VEGFs are bioactive in the extracellularspace where they become available to the endothelial cells.	extracellular space	A6XAA7,O60565,P61278	GREM1,SST
4.10.1	G	GO:0005886	55	29	4	0.527273	10976921	We report novel and rapid mechanisms by which E2 prevents chemotherapy or radiation-induced apoptosis of breast cancer, probably mediated through the plasma membrane estrogen receptor.	plasma membrane	A4QPA9,O00212,O00329,O14924,O14936,O15399,O43187,O60603,O95267,P30556,P41743,P51617,P55196,P61224,Q02750,Q05586,Q13574,Q13671,Q15811,Q5VY90,Q86XR7,Q8NI35,Q8TDF6,Q92963,Q99578,Q99836,Q9NR96,Q9P212,Q9UPN3	AGTR1,BCL11B,CSN3,DGKZ,GRIN1,GRIN2D,INADL,IRAK1,IRAK2,ITSN1,MACF1,MAP2K1,MLLT4,MYD88,PIK3CD,PLCE1,PRKCI,RAP1B,RASGRP1,RASGRP4,RGS12,RHOD,RIN1,RIT2,TICAM2,TLR2,TLR9
4.10.2	B	GO:0005622	26	10	3	0.384615			intracellular	O15211,P21359,Q07890,Q13905,Q5SXQ6,Q8IV73,Q8IZJ4,Q9NZL6,Q9UKT9,Q9Y330	IKZF3,NF1,RAPGEF1,RGL1,RGL2,RGL4,SOS2,ZBTB12
4.10.3	OB	GO:0016021	16	6	6	0.375			integral to membrane	D1CS45,O60725,P58401,Q53YY0,Q6FHT0,Q9P2S2	AGTR1,ICMT,NRXN2,TLR2
4.10.3	OB	GO:0016020	16	6	3	0.375			membrane	D1CS45,D2X2H6,O60725,P58401,Q9NZ94,Q9P2S2	ICMT,NLGN3,NRXN2,TLR2
4.10.3	OB	GO:0005737	16	6	5	0.375	7481765	The BRCA1 gene product was identified as a 220-kilodalton nuclear phosphoprotein in normal cells, including breast ductal epithelial cells, and in 18 of 20 tumor cell lines derived from tissues other than breast and ovary. In 16 of 17 breast and ovarian cancer lines and 17 of 17 samples of cells obtained from malignant effusions, however, BRCA1 localized mainly in cytoplasm. Absence of BRCA1 or a…	cytoplasm	D2X2H6,P42684,P81274,Q5U651,Q96PK2,Q9NZ94	ABL2,GPSM2,MACF1,NLGN3,RASIP1
4.10.4	B	GO:0005737	19	13	5	0.684211			cytoplasm	P01112,P04049,P09382,P15056,P30304,P30307,P45983,P49354,Q8WWW0,Q9GZR7,Q9UI14,Q9UQ13,Q9Y616	BRAF,CDC25A,CDC25C,DDX24,FNTA,HRAS,IRAK3,LGALS1,MAPK8,RABAC1,RAF1,RASSF5,SHOC2
4.11.1	G	GO:0005783	39	14	7	0.358974	17440086	A recent report reveals that estrogen starvation–induced apoptosis of breast cancer cells requires BIK, an apoptotic BH3-only protein located primarily at the endoplasmic reticulum (ER).	endoplasmic reticulum	P01266,P13667,P23284,P30040,P42261,Q15084,Q24JP5,Q8IXB1,Q96KC8,Q9H173,Q9HCN8,Q9NZJ5,Q9UBS4,Q9Y4L1	DNAJB11,DNAJC1,DNAJC10,EIF2AK3,ERP29,GRIA1,HYOU1,PDIA4,PDIA6,PPIB,SDF2L1,SIL1,TG,TMEM132A
4.11.2	G	GO:0005634	25	10	7	0.4			nucleus	O14776,O95071,O95218,P04792,P23246,P43243,Q13573,Q96IZ0,Q9BZG8,Q9Y4B6	DPH1,HSPB1,MATR3,PAWR,SFPQ,SNW1,TCERG1,UBR5,VPRBP,ZRANB2
4.11.3	OG	GO:0016021	15	6	6	0.4			integral to membrane	P10321,P46098,Q0P6H9,Q16549,Q6R739,Q7KZM7	HLA-C,HLA-Cw,HTR3A,PCSK7,TMEM62
4.11.3	OG	GO:0005886	15	6	4	0.4			plasma membrane	P01130,P04114,P09848,P10321,P46098,P48039	APOB,HLA-C,HTR3A,LCT,LDLR,MTNR1A
4.11.4	G	GO:0005737	5	4	5	0.8	7481765	The BRCA1 gene product was identified as a 220-kilodalton nuclear phosphoprotein in normal cells, including breast ductal epithelial cells, and in 18 of 20 tumor cell lines derived from tissues other than breast and ovary. In 16 of 17 breast and ovarian cancer lines and 17 of 17 samples of cells obtained from malignant effusions, however, BRCA1 localized mainly in cytoplasm. Absence of BRCA1 or a…	cytoplasm	P16949,P17858,P40939,Q9BPU6	DPYSL5,HADHA,PFKL,STMN1
4.11.5	B	GO:0005737	20	11	5	0.55			cytoplasm	O95425,P04350,P05783,P05787,P07437,P11142,P38646,P55210,Q00839,Q16531,Q5SU16	CASP7,DDB1,HNRNPU,HSPA8,HSPA9,KRT18,KRT8,SVIL,TUBB,TUBB3
4.11.6	B	GO:0005886	9	5	4	0.555556	10976921	We report novel and rapid mechanisms by which E2 prevents chemotherapy or radiation-induced apoptosis of breast cancer, probably mediated through the plasma membrane estrogen receptor.	plasma membrane	P00451,P01871,P07237,P16473,P49286	F8,IGHM,MTNR1B,P4HB,TSHR
4.11.7	B	GO:0005783	4	3	7	0.75			endoplasmic reticulum	O75460,P04275,P11021	ERN1,HSPA5,VWF
4.12.1	G	GO:0005886	30	23	4	0.766667	10976921	We report novel and rapid mechanisms by which E2 prevents chemotherapy or radiation-induced apoptosis of breast cancer, probably mediated through the plasma membrane estrogen receptor.	plasma membrane	P08138,P16234,P20333,P21453,P24530,P25942,P29033,P29474,P30939,P34947,P48995,P51636,P55259,P61586,Q06187,Q10588,Q13021,Q13418,Q14254,Q53X57,Q8TAV4,Q9UQ49,Q9Y6H8	BST1,BTK,CAV2,CD40,EDNRB,FLOT2,GJA3,GJB2,GP2,GRK5,HTR1F,ILK,MALL,NANOS3,NEU3,NGFR,PDGFRA,RHOA,S1PR1,STOML3,TNFRSF1B,TRPC1
4.12.2	G	GO:0016020	7	4	3	0.571429	11571639	Membrane-associated binding sites for estrogen may mediate rapid effects of estradiol-17beta that contribute to proliferation of human breast cancers. After controlled homogenization and fractionation of MCF-7 breast cancer cells, the bulk of specific estradiol binding is found in nuclear fractions.	membrane	B4E285,P08183,Q15835,Q9NRL3	ABCB1,GRK1,STOML3,STRN4
4.12.3	B	GO:0005737	29	17	5	0.586207			cytoplasm	A4D2P0,O43815,P04156,P04899,P07947,P17302,P29350,P35228,P51813,Q03135,Q05193,Q12933,Q13393,Q2TNI1,Q53XS4,Q53YK7,Q9Y4K3	BMX,CAV1,DNM1,GJA1,GNAI2,NANOS2,PLD1,PRNP,PTPN6,RAC1,STRN,TANK,TRAF6,YES1
4.12.4	B	GO:0016020	12	6	3	0.5	11571639	Membrane-associated binding sites for estrogen may mediate rapid effects of estradiol-17beta that contribute to proliferation of human breast cancers. After controlled homogenization and fractionation of MCF-7 breast cancer cells, the bulk of specific estradiol binding is found in nuclear fractions.	membrane	A4D2P1,A6NF12,A6NJW1,P63000,Q54A51,Q92667	AKAP1,BSG,NTRK1,RAC1
4.12.5	OB	GO:0005886	6	3	4	0.5			plasma membrane	O14939,P04629,P35613	BSG,NTRK1,PLD2
4.12.5	OB	GO:0005829	6	3	7	0.5	23672670	Caspase-2 is required, at least partially, for apoptosis induction by taxanes in tested breast cancer cells. We suggest that caspase-2 plays the role of an apical caspase in these cells. Caspase-2 seems to be activated via other mechanism than PIDDosome formation. It follows the release of caspase-2 from the nucleus to the cytosol.	cytosol	P19784,Q07889,Q14451	CSNK2A2,GRB7,SOS1
4.13.1	G	GO:0005737	36	25	5	0.694444			cytoplasm	B3KUN1,O14640,O95684,P13569,P13639,P32119,P36404,P37840,P55072,P56645,P67775,Q00005,Q01105,Q06830,Q13033,Q14738,Q16537,Q53YD8,Q5FBB7,Q8N6T3,Q92997,Q96A00,Q99497,Q99996,Q9BTW9	AKAP9,ARFGAP3,ARL2,CFTR,DVL1L1,DVL3,EEF2,FGFR1OP,PARK7,PER3,PPP1R14A,PPP2CA,PPP2R2B,PPP2R5D,PPP2R5E,PRDX1,PRDX2,SET,SGOL1,SNCA,STRN3,TBCD,VCP
4.13.2	G	GO:0005634	11	4	7	0.363636	23776823	In the tumor cells, nuclear enlargement, nuclear shrinkage, necrosis, vacuolation of nucleus, cytoplasm, pyknotic nuclei, and degenerative changes have been described in the literature.[1, 5-9].	nucleus	B5BUA4,Q13362,Q562F6,Q5VXV3	PPP2R5C,SET,SGOL1,SGOL2
4.13.3	G	GO:0005886	7	3	4	0.428571	10976921	We report novel and rapid mechanisms by which E2 prevents chemotherapy or radiation-induced apoptosis of breast cancer, probably mediated through the plasma membrane estrogen receptor.	plasma membrane	P11233,P62491,Q9NP72	RAB11A,RAB18,RALA
4.14.1	G	GO:0005737	16	11	5	0.6875			cytoplasm	O00291,O00308,O95208,P21579,P29466,P67809,Q5SW96,Q6AI31,Q7Z628,Q96RK1,Q9H0M0	CASP1,CITED4,EPN2,HIP1,LDLRAP1,SLC6A2,SLC6A5,SYT1,WWP1,WWP2,YBX1
4.15.1	G	GO:0005634	15	10	7	0.666667	23776823	In the tumor cells, nuclear enlargement, nuclear shrinkage, necrosis, vacuolation of nucleus, cytoplasm, pyknotic nuclei, and degenerative changes have been described in the literature.[1, 5-9].	nucleus	B3KR15,B4DX87,P15336,Q16644,Q8IW41,Q8TAR1,Q92913,Q9NVP2,Q9UKI8,Q9Y294	ASF1A,ASF1B,ATF2,FGF13,MAPKAPK3,MAPKAPK5,TLK1
4.15.2	G	GO:0005737	5	3	5	0.6	7481765	The BRCA1 gene product was identified as a 220-kilodalton nuclear phosphoprotein in normal cells, including breast ductal epithelial cells, and in 18 of 20 tumor cell lines derived from tissues other than breast and ovary. In 16 of 17 breast and ovarian cancer lines and 17 of 17 samples of cells obtained from malignant effusions, however, BRCA1 localized mainly in cytoplasm. Absence of BRCA1 or a…	cytoplasm	O00418,Q99689,Q9Y6R4	EEF2K,LZTS1,MAP3K4
4.16.1	G	GO:0005615	7	3	3	0.428571			extracellular space	A4D0Y8,P41159,Q9UBU3	GHRL,LEP
4.16.2	OB	GO:0005829	4	3	7	0.75	23672670	Caspase-2 is required, at least partially, for apoptosis induction by taxanes in tested breast cancer cells. We suggest that caspase-2 plays the role of an apical caspase in these cells. Caspase-2 seems to be activated via other mechanism than PIDDosome formation. It follows the release of caspase-2 from the nucleus to the cytosol.	cytosol	P01023,P10909,P54646	A2M,CLU,PRKAA2
4.16.2	OB	GO:0005615	4	3	3	0.75			extracellular space	P01023,P02741,P10909	A2M,CLU,CRP
4.18.1	OG	GO:0005634	9	3	7	0.333333	23776823	In the tumor cells, nuclear enlargement, nuclear shrinkage, necrosis, vacuolation of nucleus, cytoplasm, pyknotic nuclei, and degenerative changes have been described in the literature.[1, 5-9].	nucleus	Q04724,Q9NPA5,Q9NTW7	TLE1,ZFP64
4.18.1	OG	GO:0005622	9	3	3	0.333333			intracellular	Q5JWM1,Q9NPA5,Q9NTW7	ZFP64
4.19.1	G	GO:0005886	9	4	4	0.444444	10976921	We report novel and rapid mechanisms by which E2 prevents chemotherapy or radiation-induced apoptosis of breast cancer, probably mediated through the plasma membrane estrogen receptor.	plasma membrane	P05107,P11215,P20273,Q86VB7	CD163,CD22,ITGAM,ITGB2
4.20.1	OG	GO:0016020	6	6	3	1	11571639	Membrane-associated binding sites for estrogen may mediate rapid effects of estradiol-17beta that contribute to proliferation of human breast cancers. After controlled homogenization and fractionation of MCF-7 breast cancer cells, the bulk of specific estradiol binding is found in nuclear fractions.	membrane	P00395,P00414,P13073,P20674,Q7GIM7,Q7GXY8	COX4I1,COX5A,MT-CO1,MT-CO3,PTGS1
4.20.1	OG	GO:0005739	6	6	7	1			mitochondrion	P00395,P00414,P13073,P20674,Q7GIM7,Q7GXY8	COX4I1,COX5A,MT-CO1,MT-CO3,PTGS1
5.1.1	G	GO:0005634	176	122	7	0.693182	23776823	In the tumor cells, nuclear enlargement, nuclear shrinkage, necrosis, vacuolation of nucleus, cytoplasm, pyknotic nuclei, and degenerative changes have been described in the literature.[1, 5-9].	nucleus	A2I2P5,A8K3H3,A8MQ44,B0ZTD4,B1AT47,B3KQ22,B4DEE8,B4DFQ7,B6ZGS9,D0VY79,D2KUA6,O00258,O14497,O15111,O15379,O60563,O60583,O75448,O75586,O95718,P10589,P10828,P11473,P11474,P11802,P11831,P13631,P16455,P17252,P17844,P19784,P20749,P20823,P22736,P24863,P27540,P27815,P28065,P28702,P29590,P30281,P33076,P35398,P35637,P35869,P37231,P41235,P42226,P43699,P46939,P48443,P49336,P51610,P53667,P55055,P56178,P61201,…	AHR,AKAP13,ANKRD11,ARID1A,ARID1B,ARNT,ATAD2,BCL3,BTG1,CARM1,CCNC,CCND3,CCNT1,CCNT2,CDK4,CDK8,CHUK,CIB1,CIITA,COPS2,COPS5,CPSF2,CSNK2A2,DDX17,DDX5,DLX2,DLX5,E2F4,ESR2,ESRRA,ESRRB,ESRRG,FBXW7,FOXA2,FUS,GMEB1,HCFC1,HDAC3,HIF1A,HNF1A,HNF4A,IKBKG,LIMK1,LMO7,MED12,MED16,MED17,MED24,MED29,MED6,MED8,MEF2A,MGMT,MMS19,MYBBP1A,NFE2L1,NKX2-1,NPAS2,NR1H2,NR1H3,NR1H4,NR1I3,NR2F1,NR4A1,NR5A1,NSD1,PDE4A,PML,PPAR…
5.1.2	G	GO:0005737	54	27	5	0.5	7481765	The BRCA1 gene product was identified as a 220-kilodalton nuclear phosphoprotein in normal cells, including breast ductal epithelial cells, and in 18 of 20 tumor cell lines derived from tissues other than breast and ovary. In 16 of 17 breast and ovarian cancer lines and 17 of 17 samples of cells obtained from malignant effusions, however, BRCA1 localized mainly in cytoplasm. Absence of BRCA1 or a…	cytoplasm	A8MYJ1,O14920,O15085,O60282,P33176,P35609,P60763,P80303,Q06278,Q12840,Q13136,Q13158,Q13424,Q13425,Q13884,Q15646,Q15700,Q16851,Q53GG5,Q5T2W1,Q6PFW2,Q8TDM6,Q8TEU7,Q92796,Q9HD26,Q9NZN5,Q9UHY1	ACTN2,AKAP13,AOX1,ARHGEF11,ARHGEF12,DLG5,FADD,GOPC,IKBKB,KIF5A,KIF5B,KIF5C,MPP2,MPP3,NCOA3,NRBP1,NUCB2,OASL,PDLIM3,PDZK1,PPFIA1,RAPGEF6,SNTA1,SNTB1,SNTB2,UGP2
5.1.3	G	GO:0005886	27	9	4	0.333333	10976921	We report novel and rapid mechanisms by which E2 prevents chemotherapy or radiation-induced apoptosis of breast cancer, probably mediated through the plasma membrane estrogen receptor.	plasma membrane	O14910,O75970,P02647,P04000,P36021,Q9HAP6,Q9NUP9,Q9NZW5,Q9UQ26	APOA1,LIN7A,LIN7B,LIN7C,MPDZ,MPHOSPH6,OPN1LW,RIMS2,SLC16A2
5.1.4	OG	GO:0016021	18	5	6	0.277778			integral to membrane	B1ALU8,O15269,O60706,Q15388,Q6PIV7	ABCC9,SLC16A2,SLC25A34,SPTLC1,TOMM20
5.1.4	OG	GO:0016020	18	5	3	0.277778			membrane	O15269,O60706,P21912,Q15388,Q6PIV7	ABCC9,SDHB,SLC25A34,SPTLC1,TOMM20
5.1.5	G	GO:0005615	12	3	3	0.25	12142076	Angiogenesis is important in tumor growth, progression and metastatic dissemination. Vascular endothelial growth factor (VEGF) is one key factor in promotion of breastcancer angiogenesis. VEGFs are bioactive in the extracellularspace where they become available to the endothelial cells.	extracellular space	A8K571,P18075,P22004	BMP6,BMP7
5.1.6	B	GO:0005634	54	49	7	0.907407	23776823	In the tumor cells, nuclear enlargement, nuclear shrinkage, necrosis, vacuolation of nucleus, cytoplasm, pyknotic nuclei, and degenerative changes have been described in the literature.[1, 5-9].	nucleus	B8Y636,O00170,O60244,O75376,O75469,P03372,P10275,P10276,P10826,P10827,P16220,P17612,P19338,P19793,P24385,P28482,P40763,P50750,P63165,P68400,Q00403,Q01094,Q07869,Q09472,Q13029,Q13503,Q13573,Q14686,Q15329,Q15596,Q15648,Q16539,Q16695,Q1HBJ4,Q4LE28,Q4W5M7,Q53X93,Q5THJ1,Q5U0J5,Q6FH41,Q6FI00,Q92769,Q92793,Q92831,Q969G3,Q99873,Q9UBK2,Q9Y618,Q9Y6Q9	AR,AURKAIP1,CCND1,CDK9,CREB1,CREBBP,CSNK2A1,E2F1,E2F5,EP300,ESR1,GTF2B,HDAC2,HIST3H3,KAT2B,MAPK1,MAPK14,MBD4,MED14,MED21,NCL,NCOA2,NCOA3,NCOA6,NCOR1,NCOR2,NR1I2,PPARA,PPARGC1A,PPARGC1B,PRDM2,PRKCA,PRMT1,RARA,RARB,RXRA,SMARCE1,SNW1,STAT3,SUMO1,THRA
5.1.7	B	GO:0005737	5	3	5	0.6	7481765	The BRCA1 gene product was identified as a 220-kilodalton nuclear phosphoprotein in normal cells, including breast ductal epithelial cells, and in 18 of 20 tumor cell lines derived from tissues other than breast and ovary. In 16 of 17 breast and ovarian cancer lines and 17 of 17 samples of cells obtained from malignant effusions, however, BRCA1 localized mainly in cytoplasm. Absence of BRCA1 or a…	cytoplasm	P20226,Q04917,Q15185	PTGES3,TBP,YWHAH
5.2.1	G	GO:0005634	121	76	7	0.628099			nucleus	A4FTV9,A8MPQ2,B2R4R0,B3KVE1,B7Z7E3,C9JL99,O15151,O15287,O15392,O43683,O95067,O95997,P02545,P06748,P07948,P09884,P0C0S8,P11388,P14635,P15927,P17096,P18754,P20700,P30153,P30291,P30304,P30305,P30307,P33316,P33991,P39748,P39880,P41002,P41218,P49757,P50570,P52926,P62805,P78396,P98082,Q01538,Q02539,Q03060,Q04724,Q04726,Q06481,Q07666,Q08050,Q13112,Q13427,Q13950,Q14005,Q14469,Q16778,Q1M182,Q53Y49,Q5T081,…	APLP2,BIRC5,BUB1,C21orf33,CCNA1,CCNB1,CCNB2,CCNF,CDC25A,CDC25B,CDC25C,CDT1,CHAF1B,CNOT7,CREM,CUX1,DAB2,DNM2,DUT,ECT2,EPN1,FANCE,FANCF,FANCG,FEN1,FOXM1,GADD45GIP1,HIST1H1A,HIST1H2AH,HIST1H2AI,HIST1H2AK,HIST1H4L,HIST2H2BE,HMGA1,HMGA2,IL16,KAT5,KHDRBS1,KIF20B,LMNA,LMNB1,LYN,LZTS1,MCM4,MDM4,MNDA,NPM1,NSFL1C,NUMB,NUP210,PKMYT1,POLA1,PPIG,PPP2R1A,PTTG1,RCC1,RGC32,RPA2,RUNX2,TLE1,TLE3,TOP2A,USP16,WEE1
5.2.2	G	GO:0005737	45	22	5	0.488889	7481765	The BRCA1 gene product was identified as a 220-kilodalton nuclear phosphoprotein in normal cells, including breast ductal epithelial cells, and in 18 of 20 tumor cell lines derived from tissues other than breast and ovary. In 16 of 17 breast and ovarian cancer lines and 17 of 17 samples of cells obtained from malignant effusions, however, BRCA1 localized mainly in cytoplasm. Absence of BRCA1 or a…	cytoplasm	O00562,O95835,P04183,P05783,P08670,P16949,P20338,P27816,P31350,P48681,P49418,P52732,Q05682,Q13561,Q16667,Q53EZ4,Q8NFH8,Q92574,Q93045,Q96R06,Q9NXR1,Q9Y6R4	AMPH,CALD1,CDKN3,CEP55,DCTN2,KIF11,KRT18,LATS1,MAP3K4,MAP4,NDE1,NES,PITPNM1,RAB4A,REPS2,RRM2,SPAG5,STMN1,STMN2,TK1,TSC1,VIM
5.2.3	G	GO:0005829	23	9	7	0.391304	23672670	Caspase-2 is required, at least partially, for apoptosis induction by taxanes in tested breast cancer cells. We suggest that caspase-2 plays the role of an apical caspase in these cells. Caspase-2 seems to be activated via other mechanism than PIDDosome formation. It follows the release of caspase-2 from the nucleus to the cytosol.	cytosol	A8K7B7,O95782,P02792,P14625,P29692,P47736,P49459,Q15311,Q9BQQ3	AP2A1,EEF1D,FTL,GORASP1,HSP90B1,PPP2R1A,RALBP1,RAP1GAP,UBE2A
5.2.4	OG	GO:0016020	14	4	3	0.285714	11571639	Membrane-associated binding sites for estrogen may mediate rapid effects of estradiol-17beta that contribute to proliferation of human breast cancers. After controlled homogenization and fractionation of MCF-7 breast cancer cells, the bulk of specific estradiol binding is found in nuclear fractions.	membrane	Q08379,Q13948,Q14643,Q99640	CUX1,GOLGA2,ITPR1,PKMYT1
5.2.4	OG	GO:0005886	14	4	4	0.285714			plasma membrane	A8K0X1,P27448,P61020,Q13635	CALD1,MARK3,PTCH1,RAB5B
5.2.5	B	GO:0005634	11	10	7	0.909091	23776823	In the tumor cells, nuclear enlargement, nuclear shrinkage, necrosis, vacuolation of nucleus, cytoplasm, pyknotic nuclei, and degenerative changes have been described in the literature.[1, 5-9].	nucleus	C9JMZ0,O15360,P06493,P12004,P24522,P38936,P67870,Q00597,Q06413,Q6FI05	CDK1,CDKN1A,CSNK2B,FANCA,FANCC,GADD45A,MEF2C,PCNA
5.3.1	G	GO:0005737	91	63	5	0.692308	7481765	The BRCA1 gene product was identified as a 220-kilodalton nuclear phosphoprotein in normal cells, including breast ductal epithelial cells, and in 18 of 20 tumor cell lines derived from tissues other than breast and ovary. In 16 of 17 breast and ovarian cancer lines and 17 of 17 samples of cells obtained from malignant effusions, however, BRCA1 localized mainly in cytoplasm. Absence of BRCA1 or a…	cytoplasm	A4D1C5,B0LPF3,O00213,O00401,O00499,O14746,O15357,O43502,O43586,O60504,O60674,O94875,P07203,P08631,P15941,P16333,P20936,P22681,P23458,P24941,P27348,P29350,P31946,P42684,P43403,P46108,P46527,P47756,P49023,P50607,P56945,P61981,P62258,P62829,P62993,P63104,Q00535,Q03135,Q05209,Q06187,Q06609,Q13177,Q14258,Q14511,Q16531,Q2TNI1,Q53XS4,Q68EM7,Q6I9V6,Q7L591,Q8N8S7,Q8TDN4,Q92558,Q92734,Q99638,Q99704,Q99952,…	ABI2,ABL2,APBB1,ARHGAP17,ART4,BCAR1,BIN1,BTK,CABLES1,CAPZB,CAV1,CBL,CDK2,CDK5,CDKN1B,CRK,CTNND2,DDB1,DOK3,ENAH,GPX1,GRB2,HCK,INPPL1,ITSN2,JAK1,JAK2,MAP4K5,MUC1,NCK1,NEDD9,PAK2,PSTPIP1,PTPN12,PTPN18,PTPN6,PXN,RAD51,RAD51C,RAD9A,RASA1,ROBO1,RPL23,SORBS2,SORBS3,TERT,TFG,TRIM25,TUB,WASF1,WASF2,WASL,YWHAB,YWHAE,YWHAG,YWHAQ,YWHAZ,ZAP70
5.3.2	G	GO:0005634	28	9	7	0.321429			nucleus	D0PNI1,O15315,O43543,O75771,P22670,Q6ZNA8,Q92466,Q96MU7,Q99877	DDB2,HIST1H2BN,RAD51,RAD51L1,RAD51L3,RFX1,XRCC2,YTHDC1,YWHAZ
5.3.3	G	GO:0016021	19	7	6	0.368421			integral to membrane	P08922,P10721,P29323,Q13444,Q92542,Q969W1,Q9NWQ8	ADAM15,EPHB2,KIT,NCSTN,PAG1,ROS1,ZDHHC16
5.3.4	G	GO:0005829	12	6	7	0.5			cytosol	O00459,O14933,O60496,P46109,P55211,Q07890	CASP9,CRKL,DOK2,PIK3R2,SOS2,UBE2L6
5.3.5	OG	GO:0005887	6	4	7	0.666667			integral to plasma membrane	A6NF12,P04629,P15391,Q5T208	CD19,NCSTN,NTRK1
5.3.5	OG	GO:0005886	6	4	4	0.666667			plasma membrane	P04629,P15391,Q0VAP5,Q5T208	CD19,MUC1,NCSTN,NTRK1
5.3.6	B	GO:0005634	9	7	7	0.777778	23776823	In the tumor cells, nuclear enlargement, nuclear shrinkage, necrosis, vacuolation of nucleus, cytoplasm, pyknotic nuclei, and degenerative changes have been described in the literature.[1, 5-9].	nucleus	O15350,P00519,P31947,P51587,P54132,P62826,Q9P287	ABL1,BCCIP,BLM,BRCA2,RAN,REXO2,TP73
5.4.1	G	GO:0005634	81	61	7	0.753086			nucleus	B2R4P9,B2RMP1,B5B2S0,B5B2S2,O00410,O00505,O14733,O15015,O15397,O43379,O43592,O60684,O75940,O94806,O95149,O95373,P07305,P12272,P17535,P17544,P17936,P19419,P23511,P24278,P26651,P35568,P37198,P41970,P43487,P46777,P48436,P48729,P49790,P49792,P52948,P55060,P57740,P84243,Q06455,Q12772,Q12873,Q12968,Q13115,Q15427,Q16637,Q7Z4J5,Q8IW41,Q8NCY3,Q92754,Q92973,Q99567,Q99966,Q99967,Q9BY84,Q9GZY0,Q9HAV4,Q9UBU9,…	ATF7,CHD3,CITED1,CITED2,CSE1L,CSNK1A1,DDX19B,DUSP16,DUSP4,ELK1,ELK3,H1F0,H3F3A,H3F3B,IGFBP3,IPO5,IPO7,IPO8,IRS1,JUND,KPNA3,KPNA6,MAP2K7,MAPK8IP1,MAPKAPK5,NFATC3,NFYA,NUP107,NUP153,NUP50,NUP62,NUP88,NUP98,NXF1,NXF2,NXF2B,PRKD3,PTHLH,RANBP1,RANBP2,RPL5,RUNX1T1,SF3B4,SMN2,SMNDC1,SNUPN,SOX9,SREBF2,TFAP2C,TNPO1,WDR62,XPO5,XPO7,XPOT,ZBTB25,ZNF646,ZNF823
5.4.2	G	GO:0005737	20	15	5	0.75	7481765	The BRCA1 gene product was identified as a 220-kilodalton nuclear phosphoprotein in normal cells, including breast ductal epithelial cells, and in 18 of 20 tumor cell lines derived from tissues other than breast and ovary. In 16 of 17 breast and ovarian cancer lines and 17 of 17 samples of cells obtained from malignant effusions, however, BRCA1 localized mainly in cytoplasm. Absence of BRCA1 or a…	cytoplasm	O00418,O43521,O60239,P14209,P51178,Q12933,Q13387,Q15717,Q7Z6J0,Q8WTR2,Q99698,Q9C0F1,Q9NQW7,Q9UPT6,Q9Y2I6	BCL2L11,CD99,CEP44,DUSP19,EEF2K,ELAVL1,LYST,MAPK8IP2,MAPK8IP3,NINL,PLCD1,SH3BP5,SH3RF1,TANK,XPNPEP1
5.4.3	B	GO:0005634	23	21	7	0.913043			nucleus	B7Z4Z5,O14980,P04637,P05412,P06400,P06454,P15336,P23443,P35658,P45983,P63279,P84022,Q00613,Q14974,Q15139,Q15796,Q53XR6,Q8TAR1,Q8WYK2,Q96RK1,Q99750	ATF2,CITED4,HSF1,JDP2,JUN,KPNB1,MAPK8,MDFI,NUP214,PRKD1,PTMA,RB1,RPS6KB1,SMAD2,SMAD3,TP53,UBE2I,XPO1
5.5.1	G	GO:0005634	74	62	7	0.837838	23776823	In the tumor cells, nuclear enlargement, nuclear shrinkage, necrosis, vacuolation of nucleus, cytoplasm, pyknotic nuclei, and degenerative changes have been described in the literature.[1, 5-9].	nucleus	A8K9D9,A8MUS2,B0ZBF6,B4DQJ2,B7ZAU2,O43294,O75934,O94906,O95905,P08107,P08235,P09086,P10599,P14735,P14921,P15036,P17676,P20962,P24468,P26583,P27797,P29375,P31948,P40424,P42229,P48552,P49715,P51398,P51692,P53041,Q00653,Q00839,Q02790,Q05086,Q12824,Q13105,Q13263,Q13451,Q13886,Q14498,Q17S11,Q3L8U1,Q58WW2,Q59GV3,Q59GY7,Q6N087,Q86U06,Q8IZL8,Q8TAQ2,Q8TD08,Q8TDD1,Q96GM5,Q99816,Q99933,Q9H2G0,Q9H467,Q9NR55,…	APEX2,BAG1,BATF3,BCAS2,CALR,CEBPA,CEBPB,CHD9,CUEDC2,DCAF6,DDX54,DLGAP3,ECD,ETS1,ETS2,FKBP4,FKBP5,HMGB2,HNRNPU,HSPA1A,HSPA1B,IDE,KDM5A,KLF9,MAPK15,NFKB2,NR2F2,NR3C2,NRIP1,ONECUT1,PBX1,PELP1,PIAS3,POU2F2,PPP5C,PRPF6,PSMC3IP,PTMS,RBM23,RBM39,RNF14,SMARCB1,SMARCC2,SMARCD1,STAT5A,STAT5B,STIP1,TGFB1I1,TRIM28,TSG101,TXN,UBE3A,ZBTB17
5.5.2	OG	GO:0005886	12	8	4	0.666667	10976921	We report novel and rapid mechanisms by which E2 prevents chemotherapy or radiation-induced apoptosis of breast cancer, probably mediated through the plasma membrane estrogen receptor.	plasma membrane	P00813,P01730,P06239,P21579,P38484,P62158,Q6AI31,Q9Y3R0	ADA,CALM1,CALM2,CALM3,CD4,IFNGR2,LCK,LGALS12,SYT1
5.5.2	OG	GO:0005737	12	8	5	0.666667			cytoplasm	A8MTW5,P00813,P06239,P21579,P62158,Q08752,Q13409,Q6AI31	ADA,CALM1,CALM2,CALM3,DYNC1I2,LCK,PPID,RNF14,SYT1
5.5.3	B	GO:0005634	18	17	7	0.944444	23776823	In the tumor cells, nuclear enlargement, nuclear shrinkage, necrosis, vacuolation of nucleus, cytoplasm, pyknotic nuclei, and degenerative changes have been described in the literature.[1, 5-9].	nucleus	O15164,O75925,O95071,P04150,P06401,P10588,P14859,P19838,P20248,P28069,P51531,P52292,P55345,Q04206,Q05516,Q92922,Q9BX66	CCNA2,KPNA2,NFKB1,NR2F6,NR3C1,PGR,PIAS1,POU1F1,POU2F1,PRMT2,RELA,SMARCA2,SMARCC1,SORBS1,TRIM24,UBR5,ZBTB16
5.6.1	G	GO:0005737	60	29	5	0.483333	7481765	The BRCA1 gene product was identified as a 220-kilodalton nuclear phosphoprotein in normal cells, including breast ductal epithelial cells, and in 18 of 20 tumor cell lines derived from tissues other than breast and ovary. In 16 of 17 breast and ovarian cancer lines and 17 of 17 samples of cells obtained from malignant effusions, however, BRCA1 localized mainly in cytoplasm. Absence of BRCA1 or a…	cytoplasm	O14640,O14929,O15169,O43353,O43541,O75995,O95630,P15172,Q13114,Q5U651,Q6ZNA4,Q7LFL8,Q8TEW0,Q8WWW0,Q8WZA2,Q92974,Q96IZ0,Q96RT1,Q9BT81,Q9HAU4,Q9HC29,Q9HCE7,Q9NPP4,Q9NQ87,Q9NR48,Q9UI14,Q9UNY4,Q9Y2T1,Q9Y3F4	ARHGEF2,ASH1L,AXIN1,AXIN2,CXXC5,DVL1L1,ERBB2IP,FOXE1,HAT1,HEYL,MYOD1,NLRC4,NOD2,PARD3,PAWR,RABAC1,RAPGEF4,RASIP1,RASSF5,RIPK2,RNF111,SASH3,SMAD6,SMURF1,SMURF2,SOX7,STAMBP,STRAP,TRAF3
5.6.2	OG	GO:0005829	31	9	7	0.290323	23672670	Caspase-2 is required, at least partially, for apoptosis induction by taxanes in tested breast cancer cells. We suggest that caspase-2 plays the role of an apical caspase in these cells. Caspase-2 seems to be activated via other mechanism than PIDDosome formation. It follows the release of caspase-2 from the nucleus to the cytosol.	cytosol	O43318,P10398,P46734,P52564,P55196,P56470,Q12967,Q13972,Q15750	ARAF,LGALS4,MAP2K3,MAP2K6,MAP3K7,MLLT4,RALGDS,RASGRF1,TAB1
5.6.2	OG	GO:0005634	31	9	7	0.290323			nucleus	O95625,P35711,P55196,Q15361,Q8NCP5,Q9UII5,Q9UIS9,Q9UN79,Q9Y2K7	KDM2A,MBD1,MLLT4,NKX2-1,SOX13,SOX5,ZBTB11,ZBTB44,ZNF107
5.6.3	OG	GO:0016020	14	3	3	0.214286	11571639	Membrane-associated binding sites for estrogen may mediate rapid effects of estradiol-17beta that contribute to proliferation of human breast cancers. After controlled homogenization and fractionation of MCF-7 breast cancer cells, the bulk of specific estradiol binding is found in nuclear fractions.	membrane	P36896,Q04771,Q5T7S2	ACVR1,ACVR1B,TGFBR1
5.6.3	OG	GO:0005887	14	3	7	0.214286			integral to plasma membrane	O00238,P36896,Q04771	ACVR1,ACVR1B,BMPR1B
5.6.3	OG	GO:0005886	14	3	4	0.214286	10976921	We report novel and rapid mechanisms by which E2 prevents chemotherapy or radiation-induced apoptosis of breast cancer, probably mediated through the plasma membrane estrogen receptor.	plasma membrane	O00238,O95398,P36897	BMPR1B,RAPGEF3,TGFBR1
5.6.3	OG	GO:0005622	14	3	3	0.214286			intracellular	Q547Q3,Q6KH11,Q96DE7	RALGDS,SMURF1,SMURF2
5.6.4	OB	GO:0005829	20	9	7	0.45	23672670	Caspase-2 is required, at least partially, for apoptosis induction by taxanes in tested breast cancer cells. We suggest that caspase-2 plays the role of an apical caspase in these cells. Caspase-2 seems to be activated via other mechanism than PIDDosome formation. It follows the release of caspase-2 from the nucleus to the cytosol.	cytosol	A8K3M3,B0LPE5,O15105,P04049,P18031,P27986,P31749,Q13485,Q13905	AKT1,PIK3R1,PTPN1,RAF1,RAPGEF1,SMAD4,SMAD7
5.6.4	OB	GO:0005737	20	9	5	0.45			cytoplasm	B0LPE5,O15105,P04049,P12956,P31749,P46937,Q13485,Q13671,Q8N2W9	AKT1,PIAS4,RAF1,RIN1,SMAD4,SMAD7,XRCC6,YAP1
5.6.5	OB	GO:0043235	7	3	3	0.428571			receptor complex	A3QNQ0,D2JYI1,P37173	TGFBR2
5.6.5	OB	GO:0016021	7	3	6	0.428571			integral to membrane	A3QNQ0,D2JYI1,P37173	TGFBR2
5.6.5	OB	GO:0016020	7	3	3	0.428571	11571639	Membrane-associated binding sites for estrogen may mediate rapid effects of estradiol-17beta that contribute to proliferation of human breast cancers. After controlled homogenization and fractionation of MCF-7 breast cancer cells, the bulk of specific estradiol binding is found in nuclear fractions.	membrane	A3QNQ0,B7Z7H6,D2JYI1	RRAS2,TGFBR2
5.6.5	OB	GO:0005622	7	3	3	0.428571			intracellular	B7Z7H6,P62070,Q8IV73	RAPGEF1,RRAS2
5.7.1	G	GO:0005634	53	45	7	0.849057	23776823	In the tumor cells, nuclear enlargement, nuclear shrinkage, necrosis, vacuolation of nucleus, cytoplasm, pyknotic nuclei, and degenerative changes have been described in the literature.[1, 5-9].	nucleus	O00268,O43255,O60869,P09429,P17480,P25791,P28360,P29083,P29084,P35269,P49848,P52655,P52657,P53999,P54259,Q01831,Q12962,Q13363,Q13422,Q13888,Q13889,Q15542,Q15544,Q15545,Q15572,Q16514,Q16594,Q5VTD9,Q6IBA2,Q6P1X5,Q6ZYL4,Q7Z2Q5,Q7Z7C8,Q86U70,Q92804,Q96HA8,Q99728,Q9GZN2,Q9HCU9,Q9NVP2,Q9UKT9,Q9Y294,Q9Y3D8,Q9Y4A5,Q9Y5B0	ASF1A,ASF1B,ATN1,BARD1,BRMS1,CTBP1,CTDP1,EDF1,GFI1B,GTF2A1,GTF2A2,GTF2E1,GTF2E2,GTF2F1,GTF2H2,GTF2H3,GTF2H5,HMGB1,IKZF1,IKZF3,LDB1,LMO2,MSX1,PCSK4,SIAH2,SUB1,TAF10,TAF11,TAF12,TAF1C,TAF2,TAF4,TAF5,TAF6,TAF7,TAF8,TAF9,TGIF2,TRRAP,UBTF,WDYHV1,XPC
5.7.2	G	GO:0005622	8	3	3	0.375			intracellular	B0QYK1,Q86X94,Q96MX4	EWSR1,TAF12
5.7.3	B	GO:0005634	24	23	7	0.958333	23776823	In the tumor cells, nuclear enlargement, nuclear shrinkage, necrosis, vacuolation of nucleus, cytoplasm, pyknotic nuclei, and degenerative changes have been described in the literature.[1, 5-9].	nucleus	A7UKX8,B1A8Z7,P01100,P18074,P19447,P21675,P28749,P32780,P43351,P51532,P51946,P51948,P62195,Q00987,Q08999,Q13315,Q13526,Q6FG41,Q76KU4,Q7KZU6,Q8IUQ4,Q92759,Q99708	ATM,CCNH,ERCC2,ERCC3,FOS,GTF2H1,GTF2H4,MDM2,MNAT1,PIN1,PSMC5,RAD52,RBBP8,RBL1,RBL2,SIAH1,SMARCA4,TAF1
5.8.1	G	GO:0005737	63	44	5	0.698413	7481765	The BRCA1 gene product was identified as a 220-kilodalton nuclear phosphoprotein in normal cells, including breast ductal epithelial cells, and in 18 of 20 tumor cell lines derived from tissues other than breast and ovary. In 16 of 17 breast and ovarian cancer lines and 17 of 17 samples of cells obtained from malignant effusions, however, BRCA1 localized mainly in cytoplasm. Absence of BRCA1 or a…	cytoplasm	A4D0U5,B4DHI8,D2JYH4,O43491,O95425,P02511,P05067,P07384,P07900,P11142,P11171,P11277,P14136,P16157,P16452,P17661,P24666,P31323,P35221,P42574,P50613,P60709,P61764,P62736,P62937,P63261,P68032,P68133,Q01082,Q01484,Q05193,Q05586,Q13813,Q14847,Q15149,Q15942,Q1KLZ0,Q86YD1,Q8IZP0,Q9H0F6,Q9UGI8,Q9UI08,Q9Y237,Q9Y566	ABI1,ACP1,ACTA1,ACTA2,ACTC1,ACTG1,ANK1,ANK2,APP,CAPN1,CASP3,CDK7,CRYAB,CTNNA1,DES,DNM1,EPB41,EPB41L2,EPB42,EVL,GFAP,GRIN1,HSP90AA1,HSPA8,LASP1,PIN4,PLEC,PPIA,PRKAR2B,PS1TP5BP1,PTOV1,SHANK1,SHARPIN,SPTAN1,SPTB,SPTBN1,STXBP1,SVIL,TES,ZYX
5.8.2	G	GO:0005886	19	10	4	0.526316	10976921	We report novel and rapid mechanisms by which E2 prevents chemotherapy or radiation-induced apoptosis of breast cancer, probably mediated through the plasma membrane estrogen receptor.	plasma membrane	A8K0Y4,B2ZZ89,O15162,O15399,P17677,P32418,P42262,Q13976,Q9C0D5,Q9UBY0	GAP43,GRIA2,GRIN2D,PLSCR1,PRKG1,SLC8A1,SLC9A2,SPTBN1,TANC1
5.8.3	G	GO:0005634	9	5	7	0.555556			nucleus	P24855,Q13643,Q15645,Q92889,Q9H4Q4	DNASE1,ERCC4,FHL3,PRDM12,TRIP13
5.8.4	B	GO:0005634	24	23	7	0.958333	23776823	In the tumor cells, nuclear enlargement, nuclear shrinkage, necrosis, vacuolation of nucleus, cytoplasm, pyknotic nuclei, and degenerative changes have been described in the literature.[1, 5-9].	nucleus	A7UKX8,B1A8Z7,P01100,P18074,P19447,P21675,P28749,P32780,P43351,P51532,P51946,P51948,P62195,Q00987,Q08999,Q13315,Q13526,Q6FG41,Q76KU4,Q7KZU6,Q8IUQ4,Q92759,Q99708	ATM,CCNH,ERCC2,ERCC3,FOS,GTF2H1,GTF2H4,MDM2,MNAT1,PIN1,PSMC5,RAD52,RBBP8,RBL1,RBL2,SIAH1,SMARCA4,TAF1
5.9.1	G	GO:0005634	32	29	7	0.90625			nucleus	A4D177,O60264,O75446,O75530,O94776,O95983,P17947,P45973,P46013,P51608,P83916,Q08211,Q09028,Q13185,Q14839,Q15047,Q15910,Q16576,Q6FHQ0,Q6IBN6,Q86YP4,Q8WWY6,Q8WXI9,Q99592,Q9BPX3,Q9BQA5,Q9BYG3,Q9UJW3,Q9Y6K1	CBX1,CBX3,CBX5,CHD4,DHX9,DNMT3A,DNMT3L,EED,EZH2,GATAD2A,GATAD2B,HINFP,MBD3,MBD3L1,MECP2,MKI67,MKI67IP,MTA2,NCAPG,RBBP4,RBBP7,SAP30,SETDB1,SMARCA5,SPI1,ZNF238
5.9.2	B	GO:0005634	9	9	7	1	23776823	In the tumor cells, nuclear enlargement, nuclear shrinkage, necrosis, vacuolation of nucleus, cytoplasm, pyknotic nuclei, and degenerative changes have been described in the literature.[1, 5-9].	nucleus	O43463,P05771,P26358,Q13547,Q14152,Q6IT96,Q96ST3,Q9UBB5,Q9UBC3	DNMT1,DNMT3B,EIF6,HDAC1,MBD2,PRKCB,SIN3A,SUV39H1
5.10.1	G	GO:0005615	33	16	3	0.484848			extracellular space	O60258,O76093,P05230,P09038,P10767,P12034,P15692,P17948,P21781,P31371,P49765,P55075,Q13275,Q53XY6,Q6FGV5,Q99985	FGF1,FGF17,FGF18,FGF2,FGF5,FGF6,FGF7,FGF8,FGF9,FLT1,PGF,SEMA3C,SEMA3F,VEGFA,VEGFB
5.10.2	G	GO:0016020	17	6	3	0.352941	11571639	Membrane-associated binding sites for estrogen may mediate rapid effects of estradiol-17beta that contribute to proliferation of human breast cancers. After controlled homogenization and fractionation of MCF-7 breast cancer cells, the bulk of specific estradiol binding is found in nuclear fractions.	membrane	O14908,P49763,P54764,Q13214,Q14563,Q7LAP4	EPHA4,GIPC1,PGF,SEMA3A,SEMA3B,VEGFB
5.10.3	G	GO:0005886	11	5	4	0.454545			plasma membrane	O14786,O60462,P19022,P35968,Q9UIW2	CDH2,KDR,NELL1,NELL2,PLXNA1
5.10.4	B	GO:0005886	4	4	4	1	10976921	We report novel and rapid mechanisms by which E2 prevents chemotherapy or radiation-induced apoptosis of breast cancer, probably mediated through the plasma membrane estrogen receptor.	plasma membrane	A2A284,P11362,P19174,P22455	FGFR1,FGFR4,PLCG1
5.11.1	G	GO:0005737	26	20	5	0.769231			cytoplasm	A8K9A6,O00303,O15198,O15371,O15372,O75821,O75822,P09914,P48634,P55884,Q13347,Q6IB98,Q92597,Q99613,Q99627,Q99814,Q9H9Q2,Q9UBQ5,Q9UBW8,Q9Y262	COPS7A,COPS7B,COPS8,EIF3B,EIF3C,EIF3CL,EIF3D,EIF3F,EIF3G,EIF3H,EIF3I,EIF3J,EIF3K,EIF3L,EPAS1,IFIT1,NDRG1,PRRC2A,SMAD9
5.11.2	G	GO:0005634	6	3	7	0.5	23776823	In the tumor cells, nuclear enlargement, nuclear shrinkage, necrosis, vacuolation of nucleus, cytoplasm, pyknotic nuclei, and degenerative changes have been described in the literature.[1, 5-9].	nucleus	A8K1H6,Q53QS9,Q9HC44	COPS8,GPBP1L1
5.11.3	B	GO:0005737	7	6	5	0.857143	7481765	The BRCA1 gene product was identified as a 220-kilodalton nuclear phosphoprotein in normal cells, including breast ductal epithelial cells, and in 18 of 20 tumor cell lines derived from tissues other than breast and ovary. In 16 of 17 breast and ovarian cancer lines and 17 of 17 samples of cells obtained from malignant effusions, however, BRCA1 localized mainly in cytoplasm. Absence of BRCA1 or a…	cytoplasm	P14373,P46459,P60228,Q7L5N1,Q9GZR7,Q9NRA8	COPS6,DDX24,EIF3E,EIF4ENIF1,NSF,TRIM27
5.12.1	G	GO:0005634	17	17	7	1			nucleus	O96017,P13010,P16104,P35251,P40692,P43246,P49959,P52701,Q13535,Q14676,Q15554,Q8WXE1,Q92878,Q96SD1,Q9BXW9,Q9NSU2,Q9NYB0	ANTXR1,ATRIP,CHEK2,DCLRE1C,FANCD2,H2AFX,MDC1,MLH1,MRE11A,MSH2,MSH6,RAD50,SERPINA2,SLC19A1,TERF2,TERF2IP,TREX1,XRCC5
5.12.2	B	GO:0005634	6	6	7	1	23776823	In the tumor cells, nuclear enlargement, nuclear shrinkage, necrosis, vacuolation of nucleus, cytoplasm, pyknotic nuclei, and degenerative changes have been described in the literature.[1, 5-9].	nucleus	O60934,P24864,P38398,P54274,P78527,Q6IN79	BRCA1,CCNE1,NBN,PRKDC,TERF1
5.13.1	G	GO:0005737	22	14	5	0.636364	7481765	The BRCA1 gene product was identified as a 220-kilodalton nuclear phosphoprotein in normal cells, including breast ductal epithelial cells, and in 18 of 20 tumor cell lines derived from tissues other than breast and ovary. In 16 of 17 breast and ovarian cancer lines and 17 of 17 samples of cells obtained from malignant effusions, however, BRCA1 localized mainly in cytoplasm. Absence of BRCA1 or a…	cytoplasm	A8MZ91,O14512,O14544,O14744,P00533,P07437,P09543,P36405,P37840,P43034,P43405,Q07021,Q5SU16,Q8N0X7	ARL3,C1QBP,CNP,EGFR,PAFAH1B1,PRMT5,SNCA,SOCS4,SOCS7,SPG20,SYK,TUBB
5.13.2	OG	GO:0016021	8	3	6	0.375			integral to membrane	O75056,Q14831,Q9H2B2	GRM7,SDC3,SYT4
5.13.2	OG	GO:0016020	8	3	3	0.375			membrane	O75056,Q9H270,Q9H2B2	SDC3,SYT4,VPS11
5.13.2	OG	GO:0005634	8	3	7	0.375	23776823	In the tumor cells, nuclear enlargement, nuclear shrinkage, necrosis, vacuolation of nucleus, cytoplasm, pyknotic nuclei, and degenerative changes have been described in the literature.[1, 5-9].	nucleus	O95619,P22087,Q93077	FBL,HIST1H2AC,YEATS4
5.14.1	G	GO:0005829	17	15	7	0.882353	23672670	Caspase-2 is required, at least partially, for apoptosis induction by taxanes in tested breast cancer cells. We suggest that caspase-2 plays the role of an apical caspase in these cells. Caspase-2 seems to be activated via other mechanism than PIDDosome formation. It follows the release of caspase-2 from the nucleus to the cytosol.	cytosol	O00762,P30260,Q12834,Q13042,Q13257,Q15691,Q8NHZ8,Q9H1A4,Q9NYG5,Q9UJX2,Q9UJX3,Q9UJX4,Q9UJX5,Q9UM11,Q9UM13	ANAPC1,ANAPC10,ANAPC11,ANAPC4,ANAPC5,ANAPC7,CDC16,CDC20,CDC23,CDC26,CDC27,FZR1,MAD2L1,MAPRE1,UBE2C
5.15.1	G	GO:0005634	9	9	7	1			nucleus	B4DWT2,O14777,O43264,O95229,Q8NBT2,Q8NG31,Q96IY1,Q9H081,Q9H410	CASC5,DSN1,MIS12,NDC80,NSL1,SPC24,ZW10,ZWINT
5.16.1	G	GO:0016020	7	4	3	0.571429	11571639	Membrane-associated binding sites for estrogen may mediate rapid effects of estradiol-17beta that contribute to proliferation of human breast cancers. After controlled homogenization and fractionation of MCF-7 breast cancer cells, the bulk of specific estradiol binding is found in nuclear fractions.	membrane	O00220,P50591,Q6IBA9,Q9UBN6	TNFRSF10A,TNFRSF10D,TNFSF10
5.17.1	G	GO:0005886	7	6	4	0.857143			plasma membrane	O00560,P21333,P39086,P78352,Q86YM7,Q9NRD5	FLNA,GRIK1,HOMER1,LLGL1,PICK1,SDCBP
5.18.1	OG	GO:0005634	6	4	7	0.666667	23776823	In the tumor cells, nuclear enlargement, nuclear shrinkage, necrosis, vacuolation of nucleus, cytoplasm, pyknotic nuclei, and degenerative changes have been described in the literature.[1, 5-9].	nucleus	O00444,Q8N720,Q9NPA5,Q9NTW7	PLK4,ZFP64,ZNF655
5.18.1	OG	GO:0005622	6	4	3	0.666667			intracellular	Q5JWM1,Q8N720,Q9NPA5,Q9NTW7	ZFP64,ZNF655
5.19.1	G	GO:0005634	5	4	7	0.8	23776823	In the tumor cells, nuclear enlargement, nuclear shrinkage, necrosis, vacuolation of nucleus, cytoplasm, pyknotic nuclei, and degenerative changes have been described in the literature.[1, 5-9].	nucleus	O75400,Q01130,Q07955,Q9NYV4	CDK12,PRPF40A,SRSF1,SRSF2
5.20.1	G	GO:0005634	5	4	7	0.8			nucleus	P43364,Q5T3J3,Q9UKV3,Q9UKY1	ACIN1,LRIF1,MAGEA11,ZHX1
5.21.1	OG	GO:0005829	4	3	7	0.75	23672670	Caspase-2 is required, at least partially, for apoptosis induction by taxanes in tested breast cancer cells. We suggest that caspase-2 plays the role of an apical caspase in these cells. Caspase-2 seems to be activated via other mechanism than PIDDosome formation. It follows the release of caspase-2 from the nucleus to the cytosol.	cytosol	P06744,P55072,P60604	GPI,UBE2G2,VCP
5.21.1	OG	GO:0005737	4	3	5	0.75			cytoplasm	P06744,P55072,Q9UKV5	AMFR,GPI,VCP
5.21.1	OG	GO:0005634	4	3	7	0.75	23776823	In the tumor cells, nuclear enlargement, nuclear shrinkage, necrosis, vacuolation of nucleus, cytoplasm, pyknotic nuclei, and degenerative changes have been described in the literature.[1, 5-9].	nucleus	P06744,P55072,Q9UKV5	AMFR,GPI,VCP
5.23.1	OG	GO:0016021	6	3	6	0.5			integral to membrane	P60468,Q15629,Q6FHL3	NCOA3,SEC61B
5.23.1	OG	GO:0016020	6	3	3	0.5			membrane	P60468,Q15629,Q6FHL3	NCOA3,SEC61B
5.24.1	G	GO:0005634	4	4	7	1	23776823	In the tumor cells, nuclear enlargement, nuclear shrinkage, necrosis, vacuolation of nucleus, cytoplasm, pyknotic nuclei, and degenerative changes have been described in the literature.[1, 5-9].	nucleus	O14595,O15194,O95863,Q9GZU7	CTDSP1,CTDSP2,CTDSPL,SNAI1
5.25.1	G	GO:0005737	4	4	5	1	7481765	The BRCA1 gene product was identified as a 220-kilodalton nuclear phosphoprotein in normal cells, including breast ductal epithelial cells, and in 18 of 20 tumor cell lines derived from tissues other than breast and ovary. In 16 of 17 breast and ovarian cancer lines and 17 of 17 samples of cells obtained from malignant effusions, however, BRCA1 localized mainly in cytoplasm. Absence of BRCA1 or a…	cytoplasm	Q05397,Q14289,Q8IYN9,Q8TDY2	PTK2,PTK2B,RB1CC1
5.26.1	OG	GO:0005829	5	3	7	0.6	23672670	Caspase-2 is required, at least partially, for apoptosis induction by taxanes in tested breast cancer cells. We suggest that caspase-2 plays the role of an apical caspase in these cells. Caspase-2 seems to be activated via other mechanism than PIDDosome formation. It follows the release of caspase-2 from the nucleus to the cytosol.	cytosol	Q16881,Q9BRA2,Q9H3M7	TXNDC17,TXNIP,TXNRD1
5.26.1	OG	GO:0005737	5	3	5	0.6			cytoplasm	Q16881,Q9BRA2,Q9H3M7	TXNDC17,TXNIP,TXNRD1
5.26.1	OG	GO:0005634	5	3	7	0.6	23776823	In the tumor cells, nuclear enlargement, nuclear shrinkage, necrosis, vacuolation of nucleus, cytoplasm, pyknotic nuclei, and degenerative changes have been described in the literature.[1, 5-9].	nucleus	Q16881,Q9H3M7,Q9NS18	GLRX2,TXNIP,TXNRD1
5.27.1	G	GO:0005634	3	3	7	1			nucleus	O14965,Q96IF1,Q9NWT8	AURKA,AURKAIP1,JUB
6.1.1	G	GO:0005634	142	123	7	0.866197	23776823	In the tumor cells, nuclear enlargement, nuclear shrinkage, necrosis, vacuolation of nucleus, cytoplasm, pyknotic nuclei, and degenerative changes have been described in the literature.[1, 5-9].	nucleus	A6NE42,A6NLU7,A8K4I2,A8MZ91,B1AHC8,B1AJV5,B4DQJ2,B4DY22,B7Z3W1,C9JL99,D0VY79,O00422,O14497,O14646,O14744,O14901,O43593,O43683,O60341,O75182,O75190,O75367,O75376,O75381,O75446,O75530,O94776,O95983,P06454,P11387,P12956,P13010,P16104,P16403,P17542,P19784,P20749,P24468,P25685,P27695,P34932,P36508,P45973,P46100,P48552,P51608,P51610,P52630,P52701,P55316,P56524,P63279,Q00688,Q01826,Q02539,Q02880,Q03112,…	APEX1,ARID1A,ARID4B,ASH2L,ATRX,BAZ2A,BCL11B,BCL3,BCOR,BRMS1L,BUB1,CABIN1,CBX5,CDYL,CHD1,CHD4,CSNK2A2,DAXX,DDB2,DDX17,DDX56,DNAJB1,DNAJB6,DNMT3A,DNMT3B,DNMT3L,E2F5,EED,EFCAB6,EID2,EID2B,EIF6,EZH2,FKBP3,FOXG1,GCM1,H2AFX,H2AFY,HCFC1,HDAC4,HDAC5,HDAC6,HDAC9,HEY2,HIC1,HIF1A,HIF1AN,HIST1H1A,HIST1H1C,HR,HSPA4,IKZF1,IKZF3,ING1,KAT5,KDM1A,KLF11,MBD2,MBD3,MBD3L1,MECOM,MECP2,MIER1,MSH6,MTA1,MTA2,MTA3,MYBBP1…
6.1.2	G	GO:0005737	19	9	5	0.473684	7481765	The BRCA1 gene product was identified as a 220-kilodalton nuclear phosphoprotein in normal cells, including breast ductal epithelial cells, and in 18 of 20 tumor cell lines derived from tissues other than breast and ovary. In 16 of 17 breast and ovarian cancer lines and 17 of 17 samples of cells obtained from malignant effusions, however, BRCA1 localized mainly in cytoplasm. Absence of BRCA1 or a…	cytoplasm	P09455,P43355,P53814,P68104,Q16890,Q6IPS9,Q6UWE0,Q7L2E3,Q86Y13	ARID4A,BZRAP1,DHX30,DZIP3,EEF1A1,LRSAM1,MAGEA1,SMTN,TPD52L1
6.1.3	B	GO:0005634	49	43	7	0.877551			nucleus	A7UKX8,B1A8Z7,O43463,O60381,O60921,P08107,P09874,P11388,P12004,P14373,P17947,P21359,P26358,P29374,P35232,P35249,P50750,P51531,P51532,P68400,Q00987,Q01094,Q02447,Q05516,Q09028,Q12873,Q13363,Q13547,Q15014,Q16254,Q16576,Q6FHQ0,Q6IT96,Q7Z2Q5,Q92769,Q969G3,Q96ST3,Q99638,Q9HCU9,Q9P0W2,Q9UIF7,Q9Y618,Q9Y6X2	ARID4A,BRMS1,CDK9,CHD3,CSNK2A1,CTBP1,DNMT1,E2F1,E2F4,GPIHBP1,HDAC1,HDAC2,HMG20B,HSPA1A,HSPA1B,HUS1,MDM2,MORF4L2,MUTYH,NCOR2,NF1,PARP1,PCNA,PHB,PIAS3,RAD9A,RBBP4,RBBP7,RFC4,SIN3A,SMARCA2,SMARCA4,SMARCE1,SP3,SPI1,SUV39H1,TOP2A,TRIM27,ZBTB16
6.1.4	OB	GO:0005886	6	4	4	0.666667	10976921	We report novel and rapid mechanisms by which E2 prevents chemotherapy or radiation-induced apoptosis of breast cancer, probably mediated through the plasma membrane estrogen receptor.	plasma membrane	A8K1U7,P07900,P11142,P12830	FZR1,HSP90AA1,HSPA8
6.1.4	OB	GO:0005737	6	4	5	0.666667			cytoplasm	A8K1U7,P07900,P11142,P12830	FZR1,HSP90AA1,HSPA8
6.2.1	G	GO:0005634	100	77	7	0.77	23776823	In the tumor cells, nuclear enlargement, nuclear shrinkage, necrosis, vacuolation of nucleus, cytoplasm, pyknotic nuclei, and degenerative changes have been described in the literature.[1, 5-9].	nucleus	A3F769,A8K9D9,B1AK66,O00255,O00571,O14746,O14757,O15226,O75469,O75582,O94992,O95571,P04150,P06401,P10914,P14316,P14921,P17096,P18146,P19793,P23396,P23769,P28069,P35637,P42224,P42226,P43699,P46531,P49848,P51003,P52292,P52926,P60510,P61088,P67775,P78337,P78347,Q00403,Q00653,Q01201,Q04864,Q06187,Q07869,Q08211,Q12888,Q13526,Q13625,Q14653,Q14690,Q15544,Q15650,Q15653,Q16566,Q1M182,Q4U0F0,Q546S1,Q5T6U8,…	AKAP8L,BTK,BTRC,CAMK4,CARM1,CHEK1,COMMD1,DDX1,DDX3X,DHX9,EGR1,ETHE1,ETS1,FBXW7,FUS,GATA2,GTF2B,GTF2I,HEXIM1,HMGA1,HMGA2,ING4,IRAK1BP1,IRF1,IRF2,IRF3,KPNA2,MEN1,NFKB2,NFKBIB,NKRF,NKX2-1,NOTCH1,NR1I2,NR1I3,NR3C1,PAPOLA,PDCD11,PGR,PIN1,PITX1,POU1F1,PPARA,PPP1R13L,PPP2CA,PPP4C,REL,RELB,RNF25,RPS3,RPS6KA5,RXRA,SIRT1,SNIP1,STAT1,STAT6,TAF11,TAF4B,TAF6,TERT,TP53BP1,TP53BP2,TRAF6,TRIP4,UBE2N
6.2.2	G	GO:0005737	23	10	5	0.434783	7481765	The BRCA1 gene product was identified as a 220-kilodalton nuclear phosphoprotein in normal cells, including breast ductal epithelial cells, and in 18 of 20 tumor cell lines derived from tissues other than breast and ovary. In 16 of 17 breast and ovarian cancer lines and 17 of 17 samples of cells obtained from malignant effusions, however, BRCA1 localized mainly in cytoplasm. Absence of BRCA1 or a…	cytoplasm	B3KUN1,P58546,Q13873,Q69YG1,Q8IV45,Q8NFH8,Q8NFZ5,Q93008,Q9NRM6,Q9UHD2	BMPR2,IL17RB,MTPN,PPP2CA,REPS2,TBK1,TNIP2,UNC5CL,USP9X
6.2.3	G	GO:0016020	13	4	3	0.307692	11571639	Membrane-associated binding sites for estrogen may mediate rapid effects of estradiol-17beta that contribute to proliferation of human breast cancers. After controlled homogenization and fractionation of MCF-7 breast cancer cells, the bulk of specific estradiol binding is found in nuclear fractions.	membrane	B7Z8Y4,O15027,Q92896,Q9H293	C19orf10,GLG1,SEC16A
6.2.4	OG	GO:0005886	9	3	4	0.333333			plasma membrane	P25942,Q04912,Q99767	APBA2,CD40,MST1R
6.2.4	OG	GO:0005829	9	3	7	0.333333	23672670	Caspase-2 is required, at least partially, for apoptosis induction by taxanes in tested breast cancer cells. We suggest that caspase-2 plays the role of an apical caspase in these cells. Caspase-2 seems to be activated via other mechanism than PIDDosome formation. It follows the release of caspase-2 from the nucleus to the cytosol.	cytosol	O43318,P45985,P52564	MAP2K4,MAP2K6,MAP3K7
6.2.5	OB	GO:0005829	12	10	7	0.833333			cytosol	O15111,P05412,P19838,P25963,P41279,Q04206,Q12933,Q13233,Q99558,Q9Y6K9	CHUK,IKBKG,JUN,MAP3K1,MAP3K14,MAP3K8,NFKB1,NFKBIA,RELA,TANK
6.2.5	OB	GO:0005737	12	10	5	0.833333	7481765	The BRCA1 gene product was identified as a 220-kilodalton nuclear phosphoprotein in normal cells, including breast ductal epithelial cells, and in 18 of 20 tumor cell lines derived from tissues other than breast and ovary. In 16 of 17 breast and ovarian cancer lines and 17 of 17 samples of cells obtained from malignant effusions, however, BRCA1 localized mainly in cytoplasm. Absence of BRCA1 or a…	cytoplasm	O15111,P19838,P25963,P41279,Q04206,Q12933,Q13233,Q92793,Q99558,Q9Y6K9	CHUK,CREBBP,IKBKG,MAP3K1,MAP3K14,MAP3K8,NFKB1,NFKBIA,RELA,TANK
6.3.1	G	GO:0005634	89	78	7	0.876404			nucleus	A4D177,A6H8Y1,A8JZZ0,A8MUS2,O00257,O00716,O14682,O15151,O60583,O75150,O75832,O75884,O94921,P02545,P05549,P09884,P10071,P15336,P15923,P16401,P17480,P20719,P25791,P29375,P32519,P39880,P41218,P42166,P42167,P42575,P42685,P49715,P55345,P63244,Q00577,Q01892,Q02363,Q02548,Q02962,Q06587,Q13029,Q13107,Q13185,Q13573,Q13574,Q13950,Q14209,Q15291,Q15643,Q15744,Q16533,Q2TB39,Q53T66,Q5TAV5,Q5THJ1,Q5TKA1,Q5VUU6,…	ARID3B,ATF2,BAG1,BNC2,CASP2,CBX3,CBX4,CCNT2,CDK14,CEBPA,CEBPE,CUX1,DGKZ,E2F2,E2F3,E4F1,EID1,ELF1,ENC1,FRK,FZR1,GLI3,GNB2L1,GTF3C2,HIST1H1B,HOXA5,ID2,KDM5A,KDM5B,L3MBTL1,LIN9,LMNA,LMO2,MDM4,MNDA,MORF4L1,MRFAP1,PA2G4,PAX2,PAX5,PELP1,POLA1,PRDM2,PRMT2,PSMD10,PTPN18,PURA,RBAK,RBBP5,RBBP8,RBBP9,RING1,RNF40,RUNX2,SNAPC1,SNAPC3,SNW1,SPIB,SUV420H2,TCF7L1,TFAP2A,THOC1,TMPO,TRIP11,UBTF,USP4,ZFP36L1
6.3.2	G	GO:0005737	11	4	5	0.363636	7481765	The BRCA1 gene product was identified as a 220-kilodalton nuclear phosphoprotein in normal cells, including breast ductal epithelial cells, and in 18 of 20 tumor cell lines derived from tissues other than breast and ovary. In 16 of 17 breast and ovarian cancer lines and 17 of 17 samples of cells obtained from malignant effusions, however, BRCA1 localized mainly in cytoplasm. Absence of BRCA1 or a…	cytoplasm	O75569,O95996,P05120,Q8IZK9	ANAPC2,APOC2,PRKRA,PSMD10,SERPINB2,SLC25A23
6.3.3	G	GO:0005829	7	3	7	0.428571	23672670	Caspase-2 is required, at least partially, for apoptosis induction by taxanes in tested breast cancer cells. We suggest that caspase-2 plays the role of an apical caspase in these cells. Caspase-2 seems to be activated via other mechanism than PIDDosome formation. It follows the release of caspase-2 from the nucleus to the cytosol.	cytosol	P00374,P45984,Q92569	DHFR,MAPK9,PIK3R3
6.4.1	G	GO:0005737	79	41	5	0.518987			cytoplasm	B2ZP79,O00291,O14727,O15519,O43353,O60260,O60763,O60936,O75618,O95819,P05067,P05783,P06746,P10415,P10636,P16070,P21127,P27361,P31944,P49585,P55957,P63165,Q07817,Q13077,Q13158,Q13418,Q15121,Q15149,Q15628,Q7Z784,Q8N488,Q99615,Q9GZQ8,Q9NPP4,Q9NWB7,Q9UKL3,Q9ULW0,Q9UQ88,Q9Y239,Q9Y692,Q9Y6E0	APAF1,APP,BCL2,BCL2L1,BID,CASP14,CASP8AP2,CD44,CDK11A,CDK11B,CFLAR,DEDD,DNAJC7,FADD,GMEB1,HIP1,IFT57,ILK,KRT18,MAP1LC3B,MAP4K4,MAPK3,MAPT,NLRC4,NOD1,NOL3,PARK2,PCYT1A,PEA15,PLEC,POLB,RIPK2,RYBP,STK24,SUMO1,TPX2,TRADD,TRAF1,USO1
6.4.2	G	GO:0005634	38	21	7	0.552632	23776823	In the tumor cells, nuclear enlargement, nuclear shrinkage, necrosis, vacuolation of nucleus, cytoplasm, pyknotic nuclei, and degenerative changes have been described in the literature.[1, 5-9].	nucleus	B1AT47,B2CIS9,B6ZGS9,C9JU95,O60238,O75943,P15927,P18858,P19438,P39748,P40937,P40938,Q12800,Q13492,Q13601,Q643R0,Q6FHX6,Q8WXF8,Q96RI1,Q9NS56,Q9UGN5	BNIP3L,CASP14,DEDD2,FEN1,GMEB1,KRR1,LRIG1,NR1H4,PARP2,PICALM,RAD17,RFC3,RFC5,RPA2,TFCP2,TNFRSF1A,TOPORS,TPX2
6.4.3	G	GO:0016021	17	7	6	0.411765			integral to membrane	B3KQ79,O00220,O14763,P25445,P42261,Q6IBV1,Q9HAV5	BCAP31,BNIP3L,EDA2R,FASN,GRIA1,TNFRSF10A,TNFRSF10B
6.4.4	G	GO:0005622	10	5	3	0.5			intracellular	P19525,P78560,Q15311,Q53XL1,Q5TZN6	CRADD,EIF2AK2,NOL3,RALBP1
6.5.1	G	GO:0005634	58	33	7	0.568966	23776823	In the tumor cells, nuclear enlargement, nuclear shrinkage, necrosis, vacuolation of nucleus, cytoplasm, pyknotic nuclei, and degenerative changes have been described in the literature.[1, 5-9].	nucleus	O43929,O95273,P10244,P23025,P29084,P42771,P42773,P49841,P55273,P55769,P62877,P62979,P63146,P63167,P98177,Q01196,Q13216,Q13562,Q13618,Q14919,Q6FI27,Q7L590,Q7L5N1,Q8N726,Q96B36,Q9BZE0,Q9HCS7,Q9NS91,Q9UBZ9,Q9UKG1,Q9UNA4,Q9Y222,Q9Y3C5	AKT1S1,APPL1,CCNDBP1,CDKN2A,CDKN2C,CDKN2D,COPS6,CUL3,DMTF1,DRAP1,DYNLL1,ERCC8,FOXO4,GLIS2,GSK3B,GTF2E2,MCM10,MYBL2,NEUROD1,NHP2L1,ORC4,POLI,RAD18,RBX1,REV1,RNF11,RPS27A,RUNX1,UBE2B,XAB2,XPA
6.5.2	G	GO:0005737	25	9	5	0.36	7481765	The BRCA1 gene product was identified as a 220-kilodalton nuclear phosphoprotein in normal cells, including breast ductal epithelial cells, and in 18 of 20 tumor cell lines derived from tissues other than breast and ovary. In 16 of 17 breast and ovarian cancer lines and 17 of 17 samples of cells obtained from malignant effusions, however, BRCA1 localized mainly in cytoplasm. Absence of BRCA1 or a…	cytoplasm	O15530,P07437,P51693,P56279,Q5JY77,Q5SU16,Q7Z6J0,Q92574,Q9UII4	APLP1,GPRASP1,HERC5,PDPK1,SH3RF1,TCL1A,TSC1,TUBB
6.5.3	G	GO:0005739	16	5	7	0.3125			mitochondrion	O95716,P40305,P56278,Q6IB77,Q9GZT6	CCDC90B,GLYAT,IFI27,MTCP1NB,RAB3D
6.6.1	G	GO:0005737	79	35	5	0.443038			cytoplasm	A4D0Z4,O00308,O43251,O43255,O43639,O75093,P04406,P17858,P25788,P46379,P48634,P61204,P61289,P98164,Q15654,Q3KQU3,Q5T0V1,Q6ZWJ1,Q8IUQ4,Q8WUM4,Q92832,Q93062,Q96CN9,Q96EP0,Q96J02,Q96PM5,Q96R06,Q99698,Q99750,Q99973,Q9BSW2,Q9H0M0,Q9HC77,Q9NWB1,Q9UQB8	ARF3,BAG6,BAIAP2,CENPJ,EFCAB4B,GAPDH,GCC1,ITCH,LRP2,LYST,MAP7D1,MDFI,NCK2,NELL1,PDCD6IP,PFKL,PRRC2A,PSMA3,PSME3,PTEN,RBFOX1,RBFOX2,RBPMS,RCHY1,RNF31,SIAH1,SIAH2,SLIT1,SPAG5,STXBP4,TRIP6,WWP1,WWP2
6.6.2	G	GO:0005634	44	12	7	0.272727	23776823	In the tumor cells, nuclear enlargement, nuclear shrinkage, necrosis, vacuolation of nucleus, cytoplasm, pyknotic nuclei, and degenerative changes have been described in the literature.[1, 5-9].	nucleus	O43439,O95251,P61964,P98175,Q86TM6,Q8WYB5,Q92794,Q9BQY4,Q9P2R6,Q9ULU4,Q9Y3T9,Q9Y4B4	CBFA2T2,MYST2,MYST3,MYST4,NOC2L,RAD54L2,RBM10,RERE,RHOXF2,SYVN1,WDR5,ZMYND8
6.6.3	OG	GO:0031012	32	8	3	0.25	17719831	During breast development and cancer progression, the extracellular matrix is dynamically altered such that its composition, turnover, processing and orientation change dramatically. These modifications influence mammary epithelial cell shape, and modulate growth factor and hormonal responses to regulate processes including branching morphogenesis and alveolar differentiation. Malignant transform…	extracellular matrix	O00468,P23142,P52943,Q12805,Q14766,Q6IAL4,Q8N2S1,Q9UBX5	AGRN,CRIP2,EFEMP1,FBLN1,FBLN5,LTBP1,LTBP4
6.6.3	OG	GO:0005615	32	8	3	0.25			extracellular space	A2VEC9,P23142,P28799,Q12805,Q8N2S1,Q92824,Q9H2X0,Q9UBX5	CHRD,EFEMP1,FBLN1,FBLN5,GRN,LTBP4,PCSK5,SSPO
6.6.4	G	GO:0005886	20	6	4	0.3	10976921	We report novel and rapid mechanisms by which E2 prevents chemotherapy or radiation-induced apoptosis of breast cancer, probably mediated through the plasma membrane estrogen receptor.	plasma membrane	A6BM72,O15162,P02686,Q86UL8,Q96QZ7,Q9Y219	CNKSR3,JAG2,MAGI2,MEGF11,PLSCR1,PRG2
6.6.5	G	GO:0005622	14	4	3	0.285714			intracellular	A0A962,B0QYK1,Q5YLC1,Q96MX4	EWSR1,RNF31,WWP1
6.7.1	G	GO:0005737	64	41	5	0.640625	7481765	The BRCA1 gene product was identified as a 220-kilodalton nuclear phosphoprotein in normal cells, including breast ductal epithelial cells, and in 18 of 20 tumor cell lines derived from tissues other than breast and ovary. In 16 of 17 breast and ovarian cancer lines and 17 of 17 samples of cells obtained from malignant effusions, however, BRCA1 localized mainly in cytoplasm. Absence of BRCA1 or a…	cytoplasm	A4D2P0,O00562,O14578,O14974,O15068,O15085,O60610,P10911,P11245,P19174,P31150,P41227,P52566,P52824,Q07960,Q13017,Q13393,Q13464,Q16512,Q16513,Q5T5U3,Q6N069,Q6PFW2,Q6WCQ1,Q6ZSZ5,Q7Z698,Q86VW2,Q8IUC4,Q92974,Q969H4,Q99819,Q9BSU3,Q9H4E7,Q9HCE7,Q9NR80,Q9NR81,Q9NZN5,Q9UI14,Q9UKW4,Q9Y3L3,Q9Y4D1	ARHGAP1,ARHGAP21,ARHGAP5,ARHGDIB,ARHGDIG,ARHGEF11,ARHGEF12,ARHGEF18,ARHGEF2,ARHGEF25,ARHGEF3,ARHGEF4,CIT,CNKSR1,DAAM1,DEFA6,DGKQ,DIAPH1,GDI1,MCF2,MCF2L,MPRIP,NAA10,NAA11,NAA16,PITPNM1,PKN1,PKN2,PLCG1,PLD1,PPP1R12A,RABAC1,RAC1,RHPN2,ROCK1,SH3BP1,SLC38A1,SMURF1,SPRED2,VAV3
6.7.2	G	GO:0005622	23	9	3	0.391304			intracellular	A4D2P1,O60890,P61254,Q547Q3,Q7Z6B7,Q8TCX5,Q9BST9,Q9H7P9,Q9P107	GMIP,OPHN1,PLEKHG2,RAC1,RHPN1,RPL26,RTKN,SMURF1,SRGAP1
6.7.3	G	GO:0016020	14	6	3	0.428571	11571639	Membrane-associated binding sites for estrogen may mediate rapid effects of estradiol-17beta that contribute to proliferation of human breast cancers. After controlled homogenization and fractionation of MCF-7 breast cancer cells, the bulk of specific estradiol binding is found in nuclear fractions.	membrane	O60725,P63000,P78357,Q14643,Q5T7S2,Q86UP2	CNTNAP1,ICMT,ITPR1,KTN1,RAC1,TGFBR1
6.7.4	G	GO:0005886	8	4	4	0.5			plasma membrane	A2A284,P36897,P48995,Q13972	PLCG1,RASGRF1,TGFBR1,TRPC1
6.7.5	OB	GO:0005886	5	5	4	1	10976921	We report novel and rapid mechanisms by which E2 prevents chemotherapy or radiation-induced apoptosis of breast cancer, probably mediated through the plasma membrane estrogen receptor.	plasma membrane	A8MU64,O14641,P21980,P61586,Q05513	DVL2,PRKCZ,RHOA,TGM2
6.7.5	OB	GO:0005737	5	5	5	1			cytoplasm	A8MU64,O14641,P21980,P61586,Q05513	DVL2,PRKCZ,RHOA,TGM2
6.8.1	G	GO:0005737	42	21	5	0.5	7481765	The BRCA1 gene product was identified as a 220-kilodalton nuclear phosphoprotein in normal cells, including breast ductal epithelial cells, and in 18 of 20 tumor cell lines derived from tissues other than breast and ovary. In 16 of 17 breast and ovarian cancer lines and 17 of 17 samples of cells obtained from malignant effusions, however, BRCA1 localized mainly in cytoplasm. Absence of BRCA1 or a…	cytoplasm	O43572,P00533,P11137,P13569,P13861,P15311,P24588,P31323,Q02952,Q13023,Q13402,Q13485,Q14847,Q7Z4T9,Q86UN6,Q8NFP9,Q8TBZ2,Q99996,Q9P0M2,Q9UKA4,Q9Y6D5	AKAP10,AKAP11,AKAP12,AKAP14,AKAP5,AKAP6,AKAP7,AKAP9,ARFGEF2,CFTR,EGFR,EZR,GPT,LASP1,MAP2,MYCBPAP,MYO7A,NBEA,PRKAR2A,PRKAR2B,SMAD4
6.8.2	G	GO:0016021	21	7	6	0.333333			integral to membrane	B1PKY1,P01891,P07949,P13612,Q92667,Q92736,Q9BTX6	AKAP1,HLA-A,ITGA4,RET,RYR2
6.8.3	G	GO:0005886	14	4	4	0.285714			plasma membrane	O43687,P04439,P47872,Q14344	AKAP7,GNA13,HLA-A,SCTR
6.8.4	B	GO:0005634	24	15	7	0.625	23776823	In the tumor cells, nuclear enlargement, nuclear shrinkage, necrosis, vacuolation of nucleus, cytoplasm, pyknotic nuclei, and degenerative changes have been described in the literature.[1, 5-9].	nucleus	B7Z4Z5,O43823,O75081,O75400,P17612,P24864,P24941,P35250,P62140,P84022,Q06455,Q12802,Q15796,Q53XR6,Q7Z4J5	AKAP13,AKAP8,CBFA2T3,CCNE1,CDK2,PPP1CB,PRKCA,PRPF40A,RFC2,RUNX1T1,SMAD2,SMAD3
6.8.5	B	GO:0005737	9	6	5	0.666667	7481765	The BRCA1 gene product was identified as a 220-kilodalton nuclear phosphoprotein in normal cells, including breast ductal epithelial cells, and in 18 of 20 tumor cell lines derived from tissues other than breast and ovary. In 16 of 17 breast and ovarian cancer lines and 17 of 17 samples of cells obtained from malignant effusions, however, BRCA1 localized mainly in cytoplasm. Absence of BRCA1 or a…	cytoplasm	A8MYJ1,B0LPF3,P14672,P62993,Q92558,Q9ULZ3	AKAP13,GRB2,PYCARD,SLC2A4,WASF1
6.9.1	G	GO:0005737	42	19	5	0.452381			cytoplasm	O14508,O14543,O43765,O60674,P17706,P23458,P29350,P29353,P29597,P35225,P42680,P42684,P43403,P51692,P63104,Q06124,Q13322,Q53XS4,Q6FI39	ABL2,GRB10,IL13,JAK1,JAK2,NR4A3,PTPN11,PTPN2,PTPN6,SGTA,SHC1,SOCS2,SOCS3,STAT5B,TYK2,YWHAZ,ZAP70
6.9.2	G	GO:0005886	23	6	4	0.26087	10976921	We report novel and rapid mechanisms by which E2 prevents chemotherapy or radiation-induced apoptosis of breast cancer, probably mediated through the plasma membrane estrogen receptor.	plasma membrane	O95782,P04040,P19320,P24394,P78552,Q9BXR5	AP2A1,GLYAT,IL13RA1,IL4R,TLR10,VCAM1
6.9.3	G	GO:0016020	17	3	3	0.176471	11571639	Membrane-associated binding sites for estrogen may mediate rapid effects of estradiol-17beta that contribute to proliferation of human breast cancers. After controlled homogenization and fractionation of MCF-7 breast cancer cells, the bulk of specific estradiol binding is found in nuclear fractions.	membrane	D1CS21,Q14627,Q5JSL4	IL13RA1,IL13RA2,TLR10
6.9.4	B	GO:0005829	11	7	7	0.636364			cytosol	O15524,P15498,P27986,P42229,P52735,P62937,Q4JHT5	PIK3R1,PPIA,SOCS1,STAT5A,VAV1,VAV2
6.9.5	B	GO:0005634	4	3	7	0.75	23776823	In the tumor cells, nuclear enlargement, nuclear shrinkage, necrosis, vacuolation of nucleus, cytoplasm, pyknotic nuclei, and degenerative changes have been described in the literature.[1, 5-9].	nucleus	P10912,Q14686,Q59GY7	GHR,NCOA6,STAT5A
6.10.1	G	GO:0005634	40	30	7	0.75			nucleus	O15287,O15360,O75410,P18074,P19447,P32780,P43351,P49450,P50613,P53350,Q00597,Q06609,Q13888,Q13889,Q14469,Q53HL2,Q6ZNA8,Q6ZYL4,Q76KU4,Q7KZU6,Q7Z589,Q86YC2,Q92759,Q96GD4,Q99728,Q9BXW9,Q9HB96,Q9NPI8,Q9NQS7,Q9P287	AURKB,BARD1,BCCIP,C21orf33,CDCA8,CDK7,CENPA,EMSY,ERCC2,ERCC3,FANCA,FANCC,FANCD2,FANCE,FANCF,FANCG,GTF2H1,GTF2H2,GTF2H3,GTF2H4,GTF2H5,INCENP,PALB2,PLK1,RAD51,RAD52,TACC1
6.10.2	OG	GO:0005829	10	4	7	0.4	23672670	Caspase-2 is required, at least partially, for apoptosis induction by taxanes in tested breast cancer cells. We suggest that caspase-2 plays the role of an apical caspase in these cells. Caspase-2 seems to be activated via other mechanism than PIDDosome formation. It follows the release of caspase-2 from the nucleus to the cytosol.	cytosol	P11511,P14625,P20936,Q9NR28	CYP19A1,DIABLO,HSP90B1,RASA1
6.10.2	OG	GO:0005737	10	4	5	0.4			cytoplasm	P11511,P20936,Q8N1V2,Q9NR28	CYP19A1,DIABLO,RASA1,WDR16
6.11.1	G	GO:0005886	34	13	4	0.382353	10976921	We report novel and rapid mechanisms by which E2 prevents chemotherapy or radiation-induced apoptosis of breast cancer, probably mediated through the plasma membrane estrogen receptor.	plasma membrane	P02452,P05106,P06239,P08123,P14923,P18433,P21926,P42262,P42263,P56945,Q08722,Q8WU20,Q9Y4H2	BCAR1,CD47,CD9,COL1A1,COL1A2,FRS2,GRIA2,GRIA3,IRS2,ITGB3,JUP,LCK,PTPRA
6.11.2	G	GO:0005634	21	7	7	0.333333			nucleus	P12757,Q15406,Q6UWZ7,Q86XR8,Q96RL1,Q9C086,Q9Y679	AUP1,CEP57,FAM175A,INO80B,NR6A1,SKIL,UIMC1
6.11.3	OG	GO:0031012	14	4	3	0.285714	17719831	During breast development and cancer progression, the extracellular matrix is dynamically altered such that its composition, turnover, processing and orientation change dramatically. These modifications influence mammary epithelial cell shape, and modulate growth factor and hormonal responses to regulate processes including branching morphogenesis and alveolar differentiation. Malignant transform…	extracellular matrix	P11047,P12111,P14543,P27658	COL6A3,COL8A1,LAMC1,NID1
6.11.3	OG	GO:0005737	14	4	5	0.285714			cytoplasm	O75145,O75334,P14543,Q13136	NID1,PPFIA1,PPFIA2,PPFIA3
6.11.3	OG	GO:0005615	14	4	3	0.285714	12142076	Angiogenesis is important in tumor growth, progression and metastatic dissemination. Vascular endothelial growth factor (VEGF) is one key factor in promotion of breastcancer angiogenesis. VEGFs are bioactive in the extracellularspace where they become available to the endothelial cells.	extracellular space	P07942,P11047,P12111,P25391	COL6A3,LAMA1,LAMB1,LAMC1
6.11.3	OG	GO:0005604	14	4	5	0.285714			basement membrane	P07942,P11047,P25391,P27658	COL8A1,LAMA1,LAMB1,LAMC1
6.12.1	OG	GO:0005737	19	13	5	0.684211	7481765	The BRCA1 gene product was identified as a 220-kilodalton nuclear phosphoprotein in normal cells, including breast ductal epithelial cells, and in 18 of 20 tumor cell lines derived from tissues other than breast and ovary. In 16 of 17 breast and ovarian cancer lines and 17 of 17 samples of cells obtained from malignant effusions, however, BRCA1 localized mainly in cytoplasm. Absence of BRCA1 or a…	cytoplasm	O00505,P07947,P07948,P09936,P14635,P16949,P27348,P30281,P31946,P62258,Q00535,Q04917,Q92905	CCNB1,CCND3,CDK5,COPS5,KPNA3,LYN,STMN1,UCHL1,YES1,YWHAB,YWHAE,YWHAH,YWHAQ
6.12.1	OG	GO:0005634	19	13	7	0.684211			nucleus	B3KQ22,O00505,O96020,P07948,P09936,P14635,P27348,P30281,P31946,Q00535,Q5MJ70,Q92905,Q9UKX7	CCNB1,CCND3,CCNE2,CDK5,COPS5,KPNA3,LYN,NUP50,SPDYA,UCHL1,YWHAB,YWHAQ
6.12.3	B	GO:0005634	19	15	7	0.789474	23776823	In the tumor cells, nuclear enlargement, nuclear shrinkage, necrosis, vacuolation of nucleus, cytoplasm, pyknotic nuclei, and degenerative changes have been described in the literature.[1, 5-9].	nucleus	A4D2A2,B0LPE5,B7Z7E3,O14980,O15131,P00519,P20248,P31749,P33993,P36873,P46527,P62136,P78396,Q07161,Q6I9V6	ABL1,AKT1,CCNA1,CCNA2,CDKN1B,KPNA5,MCM7,PPP1CA,PPP1CC,XPO1
6.12.4	B	GO:0005829	4	4	7	1	23672670	Caspase-2 is required, at least partially, for apoptosis induction by taxanes in tested breast cancer cells. We suggest that caspase-2 plays the role of an apical caspase in these cells. Caspase-2 seems to be activated via other mechanism than PIDDosome formation. It follows the release of caspase-2 from the nucleus to the cytosol.	cytosol	P12931,P52565,P61981,Q13309	ARHGDIA,SKP2,SRC,YWHAG
6.13.1	G	GO:0005886	34	15	4	0.441176	10976921	We report novel and rapid mechanisms by which E2 prevents chemotherapy or radiation-induced apoptosis of breast cancer, probably mediated through the plasma membrane estrogen receptor.	plasma membrane	B2ZZ83,O14745,O75369,O95980,P04899,P07359,P16473,P18827,P22888,P25024,P25025,P63092,Q16570,Q5JWF2,Q9HAU4	CXCR1,CXCR2,DARC,FLNB,GNAI2,GNAS,GP1BA,LHCGR,RECK,SDC1,SLC9A3R1,SMURF2,TSHR
6.13.2	G	GO:0005737	19	5	5	0.263158			cytoplasm	O14908,O15259,O60595,P29459,Q8WUP2	FBLIM1,GIPC1,IL12A,NPHP1
6.13.3	G	GO:0016021	14	4	6	0.285714			integral to membrane	P27824,Q53PC4,Q5Y7A2,Q7L1S5	CANX,CHST9,CXCR2,DARC,FUZ
6.13.4	G	GO:0005615	10	3	3	0.3			extracellular space	P02776,P13236,P14780	CCL4,MMP9,PF4
6.14.1	G	GO:0005634	38	32	7	0.842105	23776823	In the tumor cells, nuclear enlargement, nuclear shrinkage, necrosis, vacuolation of nucleus, cytoplasm, pyknotic nuclei, and degenerative changes have been described in the literature.[1, 5-9].	nucleus	A0JLT2,O15125,O43513,O60244,O75448,O75586,O95402,P24863,P25440,P42772,Q13503,Q15528,Q15648,Q59GV3,Q658Y7,Q68CP9,Q71SY5,Q8NFD5,Q8TAQ2,Q92585,Q93074,Q96G25,Q96GM5,Q9H204,Q9H944,Q9NPJ6,Q9NVC6,Q9NWA0,Q9P086,Q9UHV7,Q9Y2X0,Q9Y3C7	ARID1B,ARID2,BRD2,CCNC,CDKN2B,MAML1,MBD4,MED11,MED12,MED13,MED14,MED16,MED17,MED19,MED20,MED21,MED22,MED24,MED26,MED28,MED31,MED4,MED6,MED7,MED8,MED9,SMARCC2,SMARCD1
6.14.2	G	GO:0005737	6	3	5	0.5	7481765	The BRCA1 gene product was identified as a 220-kilodalton nuclear phosphoprotein in normal cells, including breast ductal epithelial cells, and in 18 of 20 tumor cell lines derived from tissues other than breast and ovary. In 16 of 17 breast and ovarian cancer lines and 17 of 17 samples of cells obtained from malignant effusions, however, BRCA1 localized mainly in cytoplasm. Absence of BRCA1 or a…	cytoplasm	P60709,Q03393,Q1KLZ0	ACTG1,PS1TP5BP1,PTS
6.15.1	G	GO:0005737	24	17	5	0.708333			cytoplasm	O00401,O43516,O60716,O75146,P14598,P16591,P43405,P50570,P61158,P61160,P98174,Q05193,Q07157,Q53QM2,Q68EM7,Q9UPX8,Q9UQB3	ACTR2,ACTR3,ARHGAP17,CTNND1,CTNND2,DNM1,DNM2,FER,FGD1,HIP1R,NCF1,SHANK2,SYK,TJP1,WASL,WIPF1
6.15.2	G	GO:0016021	7	3	6	0.428571			integral to membrane	A1L467,O75056,P08581	SDC3,SLTM
6.16.1	G	GO:0005737	17	10	5	0.588235			cytoplasm	B7Z6V1,P06730,P11940,Q04637,Q13541,Q6P2E9,Q86XN8,Q8IW41,Q9BUB5,Q9NRA8	EDC4,EIF4E,EIF4EBP1,EIF4ENIF1,EIF4G1,MAPKAPK5,MEX3D,MKNK1,PABPC1
6.16.2	OB	GO:0005829	3	3	7	1	23672670	Caspase-2 is required, at least partially, for apoptosis induction by taxanes in tested breast cancer cells. We suggest that caspase-2 plays the role of an apical caspase in these cells. Caspase-2 seems to be activated via other mechanism than PIDDosome formation. It follows the release of caspase-2 from the nucleus to the cytosol.	cytosol	P05771,P17252,P29590	PML,PRKCA,PRKCB
6.16.2	OB	GO:0005737	3	3	5	1			cytoplasm	P05771,P17252,P29590	PML,PRKCA,PRKCB
6.16.2	OB	GO:0005634	3	3	7	1	23776823	In the tumor cells, nuclear enlargement, nuclear shrinkage, necrosis, vacuolation of nucleus, cytoplasm, pyknotic nuclei, and degenerative changes have been described in the literature.[1, 5-9].	nucleus	P05771,P17252,P29590	PML,PRKCA,PRKCB
6.17.1	G	GO:0005634	18	11	7	0.611111			nucleus	O15205,P49454,Q02224,Q13042,Q13257,Q15013,Q7LCB3,Q92731,Q9UI95,Q9UJX6,Q9Y3Q8	ANAPC2,CDC16,CENPE,CENPF,ESR2,MAD2L1,MAD2L1BP,MAD2L2,TSC22D4,UBD
6.17.2	G	GO:0005886	7	3	4	0.428571	10976921	We report novel and rapid mechanisms by which E2 prevents chemotherapy or radiation-induced apoptosis of breast cancer, probably mediated through the plasma membrane estrogen receptor.	plasma membrane	B2RNB2,P32927,P78536	ADAM17,CSF2RB
6.18.1	OG	GO:0016021	8	5	6	0.625			integral to membrane	O14786,P11362,P21802,P22607,Q8IXC7	FGFR1,FGFR2,FGFR3,NELL1
6.18.1	OG	GO:0005886	8	5	4	0.625			plasma membrane	O14786,P11362,P21802,P22455,P22607	FGFR1,FGFR2,FGFR3,FGFR4,NELL1
6.19.1	G	GO:0005886	8	4	4	0.5	10976921	We report novel and rapid mechanisms by which E2 prevents chemotherapy or radiation-induced apoptosis of breast cancer, probably mediated through the plasma membrane estrogen receptor.	plasma membrane	P07384,P14778,P27930,Q9NPH3	CAPN1,IL1R1,IL1R2,IL1RAP
6.19.2	OG	GO:0005829	4	3	7	0.75			cytosol	P01583,Q99584,Q99608	IL1A,NDN,S100A13
6.19.2	OG	GO:0005615	4	3	3	0.75	12142076	Angiogenesis is important in tumor growth, progression and metastatic dissemination. Vascular endothelial growth factor (VEGF) is one key factor in promotion of breastcancer angiogenesis. VEGFs are bioactive in the extracellularspace where they become available to the endothelial cells.	extracellular space	P01583,Q53QF9,Q99584	IL1A,S100A13
6.22.1	OG	GO:0005737	3	3	5	1	7481765	The BRCA1 gene product was identified as a 220-kilodalton nuclear phosphoprotein in normal cells, including breast ductal epithelial cells, and in 18 of 20 tumor cell lines derived from tissues other than breast and ovary. In 16 of 17 breast and ovarian cancer lines and 17 of 17 samples of cells obtained from malignant effusions, however, BRCA1 localized mainly in cytoplasm. Absence of BRCA1 or a…	cytoplasm	Q504W6,Q8NHY2,Q96FS4	RFWD2,SIPA1
6.22.1	OG	GO:0005634	3	3	7	1			nucleus	Q504W6,Q8NHY2,Q96FS4	RFWD2,SIPA1
6.23.1	OG	GO:0016020	3	3	3	1	11571639	Membrane-associated binding sites for estrogen may mediate rapid effects of estradiol-17beta that contribute to proliferation of human breast cancers. After controlled homogenization and fractionation of MCF-7 breast cancer cells, the bulk of specific estradiol binding is found in nuclear fractions.	membrane	P05177,P11712,P16435	CYP1A2,CYP2C9,POR
6.23.1	OG	GO:0005792	3	3	7	1			microsome	P05177,P11712,P16435	CYP1A2,CYP2C9,POR
6.23.1	OG	GO:0005789	3	3	9	1			endoplasmic reticulum membrane	P05177,P11712,P16435	CYP1A2,CYP2C9,POR
6.23.1	OG	GO:0005783	3	3	7	1			endoplasmic reticulum	P05177,P11712,P16435	CYP1A2,CYP2C9,POR
6.25.1	OG	GO:0005829	4	3	7	0.75	23672670	Caspase-2 is required, at least partially, for apoptosis induction by taxanes in tested breast cancer cells. We suggest that caspase-2 plays the role of an apical caspase in these cells. Caspase-2 seems to be activated via other mechanism than PIDDosome formation. It follows the release of caspase-2 from the nucleus to the cytosol.	cytosol	O43264,P50748,Q9H900	KNTC1,ZW10,ZWILCH
6.25.1	OG	GO:0005737	4	3	5	0.75			cytoplasm	O43264,P50748,Q6NUQ1	KNTC1,RINT1,ZW10
6.25.1	OG	GO:0005694	4	3	7	0.75			chromosome	O43264,P50748,Q9H900	KNTC1,ZW10,ZWILCH
7.1.1	G	GO:0005634	148	117	7	0.790541	23776823	In the tumor cells, nuclear enlargement, nuclear shrinkage, necrosis, vacuolation of nucleus, cytoplasm, pyknotic nuclei, and degenerative changes have been described in the literature.[1, 5-9].	nucleus	A7UKX8,A8MUS2,O15111,O15164,O15514,O43251,O43524,O60563,O75925,O75934,O94906,O94992,P01160,P04626,P05412,P06401,P10588,P10589,P11474,P13056,P14859,P17275,P17535,P17676,P17844,P17861,P19838,P22415,P24385,P24864,P27540,P29350,P29353,P29372,P29375,P30305,P31751,P34932,P35222,P35869,P36956,P38936,P42229,P49116,P49796,P49815,P50613,P51531,P51812,P51843,P51946,P51948,P61371,P62195,P63279,P78317,P98177,…	AHR,AKT2,ARNT,ATAD2,BCAS2,CCND1,CCNE1,CCNH,CCNT1,CDC25B,CDK7,CDKN1A,CEBPB,CHUK,CITED1,COBRA1,COPS5,CTNNB1,CUEDC2,CUL4B,DDX5,DDX54,DNTTIP2,ERBB2,ESRRA,FHL2,FLII,FOXO1,FOXO3,FOXO4,GTF2B,HEXIM1,HSPA4,ISL1,ITGB3BP,JUN,JUNB,JUND,KDM5A,KIF1A,LDB1,MDM2,MMS19,MNAT1,MPG,MTA1,MVP,NCOA2,NCOA3,NCOA7,NFKB1,NPPA,NR0B1,NR0B2,NR2C1,NR2C2,NR2F1,NR2F6,NSD1,PELP1,PGR,PHB2,PIAS1,PIAS3,PNRC2,POLR1B,POLR2D,POU2F1,POU4…
7.1.2	G	GO:0005829	31	20	7	0.645161	23672670	Caspase-2 is required, at least partially, for apoptosis induction by taxanes in tested breast cancer cells. We suggest that caspase-2 plays the role of an apical caspase in these cells. Caspase-2 seems to be activated via other mechanism than PIDDosome formation. It follows the release of caspase-2 from the nucleus to the cytosol.	cytosol	A8K3M3,B0LPF3,P06239,P12931,P18031,P56945,P62158,P62993,P68363,Q03135,Q03518,Q07889,Q13153,Q13347,Q15185,Q15418,Q2TNI1,Q5MNZ9,Q92569,Q9Y3R0	BCAR1,CALM1,CALM2,CALM3,CAV1,EIF3I,GRB2,LCK,LGALS12,PIK3R3,PKN1,PTGES3,PTPN1,RPS6KA1,SOS1,SRC,TAP1,TUBA1B,WIPI1
7.1.3	G	GO:0005737	11	5	5	0.454545			cytoplasm	A8MTW5,O43815,P20226,Q04917,Q9UNE7	RNF14,STRN,STUB1,TBP,YWHAH
7.2.1	G	GO:0005737	78	39	5	0.5	7481765	The BRCA1 gene product was identified as a 220-kilodalton nuclear phosphoprotein in normal cells, including breast ductal epithelial cells, and in 18 of 20 tumor cell lines derived from tissues other than breast and ovary. In 16 of 17 breast and ovarian cancer lines and 17 of 17 samples of cells obtained from malignant effusions, however, BRCA1 localized mainly in cytoplasm. Absence of BRCA1 or a…	cytoplasm	A8W6Z7,B2ZP79,B3KUN1,O43521,O60551,O95429,P00441,P01112,P04049,P10415,P42574,P45983,P49023,P55957,P62136,P67775,Q05397,Q07161,Q07812,Q07817,Q08209,Q12981,Q12982,Q12983,Q13625,Q14457,Q14790,Q15172,Q16637,Q6FH21,Q8IYN9,Q92934,Q96BY2,Q96LC9,Q99638,Q9BZR8,Q9C000,Q9NQC3,Q9NYF8	BAD,BAG4,BAX,BCL2,BCL2L1,BCL2L11,BCL2L14,BCLAF1,BECN1,BID,BMF,BNIP1,BNIP2,BNIP3,CASP3,CASP8,HRAS,MAPK8,MOAP1,NLRP1,NMT2,PPP1CA,PPP2CA,PPP2R5A,PPP3CA,PTK2,PXN,RAD9A,RAF1,RTN4,SMN2,SOD1,TP53BP2
7.2.2	G	GO:0005634	39	16	7	0.410256			nucleus	O60238,P01106,P20700,P22736,P49768,P55061,P99999,Q13526,Q13794,Q14820,Q15637,Q53Y00,Q5W0A3,Q7Z465,Q9HD36,Q9Y287	BCL2L10,BNIP3L,BNIPL,CYCS,ITM2B,LMNB1,MYC,NR4A1,NR5A1,PIN1,PMAIP1,PSEN1,TMBIM6
7.2.3	G	GO:0016020	23	10	3	0.434783	11571639	Membrane-associated binding sites for estrogen may mediate rapid effects of estradiol-17beta that contribute to proliferation of human breast cancers. After controlled homogenization and fractionation of MCF-7 breast cancer cells, the bulk of specific estradiol binding is found in nuclear fractions.	membrane	P16615,P50416,Q13323,Q14318,Q14643,Q15388,Q16611,Q99640,Q9H2V7,Q9NZS9	ATP2A2,BAK1,BFAR,BIK,CPT1A,FKBP8,ITPR1,PKMYT1,SPNS1,TOMM20
7.2.4	G	GO:0005886	13	6	4	0.461538			plasma membrane	B3KQ79,P01111,P01116,P10301,P51572,Q5U091	BCAP31,KRAS,NRAS,RRAS
7.2.5	G	GO:0005829	7	3	7	0.428571	23672670	Caspase-2 is required, at least partially, for apoptosis induction by taxanes in tested breast cancer cells. We suggest that caspase-2 plays the role of an apical caspase in these cells. Caspase-2 seems to be activated via other mechanism than PIDDosome formation. It follows the release of caspase-2 from the nucleus to the cytosol.	cytosol	O95817,Q15759,Q9BXH1	BAG3,BBC3,MAPK11
7.2.6	B	GO:0005634	12	12	7	1			nucleus	P04637,P08107,P09874,P17252,P17612,P24941,P27361,P28482,P29590,Q16539,Q1HBJ4,Q99933	BAG1,CDK2,HSPA1A,HSPA1B,MAPK1,MAPK14,MAPK3,PARP1,PML,PRKCA,TP53
7.3.1	G	GO:0005634	75	69	7	0.92	23776823	In the tumor cells, nuclear enlargement, nuclear shrinkage, necrosis, vacuolation of nucleus, cytoplasm, pyknotic nuclei, and degenerative changes have been described in the literature.[1, 5-9].	nucleus	B2R4P9,B2R4R0,B4DY22,B7Z3W1,B8PSA7,D0FY35,D0FY36,O14646,O15379,O43439,O60264,O60907,O75446,P06454,P10244,P12755,P12757,P14921,P15036,P17542,P18615,P20393,P25791,P25800,P28749,P35232,P41182,P50750,P51608,P62805,P84243,Q01826,Q03181,Q06330,Q06455,Q09028,Q12824,Q13227,Q13547,Q13901,Q14995,Q15326,Q15393,Q15406,Q15459,Q16342,Q16576,Q17S11,Q2LD48,Q59GV3,Q6FHM8,Q6FHQ0,Q6IT96,Q6N087,Q7Z4J5,Q86T24,Q8TAQ2,…	BCL6,C1D,CBFA2T2,CDK9,CHD1,DACH1,DDX20,ETS1,ETS2,GPS2,H3F3A,H3F3B,HDAC1,HDAC3,HDAC5,HDAC9,HESX1,HEY2,HIST1H4L,LMO1,LMO2,MECP2,MYBBP1A,MYBL2,NR1D1,NR1D2,NR2E3,NR6A1,PDCD2,PHB,PPARD,PTMA,RBBP4,RBBP7,RBL1,RBPJ,RDBP,RUNX1T1,SAP30,SATB1,SF3A1,SF3B3,SIN3A,SKI,SKIL,SMARCA5,SMARCB1,SMARCC2,SPEN,TAL1,TBL1X,TBL1XR1,ZBTB33,ZFPM2,ZMYND11
7.3.2	G	GO:0005737	6	4	5	0.666667	7481765	The BRCA1 gene product was identified as a 220-kilodalton nuclear phosphoprotein in normal cells, including breast ductal epithelial cells, and in 18 of 20 tumor cell lines derived from tissues other than breast and ovary. In 16 of 17 breast and ovarian cancer lines and 17 of 17 samples of cells obtained from malignant effusions, however, BRCA1 localized mainly in cytoplasm. Absence of BRCA1 or a…	cytoplasm	P35609,Q7L2E3,Q86Y13,Q9NNW7	ACTN2,DHX30,DZIP3,TXNRD2
7.3.3	B	GO:0005634	16	16	7	1			nucleus	B8Y636,D2KUA6,O75376,P04150,P08047,P10276,P10827,P10828,P23771,P37231,P55055,Q05516,Q13263,Q6FH41,Q7LCB3,Q92731	DAND5,ESR2,GATA3,NCOR1,NR1H2,NR3C1,PPARG,RARA,THRA,THRB,TRIM28,ZBTB16
7.4.1	G	GO:0005634	32	9	7	0.90625	23776823	In the tumor cells, nuclear enlargement, nuclear shrinkage, necrosis, vacuolation of nucleus, cytoplasm, pyknotic nuclei, and degenerative changes have been described in the literature.[1, 5-9].	nucleus	A8MQ44,O00170,O00258,P07148,P10912,P11387,P11473,P15336,P24522,P48443,P49715,P51398,P51449,Q01094,Q05655,Q58EY0,Q6FGL7,Q6I9R9,Q6ZW49,Q8NEZ4,Q8TAR1,Q92753,Q96F24,Q96PK6,Q96RS0,Q9BYK8,Q9H4Z2,Q9ULK4,Q9UMN6	ATF2,AURKAIP1,CEBPA,DLGAP3,E2F1,FABP1,GADD45A,GHR,MED23,MLL3,NRBF2,PAXIP1,PRIC285,PRKCD,RBM14,RORB,RORC,RXRG,TGS1,TOP1,VDR,WBP7,WRB,ZNF335
7.4.2	B	GO:0005634	27	25	7	0.925926			nucleus	O14686,O75448,P19793,P33316,P41235,P48552,P55345,P61964,Q04206,Q07869,Q09472,Q12802,Q13133,Q14498,Q14686,Q15291,Q15648,Q3L8U1,Q4LE28,Q4W5M7,Q8IW13,Q92793,Q9UBK2,Q9UBL3,Q9Y618	AKAP13,ASH2L,CHD9,CREBBP,DUT,EP300,HNF4A,MBD4,MED24,NCOA6,NCOR2,NR1H3,NRIP1,PPARA,PPARGC1A,PPARGC1B,PRMT2,RBBP5,RBM39,RELA,RXRA,WBP7,WDR5
7.5.1	G	GO:0005737	51	33	5	0.647059	7481765	The BRCA1 gene product was identified as a 220-kilodalton nuclear phosphoprotein in normal cells, including breast ductal epithelial cells, and in 18 of 20 tumor cell lines derived from tissues other than breast and ovary. In 16 of 17 breast and ovarian cancer lines and 17 of 17 samples of cells obtained from malignant effusions, however, BRCA1 localized mainly in cytoplasm. Absence of BRCA1 or a…	cytoplasm	O14980,O43504,O94811,P00558,P04183,P05067,P06703,P11166,P14618,P14672,P17987,P21980,P36543,P41743,P50453,P54259,P60709,P63167,P68104,Q06830,Q14012,Q15102,Q16566,Q1KLZ0,Q4L233,Q53Y06,Q6IPS9,Q8IUQ4,Q8IZH2,Q8WY54,Q92598,Q99653,Q9BX70	ACTG1,APP,ATN1,ATP6V1E1,BTBD2,CAMK1,CAMK4,CHP,DYNLL1,EEF1A1,FREP1,HBXIP,HSPH1,PAFAH1B3,PGK1,PKM2,PPM1M,PRDX1,PRKCI,PS1TP5BP1,S100A6,SERPINB9,SIAH1,SLC2A1,SLC2A4,TCP1,TGM2,TK1,TPPP,XPO1,XRN1
7.5.2	OG	GO:0005886	18	4	4	0.222222	10976921	We report novel and rapid mechanisms by which E2 prevents chemotherapy or radiation-induced apoptosis of breast cancer, probably mediated through the plasma membrane estrogen receptor.	plasma membrane	O14939,Q13255,Q13554,Q9UN74	CAMK2B,GRM1,PCDHA4,PLD2
7.5.2	OG	GO:0005829	18	4	7	0.222222			cytosol	A4D2J9,O00231,P04075,Q13554	ALDOA,CAMK2B,PSMD11
7.5.2	OG	GO:0005634	18	4	7	0.222222	23776823	In the tumor cells, nuclear enlargement, nuclear shrinkage, necrosis, vacuolation of nucleus, cytoplasm, pyknotic nuclei, and degenerative changes have been described in the literature.[1, 5-9].	nucleus	O14939,P15927,Q13255,Q14541	GRM1,HNF4G,PLD2,RPA2
7.5.3	G	GO:0005634	13	10	7	0.769231			nucleus	B6ZGS9,C9JL99,P00533,P04406,P10275,P42858,P54253,P78527,Q92993,Q96RI1	AR,ATXN1,EGFR,GAPDH,KAT5,NR1H4,PRKDC,SLC6A4
7.6.1	G	GO:0005634	44	37	7	0.840909	23776823	In the tumor cells, nuclear enlargement, nuclear shrinkage, necrosis, vacuolation of nucleus, cytoplasm, pyknotic nuclei, and degenerative changes have been described in the literature.[1, 5-9].	nucleus	O15287,O60934,O75496,P06493,P07992,P12004,P20248,P43351,P49959,P54132,P54274,Q00597,Q0VG06,Q13415,Q13416,Q14191,Q14469,Q14566,Q15072,Q15554,Q7Z7F5,Q8IY92,Q8IYD8,Q8NB91,Q92878,Q92889,Q93009,Q96AP0,Q96S40,Q99459,Q99741,Q9BSI4,Q9HB96,Q9NPI8,Q9NUX5,Q9NW38,Q9NYB0	ACD,BLM,C21orf33,CCNA2,CDC5L,CDC6,CDK1,ERCC1,ERCC4,FAAP100,FANCB,FANCC,FANCE,FANCF,FANCG,FANCL,FANCM,GMNN,MCM6,MRE11A,NBN,ORC1,ORC2,PCNA,POT1,RAD50,RAD52,SLX4,TERF1,TERF2,TERF2IP,TINF2,USP7,WRN,ZNF146
7.6.2	G	GO:0005737	7	5	5	0.714286	7481765	The BRCA1 gene product was identified as a 220-kilodalton nuclear phosphoprotein in normal cells, including breast ductal epithelial cells, and in 18 of 20 tumor cell lines derived from tissues other than breast and ovary. In 16 of 17 breast and ovarian cancer lines and 17 of 17 samples of cells obtained from malignant effusions, however, BRCA1 localized mainly in cytoplasm. Absence of BRCA1 or a…	cytoplasm	O14920,Q13813,Q15334,Q8WWW0,Q9Y5X3	IKBKB,LLGL1,RASSF5,SNX5,SPTAN1
7.6.3	B	GO:0005634	14	14	7	1			nucleus	B0LPE5,B1A8Z7,B1AHC8,O15360,P12956,P13010,P31749,P32780,P38398,P51532,Q6IN79,Q6STE5,Q92922,Q9H211	AKT1,BRCA1,CDT1,FANCA,GTF2H1,SMARCA4,SMARCC1,SMARCD3,XRCC5,XRCC6
7.7.1	G	GO:0005886	34	28	4	0.823529	10976921	We report novel and rapid mechanisms by which E2 prevents chemotherapy or radiation-induced apoptosis of breast cancer, probably mediated through the plasma membrane estrogen receptor.	plasma membrane	A8KAG8,O43306,O95622,P08754,P09471,P13945,P16473,P22888,P29992,P30518,P30542,P32241,P34998,P41220,P43119,P47871,P50148,P50406,P63092,P63211,Q03113,Q08462,Q13258,Q14344,Q5JWF2,Q5TZX1,Q9NPQ8,Q9NVN3	ADCY2,ADCY5,ADCY6,ADORA1,ADRB3,AVPR2,CRHR1,GCGR,GNA11,GNA12,GNA13,GNAI3,GNAO1,GNAQ,GNAS,GNGT1,HTR6,LHCGR,PTGDR,PTGIR,RGS2,RIC8A,RIC8B,TSHR,VIPR1
7.8.1	G	GO:0005615	29	11	3	0.37931			extracellular space	B7ZAU2,P01266,P01308,P02743,P07339,P07858,P14735,P98164,Q16270,Q9GZV9,Q9UEF7	APCS,CTSB,CTSD,FGF23,IDE,IGFBP7,INS,KL,LRP2,TG
7.8.2	G	GO:0005886	18	7	4	0.388889	10976921	We report novel and rapid mechanisms by which E2 prevents chemotherapy or radiation-induced apoptosis of breast cancer, probably mediated through the plasma membrane estrogen receptor.	plasma membrane	P01906,P01920,P06213,P07237,P11362,P16870,Q96C24	CPE,FGFR1,HLA-DQA2,HLA-DQB1,INSR,P4HB,SYTL4
7.8.3	OG	GO:0016020	11	3	3	0.272727	11571639	Membrane-associated binding sites for estrogen may mediate rapid effects of estradiol-17beta that contribute to proliferation of human breast cancers. After controlled homogenization and fractionation of MCF-7 breast cancer cells, the bulk of specific estradiol binding is found in nuclear fractions.	membrane	P07306,Q5Y7D6,Q6FGQ5	ASGR1,HLA-DQB1
7.8.3	OG	GO:0005788	11	3	9	0.272727			endoplasmic reticulum lumen	P11021,P13667,Q9Y4L1	HSPA5,HYOU1,PDIA4
7.8.3	OG	GO:0005783	11	3	7	0.272727	17440086	A recent report reveals that estrogen starvation–induced apoptosis of breast cancer cells requires BIK, an apoptotic BH3-only protein located primarily at the endoplasmic reticulum (ER).	endoplasmic reticulum	P11021,P13667,Q9Y4L1	HSPA5,HYOU1,PDIA4
7.9.1	OG	GO:0005737	23	15	5	0.652174			cytoplasm	B4DHI8,O43491,O95271,P11171,P11309,P19174,P34896,P61163,P81274,Q14683,Q86YM7,Q99490,Q9H4G0,Q9NSB8,Q9UQE7	ACTR1A,AGAP2,EPB41,EPB41L1,EPB41L2,GPSM2,HOMER1,HOMER2,PIM1,PLCG1,SHMT1,SMC1A,SMC3,TNKS
7.9.1	OG	GO:0005634	23	15	7	0.652174	23776823	In the tumor cells, nuclear enlargement, nuclear shrinkage, necrosis, vacuolation of nucleus, cytoplasm, pyknotic nuclei, and degenerative changes have been described in the literature.[1, 5-9].	nucleus	O60216,O95084,O95271,O95619,P11171,P11309,P34896,P81274,Q14683,Q29RF7,Q6P275,Q8N3U4,Q8WVM7,Q99490,Q9UQE7	AGAP2,EPB41,GPSM2,PDS5A,PIM1,PMEPA1,PRSS23,RAD21,SHMT1,SMC1A,SMC3,STAG2,TNKS,YEATS4
7.9.2	B	GO:0005829	4	3	7	0.75	23672670	Caspase-2 is required, at least partially, for apoptosis induction by taxanes in tested breast cancer cells. We suggest that caspase-2 plays the role of an apical caspase in these cells. Caspase-2 seems to be activated via other mechanism than PIDDosome formation. It follows the release of caspase-2 from the nucleus to the cytosol.	cytosol	P27986,P67870,Q14980	CSNK2B,NUMA1,PIK3R1
7.10.1	G	GO:0005886	25	18	4	0.72	10976921	We report novel and rapid mechanisms by which E2 prevents chemotherapy or radiation-induced apoptosis of breast cancer, probably mediated through the plasma membrane estrogen receptor.	plasma membrane	A4D1B1,O14817,P05106,P05556,P08648,P08962,P13987,P15391,P16144,P16671,P17301,P19397,P23229,P26006,P28907,P60033,Q13683,Q99075	CD19,CD36,CD38,CD53,CD59,CD63,CD81,HBEGF,ITGA2,ITGA3,ITGA5,ITGA6,ITGA7,ITGB1,ITGB3,ITGB4,TSPAN4
7.10.2	G	GO:0016020	7	6	3	0.857143	11571639	Membrane-associated binding sites for estrogen may mediate rapid effects of estradiol-17beta that contribute to proliferation of human breast cancers. After controlled homogenization and fractionation of MCF-7 breast cancer cells, the bulk of specific estradiol binding is found in nuclear fractions.	membrane	A8MVV6,C9JV86,P10721,Q969P0,Q99965,Q9P2B2	ADAM2,CD63,IGSF8,KIT,PTGFRN,TSPAN4
7.11.1	OG	GO:0005886	17	9	4	0.529412			plasma membrane	O14745,O43572,P13861,P18505,P28472,P31323,P47870,Q9HD26,Q9UPT5	AKAP10,EXOC7,GABRB1,GABRB2,GABRB3,GOPC,PRKAR2A,PRKAR2B,SLC9A3R1
7.11.1	OG	GO:0005737	17	9	5	0.529412	7481765	The BRCA1 gene product was identified as a 220-kilodalton nuclear phosphoprotein in normal cells, including breast ductal epithelial cells, and in 18 of 20 tumor cell lines derived from tissues other than breast and ovary. In 16 of 17 breast and ovarian cancer lines and 17 of 17 samples of cells obtained from malignant effusions, however, BRCA1 localized mainly in cytoplasm. Absence of BRCA1 or a…	cytoplasm	O14745,O43572,P13861,P31323,Q5T2W1,Q9HD26,Q9UPT5,Q9Y6D5,Q9Y6D6	AKAP10,ARFGEF1,ARFGEF2,EXOC7,GOPC,PDZK1,PRKAR2A,PRKAR2B,SLC9A3R1
7.12.1	OG	GO:0005829	12	3	7	0.25	23672670	Caspase-2 is required, at least partially, for apoptosis induction by taxanes in tested breast cancer cells. We suggest that caspase-2 plays the role of an apical caspase in these cells. Caspase-2 seems to be activated via other mechanism than PIDDosome formation. It follows the release of caspase-2 from the nucleus to the cytosol.	cytosol	A4D1C5,O15198,Q05209	PTPN12,SMAD9
7.12.1	OG	GO:0005737	12	3	5	0.25			cytoplasm	A4D1C5,O15198,Q05209	PTPN12,SMAD9
7.12.1	OG	GO:0005634	12	3	7	0.25	23776823	In the tumor cells, nuclear enlargement, nuclear shrinkage, necrosis, vacuolation of nucleus, cytoplasm, pyknotic nuclei, and degenerative changes have been described in the literature.[1, 5-9].	nucleus	O15198,P24928,Q9HCS7	POLR2A,SMAD9,XAB2
7.12.2	B	GO:0005634	5	5	7	1			nucleus	B7Z4Z5,P84022,Q13485,Q15796,Q53XR6	SMAD2,SMAD3,SMAD4
7.13.1	G	GO:0005737	12	8	5	0.666667	7481765	The BRCA1 gene product was identified as a 220-kilodalton nuclear phosphoprotein in normal cells, including breast ductal epithelial cells, and in 18 of 20 tumor cell lines derived from tissues other than breast and ovary. In 16 of 17 breast and ovarian cancer lines and 17 of 17 samples of cells obtained from malignant effusions, however, BRCA1 localized mainly in cytoplasm. Absence of BRCA1 or a…	cytoplasm	B2R6Q4,O15455,P41240,Q86XR7,Q99836,Q9NWF9,Q9NYJ8,Q9Y4K3	CSK,MYD88,RNF216,TAB2,TICAM2,TLR3,TRAF6
7.13.2	G	GO:0005829	4	3	7	0.75	23672670	Caspase-2 is required, at least partially, for apoptosis induction by taxanes in tested breast cancer cells. We suggest that caspase-2 plays the role of an apical caspase in these cells. Caspase-2 seems to be activated via other mechanism than PIDDosome formation. It follows the release of caspase-2 from the nucleus to the cytosol.	cytosol	O43318,P19525,Q8IUC6	EIF2AK2,MAP3K7,TICAM1
7.14.1	G	GO:0005886	9	5	4	0.555556	10976921	We report novel and rapid mechanisms by which E2 prevents chemotherapy or radiation-induced apoptosis of breast cancer, probably mediated through the plasma membrane estrogen receptor.	plasma membrane	O43665,P30968,P49190,Q03431,Q99689	GNRHR,LZTS1,PTH1R,PTH2R,RGS10
7.14.2	G	GO:0005615	4	3	3	0.75			extracellular space	P01148,P01270,Q16819	GNRH1,MEP1A,PTH
7.15.1	G	GO:0005615	4	3	3	0.75	12142076	Angiogenesis is important in tumor growth, progression and metastatic dissemination. Vascular endothelial growth factor (VEGF) is one key factor in promotion of breastcancer angiogenesis. VEGFs are bioactive in the extracellularspace where they become available to the endothelial cells.	extracellular space	P02452,P02751,P25391	COL1A1,FN1,LAMA1
7.16.1	OG	GO:0005737	6	4	5	0.666667	7481765	The BRCA1 gene product was identified as a 220-kilodalton nuclear phosphoprotein in normal cells, including breast ductal epithelial cells, and in 18 of 20 tumor cell lines derived from tissues other than breast and ovary. In 16 of 17 breast and ovarian cancer lines and 17 of 17 samples of cells obtained from malignant effusions, however, BRCA1 localized mainly in cytoplasm. Absence of BRCA1 or a…	cytoplasm	P27348,P31946,P61981,P63104	YWHAB,YWHAG,YWHAQ,YWHAZ
7.16.1	OG	GO:0005634	6	4	7	0.666667			nucleus	D0PNI1,P27348,P31946,P63104	YWHAB,YWHAQ,YWHAZ
7.17.1	G	GO:0005829	6	3	7	0.5	23672670	Caspase-2 is required, at least partially, for apoptosis induction by taxanes in tested breast cancer cells. We suggest that caspase-2 plays the role of an apical caspase in these cells. Caspase-2 seems to be activated via other mechanism than PIDDosome formation. It follows the release of caspase-2 from the nucleus to the cytosol.	cytosol	P26641,Q13432,Q8IWV7	EEF1G,UBR1,UNC119
7.18.1	OG	GO:0005737	3	3	5	1			cytoplasm	P08138,P22694,P61925	NGFR,PKIA,PRKACB
7.18.1	OG	GO:0005634	3	3	7	1	23776823	In the tumor cells, nuclear enlargement, nuclear shrinkage, necrosis, vacuolation of nucleus, cytoplasm, pyknotic nuclei, and degenerative changes have been described in the literature.[1, 5-9].	nucleus	P08138,P22694,P61925	NGFR,PKIA,PRKACB
8.1.1	G	GO:0005737	81	44	5	0.54321	7481765	The BRCA1 gene product was identified as a 220-kilodalton nuclear phosphoprotein in normal cells, including breast ductal epithelial cells, and in 18 of 20 tumor cell lines derived from tissues other than breast and ovary. In 16 of 17 breast and ovarian cancer lines and 17 of 17 samples of cells obtained from malignant effusions, however, BRCA1 localized mainly in cytoplasm. Absence of BRCA1 or a…	cytoplasm	A4D2P0,O60260,P04899,P05109,P05388,P07437,P09104,P10636,P11171,P17987,P25054,P36578,P38398,P43403,P43405,P53350,P60709,P61247,P61981,P63104,P78559,Q07960,Q14203,Q14722,Q15813,Q1KLZ0,Q5SU16,Q6FHV6,Q6FIC5,Q8IXJ6,Q92499,Q92598,Q969N2,Q99426,Q9H0H5,Q9H492,Q9NQC3,Q9NQX3,Q9UBN7,Q9UL54,Q9Y237,Q9Y3M8,Q9Y5V3,Q9Y696	ACTG1,APC,ARHGAP1,BRCA1,CLIC4,DCTN1,DDX1,ENO2,EPB41,GNAI2,GPHN,HDAC6,HSPH1,KCNAB1,MAGED1,MAP1A,MAP1LC3A,MAPT,PARK2,PIGT,PIN4,PLK1,PS1TP5BP1,RAC1,RACGAP1,RPL4,RPLP0,RPS3A,RTN4,S100A8,SIRT2,STARD13,SYK,TAOK2,TBCB,TBCE,TCP1,TUBB,YWHAG,YWHAZ,ZAP70
8.1.2	G	GO:0016020	37	11	3	0.297297	11571639	Membrane-associated binding sites for estrogen may mediate rapid effects of estradiol-17beta that contribute to proliferation of human breast cancers. After controlled homogenization and fractionation of MCF-7 breast cancer cells, the bulk of specific estradiol binding is found in nuclear fractions.	membrane	A4D2P1,O43292,P01374,P21796,P30408,P43080,P63000,P78357,Q5STV3,Q92643,Q96S52	CNTNAP1,GPAA1,GUCA1A,LTA,PIGK,PIGS,RAC1,TM4SF1,VDAC1
8.1.3	G	GO:0005634	26	9	7	0.346154			nucleus	D0PNI1,O14686,P01106,P17844,Q15291,Q6IN79,Q86U06,Q8NEZ4,Q9UBL3	ASH2L,BRCA1,DDX5,MLL3,MYC,RBBP5,RBM23,WBP7,YWHAZ
8.1.4	G	GO:0005886	17	7	4	0.411765	10976921	We report novel and rapid mechanisms by which E2 prevents chemotherapy or radiation-induced apoptosis of breast cancer, probably mediated through the plasma membrane estrogen receptor.	plasma membrane	P06241,P15291,P15498,P16389,Q02846,Q14831,Q92930	B4GALT1,FYN,GRM7,GUCY2D,KCNA2,RAB8B,VAV1
8.1.5	G	GO:0005829	10	3	7	0.3			cytosol	P61601,P62424,Q9NQP4	NCALD,PFDN4,RPL7A
8.2.1	G	GO:0005634	58	23	7	0.396552	23776823	In the tumor cells, nuclear enlargement, nuclear shrinkage, necrosis, vacuolation of nucleus, cytoplasm, pyknotic nuclei, and degenerative changes have been described in the literature.[1, 5-9].	nucleus	A8MU64,B3KPJ1,C9JL99,O95251,P04637,P17482,P17509,P19784,Q04724,Q05513,Q12873,Q13574,Q15047,Q6PI98,Q7L5N1,Q8IY81,Q92993,Q96I25,Q9BQ70,Q9BVJ6,Q9UKY1,Q9Y3C7,Q9Y3Q8	CHD3,COPS6,CSNK2A2,DGKZ,FTSJ3,HOXB6,HOXB9,INO80C,KAT5,MED31,MYST2,PRKCZ,RBM17,SETDB1,TCF25,TLE1,TP53,TSC22D4,UTP14A,ZHX1
8.2.2	OG	GO:0016021	35	9	6	0.257143			integral to membrane	O60512,P51693,Q13797,Q6FII3,Q96BY9,Q9GZT6,Q9H8M9,Q9NUT2,Q9UKR5	ABCB8,APLP1,B4GALT3,C14orf1,CCDC90B,FAM176A,ITGA9,TMEM66
8.2.2	OG	GO:0005737	35	9	5	0.257143			cytoplasm	O60512,P05386,P51693,P61604,Q13219,Q14194,Q8TBB1,Q96F10,Q9ULA0	APLP1,B4GALT3,CRMP1,DNPEP,HSPE1,LNX1,PAPPA,RPLP1,SLC38A2
8.2.3	G	GO:0005615	19	5	3	0.263158	12142076	Angiogenesis is important in tumor growth, progression and metastatic dissemination. Vascular endothelial growth factor (VEGF) is one key factor in promotion of breastcancer angiogenesis. VEGFs are bioactive in the extracellularspace where they become available to the endothelial cells.	extracellular space	B0ZBE2,O60383,P01019,P04141,P21246	AGT,CSF2,GDF9,PTN
8.2.4	OG	GO:0005829	14	4	7	0.285714	23672670	Caspase-2 is required, at least partially, for apoptosis induction by taxanes in tested breast cancer cells. We suggest that caspase-2 plays the role of an apical caspase in these cells. Caspase-2 seems to be activated via other mechanism than PIDDosome formation. It follows the release of caspase-2 from the nucleus to the cytosol.	cytosol	P26641,P32456,P61077,Q13432	EEF1G,GBP2,UBE2D3,UNC119
8.2.4	OG	GO:0005622	14	4	3	0.285714			intracellular	A6NIB2,P26641,Q5W009,Q9NPI5	EEF1G,ITGB1BP3,RBM17,RPLP1
8.2.5	G	GO:0005739	7	3	7	0.428571			mitochondrion	Q9BSH4,Q9BWH2,Q9HBL7	C9orf46,FUNDC2,TACO1
8.3.1	G	GO:0005634	54	47	7	0.87037			nucleus	A8MUS2,B1A8Z7,B7Z4Z5,O14497,O15164,O43593,P05412,P10826,P19793,P28702,P29375,P42224,P48443,P48552,P50613,P51532,P55055,P62136,P62195,P67775,P84022,Q00403,Q05516,Q07161,Q12796,Q12824,Q13111,Q13569,Q13573,Q15466,Q15648,Q15651,Q15796,Q17S11,Q53XR6,Q59GV3,Q5QHG3,Q5STP9,Q8TAQ2,Q92922,Q969G3,Q96GM5,Q99933,Q9UIG0,Q9Y5B9,Q9Y618,Q9Y6Q9	ARID1A,BAG1,BAZ1B,CDK7,CHAF1A,GTF2B,HMGN3,HR,JUN,KDM5A,MBD4,NCOA3,NCOR2,NR0B2,NR1H2,NRIP1,PNRC1,PPP1CA,PPP2CA,PSMC5,RARB,RXRA,RXRB,RXRG,SMAD2,SMAD3,SMARCA4,SMARCB1,SMARCC1,SMARCC2,SMARCD1,SMARCE1,SNW1,STAT1,SUPT16H,TDG,TRIM24,ZBTB16
8.3.2	G	GO:0005794	7	4	7	0.571429			Golgi apparatus	P60520,Q6FG91,Q96JE9,Q9H0R8	GABARAPL1,GABARAPL2,MAP6
8.4.1	G	GO:0005886	34	18	4	0.529412	10976921	We report novel and rapid mechanisms by which E2 prevents chemotherapy or radiation-induced apoptosis of breast cancer, probably mediated through the plasma membrane estrogen receptor.	plasma membrane	A4D1G6,O14511,O43374,O60894,O60896,P01133,P04626,P15941,P21333,P27701,P29353,P30988,P40189,P49798,P50052,P62158,Q0VAP5,Q15303	AGTR2,CALCR,CALM1,CALM2,CALM3,CD82,EGF,ERBB2,ERBB4,FLNA,IL6ST,MUC1,NRG2,RAMP1,RAMP3,RASA4,RGS4,SHC1
8.4.2	G	GO:0005829	16	8	7	0.5			cytosol	A7YVV7,B0LPF3,O00459,P27986,P62993,Q00535,Q07889,Q14451	CDK5,GRB2,GRB7,PIK3R1,PIK3R2,RGS4,SOS1
8.4.3	OG	GO:0005737	8	3	5	0.375	7481765	The BRCA1 gene product was identified as a 220-kilodalton nuclear phosphoprotein in normal cells, including breast ductal epithelial cells, and in 18 of 20 tumor cell lines derived from tissues other than breast and ovary. In 16 of 17 breast and ovarian cancer lines and 17 of 17 samples of cells obtained from malignant effusions, however, BRCA1 localized mainly in cytoplasm. Absence of BRCA1 or a…	cytoplasm	Q13882,Q96D09,Q9UQ80	GPRASP2,PA2G4,PTK6
8.4.3	OG	GO:0005634	8	3	7	0.375			nucleus	Q13882,Q4VC44,Q9UQ80	FLYWCH1,PA2G4,PTK6
8.5.1	G	GO:0005737	33	22	5	0.666667	7481765	The BRCA1 gene product was identified as a 220-kilodalton nuclear phosphoprotein in normal cells, including breast ductal epithelial cells, and in 18 of 20 tumor cell lines derived from tissues other than breast and ovary. In 16 of 17 breast and ovarian cancer lines and 17 of 17 samples of cells obtained from malignant effusions, however, BRCA1 localized mainly in cytoplasm. Absence of BRCA1 or a…	cytoplasm	A0N0X8,O14746,O14980,P00167,P00519,P04798,P07900,P12956,P13010,P17252,P23443,P27348,P42345,Q04206,Q86US8,Q96BK5,Q96EZ8,Q99828,Q99973,Q9UPR3,Q9Y230,Q9Y265	ABL1,CIB1,CYB5A,CYP1A1,HSP90AA1,MCRS1,MTOR,PINX1,PRKCA,PTEN,RELA,RPS6KB1,RUVBL1,RUVBL2,SMG5,SMG6,TERT,XPO1,XRCC5,XRCC6,YWHAQ
8.5.2	OG	GO:0005792	11	9	7	0.818182			microsome	P05093,P05177,P05181,P09601,P11712,P16435,P33261,Q1HB44,Q6FH11	CYP17A1,CYP1A2,CYP2C19,CYP2C9,CYP2E1,HMOX1,POR
8.5.2	OG	GO:0005783	11	9	7	0.818182			endoplasmic reticulum	P05093,P05177,P05181,P09601,P11712,P16435,P33261,Q1HB44,Q6FH11	CYP17A1,CYP1A2,CYP2C19,CYP2C9,CYP2E1,HMOX1,POR
8.5.3	OB	GO:0005829	5	4	7	0.8	23672670	Caspase-2 is required, at least partially, for apoptosis induction by taxanes in tested breast cancer cells. We suggest that caspase-2 plays the role of an apical caspase in these cells. Caspase-2 seems to be activated via other mechanism than PIDDosome formation. It follows the release of caspase-2 from the nucleus to the cytosol.	cytosol	B0LPE5,P12931,P31749,Q15185	AKT1,PTGES3,SRC
8.5.3	OB	GO:0005737	5	4	5	0.8			cytoplasm	B0LPE5,P19338,P31749,Q15185	AKT1,NCL,PTGES3
8.6.1	G	GO:0005737	29	18	5	0.62069	7481765	The BRCA1 gene product was identified as a 220-kilodalton nuclear phosphoprotein in normal cells, including breast ductal epithelial cells, and in 18 of 20 tumor cell lines derived from tissues other than breast and ovary. In 16 of 17 breast and ovarian cancer lines and 17 of 17 samples of cells obtained from malignant effusions, however, BRCA1 localized mainly in cytoplasm. Absence of BRCA1 or a…	cytoplasm	O43255,O43739,O60566,O76070,O95631,P16333,P27361,P28482,P34947,P42574,P45983,Q00169,Q09472,Q1HBJ4,Q6FHG5,Q99963,Q9P1Z2,Q9UKG1	APPL1,BUB1B,CALCOCO1,CASP3,CYTH3,EP300,GRK5,MAPK1,MAPK3,MAPK8,NCK1,NTN1,PITPNA,SH3GL3,SIAH2,SNCG
8.6.2	OG	GO:0005634	11	5	7	0.454545			nucleus	O14777,P15407,P56270,Q7Z2E3,Q8WYA6	APTX,CTNNBL1,FOSL1,MAZ,NDC80
8.6.2	OG	GO:0005622	11	5	3	0.454545			intracellular	P55211,P56270,Q6JV85,Q7Z2E3,Q9HA65	APTX,CASP9,MAZ,TBC1D17
8.6.3	B	GO:0005634	4	3	7	0.75	23776823	In the tumor cells, nuclear enlargement, nuclear shrinkage, necrosis, vacuolation of nucleus, cytoplasm, pyknotic nuclei, and degenerative changes have been described in the literature.[1, 5-9].	nucleus	Q4LE28,Q8IUQ4,Q92793	CREBBP,SIAH1
8.7.1	G	GO:0005634	27	22	7	0.814815			nucleus	B8Y636,O43823,O94921,P10276,P11802,P12004,P21127,P29373,P38936,P42575,P46527,Q00534,Q01196,Q08999,Q6FI05,Q6I9V6,Q7L590,Q96EV8,Q9H063,Q9UBQ5,Q9Y222,Q9Y2D1	AKAP8,ATF5,CASP2,CDK11B,CDK14,CDK4,CDK6,CDKN1A,CDKN1B,CRABP2,DMTF1,DTNBP1,EIF3K,MAF1,MCM10,PCNA,RARA,RBL2,RUNX1
8.7.2	G	GO:0016020	5	4	3	0.8	11571639	Membrane-associated binding sites for estrogen may mediate rapid effects of estradiol-17beta that contribute to proliferation of human breast cancers. After controlled homogenization and fractionation of MCF-7 breast cancer cells, the bulk of specific estradiol binding is found in nuclear fractions.	membrane	O95967,P15514,P36542,Q9NQX5	AREG,AREGB,ATP5C1,EFEMP2,NPDC1
8.7.3	B	GO:0005634	3	3	7	1			nucleus	B3KQ22,P30281,Q15596	CCND3,NCOA2
8.8.1	G	GO:0005886	24	14	4	0.583333	10976921	We report novel and rapid mechanisms by which E2 prevents chemotherapy or radiation-induced apoptosis of breast cancer, probably mediated through the plasma membrane estrogen receptor.	plasma membrane	A4D0U5,O60494,P05106,P05107,P05556,P08514,P18084,P18206,P26010,P49023,P56199,P98164,Q9UGI8,Q9Y490	CUBN,ITGA1,ITGA2B,ITGB1,ITGB2,ITGB3,ITGB5,ITGB7,LRP2,PXN,TES,TLN1,VCL
8.8.2	G	GO:0005829	10	5	7	0.5			cytosol	P02774,P62736,P68032,P68133,P84101	ACTA1,ACTA2,ACTC1,GBA,GGCX,SERF2
8.8.3	OB	GO:0005856	4	3	7	0.75	22086602	RNA helicase DDX5 (also p68) is involved in all aspects of RNA metabolism and serves as a transcriptional coregulator, but its functional role in breast cancer remains elusive. Here, we report an integrative biology study of DDX5 in breast cancer, encompassing quantitative proteomics, global MicroRNA profiling, and detailed biochemical characterization of cell lines and human tissues. We showed t…	cytoskeleton	Q05397,Q14289,Q8IYN9	PTK2,PTK2B
8.8.3	OB	GO:0005737	4	3	5	0.75			cytoplasm	Q05397,Q14289,Q8IYN9	PTK2,PTK2B
8.9.1	G	GO:0005634	27	11	7	0.407407	23776823	In the tumor cells, nuclear enlargement, nuclear shrinkage, necrosis, vacuolation of nucleus, cytoplasm, pyknotic nuclei, and degenerative changes have been described in the literature.[1, 5-9].	nucleus	B4DY22,P49768,P49841,Q04721,Q06330,Q15797,Q6FI27,Q86Y01,Q8IZL2,Q92585,Q96JK9	DTX1,GSK3B,MAML1,MAML2,MAML3,NOTCH2,PSEN1,RBPJ,SMAD1
8.9.2	G	GO:0016020	16	7	3	0.4375	11571639	Membrane-associated binding sites for estrogen may mediate rapid effects of estradiol-17beta that contribute to proliferation of human breast cancers. After controlled homogenization and fractionation of MCF-7 breast cancer cells, the bulk of specific estradiol binding is found in nuclear fractions.	membrane	A8K8D4,B4DLT6,B5MCR5,O00587,P78504,Q8NES3,Q96GW7	BCAN,JAG1,LFNG,MFNG,PSEN2
8.9.3	G	GO:0005886	9	5	4	0.555556			plasma membrane	O00548,O94856,P49810,Q9BZZ2,Q9Y219	DLL1,JAG2,NFASC,PSEN2,SIGLEC1
8.9.4	G	GO:0005578	4	3	4	0.75	20338664	In order to identify "consensus" pathways consistently deregulated by RBM5 loss irrespective of genetic background, the experiments were repeated in three different lung cancer cell lines of varying RBM5 expression levels, a normal lung epithelial cell line, and a normalbreast epithelial cell line. Both Gene Set Enrichment Analysis (GSEA) and individual gene analysis identified consistent, statis…	proteinaceous extracellular matrix	P13611,P16112,Q92752	ACAN,TNR,VCAN
8.10.1	G	GO:0005634	28	27	7	0.964286	23776823	In the tumor cells, nuclear enlargement, nuclear shrinkage, necrosis, vacuolation of nucleus, cytoplasm, pyknotic nuclei, and degenerative changes have been described in the literature.[1, 5-9].	nucleus	B3KPQ6,O00470,O14770,P04150,P09016,P14653,P15172,P15173,P15923,P17096,P17481,P20719,P26367,P28358,P31260,P31269,P40424,P40425,P52945,P55347,Q2TB39,Q504T1,Q5T6U8,Q66SS1,Q6STE5,Q96DI2,Q96I87	HMGA1,HOXA10,HOXA5,HOXA9,HOXB1,HOXB8,HOXD10,HOXD4,MEIS1,MEIS2,MYOD1,MYOG,NR3C1,PAX6,PBX1,PBX2,PDHX,PKNOX1,SMARCD3,TCF7L1
8.11.1	G	GO:0005634	11	11	7	1			nucleus	P06400,P08047,P25440,P25490,Q14186,Q14188,Q14209,Q658Y7,Q8N488,Q99856,Q9NQR1	ARID3A,BRD2,DAND5,E2F2,RB1,RYBP,SETD8,TFDP1,TFDP2,YY1
8.12.1	OG	GO:0005737	9	5	5	0.555556	7481765	The BRCA1 gene product was identified as a 220-kilodalton nuclear phosphoprotein in normal cells, including breast ductal epithelial cells, and in 18 of 20 tumor cell lines derived from tissues other than breast and ovary. In 16 of 17 breast and ovarian cancer lines and 17 of 17 samples of cells obtained from malignant effusions, however, BRCA1 localized mainly in cytoplasm. Absence of BRCA1 or a…	cytoplasm	P12272,P24941,P49407,Q03431,Q14974	ARRB1,CDK2,KPNB1,PTH1R,PTHLH
8.12.1	OG	GO:0005634	9	5	7	0.555556			nucleus	P12272,P24941,P49407,Q03431,Q14974	ARRB1,CDK2,KPNB1,PTH1R,PTHLH
8.13.1	G	GO:0005886	11	7	4	0.636364	10976921	We report novel and rapid mechanisms by which E2 prevents chemotherapy or radiation-induced apoptosis of breast cancer, probably mediated through the plasma membrane estrogen receptor.	plasma membrane	O60262,P16520,P36897,P50150,P63215,P63218,Q9P2W3	GNB3,GNG13,GNG3,GNG4,GNG5,GNG7,TGFBR1
8.14.1	G	GO:0005737	5	5	5	1			cytoplasm	O43399,P08133,P55327,Q16890,Q969L2	ANXA6,MAL2,TPD52,TPD52L1,TPD52L2
8.15.1	G	GO:0005886	9	8	4	0.888889	10976921	We report novel and rapid mechanisms by which E2 prevents chemotherapy or radiation-induced apoptosis of breast cancer, probably mediated through the plasma membrane estrogen receptor.	plasma membrane	A2RUN4,P14416,P37840,P63244,Q01959,Q16623,Q75ME0,Q9NRD5	DRD2,GNB2L1,PICK1,SLC6A3,SNCA,STX1A
8.16.1	OG	GO:0005886	8	5	4	0.625			plasma membrane	P00734,P00740,P00742,P04070,P08709	F2,F7,F9,FAM110A,PROC
8.16.1	OG	GO:0005796	8	5	9	0.625			Golgi lumen	P00734,P00740,P00742,P04070,P08709	F2,F7,F9,FAM110A,PROC
8.16.1	OG	GO:0005788	8	5	9	0.625			endoplasmic reticulum lumen	P00734,P00740,P00742,P04070,P08709	F2,F7,F9,FAM110A,PROC
8.17.1	G	GO:0005634	5	5	7	1	23776823	In the tumor cells, nuclear enlargement, nuclear shrinkage, necrosis, vacuolation of nucleus, cytoplasm, pyknotic nuclei, and degenerative changes have been described in the literature.[1, 5-9].	nucleus	P22670,P48378,Q33E94,Q8HWS3,Q99750	MDFI,RFX1,RFX2,RFX4,RFX6
8.18.1	OG	GO:0009986	6	3	3	0.5			cell surface	P08183,Q03135,Q2TNI1	ABCB1,CAV1
8.18.1	OG	GO:0005783	6	3	7	0.5	17440086	A recent report reveals that estrogen starvation–induced apoptosis of breast cancer cells requires BIK, an apoptotic BH3-only protein located primarily at the endoplasmic reticulum (ER).	endoplasmic reticulum	O00165,Q03135,Q2TNI1	CAV1,HAX1
8.18.1	OG	GO:0005739	6	3	7	0.5			mitochondrion	O00165,Q03135,Q2TNI1	CAV1,HAX1
8.18.1	OG	GO:0005737	6	3	5	0.5	7481765	The BRCA1 gene product was identified as a 220-kilodalton nuclear phosphoprotein in normal cells, including breast ductal epithelial cells, and in 18 of 20 tumor cell lines derived from tissues other than breast and ovary. In 16 of 17 breast and ovarian cancer lines and 17 of 17 samples of cells obtained from malignant effusions, however, BRCA1 localized mainly in cytoplasm. Absence of BRCA1 or a…	cytoplasm	O00165,Q03135,Q2TNI1	CAV1,HAX1
8.18.1	OG	GO:0000139	6	3	9	0.5			Golgi membrane	P08183,Q03135,Q2TNI1	ABCB1,CAV1
9.1.1	G	GO:0005886	44	21	4	0.477273	10976921	We report novel and rapid mechanisms by which E2 prevents chemotherapy or radiation-induced apoptosis of breast cancer, probably mediated through the plasma membrane estrogen receptor.	plasma membrane	O00254,P00451,P00740,P00749,P01008,P01042,P02671,P02760,P03951,P04070,P05106,P05121,P07204,P07359,P08514,P08648,P12259,P25116,P40197,P55085,Q96RI0	AMBP,F11,F2R,F2RL1,F2RL2,F2RL3,F5,F8,F9,FGA,GP1BA,GP5,ITGA2B,ITGA5,ITGB3,KNG1,PLAU,PROC,SERPINC1,SERPINE1,THBD
9.1.2	G	GO:0005615	23	10	3	0.434783			extracellular space	B4DIF2,P04004,P05155,P07093,P07996,P10451,P13671,Q04756,Q4W597,Q96IY4	C6,CPB2,HGFAC,SERPINE2,SERPING1,SPP1,THBS1,VTN
9.1.3	G	GO:0005737	13	6	5	0.461538	7481765	The BRCA1 gene product was identified as a 220-kilodalton nuclear phosphoprotein in normal cells, including breast ductal epithelial cells, and in 18 of 20 tumor cell lines derived from tissues other than breast and ovary. In 16 of 17 breast and ovarian cancer lines and 17 of 17 samples of cells obtained from malignant effusions, however, BRCA1 localized mainly in cytoplasm. Absence of BRCA1 or a…	cytoplasm	O43488,P00488,P35237,P50452,P50502,Q16613	AANAT,AKR7A2,F13A1,SERPINB6,SERPINB8,ST13
9.2.1	G	GO:0005634	37	32	7	0.864865			nucleus	A4D177,A8JZZ0,B2R4P9,O60315,O75461,O95785,P16401,P25791,P37275,P39880,P41227,P56545,P61244,P84243,Q06587,Q13185,Q13363,Q14186,Q16695,Q66K89,Q7Z2Q5,Q92766,Q96CY8,Q96JN0,Q96KQ7,Q99612,Q9BQ52,Q9BT49,Q9H9B1,Q9P2K3,Q9Y232,Q9Y4X4	CBX3,CDYL,CTBP1,CTBP2,CUX1,E2F6,E4F1,EHMT1,EHMT2,ELAC2,H3F3A,H3F3B,HIST1H1B,HIST3H3,KLF12,KLF6,LCOR,LMO2,MAX,NAA10,RCOR3,RING1,RREB1,TFDP1,THAP7,WIZ,ZEB1,ZEB2
9.2.2	G	GO:0016020	5	3	3	0.6	11571639	Membrane-associated binding sites for estrogen may mediate rapid effects of estradiol-17beta that contribute to proliferation of human breast cancers. After controlled homogenization and fractionation of MCF-7 breast cancer cells, the bulk of specific estradiol binding is found in nuclear fractions.	membrane	O14964,O60568,Q13948	CUX1,HGS,PLOD3
9.3.1	G	GO:0005634	18	13	7	0.722222			nucleus	O15527,P17252,P18887,P23760,P29372,P54252,P54725,P54727,Q01831,Q13569,Q16186,Q494Z3,Q9UBT2	ADRM1,ATXN3,MPG,OGG1,PAX3,PRKCA,RAD23A,RAD23B,TDG,UBA2,XPC,XRCC1
9.3.2	G	GO:0005737	5	3	5	0.6	7481765	The BRCA1 gene product was identified as a 220-kilodalton nuclear phosphoprotein in normal cells, including breast ductal epithelial cells, and in 18 of 20 tumor cell lines derived from tissues other than breast and ovary. In 16 of 17 breast and ovarian cancer lines and 17 of 17 samples of cells obtained from malignant effusions, however, BRCA1 localized mainly in cytoplasm. Absence of BRCA1 or a…	cytoplasm	B4DJE9,P55036,Q96IV0	NGLY1,PSMD4
9.4.1	G	GO:0005615	20	12	3	0.6			extracellular space	O00585,P01034,P01266,P01308,P02751,P02818,P07339,P07602,P07858,P22692,P29622,Q6ICR7	BGLAP,CCL21,CST3,CTSB,CTSD,FN1,IGFBP4,INS,MTCH1,SERPINA4,SFTPA1,SFTPA2,TG
9.4.2	G	GO:0005737	8	5	5	0.625	7481765	The BRCA1 gene product was identified as a 220-kilodalton nuclear phosphoprotein in normal cells, including breast ductal epithelial cells, and in 18 of 20 tumor cell lines derived from tissues other than breast and ovary. In 16 of 17 breast and ovarian cancer lines and 17 of 17 samples of cells obtained from malignant effusions, however, BRCA1 localized mainly in cytoplasm. Absence of BRCA1 or a…	cytoplasm	P04080,P05067,P11717,P14672,Q76LA1	APP,CSTB,IGF2R,SLC2A4
9.5.1	G	GO:0005737	13	11	5	0.846154			cytoplasm	A8K4F9,P02452,P04150,P10599,P19838,P27695,P55789,Q15080,Q5TZP7,Q92905,Q9H3M7	APEX1,COL1A1,COPS5,GFER,NCF4,NFKB1,NR3C1,TXN,TXNIP
9.6.1	G	GO:0005615	6	4	3	0.666667	12142076	Angiogenesis is important in tumor growth, progression and metastatic dissemination. Vascular endothelial growth factor (VEGF) is one key factor in promotion of breastcancer angiogenesis. VEGFs are bioactive in the extracellularspace where they become available to the endothelial cells.	extracellular space	P01344,P05019,P08833,Q5U743	IGF1,IGF2,IGFBP1
9.7.1	G	GO:0005764	7	5	9	0.714286			lysosome	P10619,P16278,P34059,Q5JQI0,Q99519	CTSA,GALNS,GLB1,NEU1
9.8.1	OG	GO:0016021	7	5	6	0.714286			integral to membrane	A8K8D4,P05107,P20701,P49768,Q96HB1	ITGAL,ITGB2,PSEN1,PSEN2
9.8.1	OG	GO:0005886	7	5	4	0.714286			plasma membrane	P05107,P20701,P49768,P49810,Q9UMF0	ICAM5,ITGAL,ITGB2,PSEN1,PSEN2
9.9.1	G	GO:0005886	4	4	4	1	10976921	We report novel and rapid mechanisms by which E2 prevents chemotherapy or radiation-induced apoptosis of breast cancer, probably mediated through the plasma membrane estrogen receptor.	plasma membrane	P12821,P21964,P30411,P50052	ACE,AGTR2,BDKRB2,COMT
9.10.1	OG	GO:0016020	3	3	3	1	11571639	Membrane-associated binding sites for estrogen may mediate rapid effects of estradiol-17beta that contribute to proliferation of human breast cancers. After controlled homogenization and fractionation of MCF-7 breast cancer cells, the bulk of specific estradiol binding is found in nuclear fractions.	membrane	P05181,P16435,P33261	CYP2C19,CYP2E1,POR
9.10.1	OG	GO:0005792	3	3	7	1			microsome	P05181,P16435,P33261	CYP2C19,CYP2E1,POR
9.10.1	OG	GO:0005789	3	3	9	1			endoplasmic reticulum membrane	P05181,P16435,P33261	CYP2C19,CYP2E1,POR
9.10.1	OG	GO:0005783	3	3	7	1			endoplasmic reticulum	P05181,P16435,P33261	CYP2C19,CYP2E1,POR
